# Supplementary material for: Antisense transcription is associated with expression of metal resistance determinants in Cupriavidus metallidurans CH34
Source: Metallomics. 2024 Nov 19;16(12):mfae057. doi: 10.1093/mtomcs/mfae057 (PMC11647585; doi:10.1093/mtomcs/mfae057)
Supplement: mfae057_Supplementary_Files [file mfae057_supplementary_files.zip]

Archive with 4 entries (4 files):
- Suppl_data_Supplement.pdf
- Suppl_data_SupplMaterialM1.xlsx
- Suppl_data_SupplMaterialM2NEW.xlsx
- Suppl_data_SupplMaterialM3.xlsx
