# Supplementary material for: Antisense transcription is associated with expression of metal resistance determinants in Cupriavidus metallidurans CH34
Source: Metallomics. 2024 Nov 19;16(12):mfae057. doi: 10.1093/mtomcs/mfae057 (PMC11647585; doi:10.1093/mtomcs/mfae057)
Supplement: mfae057_Supplementary_Files [file mfae057_supplementary_files.zip › Suppl_data_SupplMaterialM1.xlsx]

## Sheet: Ouput
Supplementary Material M1. Antisense regions in non-challenged CH34 cells. The Table provides the name of the AST,
its position, length, associated replicon, mean and deviation of the NPKM values. Overlap indicates a start position
within another annotated item on the same strand. Feature whether the starting point is continuing a sense transcript
of an open reading frame (Cont) or not (FREE). SenseCross: AST continues into a sense transcript of the open reading frame.
Colours indicate an AST on the DNA "+" strand (red) or "-" strand (blue).
Name	start	strand	stop	length	replicon	MEAN	SDEV	Overlap	Feature
AST_9529+2	9529	+	10592	1063	CP000352	3	0		FREE
AST_10622+2	10622	+	11157	535	CP000352	3	0		FREE
AST_11279+2	11279	+	12203	924	CP000352	1.67	0.6		FREE
AST_12255+2	12255	+	12329	74	CP000352	1.33	0.6		FREE
AST_12394+2	12394	+	12501	107	CP000352	2	1		FREE
AST_12621+2	12621	+	12724	103	CP000352	2.67	1.2		FREE
AST_12815+2	12815	+	12994	179	CP000352	2.33	1.5		FREE
AST_13234+2	13234	+	13315	81	CP000352	1	0		FREE
AST_13349+2	13349	+	13418	69	CP000352	0.33	0.6		FREE
AST_13446+2	13446	+	13645	199	CP000352	4.33	0.6		FREE
AST_13674+2	13674	+	14221	547	CP000352	1.33	0.6		FREE
AST_14249+2	14249	+	14324	75	CP000352	2.67	1.2		FREE
AST_14363+2	14363	+	14508	145	CP000352	2	1		FREE
AST_14645+2	14645	+	14779	134	CP000352	1	0		FREE
AST_14859+2	14859	+	14903	44	CP000352	1	1		FREE
AST_15013+2	15013	+	15268	255	CP000352	1.67	0.6		FREE
AST_15299+2	15299	+	15528	229	CP000352	2.33	0.6		FREE
AST_15584+2	15584	+	16262	678	CP000352	2.67	0.6		FREE
AST_16331+2	16331	+	16803	472	CP000352	2.33	0.6		FREE
AST_16997+2	16997	+	17022	25	CP000352	0.33	0.6		FREE
AST_17052+2	17052	+	17071	19	CP000352	0.33	0.6		FREE
AST_17260+2	17260	+	29516	12256	CP000352	36	4.4		FREE; SenseCross_0013
AST_29551+2	29551	+	33948	4397	CP000352	29.67	2.9		FREE; SenseCross_0025
AST_35167+2	35167	+	39457	4290	CP000352	34.33	4.5	3UTR_0031	FREE; SenseCross_0036
AST_44383+2	44383	+	52899	8516	CP000352	26	2.6	5UTR_0041	FREE; SenseCross_0041
AST_52925+2	52925	+	54132	1207	CP000352	2.67	0.6		FREE
AST_54349+2	54349	+	54555	206	CP000352	1.67	0.6		FREE
AST_54714+2	54714	+	54945	231	CP000352	1	0		FREE
AST_55088+2	55088	+	55295	207	CP000352	0.67	0.6		FREE
AST_55336+2	55336	+	55412	76	CP000352	1.33	0.6		FREE
AST_55643+2	55643	+	56337	694	CP000352	16.67	1.2		FREE
AST_56364+2	56364	+	56632	268	CP000352	3	0		FREE
AST_56731+2	56731	+	56948	217	CP000352	3.67	1.5		FREE
AST_56997+2	56997	+	67556	10559	CP000352	196.67	21.1		FREE; SenseCross_0051
AST_67585+2	67585	+	76192	8607	CP000352	107.33	11.4		FREE; SenseCross_0059
AST_76219+2	76219	+	76472	253	CP000352	1.33	0.6		FREE
AST_76519+2	76519	+	76731	212	CP000352	1.33	0.6		FREE
AST_76878+2	76878	+	77242	364	CP000352	1.67	0.6		FREE
AST_77272+2	77272	+	77944	672	CP000352	3	0		FREE
AST_78033+2	78033	+	78265	232	CP000352	2.33	1.2		FREE
AST_78396+2	78396	+	78410	14	CP000352	0.33	0.6		FREE
AST_78451+2	78451	+	79131	680	CP000352	2	0		FREE
AST_79215+2	79215	+	84831	5616	CP000352	32.33	3.5		FREE; SenseCross_0073
AST_84884+2	84884	+	85662	778	CP000352	3.67	0.6		FREE
AST_85723+2	85723	+	87079	1356	CP000352	5.67	0.6		FREE
AST_87111+2	87111	+	87624	513	CP000352	3	0		FREE
AST_88050+2	88050	+	129678	41628	CP000352	112	12.2		FREE; SenseCross_0082
AST_129761+2	129761	+	130212	451	CP000352	1.67	0.6		FREE
AST_130465+2	130465	+	130539	74	CP000352	1	0		FREE
AST_130627+2	130627	+	130692	65	CP000352	1.33	1.5		FREE
AST_130797+2	130797	+	131226	429	CP000352	2	0		FREE
AST_131276+2	131276	+	131361	85	CP000352	0.67	0.6		FREE
AST_131400+2	131400	+	131791	391	CP000352	2	0		FREE
AST_131820+2	131820	+	131848	28	CP000352	0.67	0.6		FREE
AST_131874+2	131874	+	141202	9328	CP000352	121.33	15	5UTR_0129	FREE; SenseCross_0129
AST_141282+2	141282	+	151234	9952	CP000352	246.67	27		FREE; SenseCross_0137
AST_151298+2	151298	+	151398	100	CP000352	1	0		FREE
AST_151472+2	151472	+	153220	1748	CP000352	103	9.6		FREE; SenseCross_0147
AST_153288+2	153288	+	158114	4826	CP000352	55.33	6.8	5UTR_0150	FREE; SenseCross_0150
AST_158140+2	158140	+	167922	9782	CP000352	166	16.5		FREE; SenseCross_0156
AST_167952+2	167952	+	168827	875	CP000352	4	0		FREE
AST_168910+2	168910	+	169373	463	CP000352	2.67	0.6		FREE
AST_169578+2	169578	+	176509	6931	CP000352	282	29.1		FREE; SenseCross_ture
AST_176671+2	176671	+	177260	589	CP000352	3.33	0.6		FREE
AST_177327+2	177327	+	207508	30181	CP000352	173.67	19.3	5UTR_0170	FREE; SenseCross_0170
AST_207634+2	207634	+	207912	278	CP000352	2	1		FREE
AST_207938+2	207938	+	209243	1305	CP000352	2.67	0.6		FREE; SenseCross_0200
AST_210598+2	210598	+	220188	9590	CP000352	79.33	8.7		Cont_0201; SenseCross_0202
AST_220242+2	220242	+	228810	8568	CP000352	51.67	5.5	5UTR_0209	FREE; SenseCross_0209
AST_229716+2	229716	+	237005	7289	CP000352	6.33	0.6		Cont_0215; SenseCross_0216
AST_237044+2	237044	+	239885	2841	CP000352	5	0		FREE
AST_239926+2	239926	+	240169	243	CP000352	2	1		FREE
AST_240247+2	240247	+	240841	594	CP000352	1.33	0.6		FREE
AST_240922+2	240922	+	240958	36	CP000352	0.67	0.6		FREE
AST_241073+2	241073	+	241177	104	CP000352	1.33	1.2		FREE
AST_242841+2	242841	+	248624	5783	CP000352	20.33	2.5		Cont_0228; SenseCross_0229
AST_248810+2	248810	+	248974	164	CP000352	1	0		FREE
AST_249086+2	249086	+	249172	86	CP000352	1.33	0.6		FREE
AST_249209+2	249209	+	249216	7	CP000352	0.33	0.6		FREE
AST_249280+2	249280	+	249597	317	CP000352	4.33	2.1		FREE
AST_249636+2	249636	+	249728	92	CP000352	2	0		FREE
AST_249982+2	249982	+	254015	4033	CP000352	67.33	7.6		FREE; SenseCross_0235
AST_254148+2	254148	+	254354	206	CP000352	1.33	0.6		FREE
AST_254403+2	254403	+	254492	89	CP000352	1	1		FREE
AST_254525+2	254525	+	255267	742	CP000352	3	1		FREE
AST_258407+2	258407	+	268488	10081	CP000352	489	191.4		Cont_0241; SenseCross_0242
AST_268517+2	268517	+	291767	23250	CP000352	344.67	38.8	5UTR_6408	FREE; SenseCross_6408
AST_291809+2	291809	+	291883	74	CP000352	0.33	0.6		FREE
AST_291915+2	291915	+	292373	458	CP000352	2	1		FREE
AST_292410+2	292410	+	292504	94	CP000352	1.67	1.2		FREE
AST_292564+2	292564	+	292567	3	CP000352	0.67	1.2		FREE
AST_292616+2	292616	+	292637	21	CP000352	0.33	0.6		FREE
AST_292667+2	292667	+	292741	74	CP000352	1	0		FREE
AST_292815+2	292815	+	293046	231	CP000352	3.67	1.5		FREE
AST_293083+2	293083	+	293181	98	CP000352	1.67	0.6		FREE
AST_293251+2	293251	+	294152	901	CP000352	6.67	1.5		FREE
AST_294298+2	294298	+	294485	187	CP000352	2.33	0.6		FREE
AST_294684+2	294684	+	295234	550	CP000352	3.33	0.6		FREE
AST_295305+2	295305	+	306884	11579	CP000352	214	25.7		FREE; SenseCross_0279
AST_306910+2	306910	+	307860	950	CP000352	4	0		FREE
AST_307925+2	307925	+	308668	743	CP000352	2	0		FREE
AST_308792+2	308792	+	322557	13765	CP000352	81.33	9.2		FREE; SenseCross_0293
AST_322636+2	322636	+	322656	20	CP000352	0.67	0.6		FREE
AST_322932+2	322932	+	332227	9295	CP000352	128.33	14.7		FREE; SenseCross_0308
AST_344499+2	344499	+	346029	1530	CP000352	16.67	2.5		Cont_0325; SenseCross_6411
AST_346114+2	346114	+	346602	488	CP000352	4.33	0.6		FREE
AST_346681+2	346681	+	346707	26	CP000352	0.33	0.6		FREE
AST_346733+2	346733	+	346846	113	CP000352	1	1		FREE
AST_347086+2	347086	+	347539	453	CP000352	11	2.6		FREE
AST_347566+2	347566	+	347582	16	CP000352	0.33	0.6		FREE
AST_347640+2	347640	+	348035	395	CP000352	5.67	0.6		FREE
AST_348064+2	348064	+	348146	82	CP000352	3	0		FREE
AST_348217+2	348217	+	349049	832	CP000352	3	1		FREE
AST_349078+2	349078	+	349375	297	CP000352	2	0		FREE
AST_349425+2	349425	+	349430	5	CP000352	0.33	0.6		FREE
AST_349536+2	349536	+	349610	74	CP000352	1.33	1.5		FREE
AST_349825+2	349825	+	350569	744	CP000352	5	1		FREE
AST_350643+2	350643	+	350823	180	CP000352	1.33	1.2		FREE
AST_350851+2	350851	+	351067	216	CP000352	4.67	2.5		FREE
AST_351632+2	351632	+	351735	103	CP000352	0.67	0.6		FREE
AST_351819+2	351819	+	352341	522	CP000352	9.33	1.2		FREE
AST_352383+2	352383	+	352526	143	CP000352	2	0		FREE
AST_352569+2	352569	+	352638	69	CP000352	1.67	1.2		FREE
AST_352751+2	352751	+	352999	248	CP000352	2	1		FREE
AST_353230+2	353230	+	353243	13	CP000352	0.67	0.6		FREE
AST_353317+2	353317	+	354018	701	CP000352	3.33	0.6		FREE
AST_354174+2	354174	+	354248	74	CP000352	0.67	0.6		FREE
AST_354350+2	354350	+	354492	142	CP000352	3.33	0.6		FREE
AST_354576+2	354576	+	354650	74	CP000352	1	1		FREE
AST_354724+2	354724	+	354933	209	CP000352	1	1		FREE
AST_354973+2	354973	+	354998	25	CP000352	0.67	0.6		FREE
AST_355069+2	355069	+	355168	99	CP000352	1.33	0.6		FREE
AST_355223+2	355223	+	355337	114	CP000352	2	0		FREE
AST_355387+2	355387	+	355410	23	CP000352	0.67	0.6		FREE
AST_355605+2	355605	+	355612	7	CP000352	0.33	0.6		FREE
AST_360348+2	360348	+	362289	1941	CP000352	5	0		Cont_0341; SenseCross_0342
AST_363839+2	363839	+	366378	2539	CP000352	17	2.6		Cont_0344; SenseCross_0345
AST_366409+2	366409	+	366658	249	CP000352	2	2		FREE
AST_366690+2	366690	+	366858	168	CP000352	1.67	0.6		FREE
AST_366989+2	366989	+	367095	106	CP000352	1	0		FREE
AST_367143+2	367143	+	367339	196	CP000352	2	1		FREE
AST_367388+2	367388	+	367593	205	CP000352	1.33	0.6		FREE
AST_367771+2	367771	+	368177	406	CP000352	2.67	0.6		FREE
AST_368248+2	368248	+	368720	472	CP000352	2	1		FREE
AST_368752+2	368752	+	369025	273	CP000352	1	1		FREE
AST_369078+2	369078	+	369078	0	CP000352	0	0		FREE
AST_369114+2	369114	+	369179	65	CP000352	0.33	0.6		FREE
AST_369303+2	369303	+	369369	66	CP000352	1	0		FREE
AST_369546+2	369546	+	370194	648	CP000352	2.67	0.6		FREE
AST_370325+2	370325	+	370451	126	CP000352	1	0		FREE
AST_370495+2	370495	+	370637	142	CP000352	1	0		FREE
AST_370704+2	370704	+	370809	105	CP000352	1	0		FREE
AST_370893+2	370893	+	370931	38	CP000352	1	0		FREE
AST_370963+2	370963	+	375377	4414	CP000352	13.67	1.2		FREE; SenseCross_0352
AST_375431+2	375431	+	421133	45702	CP000352	157.33	17.4		FREE; SenseCross_0355
AST_423206+2	423206	+	441153	17947	CP000352	773	84.9		Cont_0394; SenseCross_6413
AST_441182+2	441182	+	441183	1	CP000352	0	0		FREE
AST_441210+2	441210	+	448040	6830	CP000352	185	18.4		FREE; SenseCross_0417
AST_448079+2	448079	+	449138	1059	CP000352	8.33	0.6		FREE
AST_449187+2	449187	+	449261	74	CP000352	1.33	0.6		FREE
AST_449341+2	449341	+	450725	1384	CP000352	8.33	0.6		FREE
AST_450772+2	450772	+	450836	64	CP000352	1	1		FREE
AST_450862+2	450862	+	454437	3575	CP000352	4.67	0.6		FREE
AST_454679+2	454679	+	455097	418	CP000352	2	0		FREE
AST_455162+2	455162	+	455184	22	CP000352	1	1		FREE
AST_455213+2	455213	+	455290	77	CP000352	1	0		FREE
AST_455379+2	455379	+	455522	143	CP000352	1	0		FREE
AST_455696+2	455696	+	456553	857	CP000352	2.33	0.6		FREE
AST_456668+2	456668	+	457111	443	CP000352	2	1		FREE
AST_457149+2	457149	+	457474	325	CP000352	1	0		FREE
AST_457568+2	457568	+	457642	74	CP000352	0.67	1.2		FREE
AST_457701+2	457701	+	457898	197	CP000352	3.33	0.6		FREE
AST_457934+2	457934	+	458040	106	CP000352	1.33	1.5		FREE
AST_458067+2	458067	+	458485	418	CP000352	2.67	0.6		FREE
AST_458549+2	458549	+	458928	379	CP000352	1	0		FREE
AST_458963+2	458963	+	459037	74	CP000352	1.33	0.6		FREE
AST_459090+2	459090	+	459411	321	CP000352	1.33	0.6		FREE
AST_459507+2	459507	+	459586	79	CP000352	1.67	1.5		FREE
AST_459704+2	459704	+	459794	90	CP000352	1	0		FREE
AST_459822+2	459822	+	460051	229	CP000352	1.33	0.6		FREE
AST_460122+2	460122	+	460340	218	CP000352	1.67	0.6		FREE
AST_460387+2	460387	+	469328	8941	CP000352	164.33	17		FREE; SenseCross_0436
AST_469423+2	469423	+	469974	551	CP000352	4.67	0.6		FREE
AST_470012+2	470012	+	470109	97	CP000352	1.33	0.6		FREE
AST_470206+2	470206	+	470206	0	CP000352	0	0		FREE
AST_470257+2	470257	+	470609	352	CP000352	1.33	0.6		FREE
AST_470656+2	470656	+	471941	1285	CP000352	2.67	0.6		FREE
AST_471984+2	471984	+	472373	389	CP000352	1.33	0.6		FREE
AST_472472+2	472472	+	472564	92	CP000352	1	1		FREE
AST_472675+2	472675	+	473073	398	CP000352	7.67	1.5		FREE
AST_473137+2	473137	+	473614	477	CP000352	3.67	0.6		FREE
AST_473703+2	473703	+	474512	809	CP000352	2	0		FREE
AST_474542+2	474542	+	477043	2501	CP000352	67.67	6.4		FREE
AST_477080+2	477080	+	482529	5449	CP000352	10	1		FREE
AST_482573+2	482573	+	482637	64	CP000352	1	0		FREE
AST_482737+2	482737	+	482746	9	CP000352	1	1		FREE
AST_482840+2	482840	+	483125	285	CP000352	1.67	1.5		FREE
AST_483179+2	483179	+	483253	74	CP000352	1	1		FREE
AST_483296+2	483296	+	483687	391	CP000352	1.33	0.6		FREE
AST_483855+2	483855	+	487294	3439	CP000352	130	14.5		FREE; SenseCross_0456
AST_487322+2	487322	+	491428	4106	CP000352	25	3		FREE; SenseCross_0459
AST_491462+2	491462	+	491580	118	CP000352	5.33	3.5		FREE
AST_491623+2	491623	+	491746	123	CP000352	3	1		FREE
AST_491796+2	491796	+	492508	712	CP000352	6.67	0.6		FREE
AST_492552+2	492552	+	493753	1201	CP000352	7.33	1.2		FREE
AST_493779+2	493779	+	494408	629	CP000352	6	1.7		FREE
AST_494435+2	494435	+	494584	149	CP000352	1.33	0.6		FREE
AST_494625+2	494625	+	494979	354	CP000352	7.33	1.2		FREE
AST_495046+2	495046	+	502230	7184	CP000352	472.67	58.4		FREE; SenseCross_0466
AST_502414+2	502414	+	506034	3620	CP000352	87.67	13.3		Cont_0472; SenseCross_0473
AST_506068+2	506068	+	506517	449	CP000352	3.67	0.6		FREE
AST_506580+2	506580	+	507181	601	CP000352	8.67	1.5		FREE
AST_507283+2	507283	+	508318	1035	CP000352	56	10.1	5UTR_0479	FREE; SenseCross_0479
AST_509548+2	509548	+	511123	1575	CP000352	16	2	5UTR_0481	FREE; SenseCross_0481
AST_513488+2	513488	+	513871	383	CP000352	4	0	3UTR_0484	FREE
AST_513923+2	513923	+	517846	3923	CP000352	40	4.6	5UTR_0487	FREE; SenseCross_0487
AST_517958+2	517958	+	518391	433	CP000352	1.33	0.6		FREE
AST_518424+2	518424	+	518797	373	CP000352	2.67	0.6		FREE
AST_519131+2	519131	+	521832	2701	CP000352	8	1	5UTR_0494	FREE
AST_525711+2	525711	+	529999	4288	CP000352	52.33	5.1		Cont_0495; SenseCross_0496
AST_530030+2	530030	+	530435	405	CP000352	6.67	0.6		FREE
AST_530467+2	530467	+	540043	9576	CP000352	201	21.4		FREE; SenseCross_0501
AST_540276+2	540276	+	540341	65	CP000352	1	1		FREE
AST_540400+2	540400	+	542934	2534	CP000352	9.33	1.5		FREE; SenseCross_0510
AST_543013+2	543013	+	543817	804	CP000352	4	1		FREE
AST_543843+2	543843	+	544582	739	CP000352	4.33	1.2		FREE
AST_544640+2	544640	+	545329	689	CP000352	4	1		FREE
AST_545383+2	545383	+	546966	1583	CP000352	3.67	0.6		FREE
AST_547048+2	547048	+	548154	1106	CP000352	3	0		FREE
AST_548378+2	548378	+	548452	74	CP000352	1	1		FREE
AST_548607+2	548607	+	548681	74	CP000352	1	1		FREE
AST_548709+2	548709	+	548737	28	CP000352	0.33	0.6		FREE
AST_548828+2	548828	+	548966	138	CP000352	1.33	0.6		FREE
AST_549003+2	549003	+	549092	89	CP000352	1.33	1.5		FREE
AST_549135+2	549135	+	549278	143	CP000352	1	1		FREE
AST_549321+2	549321	+	549402	81	CP000352	1.67	1.2		FREE
AST_549611+2	549611	+	549613	2	CP000352	0	0		FREE
AST_549641+2	549641	+	549851	210	CP000352	2	0		FREE
AST_550251+2	550251	+	550273	22	CP000352	0.67	0.6		FREE
AST_550395+2	550395	+	550469	74	CP000352	1	1		FREE
AST_550526+2	550526	+	550938	412	CP000352	2.67	0.6		FREE
AST_550972+2	550972	+	551131	159	CP000352	1.33	0.6		FREE
AST_551508+2	551508	+	554987	3479	CP000352	25.33	2.5		FREE; SenseCross_0515
AST_555019+2	555019	+	555455	436	CP000352	2	0		FREE
AST_555571+2	555571	+	555847	276	CP000352	1.67	1.2		FREE
AST_555956+2	555956	+	556130	174	CP000352	1	0		FREE
AST_556166+2	556166	+	556415	249	CP000352	1	0		FREE
AST_556489+2	556489	+	572032	15543	CP000352	75.33	8.5	5UTR_0523	FREE; SenseCross_0523
AST_572078+2	572078	+	582093	10015	CP000352	250.33	29.7	3UTR_6422	FREE; SenseCross_0538
AST_582123+2	582123	+	582458	335	CP000352	1.33	0.6		FREE
AST_582599+2	582599	+	583295	696	CP000352	1.67	0.6		FREE
AST_583336+2	583336	+	583419	83	CP000352	1.67	0.6		FREE
AST_583601+2	583601	+	588040	4439	CP000352	14.33	1.5		FREE; SenseCross_0548
AST_589607+2	589607	+	589928	321	CP000352	8.67	1.2	3UTR_0551	FREE
AST_589995+2	589995	+	590269	274	CP000352	1	1		FREE
AST_590463+2	590463	+	590537	74	CP000352	0.67	0.6		FREE
AST_590636+2	590636	+	598362	7726	CP000352	20	2		FREE; SenseCross_0553
AST_598395+2	598395	+	598689	294	CP000352	1.33	0.6		FREE
AST_598876+2	598876	+	599388	512	CP000352	2.67	0.6		FREE
AST_599498+2	599498	+	599569	71	CP000352	1	0		FREE
AST_599640+2	599640	+	600297	657	CP000352	1	0		FREE
AST_600468+2	600468	+	602866	2398	CP000352	61.33	5.8		FREE; SenseCross_0561
AST_602894+2	602894	+	603610	716	CP000352	4.33	0.6		FREE
AST_603706+2	603706	+	610363	6657	CP000352	83.33	9.7		FREE; SenseCross_0564
AST_610392+2	610392	+	610578	186	CP000352	2.33	0.6		FREE
AST_610618+2	610618	+	611071	453	CP000352	3	0		FREE
AST_611154+2	611154	+	611158	4	CP000352	0.33	0.6		FREE
AST_611204+2	611204	+	611228	24	CP000352	1	1		FREE
AST_614430+2	614430	+	614854	424	CP000352	6	0		FREE
AST_614905+2	614905	+	619479	4574	CP000352	6.33	0.6		FREE; SenseCross_0577
AST_619567+2	619567	+	620410	843	CP000352	4	1		FREE
AST_620441+2	620441	+	621468	1027	CP000352	3.67	0.6		FREE
AST_621758+2	621758	+	621901	143	CP000352	2	1		FREE
AST_622004+2	622004	+	622265	261	CP000352	1.67	0.6		FREE
AST_622295+2	622295	+	622572	277	CP000352	1.33	0.6		FREE
AST_622607+2	622607	+	622826	219	CP000352	1.33	1.5		FREE
AST_622858+2	622858	+	623085	227	CP000352	1.33	0.6		FREE
AST_623232+2	623232	+	623357	125	CP000352	0.67	0.6		FREE
AST_623439+2	623439	+	623710	271	CP000352	0.67	0.6		FREE
AST_623804+2	623804	+	624189	385	CP000352	4.67	1.5		FREE
AST_624255+2	624255	+	624732	477	CP000352	11.33	2.1		FREE
AST_624784+2	624784	+	624888	104	CP000352	2	0		FREE
AST_624959+2	624959	+	625059	100	CP000352	1	1		FREE
AST_625328+2	625328	+	625338	10	CP000352	0.67	0.6		FREE
AST_625369+2	625369	+	625443	74	CP000352	0.67	0.6		FREE
AST_625475+2	625475	+	625487	12	CP000352	0.33	0.6		FREE
AST_625527+2	625527	+	631293	5766	CP000352	28.33	3.2	5UTR_0584	FREE; SenseCross_0584
AST_631322+2	631322	+	632471	1149	CP000352	4.33	0.6		FREE
AST_632541+2	632541	+	633020	479	CP000352	7.33	1.2		FREE
AST_633193+2	633193	+	633665	472	CP000352	1.33	0.6		FREE
AST_634009+2	634009	+	634324	315	CP000352	3	0		FREE
AST_634377+2	634377	+	634907	530	CP000352	7	1.7		FREE
AST_634968+2	634968	+	635930	962	CP000352	3	0		FREE
AST_636015+2	636015	+	636125	110	CP000352	4.67	0.6		FREE
AST_636170+2	636170	+	636583	413	CP000352	2.33	0.6		FREE
AST_636695+2	636695	+	636979	284	CP000352	1	0		FREE
AST_637091+2	637091	+	637165	74	CP000352	0.67	0.6		FREE
AST_637274+2	637274	+	637322	48	CP000352	1	1		FREE
AST_637411+2	637411	+	637623	212	CP000352	4.33	2.1		FREE
AST_637699+2	637699	+	637754	55	CP000352	1	1		FREE
AST_637809+2	637809	+	637962	153	CP000352	1.67	1.5		FREE
AST_638035+2	638035	+	638095	60	CP000352	0.67	0.6		FREE
AST_638185+2	638185	+	638246	61	CP000352	1	0		FREE
AST_638312+2	638312	+	638361	49	CP000352	1	0		FREE
AST_638486+2	638486	+	638560	74	CP000352	0.33	0.6		FREE
AST_639147+2	639147	+	639221	74	CP000352	0.33	0.6		FREE
AST_639301+2	639301	+	644744	5443	CP000352	32.33	4		FREE; SenseCross_0592
AST_644787+2	644787	+	645028	241	CP000352	1.33	0.6		FREE
AST_646802+2	646802	+	648485	1683	CP000352	3.67	0.6	3UTR_0599	FREE
AST_648575+2	648575	+	648644	69	CP000352	1.33	1.5		FREE
AST_648687+2	648687	+	648729	42	CP000352	1	0		FREE
AST_648809+2	648809	+	648883	74	CP000352	0.67	0.6		FREE
AST_649359+2	649359	+	649515	156	CP000352	0.67	0.6		FREE
AST_649625+2	649625	+	649699	74	CP000352	1	0		FREE
AST_649739+2	649739	+	649740	1	CP000352	0	0		FREE
AST_649863+2	649863	+	649985	122	CP000352	1.33	1.5		FREE
AST_650101+2	650101	+	650142	41	CP000352	1	0		FREE
AST_650453+2	650453	+	650527	74	CP000352	1	1		FREE
AST_650639+2	650639	+	650786	147	CP000352	1.67	0.6		FREE
AST_650835+2	650835	+	650877	42	CP000352	0.67	0.6		FREE
AST_650992+2	650992	+	651066	74	CP000352	1.33	0.6		FREE
AST_651148+2	651148	+	651164	16	CP000352	0.33	0.6		FREE
AST_651232+2	651232	+	651267	35	CP000352	0.33	0.6		FREE
AST_651365+2	651365	+	656361	4996	CP000352	33	3.6	5UTR_0602	FREE; SenseCross_0602
AST_656394+2	656394	+	656559	165	CP000352	1.33	0.6		FREE
AST_656731+2	656731	+	656762	31	CP000352	0.67	0.6		FREE
AST_657039+2	657039	+	657477	438	CP000352	2.67	1.5		FREE
AST_657514+2	657514	+	657588	74	CP000352	1.33	0.6		FREE
AST_657919+2	657919	+	658051	132	CP000352	3	0		FREE
AST_658151+2	658151	+	658447	296	CP000352	1.33	0.6		FREE
AST_658487+2	658487	+	658561	74	CP000352	1.33	0.6		FREE
AST_658607+2	658607	+	659002	395	CP000352	3	0		FREE
AST_659044+2	659044	+	659243	199	CP000352	1.67	0.6		FREE
AST_659385+2	659385	+	659543	158	CP000352	2	0		FREE
AST_659939+2	659939	+	660381	442	CP000352	1.67	0.6		FREE
AST_660549+2	660549	+	660549	0	CP000352	0	0		FREE
AST_660593+2	660593	+	660695	102	CP000352	1	1		FREE
AST_660947+2	660947	+	661015	68	CP000352	0.33	0.6		FREE
AST_661120+2	661120	+	661140	20	CP000352	0.67	0.6		FREE
AST_661331+2	661331	+	661625	294	CP000352	1	0		FREE
AST_661654+2	661654	+	661667	13	CP000352	0.33	0.6		FREE
AST_661865+2	661865	+	661938	73	CP000352	0.67	0.6		FREE
AST_661968+2	661968	+	662190	222	CP000352	2.33	0.6		FREE
AST_662241+2	662241	+	662315	74	CP000352	0.67	0.6		FREE
AST_662357+2	662357	+	662810	453	CP000352	2.67	0.6		FREE
AST_662840+2	662840	+	663038	198	CP000352	1	0		FREE
AST_663095+2	663095	+	663270	175	CP000352	1	0		FREE
AST_663499+2	663499	+	663573	74	CP000352	1	1		FREE
AST_663696+2	663696	+	663792	96	CP000352	2.33	2.1		FREE
AST_663855+2	663855	+	669758	5903	CP000352	27.67	3.1		FREE; SenseCross_0611
AST_669826+2	669826	+	670274	448	CP000352	2.33	0.6		FREE
AST_670323+2	670323	+	670401	78	CP000352	1	1		FREE
AST_670651+2	670651	+	670777	126	CP000352	2.33	0.6		FREE
AST_670826+2	670826	+	670998	172	CP000352	1	1		FREE
AST_671167+2	671167	+	671412	245	CP000352	2.33	0.6		FREE
AST_671536+2	671536	+	671599	63	CP000352	0.67	0.6		FREE
AST_671661+2	671661	+	671686	25	CP000352	0.67	0.6		FREE
AST_671712+2	671712	+	671806	94	CP000352	1	0		FREE
AST_671837+2	671837	+	672181	344	CP000352	1.67	0.6		FREE
AST_672351+2	672351	+	672549	198	CP000352	1	1		FREE
AST_672679+2	672679	+	672834	155	CP000352	1.33	0.6		FREE
AST_672939+2	672939	+	672977	38	CP000352	0.67	0.6		FREE
AST_673064+2	673064	+	673192	128	CP000352	1	1		FREE
AST_673306+2	673306	+	673387	81	CP000352	1.33	1.2		FREE
AST_673463+2	673463	+	673649	186	CP000352	6.33	0.6		FREE
AST_673685+2	673685	+	673760	75	CP000352	1	1		FREE
AST_673827+2	673827	+	678711	4884	CP000352	459.33	57.9	5UTR_0615	FREE; SenseCross_0615
AST_678770+2	678770	+	679035	265	CP000352	2	0		FREE
AST_679072+2	679072	+	679599	527	CP000352	2.33	0.6		FREE
AST_679840+2	679840	+	680072	232	CP000352	5	0		FREE
AST_680154+2	680154	+	680498	344	CP000352	4.33	0.6		FREE
AST_680566+2	680566	+	680731	165	CP000352	2.67	0.6		FREE
AST_680765+2	680765	+	681013	248	CP000352	1	0		FREE
AST_681081+2	681081	+	681311	230	CP000352	1.33	0.6		FREE
AST_681446+2	681446	+	681675	229	CP000352	3	0		FREE
AST_681781+2	681781	+	681987	206	CP000352	1.33	1.5		FREE
AST_682078+2	682078	+	682140	62	CP000352	0.67	0.6		FREE
AST_682371+2	682371	+	682667	296	CP000352	5	2		FREE
AST_682698+2	682698	+	682854	156	CP000352	2	1		FREE
AST_682914+2	682914	+	685327	2413	CP000352	3.33	0.6		FREE
AST_685356+2	685356	+	686262	906	CP000352	2.67	0.6		FREE
AST_686289+2	686289	+	686331	42	CP000352	0	0		FREE
AST_686430+2	686430	+	686592	162	CP000352	1.67	0.6		FREE
AST_700959+2	700959	+	704864	3905	CP000352	4.33	0.6		FREE; SenseCross_0635
AST_704907+2	704907	+	705266	359	CP000352	2	0		FREE
AST_705372+2	705372	+	705809	437	CP000352	7.33	1.2		FREE
AST_705857+2	705857	+	706389	532	CP000352	2.67	0.6		FREE
AST_706565+2	706565	+	707228	663	CP000352	1.67	0.6		FREE
AST_707264+2	707264	+	707755	491	CP000352	7	1.7		FREE
AST_707848+2	707848	+	708342	494	CP000352	2	1		FREE
AST_708506+2	708506	+	709026	520	CP000352	5.33	0.6		FREE
AST_709059+2	709059	+	709514	455	CP000352	1.67	0.6		FREE
AST_709557+2	709557	+	710577	1020	CP000352	1.67	0.6		FREE
AST_710619+2	710619	+	710620	1	CP000352	0	0		FREE
AST_710706+2	710706	+	711012	306	CP000352	1	1		FREE
AST_711052+2	711052	+	711247	195	CP000352	4.33	1.2		FREE
AST_711274+2	711274	+	711278	4	CP000352	0.33	0.6		FREE
AST_711380+2	711380	+	711425	45	CP000352	1.33	0.6		FREE
AST_711662+2	711662	+	711988	326	CP000352	7	1.7		FREE
AST_712040+2	712040	+	712319	279	CP000352	1.67	1.2		FREE
AST_712479+2	712479	+	712662	183	CP000352	1	1		FREE
AST_712889+2	712889	+	712954	65	CP000352	1.33	0.6		FREE
AST_713017+2	713017	+	713042	25	CP000352	0.33	0.6		FREE
AST_713456+2	713456	+	713623	167	CP000352	1.33	0.6		FREE
AST_713716+2	713716	+	713790	74	CP000352	0.67	0.6		FREE
AST_713876+2	713876	+	714117	241	CP000352	4.67	0.6		FREE
AST_714164+2	714164	+	714304	140	CP000352	2	0		FREE
AST_714364+2	714364	+	714615	251	CP000352	2.33	0.6		FREE
AST_714816+2	714816	+	714885	69	CP000352	0.67	0.6		FREE
AST_714945+2	714945	+	715019	74	CP000352	1	0		FREE
AST_715166+2	715166	+	715203	37	CP000352	1	1		FREE
AST_715383+2	715383	+	715392	9	CP000352	0.33	0.6		FREE
AST_715585+2	715585	+	716013	428	CP000352	5	0		FREE
AST_716089+2	716089	+	716236	147	CP000352	0.67	0.6		FREE
AST_716330+2	716330	+	716358	28	CP000352	0.67	0.6		FREE
AST_716511+2	716511	+	716521	10	CP000352	0.67	0.6		FREE
AST_716649+2	716649	+	716722	73	CP000352	1	0		FREE
AST_716766+2	716766	+	717482	716	CP000352	7.67	1.5		FREE
AST_717590+2	717590	+	717785	195	CP000352	2	0		FREE
AST_717842+2	717842	+	717956	114	CP000352	3	0		FREE
AST_718066+2	718066	+	718224	158	CP000352	2	1		FREE
AST_718294+2	718294	+	718387	93	CP000352	1	1		FREE
AST_718456+2	718456	+	718579	123	CP000352	0.67	0.6		FREE
AST_723223+2	723223	+	723384	161	CP000352	2	1		Cont_0656
AST_723433+2	723433	+	723507	74	CP000352	1	0		FREE
AST_723638+2	723638	+	723793	155	CP000352	0.67	0.6		FREE
AST_723835+2	723835	+	723997	162	CP000352	1	0		FREE
AST_724134+2	724134	+	724449	315	CP000352	1	0		FREE
AST_724696+2	724696	+	724770	74	CP000352	0.67	0.6		FREE
AST_724808+2	724808	+	725015	207	CP000352	1.33	0.6		FREE
AST_725113+2	725113	+	725187	74	CP000352	1.33	1.5		FREE
AST_725303+2	725303	+	725377	74	CP000352	1	0		FREE
AST_725665+2	725665	+	725673	8	CP000352	0.33	0.6		FREE
AST_725814+2	725814	+	725966	152	CP000352	1	0		FREE
AST_726267+2	726267	+	726344	77	CP000352	1.33	0.6		FREE
AST_726632+2	726632	+	728289	1657	CP000352	21	2		FREE
AST_728387+2	728387	+	731108	2721	CP000352	38.67	4.7	5UTR_0661	FREE; SenseCross_0661
AST_731203+2	731203	+	731308	105	CP000352	1.33	0.6		FREE
AST_731350+2	731350	+	731424	74	CP000352	1	0		FREE
AST_731453+2	731453	+	731527	74	CP000352	1	1		FREE
AST_731636+2	731636	+	731727	91	CP000352	1.33	0.6		FREE
AST_731788+2	731788	+	731915	127	CP000352	2	1		FREE
AST_732218+2	732218	+	747122	14904	CP000352	192.33	20.8		FREE; SenseCross_0666
AST_747166+2	747166	+	747729	563	CP000352	2	0		FREE
AST_747835+2	747835	+	748210	375	CP000352	1.67	0.6		FREE
AST_748273+2	748273	+	748788	515	CP000352	4.67	1.2		FREE
AST_748930+2	748930	+	749278	348	CP000352	3	0		FREE
AST_749306+2	749306	+	749568	262	CP000352	1	1		FREE
AST_749634+2	749634	+	749844	210	CP000352	2.33	0.6		FREE
AST_750041+2	750041	+	750048	7	CP000352	1	1		FREE
AST_750094+2	750094	+	751114	1020	CP000352	258.67	33.5	5UTR_0678	FREE; SenseCross_0678
AST_751275+2	751275	+	751705	430	CP000352	3.67	0.6		FREE
AST_751751+2	751751	+	751872	121	CP000352	1.33	0.6		FREE
AST_752099+2	752099	+	755770	3671	CP000352	155.67	19	5UTR_0680	FREE; SenseCross_0680
AST_755798+2	755798	+	755935	137	CP000352	1.33	0.6		FREE
AST_756123+2	756123	+	771736	15613	CP000352	288	66.1		FREE; SenseCross_0685
AST_771788+2	771788	+	776256	4468	CP000352	50	4.4		FREE; SenseCross_0700
AST_776323+2	776323	+	776541	218	CP000352	2	1		FREE
AST_776616+2	776616	+	776690	74	CP000352	0.67	0.6		FREE
AST_776750+2	776750	+	777317	567	CP000352	2.67	0.6		FREE
AST_777359+2	777359	+	777486	127	CP000352	1	1		FREE
AST_777602+2	777602	+	777614	12	CP000352	0.33	0.6		FREE
AST_777651+2	777651	+	777785	134	CP000352	1	0		FREE
AST_777816+2	777816	+	778099	283	CP000352	1.33	0.6		FREE
AST_778215+2	778215	+	778605	390	CP000352	20.67	4.2		FREE
AST_778679+2	778679	+	778880	201	CP000352	1	1		FREE
AST_778961+2	778961	+	779456	495	CP000352	1.33	0.6		FREE
AST_779585+2	779585	+	779659	74	CP000352	1	1		FREE
AST_779731+2	779731	+	780137	406	CP000352	1	1		FREE
AST_780237+2	780237	+	780311	74	CP000352	1	0		FREE
AST_780337+2	780337	+	818673	38336	CP000352	300.67	33.8		FREE; SenseCross_0705
AST_818740+2	818740	+	819364	624	CP000352	1.33	0.6		FREE
AST_819500+2	819500	+	819685	185	CP000352	4.33	0.6		FREE
AST_819838+2	819838	+	823645	3807	CP000352	15.33	3.1		FREE; SenseCross_0741
AST_823720+2	823720	+	823949	229	CP000352	3	0		FREE
AST_823990+2	823990	+	840467	16477	CP000352	414.33	49.5		FREE; SenseCross_0748
AST_840539+2	840539	+	840822	283	CP000352	3	1		FREE
AST_840967+2	840967	+	841348	381	CP000352	2	0		FREE
AST_841455+2	841455	+	841895	440	CP000352	2.33	0.6		FREE
AST_841925+2	841925	+	842481	556	CP000352	4.67	0.6		FREE
AST_842535+2	842535	+	843313	778	CP000352	1	0		FREE
AST_843881+2	843881	+	843897	16	CP000352	0.33	0.6		FREE
AST_843978+2	843978	+	844052	74	CP000352	1	0		FREE
AST_844136+2	844136	+	844201	65	CP000352	1	1		FREE
AST_844313+2	844313	+	849037	4724	CP000352	18.33	1.5	5UTR_0767	FREE; SenseCross_0767
AST_849085+2	849085	+	849348	263	CP000352	3.33	0.6		FREE
AST_849437+2	849437	+	849520	83	CP000352	2	1		FREE
AST_849690+2	849690	+	849902	212	CP000352	1.67	0.6		FREE
AST_849928+2	849928	+	850420	492	CP000352	1	0		FREE
AST_850494+2	850494	+	850585	91	CP000352	1	1		FREE
AST_850636+2	850636	+	850638	2	CP000352	0	0		FREE
AST_850742+2	850742	+	850793	51	CP000352	1	0		FREE
AST_850899+2	850899	+	851009	110	CP000352	2	1		FREE
AST_851053+2	851053	+	851058	5	CP000352	0.67	0.6		FREE
AST_851098+2	851098	+	851127	29	CP000352	1	0		FREE
AST_851220+2	851220	+	852428	1208	CP000352	2.67	0.6		FREE; SenseCross_0776
AST_854703+2	854703	+	855081	378	CP000352	11	2.6		Cont_0777
AST_855119+2	855119	+	855682	563	CP000352	4.67	0.6		FREE
AST_855803+2	855803	+	855860	57	CP000352	0.67	0.6		FREE
AST_855994+2	855994	+	856396	402	CP000352	3.67	0.6		FREE
AST_856728+2	856728	+	856978	250	CP000352	1	0		FREE
AST_857019+2	857019	+	857742	723	CP000352	4.67	0.6		FREE
AST_857782+2	857782	+	857856	74	CP000352	1.33	0.6		FREE
AST_857918+2	857918	+	858625	707	CP000352	2	1		FREE
AST_858689+2	858689	+	858786	97	CP000352	1.67	0.6		FREE
AST_858829+2	858829	+	858903	74	CP000352	0.33	0.6		FREE
AST_858937+2	858937	+	859056	119	CP000352	1.67	1.2		FREE
AST_859142+2	859142	+	859674	532	CP000352	1	0		FREE
AST_859744+2	859744	+	860546	802	CP000352	11	1		FREE
AST_860598+2	860598	+	861668	1070	CP000352	3	0		FREE
AST_861694+2	861694	+	864837	3143	CP000352	27.67	2.9		FREE; SenseCross_0786
AST_864872+2	864872	+	865826	954	CP000352	3	0		FREE
AST_865916+2	865916	+	866107	191	CP000352	1.67	0.6		FREE
AST_866194+2	866194	+	869451	3257	CP000352	66.33	7.6		FREE; SenseCross_0790
AST_869529+2	869529	+	869773	244	CP000352	5.33	1.2		FREE
AST_869826+2	869826	+	869890	64	CP000352	1	0		FREE
AST_869938+2	869938	+	870368	430	CP000352	2	0		FREE
AST_870491+2	870491	+	870693	202	CP000352	1.33	0.6		FREE
AST_870745+2	870745	+	871336	591	CP000352	1.67	0.6		FREE
AST_871385+2	871385	+	871446	61	CP000352	1	0		FREE
AST_871516+2	871516	+	871597	81	CP000352	2	2		FREE
AST_871683+2	871683	+	871972	289	CP000352	2	1		FREE
AST_872010+2	872010	+	872084	74	CP000352	2.33	1.5		FREE
AST_872145+2	872145	+	872219	74	CP000352	1	1		FREE
AST_872310+2	872310	+	872384	74	CP000352	0.67	0.6		FREE
AST_872498+2	872498	+	872576	78	CP000352	1	1		FREE
AST_872723+2	872723	+	872790	67	CP000352	0.67	0.6		FREE
AST_872881+2	872881	+	872955	74	CP000352	1	0		FREE
AST_873108+2	873108	+	873307	199	CP000352	3	0		FREE
AST_873422+2	873422	+	873690	268	CP000352	1.33	0.6		FREE
AST_873728+2	873728	+	874004	276	CP000352	3.67	0.6		FREE
AST_874050+2	874050	+	874408	358	CP000352	2.67	0.6		FREE
AST_874489+2	874489	+	874842	353	CP000352	1	0		FREE
AST_874960+2	874960	+	889182	14222	CP000352	540.33	72.8		FREE; SenseCross_0799
AST_889222+2	889222	+	896300	7078	CP000352	19.67	2.1		FREE; SenseCross_0819
AST_896327+2	896327	+	897364	1037	CP000352	4.33	0.6		FREE
AST_897409+2	897409	+	897483	74	CP000352	0	0		FREE
AST_897551+2	897551	+	898364	813	CP000352	5.33	0.6	5UTR_0824	FREE
AST_898614+2	898614	+	899200	586	CP000352	7.33	0.6		Cont_0824
AST_899276+2	899276	+	909223	9947	CP000352	82.33	9.5		FREE; SenseCross_0827
AST_909314+2	909314	+	909744	430	CP000352	2.33	0.6		FREE
AST_909986+2	909986	+	912581	2595	CP000352	6.33	1.2	5UTR_0834	FREE
AST_913884+2	913884	+	920076	6192	CP000352	23.33	1.5		Cont_0835; SenseCross_0836
AST_927401+2	927401	+	957424	30023	CP000352	231.33	23.5		FREE; SenseCross_0849
AST_957468+2	957468	+	957800	332	CP000352	1	1		FREE
AST_957857+2	957857	+	958540	683	CP000352	1.67	1.2		FREE
AST_958574+2	958574	+	959698	1124	CP000352	5.67	0.6		FREE
AST_959856+2	959856	+	965580	5724	CP000352	147	17.3		FREE; SenseCross_0877
AST_965612+2	965612	+	965810	198	CP000352	5.33	0.6		FREE
AST_965929+2	965929	+	966432	503	CP000352	2.67	0.6		FREE
AST_966567+2	966567	+	968054	1487	CP000352	8	1		FREE
AST_968080+2	968080	+	968141	61	CP000352	1	0		FREE
AST_968444+2	968444	+	971508	3064	CP000352	78.67	11		FREE; SenseCross_0885
AST_971570+2	971570	+	971688	118	CP000352	1.33	0.6		FREE
AST_971760+2	971760	+	972202	442	CP000352	6.33	2.1		FREE
AST_972236+2	972236	+	972269	33	CP000352	0.33	0.6		FREE
AST_972349+2	972349	+	972523	174	CP000352	6.67	0.6		FREE
AST_972560+2	972560	+	972744	184	CP000352	4	0		FREE
AST_972791+2	972791	+	972870	79	CP000352	1.67	1.5		FREE
AST_972896+2	972896	+	974244	1348	CP000352	5	1		FREE
AST_974271+2	974271	+	975100	829	CP000352	2	0		FREE
AST_975137+2	975137	+	975413	276	CP000352	8.67	2.3		FREE
AST_975464+2	975464	+	975973	509	CP000352	1.67	0.6		FREE
AST_976220+2	976220	+	976540	320	CP000352	1.33	0.6		FREE
AST_977132+2	977132	+	977206	74	CP000352	1	0		FREE
AST_977272+2	977272	+	977515	243	CP000352	1	0		FREE
AST_977637+2	977637	+	977771	134	CP000352	1.33	0.6		FREE
AST_978011+2	978011	+	978356	345	CP000352	2.33	0.6		FREE
AST_978447+2	978447	+	978555	108	CP000352	1	0		FREE
AST_978653+2	978653	+	978808	155	CP000352	2	1		FREE
AST_978982+2	978982	+	979001	19	CP000352	0.67	0.6		FREE
AST_979409+2	979409	+	979476	67	CP000352	0.33	0.6		FREE
AST_979544+2	979544	+	979618	74	CP000352	1	1		FREE
AST_979857+2	979857	+	980321	464	CP000352	2.67	0.6		FREE
AST_980512+2	980512	+	980918	406	CP000352	2	1		FREE
AST_980987+2	980987	+	991600	10613	CP000352	76.33	7.5		FREE; SenseCross_0894
AST_991730+2	991730	+	992476	746	CP000352	4	0		FREE
AST_992511+2	992511	+	993142	631	CP000352	3	0		FREE
AST_993218+2	993218	+	993324	106	CP000352	1.33	0.6		FREE
AST_993601+2	993601	+	993763	162	CP000352	1	1		FREE
AST_993980+2	993980	+	994201	221	CP000352	1.33	0.6		FREE
AST_994324+2	994324	+	994407	83	CP000352	1	0		FREE
AST_994910+2	994910	+	1038356	43446	CP000352	663.67	67.4	5UTR_6433	FREE; SenseCross_6433
AST_1042668+2	1042668	+	1050509	7841	CP000352	31.33	3.2		Cont_0955; SenseCross_0956
AST_1050826+2	1050826	+	1052482	1656	CP000352	6.33	0.6		Cont_0966; SenseCross_0966
AST_1052552+2	1052552	+	1058229	5677	CP000352	105.33	11.9		FREE; SenseCross_0969
AST_1058273+2	1058273	+	1059904	1631	CP000352	4	0		FREE
AST_1059930+2	1059930	+	1060094	164	CP000352	1	1		FREE
AST_1060264+2	1060264	+	1060768	504	CP000352	3.67	0.6		FREE
AST_1060794+2	1060794	+	1060797	3	CP000352	0.33	0.6		FREE
AST_1060831+2	1060831	+	1067986	7155	CP000352	65	7.9		FREE; SenseCross_0975
AST_1068091+2	1068091	+	1068222	131	CP000352	1.33	0.6		FREE
AST_1068259+2	1068259	+	1068816	557	CP000352	2.67	0.6		FREE
AST_1068843+2	1068843	+	1075796	6953	CP000352	195.33	27.2		FREE; SenseCross_0983
AST_1076433+2	1076433	+	1077162	729	CP000352	6	0	3UTR_0990	FREE
AST_1077189+2	1077189	+	1077263	74	CP000352	0.67	0.6		FREE
AST_1077314+2	1077314	+	1078176	862	CP000352	3	0		FREE
AST_1078218+2	1078218	+	1078300	82	CP000352	1	1		FREE
AST_1078342+2	1078342	+	1078360	18	CP000352	0.33	0.6		FREE
AST_1078552+2	1078552	+	1078615	63	CP000352	1	1		FREE
AST_1078813+2	1078813	+	1079099	286	CP000352	3	0		FREE
AST_1079143+2	1079143	+	1079477	334	CP000352	0.67	0.6		FREE
AST_1079750+2	1079750	+	1079759	9	CP000352	0.67	0.6		FREE
AST_1079786+2	1079786	+	1079836	50	CP000352	1.33	1.5		FREE
AST_1080601+2	1080601	+	1080702	101	CP000352	1	0		FREE
AST_1080771+2	1080771	+	1080846	75	CP000352	1	1		FREE
AST_1080898+2	1080898	+	1080999	101	CP000352	2	1		FREE
AST_1081114+2	1081114	+	1081262	148	CP000352	1	0		FREE
AST_1081305+2	1081305	+	1081398	93	CP000352	1	0		FREE
AST_1081432+2	1081432	+	1082303	871	CP000352	3	0		FREE
AST_1082366+2	1082366	+	1082577	211	CP000352	2.33	1.2		FREE
AST_1082622+2	1082622	+	1082674	52	CP000352	1	1		FREE
AST_1082809+2	1082809	+	1082843	34	CP000352	0.33	0.6		FREE
AST_1082998+2	1082998	+	1083145	147	CP000352	1	1		FREE
AST_1083178+2	1083178	+	1088510	5332	CP000352	72.33	8.1	5UTR_0994	FREE; SenseCross_0994
AST_1088550+2	1088550	+	1088953	403	CP000352	5.33	0.6		FREE
AST_1088994+2	1088994	+	1089160	166	CP000352	3.33	0.6		FREE
AST_1089275+2	1089275	+	1089726	451	CP000352	3.67	0.6		FREE
AST_1089817+2	1089817	+	1090313	496	CP000352	4	1		FREE
AST_1090430+2	1090430	+	1090578	148	CP000352	1	0		FREE
AST_1090660+2	1090660	+	1090762	102	CP000352	1	0		FREE
AST_1090881+2	1090881	+	1091474	593	CP000352	3	0		FREE
AST_1091520+2	1091520	+	1100190	8670	CP000352	105.33	12.7		FREE; SenseCross_1000
AST_1100333+2	1100333	+	1100489	156	CP000352	1.33	0.6		FREE
AST_1100521+2	1100521	+	1102037	1516	CP000352	7	1		FREE
AST_1102082+2	1102082	+	1102248	166	CP000352	2.67	0.6		FREE
AST_1102276+2	1102276	+	1102276	0	CP000352	0	0		FREE
AST_1102303+2	1102303	+	1102804	501	CP000352	2.33	0.6		FREE
AST_1102840+2	1102840	+	1102859	19	CP000352	0.67	0.6		FREE
AST_1102896+2	1102896	+	1102914	18	CP000352	0.33	0.6		FREE
AST_1102969+2	1102969	+	1121967	18998	CP000352	117	12.5		FREE; SenseCross_1013
AST_1122000+2	1122000	+	1122268	268	CP000352	8	1.7		FREE
AST_1122299+2	1122299	+	1122306	7	CP000352	0.33	0.6		FREE
AST_1122341+2	1122341	+	1124830	2489	CP000352	7.67	1.5		FREE
AST_1124911+2	1124911	+	1128901	3990	CP000352	32	3.5	5UTR_1037	FREE; SenseCross_1037
AST_1128952+2	1128952	+	1129258	306	CP000352	2	0		FREE
AST_1129340+2	1129340	+	1129759	419	CP000352	1.33	0.6		FREE
AST_1130024+2	1130024	+	1166726	36702	CP000352	179.67	19.5		FREE; SenseCross_1040
AST_1166786+2	1166786	+	1168532	1746	CP000352	2.67	0.6		FREE
AST_1168561+2	1168561	+	1186548	17987	CP000352	169	16.6		FREE; SenseCross_1079
AST_1186585+2	1186585	+	1186746	161	CP000352	3	0		FREE
AST_1186795+2	1186795	+	1186870	75	CP000352	1.33	0.6		FREE
AST_1186989+2	1186989	+	1187737	748	CP000352	22.67	5.8		FREE; SenseCross_1092
AST_1192863+2	1192863	+	1195561	2698	CP000352	43.67	5	3UTR_1095	FREE; SenseCross_1096
AST_1201170+2	1201170	+	1201288	118	CP000352	2	1		Cont_1103
AST_1201315+2	1201315	+	1201389	74	CP000352	1.33	0.6		FREE
AST_1201417+2	1201417	+	1201492	75	CP000352	1	0		FREE
AST_1201539+2	1201539	+	1201660	121	CP000352	1.33	0.6		FREE
AST_1201793+2	1201793	+	1201855	62	CP000352	0.67	0.6		FREE
AST_1201894+2	1201894	+	1202011	117	CP000352	1.33	0.6		FREE
AST_1202065+2	1202065	+	1202168	103	CP000352	1	1		FREE
AST_1202299+2	1202299	+	1202939	640	CP000352	2	0		FREE
AST_1202999+2	1202999	+	1203073	74	CP000352	0.67	0.6		FREE
AST_1203102+2	1203102	+	1203273	171	CP000352	1	1		FREE
AST_1203389+2	1203389	+	1204053	664	CP000352	2.67	0.6		FREE; SenseCross_1105
AST_1208479+2	1208479	+	1208742	263	CP000352	2.67	1.5		FREE
AST_1208807+2	1208807	+	1209099	292	CP000352	4	1.7		FREE
AST_1209195+2	1209195	+	1209206	11	CP000352	0.33	0.6		FREE
AST_1209233+2	1209233	+	1209258	25	CP000352	0.33	0.6		FREE
AST_1209295+2	1209295	+	1209355	60	CP000352	1	0		FREE
AST_1209562+2	1209562	+	1209567	5	CP000352	0.33	0.6		FREE
AST_1209608+2	1209608	+	1209658	50	CP000352	1.33	1.5		FREE
AST_1209732+2	1209732	+	1209802	70	CP000352	1	1		FREE
AST_1209959+2	1209959	+	1209982	23	CP000352	0.67	0.6		FREE
AST_1210030+2	1210030	+	1210235	205	CP000352	4.67	0.6		FREE
AST_1210267+2	1210267	+	1210406	139	CP000352	1.33	0.6		FREE
AST_1210524+2	1210524	+	1210802	278	CP000352	2.33	0.6		FREE
AST_1210834+2	1210834	+	1210972	138	CP000352	1.33	1.5		FREE
AST_1211222+2	1211222	+	1211296	74	CP000352	0.67	0.6		FREE
AST_1211354+2	1211354	+	1211392	38	CP000352	0.67	0.6		FREE
AST_1211986+2	1211986	+	1211987	1	CP000352	0	0		FREE
AST_1212027+2	1212027	+	1212224	197	CP000352	0.67	0.6		FREE
AST_1212328+2	1212328	+	1212426	98	CP000352	1	1		FREE
AST_1212679+2	1212679	+	1212707	28	CP000352	0.67	0.6		FREE
AST_1212946+2	1212946	+	1212959	13	CP000352	0.67	0.6		FREE
AST_1213013+2	1213013	+	1213020	7	CP000352	0.67	0.6		FREE
AST_1213062+2	1213062	+	1213137	75	CP000352	4.33	2.1		FREE
AST_1213186+2	1213186	+	1213403	217	CP000352	2	0		FREE
AST_1213455+2	1213455	+	1213558	103	CP000352	1	1		FREE
AST_1213678+2	1213678	+	1213752	74	CP000352	0.67	0.6		FREE
AST_1213791+2	1213791	+	1213977	186	CP000352	1	1		FREE
AST_1214026+2	1214026	+	1214038	12	CP000352	0.67	0.6		FREE
AST_1214309+2	1214309	+	1214371	62	CP000352	1.33	0.6		FREE
AST_1214869+2	1214869	+	1214941	72	CP000352	1	0		FREE
AST_1215200+2	1215200	+	1215369	169	CP000352	0.67	0.6		FREE
AST_1215731+2	1215731	+	1215928	197	CP000352	1	0		FREE
AST_1216032+2	1216032	+	1216106	74	CP000352	1	1		FREE
AST_1216157+2	1216157	+	1217033	876	CP000352	3	0		FREE
AST_1217134+2	1217134	+	1217215	81	CP000352	1	0		FREE
AST_1217375+2	1217375	+	1218309	934	CP000352	5.33	0.6		FREE
AST_1218368+2	1218368	+	1218559	191	CP000352	1	0		FREE
AST_1218607+2	1218607	+	1218673	66	CP000352	1.33	0.6		FREE
AST_1218799+2	1218799	+	1218812	13	CP000352	0.33	0.6		FREE
AST_1218948+2	1218948	+	1218971	23	CP000352	0.67	0.6		FREE
AST_1219013+2	1219013	+	1219376	363	CP000352	3.33	0.6		FREE
AST_1219422+2	1219422	+	1222232	2810	CP000352	4.33	0.6		FREE
AST_1222264+2	1222264	+	1222361	97	CP000352	2.67	0.6		FREE
AST_1222662+2	1222662	+	1222838	176	CP000352	1	0		FREE
AST_1222864+2	1222864	+	1222938	74	CP000352	0.67	0.6		FREE
AST_1222995+2	1222995	+	1223069	74	CP000352	1	1		FREE
AST_1223112+2	1223112	+	1223268	156	CP000352	1	0		FREE
AST_1223388+2	1223388	+	1223981	593	CP000352	2	0		FREE
AST_1224075+2	1224075	+	1224155	80	CP000352	5.33	0.6		FREE
AST_1224209+2	1224209	+	1224241	32	CP000352	0.67	0.6		FREE
AST_1224358+2	1224358	+	1224430	72	CP000352	0.67	0.6		FREE
AST_1224644+2	1224644	+	1224718	74	CP000352	0.67	0.6		FREE
AST_1224864+2	1224864	+	1224957	93	CP000352	3.33	0.6		FREE
AST_1225025+2	1225025	+	1225099	74	CP000352	1	0		FREE
AST_1225210+2	1225210	+	1225371	161	CP000352	1	1		FREE
AST_1225527+2	1225527	+	1225596	69	CP000352	1	1		FREE
AST_1225753+2	1225753	+	1225768	15	CP000352	1.33	1.5		FREE
AST_1225889+2	1225889	+	1225968	79	CP000352	1	1		FREE
AST_1226045+2	1226045	+	1226336	291	CP000352	15	1.7		FREE
AST_1226399+2	1226399	+	1226399	0	CP000352	0	0		FREE
AST_1226536+2	1226536	+	1226610	74	CP000352	1	0		FREE
AST_1226649+2	1226649	+	1226881	232	CP000352	1	0		FREE
AST_1226948+2	1226948	+	1227323	375	CP000352	1.33	0.6		FREE
AST_1229948+2	1229948	+	1235777	5829	CP000352	12.33	1.5		Cont_1123; SenseCross_1124
AST_1235864+2	1235864	+	1236061	197	CP000352	1.67	0.6		FREE
AST_1236091+2	1236091	+	1236691	600	CP000352	2.67	0.6		FREE
AST_1236726+2	1236726	+	1237122	396	CP000352	3.33	0.6		FREE
AST_1237198+2	1237198	+	1237377	179	CP000352	1.33	0.6		FREE
AST_1237424+2	1237424	+	1241345	3921	CP000352	62.33	8.1		FREE; SenseCross_1131
AST_1241450+2	1241450	+	1248106	6656	CP000352	223	24.4		FREE; SenseCross_1135
AST_1248175+2	1248175	+	1249106	931	CP000352	7	0		FREE
AST_1249144+2	1249144	+	1251402	2258	CP000352	14	2.6	5UTR_1142	FREE; SenseCross_1142
AST_1255884+2	1255884	+	1281277	25393	CP000352	437.67	43.6		Cont_1145; SenseCross_1145
AST_1281304+2	1281304	+	1281551	247	CP000352	1	1		FREE
AST_1281706+2	1281706	+	1281780	74	CP000352	1	0		FREE
AST_1281865+2	1281865	+	1281939	74	CP000352	0.67	0.6		FREE
AST_1282000+2	1282000	+	1282001	1	CP000352	0	0		FREE
AST_1282032+2	1282032	+	1282236	204	CP000352	2	1		FREE
AST_1283505+2	1283505	+	1283916	411	CP000352	5.33	0.6		FREE
AST_1283988+2	1283988	+	1291368	7380	CP000352	21	2.6	5UTR_1173	FREE; SenseCross_1173
AST_1291453+2	1291453	+	1291528	75	CP000352	0.67	0.6		FREE
AST_1291570+2	1291570	+	1292365	795	CP000352	1.67	0.6		FREE
AST_1292393+2	1292393	+	1293220	827	CP000352	1.67	0.6		FREE
AST_1293292+2	1293292	+	1293601	309	CP000352	1.33	0.6		FREE
AST_1293664+2	1293664	+	1293773	109	CP000352	1	1		FREE
AST_1293884+2	1293884	+	1294192	308	CP000352	3	0		FREE
AST_1294261+2	1294261	+	1294340	79	CP000352	1	1		FREE
AST_1294460+2	1294460	+	1294663	203	CP000352	1	0		FREE
AST_1294701+2	1294701	+	1297800	3099	CP000352	10.67	1.5		FREE; SenseCross_6440
AST_1297840+2	1297840	+	1298047	207	CP000352	1.67	1.5		FREE
AST_1298113+2	1298113	+	1300871	2758	CP000352	41	4.4		FREE; SenseCross_1185
AST_1300923+2	1300923	+	1303137	2214	CP000352	147.67	18	5UTR_1187	FREE; SenseCross_1187
AST_1303164+2	1303164	+	1306473	3309	CP000352	4.67	0.6		FREE
AST_1306595+2	1306595	+	1309755	3160	CP000352	17	2		FREE; SenseCross_1193
AST_1309795+2	1309795	+	1309903	108	CP000352	0.33	0.6		FREE
AST_1309940+2	1309940	+	1310560	620	CP000352	5.67	0.6		FREE
AST_1310607+2	1310607	+	1311424	817	CP000352	1.33	0.6		FREE
AST_1311466+2	1311466	+	1311749	283	CP000352	2.33	1.2		FREE
AST_1311785+2	1311785	+	1330970	19185	CP000352	158	17.6		FREE; SenseCross_6442
AST_1331191+2	1331191	+	1333449	2258	CP000352	4	1		FREE
AST_1333485+2	1333485	+	1333521	36	CP000352	0.67	0.6		FREE
AST_1333549+2	1333549	+	1333906	357	CP000352	2.33	0.6		FREE
AST_1333946+2	1333946	+	1334433	487	CP000352	3.67	0.6		FREE
AST_1334467+2	1334467	+	1336745	2278	CP000352	6.33	0.6		FREE
AST_1336782+2	1336782	+	1337376	594	CP000352	3.67	0.6		FREE
AST_1337426+2	1337426	+	1338074	648	CP000352	5	1		FREE
AST_1338106+2	1338106	+	1338357	251	CP000352	1.67	0.6		FREE
AST_1338384+2	1338384	+	1338552	168	CP000352	1	0		FREE
AST_1338602+2	1338602	+	1338695	93	CP000352	2.67	0.6		FREE
AST_1338776+2	1338776	+	1338850	74	CP000352	1	0		FREE
AST_1338888+2	1338888	+	1338983	95	CP000352	0.67	0.6		FREE
AST_1339036+2	1339036	+	1339654	618	CP000352	2.67	0.6		FREE
AST_1339844+2	1339844	+	1340009	165	CP000352	1.33	1.2		FREE
AST_1340162+2	1340162	+	1340527	365	CP000352	4.67	1.5		FREE
AST_1340556+2	1340556	+	1340908	352	CP000352	5.67	0.6		FREE
AST_1340946+2	1340946	+	1341234	288	CP000352	1.67	1.2		FREE
AST_1341283+2	1341283	+	1341410	127	CP000352	1	0		FREE
AST_1341502+2	1341502	+	1341694	192	CP000352	2	0		FREE
AST_1341793+2	1341793	+	1342279	486	CP000352	1.33	0.6		FREE
AST_1342344+2	1342344	+	1342582	238	CP000352	4.33	2.1		FREE
AST_1342646+2	1342646	+	1342757	111	CP000352	1.67	0.6		FREE
AST_1342811+2	1342811	+	1342831	20	CP000352	0.33	0.6		FREE
AST_1342991+2	1342991	+	1343041	50	CP000352	0.67	0.6		FREE
AST_1343083+2	1343083	+	1343090	7	CP000352	0.33	0.6		FREE
AST_1343181+2	1343181	+	1343240	59	CP000352	1	1		FREE
AST_1343340+2	1343340	+	1354832	11492	CP000352	108.67	12	5UTR_1224	FREE; SenseCross_1224
AST_1354871+2	1354871	+	1354987	116	CP000352	2.33	2.5		FREE
AST_1355077+2	1355077	+	1359656	4579	CP000352	61	6.1		FREE; SenseCross_1233
AST_1460901+2	1460901	+	1476525	15624	CP000352	257.67	28.4		FREE; SenseCross_1353
AST_1476553+2	1476553	+	1476913	360	CP000352	7.67	1.5		FREE
AST_1476972+2	1476972	+	1477253	281	CP000352	2	0		FREE
AST_1477281+2	1477281	+	1477449	168	CP000352	1.67	0.6		FREE
AST_1477521+2	1477521	+	1477788	267	CP000352	1	0		FREE
AST_1477973+2	1477973	+	1477984	11	CP000352	0.33	0.6		FREE
AST_1478016+2	1478016	+	1479492	1476	CP000352	7.67	0.6		FREE; SenseCross_1369
AST_1485083+2	1485083	+	1496072	10989	CP000352	29	3.6		Cont_1375; SenseCross_1376
AST_1496108+2	1496108	+	1496435	327	CP000352	1	0		FREE
AST_1496477+2	1496477	+	1496551	74	CP000352	0	0		FREE
AST_1496606+2	1496606	+	1496680	74	CP000352	0.67	1.2		FREE
AST_1496749+2	1496749	+	1497985	1236	CP000352	19.67	2.1		FREE
AST_1498094+2	1498094	+	1501211	3117	CP000352	38.33	4		FREE; SenseCross_1389
AST_1501346+2	1501346	+	1501424	78	CP000352	2	0		FREE
AST_1503682+2	1503682	+	1508223	4541	CP000352	92	10.1		Cont_1393; SenseCross_1395
AST_1508253+2	1508253	+	1512949	4696	CP000352	62.33	6.7	5UTR_1400	FREE; SenseCross_1400
AST_1513193+2	1513193	+	1513471	278	CP000352	2.33	1.2		FREE
AST_1513504+2	1513504	+	1513862	358	CP000352	2	0		FREE
AST_1513929+2	1513929	+	1514213	284	CP000352	3.33	1.2		FREE
AST_1514251+2	1514251	+	1516363	2112	CP000352	206	25.2		FREE; SenseCross_1403
AST_1516441+2	1516441	+	1532230	15789	CP000352	29.33	3.2		FREE; SenseCross_1405
AST_1533343+2	1533343	+	1535637	2294	CP000352	95.33	10.7		Cont_1417; SenseCross_1418
AST_1535672+2	1535672	+	1536320	648	CP000352	1	0		FREE
AST_1536435+2	1536435	+	1536512	77	CP000352	1.33	1.5		FREE
AST_1536772+2	1536772	+	1536958	186	CP000352	2.33	0.6		FREE
AST_1537006+2	1537006	+	1537947	941	CP000352	2.33	0.6		FREE
AST_1538027+2	1538027	+	1538031	4	CP000352	0.33	0.6		FREE
AST_1538068+2	1538068	+	1538179	111	CP000352	1.33	0.6		FREE
AST_1538301+2	1538301	+	1539667	1366	CP000352	3.67	0.6		FREE
AST_1539695+2	1539695	+	1551432	11737	CP000352	119.67	13.3	5UTR_1426	FREE; SenseCross_1426
AST_1551642+2	1551642	+	1552097	455	CP000352	2.67	0.6		FREE
AST_1552171+2	1552171	+	1554108	1937	CP000352	3.67	0.6		FREE
AST_1554142+2	1554142	+	1554216	74	CP000352	1	0		FREE
AST_1554265+2	1554265	+	1554597	332	CP000352	3	0		FREE
AST_1554720+2	1554720	+	1555979	1259	CP000352	3.67	0.6		FREE
AST_1556010+2	1556010	+	1595464	39454	CP000352	390	41.6		FREE; SenseCross_1435
AST_1682532+2	1682532	+	1690252	7720	CP000352	40.67	5.5		FREE; SenseCross_1561
AST_1690291+2	1690291	+	1690581	290	CP000352	5	2		FREE
AST_1690647+2	1690647	+	1705057	14410	CP000352	113.33	11.8		FREE; SenseCross_1570
AST_1705141+2	1705141	+	1705302	161	CP000352	2.33	2.5		FREE
AST_1705358+2	1705358	+	1706000	642	CP000352	1.67	0.6		FREE
AST_1706119+2	1706119	+	1706221	102	CP000352	8	1		FREE
AST_1706247+2	1706247	+	1706506	259	CP000352	3.33	0.6		FREE
AST_1706578+2	1706578	+	1706675	97	CP000352	1.33	0.6		FREE
AST_1706704+2	1706704	+	1707150	446	CP000352	2	0		FREE
AST_1707203+2	1707203	+	1707490	287	CP000352	3	0		FREE
AST_1707517+2	1707517	+	1709300	1783	CP000352	4.67	0.6		FREE
AST_1709328+2	1709328	+	1709504	176	CP000352	1	0		FREE
AST_1709535+2	1709535	+	1714374	4839	CP000352	12	1		FREE; SenseCross_1588
AST_1714437+2	1714437	+	1714604	167	CP000352	6.67	1.2		FREE
AST_1714907+2	1714907	+	1716217	1310	CP000352	252.67	25.4	5UTR_1591	FREE; SenseCross_1591
AST_1717180+2	1717180	+	1730345	13165	CP000352	41.67	4.7		FREE; SenseCross_1593
AST_1730411+2	1730411	+	1735029	4618	CP000352	15.67	2.1		FREE; SenseCross_1604
AST_1735106+2	1735106	+	1735808	702	CP000352	3.67	0.6		FREE
AST_1735882+2	1735882	+	1735937	55	CP000352	0.33	0.6		FREE
AST_1736096+2	1736096	+	1738633	2537	CP000352	7.67	0.6		FREE; SenseCross_1610
AST_1752212+2	1752212	+	1753178	966	CP000352	4.67	0.6		Cont_1623; SenseCross_1623
AST_1753275+2	1753275	+	1753349	74	CP000352	1	1		FREE
AST_1753464+2	1753464	+	1753540	76	CP000352	1	1		FREE
AST_1753657+2	1753657	+	1753731	74	CP000352	2.33	0.6		FREE
AST_1753843+2	1753843	+	1755979	2136	CP000352	18.67	2.1	5UTR_1625	FREE; SenseCross_1625
AST_1756087+2	1756087	+	1756283	196	CP000352	1	0		FREE
AST_1756387+2	1756387	+	1756541	154	CP000352	2	0		FREE
AST_1756597+2	1756597	+	1760528	3931	CP000352	102.33	17.2	5UTR_1628	FREE; SenseCross_1628
AST_1760610+2	1760610	+	1761111	501	CP000352	2	0		FREE
AST_1761200+2	1761200	+	1761553	353	CP000352	2	1		FREE
AST_1761631+2	1761631	+	1762010	379	CP000352	2	0		FREE
AST_1762052+2	1762052	+	1762054	2	CP000352	0	0		FREE
AST_1762085+2	1762085	+	1762194	109	CP000352	3.67	0.6		FREE
AST_1762259+2	1762259	+	1762499	240	CP000352	2.67	0.6		FREE
AST_1762538+2	1762538	+	1762549	11	CP000352	0.67	0.6		FREE
AST_1762610+2	1762610	+	1762960	350	CP000352	1.33	0.6		FREE
AST_1762997+2	1762997	+	1763071	74	CP000352	1.33	0.6		FREE
AST_1763143+2	1763143	+	1763184	41	CP000352	0.33	0.6		FREE
AST_1763215+2	1763215	+	1763217	2	CP000352	0	0		FREE
AST_1763270+2	1763270	+	1763374	104	CP000352	0.67	0.6		FREE
AST_1763411+2	1763411	+	1763435	24	CP000352	0.67	0.6		FREE
AST_1763480+2	1763480	+	1764100	620	CP000352	5.67	0.6		FREE
AST_1764150+2	1764150	+	1764288	138	CP000352	1	0		FREE
AST_1764319+2	1764319	+	1767231	2912	CP000352	21.33	2.5		FREE; SenseCross_1636
AST_1771107+2	1771107	+	1772170	1063	CP000352	3.67	0.6		FREE
AST_1772202+2	1772202	+	1772290	88	CP000352	1.67	1.5		FREE
AST_1772327+2	1772327	+	1772889	562	CP000352	8.67	1.5		FREE
AST_1772931+2	1772931	+	1773565	634	CP000352	4	0		FREE
AST_1773618+2	1773618	+	1774029	411	CP000352	4	0		FREE
AST_1774089+2	1774089	+	1774229	140	CP000352	1	1		FREE
AST_1774339+2	1774339	+	1774496	157	CP000352	1.67	0.6		FREE
AST_1774547+2	1774547	+	1774619	72	CP000352	1	1		FREE
AST_1774654+2	1774654	+	1774714	60	CP000352	0.67	0.6		FREE
AST_1774760+2	1774760	+	1775018	258	CP000352	2	0		FREE
AST_1775066+2	1775066	+	1776013	947	CP000352	10.67	0.6		FREE
AST_1776048+2	1776048	+	1776231	183	CP000352	5.33	1.5		FREE
AST_1776330+2	1776330	+	1776648	318	CP000352	3.33	0.6		FREE
AST_1776684+2	1776684	+	1776704	20	CP000352	0.67	0.6		FREE
AST_1776798+2	1776798	+	1777844	1046	CP000352	2	0		FREE
AST_1777878+2	1777878	+	1778713	835	CP000352	2.67	0.6		FREE
AST_1778791+2	1778791	+	1779949	1158	CP000352	5	0		FREE
AST_1779990+2	1779990	+	1780123	133	CP000352	1.67	1.5		FREE
AST_1780228+2	1780228	+	1780334	106	CP000352	2	1.7		FREE
AST_1780465+2	1780465	+	1783027	2562	CP000352	20	2		FREE; SenseCross_1646
AST_1783261+2	1783261	+	1783335	74	CP000352	2.67	0.6		FREE
AST_1783390+2	1783390	+	1783505	115	CP000352	1.67	1.5		FREE
AST_1784293+2	1784293	+	1784447	154	CP000352	3.67	1.5	3UTR_1649	FREE
AST_1784529+2	1784529	+	1785741	1212	CP000352	6.33	1.2		FREE
AST_1785856+2	1785856	+	1785986	130	CP000352	3.33	1.2		FREE
AST_1786041+2	1786041	+	1786368	327	CP000352	3.67	1.5		FREE
AST_1786402+2	1786402	+	1786625	223	CP000352	2.67	1.5		FREE
AST_1786666+2	1786666	+	1786753	87	CP000352	4.33	1.5		FREE
AST_1786780+2	1786780	+	1786948	168	CP000352	2	0		FREE
AST_1787048+2	1787048	+	1787938	890	CP000352	3.67	0.6		FREE
AST_1788096+2	1788096	+	1788323	227	CP000352	3.33	0.6		FREE
AST_1788444+2	1788444	+	1788462	18	CP000352	0.67	0.6		FREE
AST_1788515+2	1788515	+	1788643	128	CP000352	0.67	1.2		FREE
AST_1788764+2	1788764	+	1789078	314	CP000352	3.67	0.6		FREE
AST_1789166+2	1789166	+	1789173	7	CP000352	0.33	0.6		FREE
AST_1789389+2	1789389	+	1789889	500	CP000352	2.33	0.6		FREE
AST_1789920+2	1789920	+	1790452	532	CP000352	3	0		FREE
AST_1790737+2	1790737	+	1794544	3807	CP000352	14.67	2.1	5UTR_1656	FREE; SenseCross_1656
AST_1794595+2	1794595	+	1794893	298	CP000352	9	2.6		FREE
AST_1795308+2	1795308	+	1795474	166	CP000352	2.33	0.6		FREE
AST_1795610+2	1795610	+	1800128	4518	CP000352	16.33	1.5		FREE; SenseCross_1661
AST_1800156+2	1800156	+	1800404	248	CP000352	4.33	0.6		FREE
AST_1800450+2	1800450	+	1800738	288	CP000352	3.67	0.6		FREE
AST_1800798+2	1800798	+	1804116	3318	CP000352	8.67	0.6		FREE
AST_1806959+2	1806959	+	1818674	11715	CP000352	12.67	1.5		FREE; SenseCross_1670
AST_1818756+2	1818756	+	1818831	75	CP000352	2.33	0.6		FREE
AST_1818862+2	1818862	+	1818877	15	CP000352	1	1		FREE
AST_1819003+2	1819003	+	1821077	2074	CP000352	8	1		FREE; SenseCross_1682
AST_1821122+2	1821122	+	1821320	198	CP000352	3.67	0.6		FREE
AST_1821470+2	1821470	+	1821736	266	CP000352	2.33	0.6		FREE
AST_1821803+2	1821803	+	1822104	301	CP000352	2.33	0.6		FREE
AST_1822180+2	1822180	+	1823073	893	CP000352	3	0		FREE
AST_1823162+2	1823162	+	1823546	384	CP000352	1	0		FREE
AST_1823595+2	1823595	+	1823875	280	CP000352	1	1		FREE
AST_1823965+2	1823965	+	1824325	360	CP000352	3.33	0.6		FREE
AST_1824353+2	1824353	+	1824466	113	CP000352	1	1		FREE
AST_1824542+2	1824542	+	1824687	145	CP000352	2.33	1.5		FREE
AST_1824785+2	1824785	+	1824987	202	CP000352	1.33	0.6		FREE
AST_1825222+2	1825222	+	1825293	71	CP000352	0.67	0.6		FREE
AST_1825324+2	1825324	+	1825430	106	CP000352	1.33	0.6		FREE
AST_1825473+2	1825473	+	1825474	1	CP000352	0.33	0.6		FREE
AST_1825610+2	1825610	+	1825684	74	CP000352	0.67	0.6		FREE
AST_1825746+2	1825746	+	1830925	5179	CP000352	7.33	0.6		FREE; SenseCross_6467
AST_1830960+2	1830960	+	1832402	1442	CP000352	19.67	2.5	5UTR_1690	FREE; SenseCross_1690
AST_1832473+2	1832473	+	1833173	700	CP000352	3.67	0.6		FREE
AST_1833450+2	1833450	+	1834617	1167	CP000352	3.33	0.6	3UTR_6470	FREE
AST_1835162+2	1835162	+	1835305	143	CP000352	5	2		FREE
AST_1835411+2	1835411	+	1835510	99	CP000352	2.67	0.6		FREE
AST_1835561+2	1835561	+	1835920	359	CP000352	5	0		FREE
AST_1835982+2	1835982	+	1853756	17774	CP000352	60.67	6.5		FREE; SenseCross_1695
AST_1855614+2	1855614	+	1856677	1063	CP000352	7.33	1.2		Cont_1712; SenseCross_1713
AST_1856793+2	1856793	+	1856881	88	CP000352	2	1		FREE
AST_1856941+2	1856941	+	1857388	447	CP000352	4	0		FREE
AST_1857497+2	1857497	+	1857628	131	CP000352	1.33	1.5		FREE
AST_1861397+2	1861397	+	1862616	1219	CP000352	5	1		Cont_6473; SenseCross_1719
AST_1862715+2	1862715	+	1862733	18	CP000352	0.67	0.6		FREE
AST_1862765+2	1862765	+	1862839	74	CP000352	1	0		FREE
AST_1862924+2	1862924	+	1863011	87	CP000352	1.33	0.6		FREE
AST_1863110+2	1863110	+	1863156	46	CP000352	0.67	0.6		FREE
AST_1863312+2	1863312	+	1863386	74	CP000352	1	1		FREE; SenseCross_1721
AST_1872020+2	1872020	+	1872168	148	CP000352	1.67	1.5		Cont_1726; SenseCross_1726
AST_1872247+2	1872247	+	1872320	73	CP000352	0.67	0.6		FREE
AST_1872494+2	1872494	+	1872633	139	CP000352	0.67	0.6		FREE
AST_1872734+2	1872734	+	1872738	4	CP000352	0.33	0.6		FREE
AST_1872854+2	1872854	+	1872928	74	CP000352	1	1		FREE
AST_1873317+2	1873317	+	1873408	91	CP000352	13.33	3.8		FREE
AST_1874939+2	1874939	+	1879766	4827	CP000352	25.67	3.1		Cont_6474; SenseCross_6474
AST_1879865+2	1879865	+	1880098	233	CP000352	1.33	0.6		FREE
AST_1880153+2	1880153	+	1883030	2877	CP000352	33.33	3.2		FREE; SenseCross_1736
AST_1883209+2	1883209	+	1883450	241	CP000352	2	0		FREE
AST_1883552+2	1883552	+	1883629	77	CP000352	1.33	1.2		FREE
AST_1883672+2	1883672	+	1883746	74	CP000352	1	0		FREE
AST_1883879+2	1883879	+	1883982	103	CP000352	0.67	0.6		FREE
AST_1884014+2	1884014	+	1884666	652	CP000352	3.67	1.5		FREE
AST_1884720+2	1884720	+	1885011	291	CP000352	1.67	0.6		FREE
AST_1885057+2	1885057	+	1885091	34	CP000352	0.33	0.6		FREE
AST_1885118+2	1885118	+	1885131	13	CP000352	0.67	0.6		FREE
AST_1885186+2	1885186	+	1885192	6	CP000352	0.67	0.6		FREE
AST_1885246+2	1885246	+	1885321	75	CP000352	1.33	0.6		FREE
AST_1885398+2	1885398	+	1885501	103	CP000352	1.67	1.2		FREE
AST_1885757+2	1885757	+	1885928	171	CP000352	1.33	0.6		FREE
AST_1885981+2	1885981	+	1886137	156	CP000352	1	0		FREE
AST_1886503+2	1886503	+	1886826	323	CP000352	4.33	1.2		FREE
AST_1886856+2	1886856	+	1886998	142	CP000352	1	1		FREE
AST_1887108+2	1887108	+	1887182	74	CP000352	0.67	0.6		FREE
AST_1887332+2	1887332	+	1887867	535	CP000352	4.67	0.6		FREE
AST_1887900+2	1887900	+	1887982	82	CP000352	0.67	0.6		FREE
AST_1888209+2	1888209	+	1892082	3873	CP000352	40.33	5.1		FREE; SenseCross_1741
AST_1892143+2	1892143	+	1892534	391	CP000352	4.33	1.2		FREE
AST_1892625+2	1892625	+	1893190	565	CP000352	5	1		FREE
AST_1893278+2	1893278	+	1893589	311	CP000352	3.33	0.6		FREE
AST_1893618+2	1893618	+	1893795	177	CP000352	9.67	2.3		FREE
AST_1894041+2	1894041	+	1894876	835	CP000352	4.33	0.6	3UTR_1746	FREE
AST_1894905+2	1894905	+	1895605	700	CP000352	10.33	0.6		FREE
AST_1895637+2	1895637	+	1895721	84	CP000352	2.67	1.5		FREE
AST_1895944+2	1895944	+	1896642	698	CP000352	5.33	1.2		FREE
AST_1896764+2	1896764	+	1897087	323	CP000352	2	1		FREE
AST_1897121+2	1897121	+	1897195	74	CP000352	0.33	0.6		FREE
AST_1897257+2	1897257	+	1897359	102	CP000352	1.67	0.6		FREE
AST_1897405+2	1897405	+	1897989	584	CP000352	5.67	0.6		FREE
AST_1898148+2	1898148	+	1898437	289	CP000352	2.33	0.6		FREE
AST_1898593+2	1898593	+	1900075	1482	CP000352	4.33	1.2		FREE
AST_1900185+2	1900185	+	1900197	12	CP000352	0.67	0.6		FREE
AST_1900227+2	1900227	+	1903991	3764	CP000352	23	2.6		FREE; SenseCross_1751
AST_1904037+2	1904037	+	1904776	739	CP000352	5.33	0.6		FREE
AST_1904859+2	1904859	+	1905440	581	CP000352	2	0		FREE
AST_1905469+2	1905469	+	1905629	160	CP000352	1.67	0.6		FREE
AST_1905764+2	1905764	+	1905838	74	CP000352	0.67	0.6		FREE
AST_1905889+2	1905889	+	1905963	74	CP000352	1	0		FREE
AST_1906045+2	1906045	+	1906061	16	CP000352	0.33	0.6		FREE
AST_1906157+2	1906157	+	1906372	215	CP000352	1	0		FREE
AST_1906507+2	1906507	+	1906589	82	CP000352	2.67	2.5		FREE
AST_1906634+2	1906634	+	1906635	1	CP000352	0	0		FREE
AST_1906678+2	1906678	+	1906760	82	CP000352	2	1		FREE
AST_1906798+2	1906798	+	1912027	5229	CP000352	31.67	3.1	5UTR_1757	FREE; SenseCross_1757
AST_1912121+2	1912121	+	1912361	240	CP000352	3.33	2.1		FREE
AST_1912431+2	1912431	+	1914032	1601	CP000352	23.67	2.1		FREE; SenseCross_1761
AST_1914104+2	1914104	+	1914172	68	CP000352	0.67	0.6		FREE
AST_1914318+2	1914318	+	1914491	173	CP000352	1	1		FREE
AST_1914531+2	1914531	+	1914605	74	CP000352	1	1		FREE
AST_1914632+2	1914632	+	1914632	0	CP000352	0	0		FREE
AST_1914676+2	1914676	+	1916985	2309	CP000352	15.67	1.5	5UTR_1763	FREE; SenseCross_1763
AST_1917063+2	1917063	+	1919591	2528	CP000352	15	2	5UTR_1766	FREE; SenseCross_1766
AST_1919629+2	1919629	+	1919662	33	CP000352	0.67	0.6		FREE
AST_1920783+2	1920783	+	1921386	603	CP000352	4	0	3UTR_1768	FREE
AST_1921447+2	1921447	+	1921698	251	CP000352	2	0		FREE
AST_1921737+2	1921737	+	1921815	78	CP000352	2.33	2.5		FREE
AST_1921847+2	1921847	+	1922165	318	CP000352	1.33	0.6		FREE
AST_1922192+2	1922192	+	1922548	356	CP000352	2	0		FREE
AST_1922700+2	1922700	+	1922748	48	CP000352	0.67	0.6		FREE
AST_1922999+2	1922999	+	1923040	41	CP000352	1	1		FREE
AST_1923321+2	1923321	+	1923506	185	CP000352	1.33	0.6		FREE
AST_1923718+2	1923718	+	1923891	173	CP000352	5	2		FREE
AST_1924039+2	1924039	+	1925570	1531	CP000352	9	1		FREE; SenseCross_1772
AST_1925600+2	1925600	+	1925697	97	CP000352	0.67	0.6		FREE
AST_1926130+2	1926130	+	1926137	7	CP000352	0.33	0.6		FREE
AST_1926170+2	1926170	+	1926204	34	CP000352	0.67	0.6		FREE
AST_1927757+2	1927757	+	1928536	779	CP000352	3.67	0.6		FREE
AST_1928576+2	1928576	+	1928741	165	CP000352	3	0		FREE
AST_1930745+2	1930745	+	1933718	2973	CP000352	20.33	2.3		Cont_1777; SenseCross_1779
AST_1933772+2	1933772	+	1933865	93	CP000352	2.33	0.6		FREE
AST_1933905+2	1933905	+	1934076	171	CP000352	1	0		FREE
AST_1934102+2	1934102	+	1934268	166	CP000352	4.33	0.6		FREE
AST_1934370+2	1934370	+	1934731	361	CP000352	3	0		FREE
AST_1934808+2	1934808	+	1935365	557	CP000352	13	1.7		FREE
AST_1935435+2	1935435	+	1935952	517	CP000352	6.67	0.6		FREE
AST_1935981+2	1935981	+	1937587	1606	CP000352	3	0		FREE
AST_1937616+2	1937616	+	1937852	236	CP000352	1.33	0.6		FREE
AST_1937972+2	1937972	+	1938074	102	CP000352	1.33	0.6		FREE
AST_1938483+2	1938483	+	1938547	64	CP000352	1	0		FREE
AST_1938641+2	1938641	+	1938789	148	CP000352	1.33	1.2		FREE
AST_1938830+2	1938830	+	1948421	9591	CP000352	43.67	4.7		FREE; SenseCross_1788
AST_1950276+2	1950276	+	1950513	237	CP000352	6	2		FREE; SenseCross_1797
AST_1950721+2	1950721	+	1951013	292	CP000352	30.33	5.5	3UTR_1797	FREE
AST_1951212+2	1951212	+	1951361	149	CP000352	1	0		FREE
AST_1951679+2	1951679	+	1951790	111	CP000352	3.33	1.2		FREE
AST_1951914+2	1951914	+	1952114	200	CP000352	1	0		FREE
AST_1952163+2	1952163	+	1952185	22	CP000352	0.67	0.6		FREE
AST_1952263+2	1952263	+	1952435	172	CP000352	4	1		FREE
AST_1952510+2	1952510	+	1952645	135	CP000352	0.67	0.6		FREE
AST_1952763+2	1952763	+	1952837	74	CP000352	1.33	0.6		FREE
AST_1955808+2	1955808	+	1964512	8704	CP000352	168	15.9		Cont_1802; SenseCross_1803
AST_1964552+2	1964552	+	1965446	894	CP000352	3	0		FREE
AST_1965480+2	1965480	+	1966178	698	CP000352	4.33	0.6		FREE
AST_1966208+2	1966208	+	1966368	160	CP000352	2.33	1.5		FREE
AST_1966421+2	1966421	+	1967298	877	CP000352	7	1		FREE
AST_1967403+2	1967403	+	1967620	217	CP000352	2.33	0.6		FREE
AST_1967649+2	1967649	+	1969367	1718	CP000352	29.67	4.2		FREE
AST_1969431+2	1969431	+	1969588	157	CP000352	0.67	0.6		FREE
AST_1969615+2	1969615	+	1969749	134	CP000352	0.67	0.6		FREE
AST_1969822+2	1969822	+	1970039	217	CP000352	2.33	2.1		FREE
AST_1970144+2	1970144	+	1970483	339	CP000352	3.67	1.5		FREE
AST_1970820+2	1970820	+	1970820	0	CP000352	0	0		FREE
AST_1970865+2	1970865	+	1970939	74	CP000352	1	1		FREE
AST_1971090+2	1971090	+	1973086	1996	CP000352	22.67	3.2		FREE; SenseCross_1817
AST_1975240+2	1975240	+	1978085	2845	CP000352	55.33	5.9		Cont_1819; SenseCross_1820
AST_1978221+2	1978221	+	1978288	67	CP000352	1	0		FREE
AST_1978337+2	1978337	+	1978580	243	CP000352	1.33	1.2		FREE
AST_1978771+2	1978771	+	1979022	251	CP000352	2	0		FREE
AST_1979093+2	1979093	+	1979251	158	CP000352	2	0		FREE
AST_1979359+2	1979359	+	1983182	3823	CP000352	14.67	1.2		FREE; SenseCross_1823
AST_1983234+2	1983234	+	1983629	395	CP000352	3	0		FREE
AST_1983757+2	1983757	+	1984684	927	CP000352	24.67	2.5		FREE
AST_1984729+2	1984729	+	1989728	4999	CP000352	76.67	8.3		FREE; SenseCross_1830
AST_1990332+2	1990332	+	1997170	6838	CP000352	22	2.6		Cont_1835; SenseCross_1836
AST_1997204+2	1997204	+	1997826	622	CP000352	5.67	1.5		FREE
AST_1997900+2	1997900	+	1998001	101	CP000352	0.67	0.6		FREE
AST_1998188+2	1998188	+	1999951	1763	CP000352	23.33	3.2		FREE; SenseCross_1844
AST_1999983+2	1999983	+	2000778	795	CP000352	4.67	0.6		FREE
AST_2000812+2	2000812	+	2000886	74	CP000352	1	1		FREE
AST_2000945+2	2000945	+	2000982	37	CP000352	1	1		FREE
AST_2001008+2	2001008	+	2001752	744	CP000352	3.67	0.6		FREE
AST_2001856+2	2001856	+	2002136	280	CP000352	2.33	1.2		FREE
AST_2002425+2	2002425	+	2002519	94	CP000352	1.33	0.6		FREE
AST_2002641+2	2002641	+	2003152	511	CP000352	3.33	1.2		FREE
AST_2003191+2	2003191	+	2003461	270	CP000352	3	0		FREE
AST_2003539+2	2003539	+	2003667	128	CP000352	2.33	0.6		FREE
AST_2003698+2	2003698	+	2003706	8	CP000352	0.33	0.6		FREE
AST_2003751+2	2003751	+	2003859	108	CP000352	2.33	0.6		FREE
AST_2003895+2	2003895	+	2004185	290	CP000352	1	1		FREE
AST_2004243+2	2004243	+	2004701	458	CP000352	8.67	2.3		FREE
AST_2004734+2	2004734	+	2004944	210	CP000352	1	0		FREE
AST_2005080+2	2005080	+	2005084	4	CP000352	0.67	0.6		FREE
AST_2005200+2	2005200	+	2005485	285	CP000352	1.33	0.6		FREE
AST_2005514+2	2005514	+	2005520	6	CP000352	0.67	0.6		FREE
AST_2005884+2	2005884	+	2006021	137	CP000352	1	0		FREE
AST_2006154+2	2006154	+	2007524	1370	CP000352	2.33	0.6		FREE
AST_2007602+2	2007602	+	2007752	150	CP000352	0.67	0.6		FREE
AST_2007785+2	2007785	+	2007860	75	CP000352	0.67	0.6		FREE
AST_2007946+2	2007946	+	2008124	178	CP000352	1.33	0.6		FREE
AST_2008180+2	2008180	+	2008274	94	CP000352	2.67	0.6		FREE
AST_2008550+2	2008550	+	2008752	202	CP000352	2.33	1.2		FREE
AST_2008800+2	2008800	+	2008943	143	CP000352	0.67	0.6		FREE
AST_2009152+2	2009152	+	2010964	1812	CP000352	5	1		FREE
AST_2011038+2	2011038	+	2011609	571	CP000352	2.33	0.6		FREE
AST_2011801+2	2011801	+	2014745	2944	CP000352	9.67	1.5	5UTR_1856	FREE; SenseCross_1856
AST_2014799+2	2014799	+	2014983	184	CP000352	8	1		FREE
AST_2015090+2	2015090	+	2015212	122	CP000352	0.67	0.6		FREE
AST_2015248+2	2015248	+	2015340	92	CP000352	1	1		FREE
AST_2015394+2	2015394	+	2015441	47	CP000352	0.67	0.6		FREE
AST_2015559+2	2015559	+	2015578	19	CP000352	0.67	0.6		FREE
AST_2015633+2	2015633	+	2015720	87	CP000352	1.67	1.5		FREE
AST_2015769+2	2015769	+	2015863	94	CP000352	1.67	0.6		FREE
AST_2015919+2	2015919	+	2016410	491	CP000352	2	0		FREE
AST_2017027+2	2017027	+	2017417	390	CP000352	10.67	1.5		FREE
AST_2017531+2	2017531	+	2017598	67	CP000352	0.67	0.6		FREE
AST_2017671+2	2017671	+	2018972	1301	CP000352	3	0		FREE
AST_2019013+2	2019013	+	2019285	272	CP000352	1	0		FREE
AST_2019331+2	2019331	+	2019369	38	CP000352	1	1		FREE
AST_2019397+2	2019397	+	2019415	18	CP000352	0.33	0.6		FREE
AST_2019473+2	2019473	+	2019488	15	CP000352	0.33	0.6		FREE
AST_2019516+2	2019516	+	2019963	447	CP000352	2	1		FREE
AST_2020067+2	2020067	+	2020141	74	CP000352	0.67	0.6		FREE
AST_2020176+2	2020176	+	2020362	186	CP000352	1.33	0.6		FREE
AST_2020521+2	2020521	+	2020595	74	CP000352	1	0		FREE
AST_2020690+2	2020690	+	2021207	517	CP000352	2.33	0.6		FREE
AST_2021235+2	2021235	+	2027294	6059	CP000352	157.67	17.2	5UTR_1864	FREE; SenseCross_1864
AST_2027320+2	2027320	+	2027324	4	CP000352	1	1		FREE
AST_2027383+2	2027383	+	2028231	848	CP000352	4.33	0.6		FREE
AST_2028259+2	2028259	+	2029786	1527	CP000352	4.67	0.6		FREE
AST_2029824+2	2029824	+	2054046	24222	CP000352	39.33	4	5UTR_6481	FREE; SenseCross_6481
AST_2054096+2	2054096	+	2054150	54	CP000352	0.33	0.6		FREE
AST_2054302+2	2054302	+	2054377	75	CP000352	4.33	0.6		FREE
AST_2054448+2	2054448	+	2054544	96	CP000352	4.33	0.6		FREE
AST_2054644+2	2054644	+	2054718	74	CP000352	1	1		FREE
AST_2055178+2	2055178	+	2057586	2408	CP000352	92.33	8.7		FREE; SenseCross_1888
AST_2057658+2	2057658	+	2059383	1725	CP000352	9	1	5UTR_1890	FREE; SenseCross_1890
AST_2059557+2	2059557	+	2059907	350	CP000352	4.67	0.6		Cont_1891; SenseCross_6488
AST_2059966+2	2059966	+	2060093	127	CP000352	4.33	0.6		FREE
AST_2060216+2	2060216	+	2060262	46	CP000352	1	0		FREE
AST_2060290+2	2060290	+	2060411	121	CP000352	1	1		FREE
AST_2060489+2	2060489	+	2060539	50	CP000352	0.67	0.6		FREE
AST_2060586+2	2060586	+	2062118	1532	CP000352	6.67	0.6		FREE; SenseCross_6489
AST_2062189+2	2062189	+	2062352	163	CP000352	1	0		FREE
AST_2064249+2	2064249	+	2065448	1199	CP000352	3.33	0.6	5UTR_1896	FREE; SenseCross_1896
AST_2065478+2	2065478	+	2065570	92	CP000352	1.67	1.5		FREE
AST_2067166+2	2067166	+	2067764	598	CP000352	2	0	3UTR_1898	FREE
AST_2067804+2	2067804	+	2068016	212	CP000352	5.67	1.5		FREE
AST_2068046+2	2068046	+	2068237	191	CP000352	1	0		FREE
AST_2068313+2	2068313	+	2068428	115	CP000352	2	2		FREE
AST_2068611+2	2068611	+	2068779	168	CP000352	1.33	0.6		FREE
AST_2068843+2	2068843	+	2069047	204	CP000352	2.67	0.6		FREE; SenseCross_6490
AST_2069461+2	2069461	+	2071208	1747	CP000352	8.67	1.5		FREE; SenseCross_1900
AST_2071242+2	2071242	+	2071296	54	CP000352	0.67	0.6		FREE
AST_2073221+2	2073221	+	2074733	1512	CP000352	13	2.6		FREE; SenseCross_6492
AST_2074783+2	2074783	+	2075019	236	CP000352	1	0		FREE
AST_2075052+2	2075052	+	2075126	74	CP000352	1	0		FREE
AST_2075603+2	2075603	+	2075651	48	CP000352	0.67	0.6		FREE
AST_2075813+2	2075813	+	2075887	74	CP000352	1	1		FREE
AST_2075916+2	2075916	+	2075922	6	CP000352	0.33	0.6		FREE
AST_2076172+2	2076172	+	2076196	24	CP000352	0.33	0.6		FREE
AST_2076262+2	2076262	+	2076336	74	CP000352	0	0		FREE
AST_2076451+2	2076451	+	2076944	493	CP000352	5	2		FREE
AST_2076974+2	2076974	+	2077105	131	CP000352	0.67	1.2		FREE
AST_2077212+2	2077212	+	2078370	1158	CP000352	5.33	1.2		FREE
AST_2078495+2	2078495	+	2078538	43	CP000352	0.67	0.6		FREE
AST_2078574+2	2078574	+	2078712	138	CP000352	0.67	0.6		FREE
AST_2079142+2	2079142	+	2079186	44	CP000352	0.67	0.6		FREE
AST_2079327+2	2079327	+	2079431	104	CP000352	8	2.6		FREE
AST_2079580+2	2079580	+	2079902	322	CP000352	1.33	0.6		FREE
AST_2079931+2	2079931	+	2080123	192	CP000352	1.33	0.6		FREE
AST_2080217+2	2080217	+	2080302	85	CP000352	1	1		FREE
AST_2080598+2	2080598	+	2080665	67	CP000352	1	1		FREE
AST_2081047+2	2081047	+	2081504	457	CP000352	2	0		FREE
AST_2081533+2	2081533	+	2081737	204	CP000352	0.33	0.6		FREE
AST_2081827+2	2081827	+	2081901	74	CP000352	2	1		FREE
AST_2081938+2	2081938	+	2082012	74	CP000352	0.67	0.6		FREE
AST_2082093+2	2082093	+	2082237	144	CP000352	1.67	0.6		FREE
AST_2082266+2	2082266	+	2082489	223	CP000352	1	0		FREE
AST_2082524+2	2082524	+	2082881	357	CP000352	6.33	2.1		FREE
AST_2082931+2	2082931	+	2084291	1360	CP000352	3.67	0.6		FREE; SenseCross_1914
AST_2085834+2	2085834	+	2087142	1308	CP000352	8	1		Cont_1917; SenseCross_1917
AST_2087176+2	2087176	+	2087176	0	CP000352	0	0		FREE
AST_2087202+2	2087202	+	2087341	139	CP000352	1	1		FREE
AST_2087377+2	2087377	+	2087467	90	CP000352	1	0		FREE
AST_2087582+2	2087582	+	2087959	377	CP000352	2.33	0.6		FREE
AST_2088090+2	2088090	+	2088164	74	CP000352	1	0		FREE
AST_2088251+2	2088251	+	2088349	98	CP000352	1.33	1.5		FREE
AST_2088486+2	2088486	+	2088560	74	CP000352	1.33	1.5		FREE
AST_2088636+2	2088636	+	2089103	467	CP000352	1.67	1.5		FREE
AST_2089175+2	2089175	+	2089345	170	CP000352	0	0		FREE
AST_2089438+2	2089438	+	2089818	380	CP000352	2	0		FREE
AST_2089863+2	2089863	+	2090509	646	CP000352	17	2.6		FREE
AST_2090536+2	2090536	+	2094835	4299	CP000352	28.33	2.5	5UTR_1924	FREE; SenseCross_1924
AST_2094889+2	2094889	+	2095732	843	CP000352	3	0		FREE
AST_2095879+2	2095879	+	2095952	73	CP000352	1.33	0.6		FREE
AST_2096333+2	2096333	+	2096407	74	CP000352	1	1		FREE
AST_2096486+2	2096486	+	2096560	74	CP000352	1.33	0.6		FREE
AST_2096834+2	2096834	+	2100010	3176	CP000352	114.33	10.4		FREE; SenseCross_1930
AST_2100077+2	2100077	+	2100207	130	CP000352	2	1		FREE; SenseCross_1932
AST_2107234+2	2107234	+	2108589	1355	CP000352	10	1		Cont_1937; SenseCross_1938
AST_2109523+2	2109523	+	2111094	1571	CP000352	11.33	0.6		Cont_1940; SenseCross_1941
AST_2111141+2	2111141	+	2111417	276	CP000352	2.33	0.6		FREE
AST_2111447+2	2111447	+	2111525	78	CP000352	0.67	0.6		FREE
AST_2111613+2	2111613	+	2111687	74	CP000352	1	1		FREE
AST_2111755+2	2111755	+	2112028	273	CP000352	4.67	0.6		FREE
AST_2112284+2	2112284	+	2112286	2	CP000352	0.33	0.6		FREE
AST_2112322+2	2112322	+	2112753	431	CP000352	1.33	0.6		FREE
AST_2113091+2	2113091	+	2113165	74	CP000352	1	0		FREE
AST_2113211+2	2113211	+	2113309	98	CP000352	1.33	0.6		FREE
AST_2113389+2	2113389	+	2113636	247	CP000352	0.67	0.6		FREE
AST_2113985+2	2113985	+	2114107	122	CP000352	1.33	0.6		FREE
AST_2114242+2	2114242	+	2114245	3	CP000352	0	0		FREE
AST_2114280+2	2114280	+	2131345	17065	CP000352	149.33	15.3		FREE; SenseCross_1944
AST_2131408+2	2131408	+	2131557	149	CP000352	1.33	0.6		FREE
AST_2131692+2	2131692	+	2132778	1086	CP000352	7.33	0.6		FREE
AST_2132829+2	2132829	+	2133074	245	CP000352	6	2		FREE
AST_2133114+2	2133114	+	2133114	0	CP000352	0	0		FREE
AST_2133146+2	2133146	+	2133357	211	CP000352	1.33	0.6		FREE
AST_2133466+2	2133466	+	2133561	95	CP000352	0.67	0.6		FREE
AST_2133640+2	2133640	+	2134323	683	CP000352	5	1		FREE
AST_2134368+2	2134368	+	2134397	29	CP000352	0.33	0.6		FREE
AST_2134433+2	2134433	+	2134771	338	CP000352	2	1		FREE
AST_2134857+2	2134857	+	2134931	74	CP000352	0.67	0.6		FREE
AST_2134978+2	2134978	+	2135177	199	CP000352	1.67	0.6		FREE
AST_2135297+2	2135297	+	2135424	127	CP000352	2	1.7		FREE
AST_2135511+2	2135511	+	2135898	387	CP000352	2	0		FREE
AST_2135932+2	2135932	+	2136006	74	CP000352	1	1		FREE
AST_2136155+2	2136155	+	2136527	372	CP000352	1.33	0.6		FREE
AST_2137139+2	2137139	+	2137213	74	CP000352	1	1		FREE
AST_2137329+2	2137329	+	2137680	351	CP000352	2	0		FREE
AST_2137709+2	2137709	+	2138679	970	CP000352	2.67	0.6		FREE
AST_2138856+2	2138856	+	2139135	279	CP000352	1.67	0.6		FREE
AST_2139196+2	2139196	+	2139332	136	CP000352	1.33	0.6		FREE
AST_2139379+2	2139379	+	2139566	187	CP000352	2	1		FREE
AST_2139785+2	2139785	+	2139916	131	CP000352	2	0		FREE
AST_2139958+2	2139958	+	2141119	1161	CP000352	3	0		FREE
AST_2141160+2	2141160	+	2154553	13393	CP000352	99.33	10.7		FREE; SenseCross_1968
AST_2154580+2	2154580	+	2154723	143	CP000352	3.67	2.5		FREE
AST_2154751+2	2154751	+	2161331	6580	CP000352	188.67	24		FREE; SenseCross_1981
AST_2161396+2	2161396	+	2163654	2258	CP000352	194.67	23.2		Cont_6496; SenseCross_6497
AST_2165658+2	2165658	+	2168402	2744	CP000352	15.33	2.1		Cont_1993; SenseCross_1994
AST_2184958+2	2184958	+	2186923	1965	CP000352	6	1		FREE; SenseCross_ment
AST_2186983+2	2186983	+	2195578	8595	CP000352	24.67	2.9		FREE; SenseCross_2023
AST_2195604+2	2195604	+	2195890	286	CP000352	2.67	0.6		FREE
AST_2195919+2	2195919	+	2198829	2910	CP000352	9.33	0.6		FREE
AST_2198882+2	2198882	+	2199169	287	CP000352	3	1		FREE
AST_2199204+2	2199204	+	2203589	4385	CP000352	8	1		FREE
AST_2203806+2	2203806	+	2204652	846	CP000352	7.67	0.6		FREE
AST_2204685+2	2204685	+	2205320	635	CP000352	7.67	0.6		FREE
AST_2205390+2	2205390	+	2205805	415	CP000352	12.67	1.2		FREE
AST_2205831+2	2205831	+	2206098	267	CP000352	1.33	0.6		FREE
AST_2206148+2	2206148	+	2212911	6763	CP000352	57.67	5.5		FREE; SenseCross_2037
AST_2212946+2	2212946	+	2213118	172	CP000352	1.33	0.6		FREE
AST_2213219+2	2213219	+	2213233	14	CP000352	0.33	0.6		FREE
AST_2213272+2	2213272	+	2213288	16	CP000352	0.33	0.6		FREE
AST_2213329+2	2213329	+	2213508	179	CP000352	1	0		FREE
AST_2213797+2	2213797	+	2214116	319	CP000352	3.67	0.6		FREE
AST_2214263+2	2214263	+	2214760	497	CP000352	1.67	0.6		FREE
AST_2214859+2	2214859	+	2218856	3997	CP000352	5.67	0.6		FREE
AST_2218898+2	2218898	+	2219027	129	CP000352	2	0		FREE
AST_2219084+2	2219084	+	2222914	3830	CP000352	8	1		FREE
AST_2222983+2	2222983	+	2223125	142	CP000352	1	1		FREE
AST_2223152+2	2223152	+	2223226	74	CP000352	0.67	0.6		FREE
AST_2223272+2	2223272	+	2223407	135	CP000352	1.67	0.6		FREE
AST_2223550+2	2223550	+	2223640	90	CP000352	1.33	1.5		FREE
AST_2223745+2	2223745	+	2224568	823	CP000352	1.67	0.6		FREE
AST_2224780+2	2224780	+	2225210	430	CP000352	2	0		FREE
AST_2225279+2	2225279	+	2225501	222	CP000352	5	2		FREE
AST_2225533+2	2225533	+	2225733	200	CP000352	3.33	0.6		FREE
AST_2225772+2	2225772	+	2225889	117	CP000352	0.67	0.6		FREE
AST_2225919+2	2225919	+	2226593	674	CP000352	7.67	0.6		FREE
AST_2226624+2	2226624	+	2228932	2308	CP000352	62	6.9		FREE; SenseCross_2056
AST_2230392+2	2230392	+	2231158	766	CP000352	10	1		Cont_2057; SenseCross_2058
AST_2231199+2	2231199	+	2231553	354	CP000352	7	1		FREE
AST_2231604+2	2231604	+	2231755	151	CP000352	1	1		FREE
AST_2231807+2	2231807	+	2232483	676	CP000352	13	1		FREE
AST_2232573+2	2232573	+	2232759	186	CP000352	1	1		FREE
AST_2232864+2	2232864	+	2233431	567	CP000352	19.33	1.5		FREE
AST_2233462+2	2233462	+	2233949	487	CP000352	6.67	1.5		FREE
AST_2233984+2	2233984	+	2239703	5719	CP000352	27.33	3.2		FREE; SenseCross_2063
AST_2239742+2	2239742	+	2239816	74	CP000352	0.33	0.6		FREE
AST_2239860+2	2239860	+	2240090	230	CP000352	6	1		FREE
AST_2240117+2	2240117	+	2240398	281	CP000352	1	1		FREE
AST_2240523+2	2240523	+	2241065	542	CP000352	1.33	0.6		FREE
AST_2241191+2	2241191	+	2241276	85	CP000352	1	0		FREE
AST_2241306+2	2241306	+	2243371	2065	CP000352	4.67	0.6		FREE
AST_2243412+2	2243412	+	2243421	9	CP000352	0.67	0.6		FREE
AST_2243485+2	2243485	+	2243486	1	CP000352	0.33	0.6		FREE
AST_2243516+2	2243516	+	2243603	87	CP000352	2	1		FREE
AST_2243653+2	2243653	+	2243698	45	CP000352	1.33	0.6		FREE
AST_2243775+2	2243775	+	2243849	74	CP000352	1	0		FREE
AST_2243877+2	2243877	+	2243944	67	CP000352	1.33	0.6		FREE
AST_2244030+2	2244030	+	2244104	74	CP000352	1	1		FREE
AST_2244187+2	2244187	+	2244207	20	CP000352	1	1		FREE
AST_2244244+2	2244244	+	2244246	2	CP000352	0.33	0.6		FREE
AST_2244333+2	2244333	+	2244407	74	CP000352	1	1		FREE
AST_2244433+2	2244433	+	2245165	732	CP000352	6.67	0.6		FREE
AST_2245192+2	2245192	+	2245375	183	CP000352	2.33	2.5		FREE
AST_2245444+2	2245444	+	2248734	3290	CP000352	99	9.6	5UTR_2070	FREE; SenseCross_2070
AST_2261318+2	2261318	+	2262713	1395	CP000352	8.67	1.2		Cont_2082; SenseCross_2083
AST_2262766+2	2262766	+	2263026	260	CP000352	2	0		FREE
AST_2263089+2	2263089	+	2263163	74	CP000352	3.33	0.6		FREE
AST_2263248+2	2263248	+	2263395	147	CP000352	3.33	0.6		FREE
AST_2263512+2	2263512	+	2263586	74	CP000352	0.67	0.6		FREE
AST_2263766+2	2263766	+	2263816	50	CP000352	0.67	0.6		FREE
AST_2264068+2	2264068	+	2264267	199	CP000352	4.33	0.6		FREE
AST_2264308+2	2264308	+	2264311	3	CP000352	0.67	1.2		FREE
AST_2264380+2	2264380	+	2264382	2	CP000352	0.33	0.6		FREE
AST_2264436+2	2264436	+	2270355	5919	CP000352	39.33	4	5UTR_2086	FREE; SenseCross_2086
AST_2270381+2	2270381	+	2270990	609	CP000352	2	0		FREE
AST_2271129+2	2271129	+	2271264	135	CP000352	1.67	0.6		FREE
AST_2271302+2	2271302	+	2271324	22	CP000352	0.33	0.6		FREE
AST_2271352+2	2271352	+	2271355	3	CP000352	0.33	0.6		FREE
AST_2271422+2	2271422	+	2271426	4	CP000352	0.67	0.6		FREE
AST_2271454+2	2271454	+	2271528	74	CP000352	0.33	0.6		FREE
AST_2271569+2	2271569	+	2279030	7461	CP000352	224.67	60.1		FREE; SenseCross_0025
AST_2279082+2	2279082	+	2281879	2797	CP000352	7	1		FREE
AST_2281933+2	2281933	+	2281946	13	CP000352	0.67	0.6		FREE
AST_2281980+2	2281980	+	2283970	1990	CP000352	10.67	1.5		FREE
AST_2283997+2	2283997	+	2284019	22	CP000352	0.67	0.6		FREE
AST_2284058+2	2284058	+	2287989	3931	CP000352	4.67	0.6		FREE
AST_2288032+2	2288032	+	2288907	875	CP000352	10	1		FREE
AST_2288933+2	2288933	+	2289297	364	CP000352	2.67	0.6		FREE
AST_2289487+2	2289487	+	2298322	8835	CP000352	135.67	17		FREE; SenseCross_2111
AST_2298399+2	2298399	+	2299381	982	CP000352	4.67	0.6		FREE
AST_2299683+2	2299683	+	2302952	3269	CP000352	20.67	2.1		FREE; SenseCross_2119
AST_2303028+2	2303028	+	2304306	1278	CP000352	6.67	0.6		FREE
AST_2304352+2	2304352	+	2305979	1627	CP000352	6.33	0.6		FREE
AST_2306103+2	2306103	+	2306276	173	CP000352	1.33	0.6		FREE
AST_2306354+2	2306354	+	2306366	12	CP000352	0.67	0.6		FREE
AST_2306481+2	2306481	+	2307173	692	CP000352	2.33	0.6		FREE
AST_2307224+2	2307224	+	2307341	117	CP000352	1	0		FREE
AST_2307599+2	2307599	+	2307726	127	CP000352	0.67	0.6		FREE
AST_2307796+2	2307796	+	2308364	568	CP000352	5.33	0.6		FREE
AST_2308437+2	2308437	+	2310210	1773	CP000352	4	1		FREE
AST_2310240+2	2310240	+	2310282	42	CP000352	0.67	0.6		FREE
AST_2310322+2	2310322	+	2310528	206	CP000352	3	1		FREE
AST_2310637+2	2310637	+	2310783	146	CP000352	2	0		FREE
AST_2311045+2	2311045	+	2311184	139	CP000352	1	0		FREE
AST_2311307+2	2311307	+	2312619	1312	CP000352	5.67	0.6		FREE
AST_2312735+2	2312735	+	2312937	202	CP000352	1	0		FREE
AST_2313001+2	2313001	+	2313244	243	CP000352	6.67	2.1		FREE
AST_2313312+2	2313312	+	2313815	503	CP000352	1.67	0.6		FREE
AST_2313924+2	2313924	+	2313980	56	CP000352	1	1		FREE
AST_2314127+2	2314127	+	2314291	164	CP000352	0.67	0.6		FREE
AST_2314425+2	2314425	+	2314537	112	CP000352	1	0		FREE
AST_2314603+2	2314603	+	2314767	164	CP000352	0.67	0.6		FREE
AST_2314795+2	2314795	+	2314886	91	CP000352	2	2		FREE
AST_2314913+2	2314913	+	2320853	5940	CP000352	485.33	154.7	5UTRR0026	FREE; SenseCross_0026
AST_2320920+2	2320920	+	2331661	10741	CP000352	380	40.4		FREE; SenseCross_2134
AST_2331690+2	2331690	+	2334505	2815	CP000352	19.67	2.1		FREE; SenseCross_2141
AST_2334534+2	2334534	+	2334619	85	CP000352	1	1		FREE
AST_2334693+2	2334693	+	2335393	700	CP000352	3	0		FREE
AST_2335423+2	2335423	+	2335882	459	CP000352	2.67	0.6		FREE
AST_2336027+2	2336027	+	2337301	1274	CP000352	3.33	1.2		FREE
AST_2337358+2	2337358	+	2337605	247	CP000352	1.33	0.6		FREE
AST_2337653+2	2337653	+	2337776	123	CP000352	2	1		FREE
AST_2337828+2	2337828	+	2337841	13	CP000352	1	1		FREE
AST_2337874+2	2337874	+	2338518	644	CP000352	2.33	0.6		FREE
AST_2338545+2	2338545	+	2338668	123	CP000352	1	0		FREE
AST_2338920+2	2338920	+	2339043	123	CP000352	3	0		FREE
AST_2339078+2	2339078	+	2339602	524	CP000352	3	0		FREE
AST_2339686+2	2339686	+	2341634	1948	CP000352	323	36.3		FREE; SenseCross_2147
AST_2341707+2	2341707	+	2341781	74	CP000352	1	0		FREE
AST_2341839+2	2341839	+	2341890	51	CP000352	1	1		FREE
AST_2356454+2	2356454	+	2357979	1525	CP000352	7.33	0.6		Cont_2155; SenseCross_2156
AST_2358664+2	2358664	+	2374848	16184	CP000352	38	6.6		Cont_2158; SenseCross_6510
AST_2374874+2	2374874	+	2375468	594	CP000352	4	1		FREE
AST_2375546+2	2375546	+	2379420	3874	CP000352	9.33	1.2		FREE
AST_2379566+2	2379566	+	2387030	7464	CP000352	425	44.6		FREE; SenseCross_0034
AST_2387068+2	2387068	+	2390680	3612	CP000352	9	1		FREE
AST_2390735+2	2390735	+	2391082	347	CP000352	2.67	0.6		FREE
AST_2391135+2	2391135	+	2391307	172	CP000352	1.33	0.6		FREE
AST_2391344+2	2391344	+	2391528	184	CP000352	1.67	0.6		FREE
AST_2391584+2	2391584	+	2391658	74	CP000352	0.33	0.6		FREE
AST_2391717+2	2391717	+	2391996	279	CP000352	4.33	0.6		FREE
AST_2392058+2	2392058	+	2402438	10380	CP000352	36.33	3.2		FREE; SenseCross_2190
AST_2402464+2	2402464	+	2402770	306	CP000352	2	0		FREE
AST_2402856+2	2402856	+	2406689	3833	CP000352	7	1		FREE
AST_2406732+2	2406732	+	2407257	525	CP000352	4.67	0.6		FREE
AST_2407360+2	2407360	+	2407376	16	CP000352	1	1		FREE
AST_2407455+2	2407455	+	2407823	368	CP000352	2.67	0.6		FREE
AST_2407899+2	2407899	+	2407973	74	CP000352	0.67	0.6		FREE
AST_2408246+2	2408246	+	2408377	131	CP000352	1	0		FREE
AST_2408640+2	2408640	+	2408665	25	CP000352	0.67	0.6		FREE
AST_2408704+2	2408704	+	2408714	10	CP000352	0.33	0.6		FREE
AST_2408876+2	2408876	+	2409072	196	CP000352	6	2		FREE
AST_2409340+2	2409340	+	2409501	161	CP000352	2	0		FREE
AST_2410025+2	2410025	+	2410099	74	CP000352	1.67	1.2		FREE
AST_2410202+2	2410202	+	2410294	92	CP000352	2	2		FREE
AST_2410327+2	2410327	+	2410365	38	CP000352	0.67	0.6		FREE
AST_2410518+2	2410518	+	2410592	74	CP000352	0.67	0.6		FREE
AST_2410618+2	2410618	+	2410623	5	CP000352	0.33	0.6		FREE
AST_2410798+2	2410798	+	2410856	58	CP000352	0.67	0.6		FREE
AST_2410917+2	2410917	+	2410991	74	CP000352	1.67	1.5		FREE
AST_2411416+2	2411416	+	2411471	55	CP000352	1	1		FREE
AST_2411777+2	2411777	+	2412036	259	CP000352	3.33	1.2		FREE
AST_2412108+2	2412108	+	2412208	100	CP000352	1	0		FREE
AST_2412561+2	2412561	+	2412590	29	CP000352	0.67	0.6		FREE
AST_2412932+2	2412932	+	2412941	9	CP000352	0.33	0.6		FREE
AST_2413017+2	2413017	+	2413094	77	CP000352	1	1		FREE
AST_2413588+2	2413588	+	2413747	159	CP000352	3.33	1.2		FREE
AST_2413812+2	2413812	+	2413886	74	CP000352	0.67	0.6		FREE
AST_2413984+2	2413984	+	2414058	74	CP000352	1.33	1.5		FREE
AST_2414191+2	2414191	+	2414268	77	CP000352	4.67	1.5		FREE
AST_2414691+2	2414691	+	2414765	74	CP000352	1.33	0.6		FREE
AST_2414870+2	2414870	+	2415252	382	CP000352	2.33	0.6		FREE
AST_2415288+2	2415288	+	2415544	256	CP000352	5.33	1.2		FREE
AST_2415581+2	2415581	+	2415855	274	CP000352	1	0		FREE
AST_2415910+2	2415910	+	2416073	163	CP000352	6.33	0.6		FREE
AST_2416114+2	2416114	+	2416270	156	CP000352	6	1		FREE
AST_2416300+2	2416300	+	2417027	727	CP000352	2.67	0.6		FREE
AST_2417163+2	2417163	+	2417305	142	CP000352	1.33	0.6		FREE
AST_2417492+2	2417492	+	2417646	154	CP000352	1	0		FREE
AST_2417688+2	2417688	+	2417865	177	CP000352	1.33	0.6		FREE
AST_2417909+2	2417909	+	2418193	284	CP000352	2	0		FREE
AST_2418238+2	2418238	+	2419312	1074	CP000352	7	0		FREE
AST_2419380+2	2419380	+	2419404	24	CP000352	1	1		FREE
AST_2419506+2	2419506	+	2419582	76	CP000352	0.67	0.6		FREE
AST_2419608+2	2419608	+	2419753	145	CP000352	0.67	0.6		FREE
AST_2419880+2	2419880	+	2428796	8916	CP000352	267.33	33.3		FREE; SenseCross_2207
AST_2428840+2	2428840	+	2429588	748	CP000352	2	0		FREE
AST_2429668+2	2429668	+	2430858	1190	CP000352	2.67	0.6		FREE
AST_2430913+2	2430913	+	2431130	217	CP000352	1	0		FREE
AST_2431314+2	2431314	+	2431379	65	CP000352	1	0		FREE
AST_2431539+2	2431539	+	2431656	117	CP000352	0.67	0.6		FREE
AST_2437925+2	2437925	+	2438054	129	CP000352	0.67	1.2		Cont_2223
AST_2438094+2	2438094	+	2438119	25	CP000352	0.67	0.6		FREE
AST_2438164+2	2438164	+	2438168	4	CP000352	0.33	0.6		FREE
AST_2438206+2	2438206	+	2438238	32	CP000352	0.67	0.6		FREE
AST_2438317+2	2438317	+	2438391	74	CP000352	1.33	1.5		FREE
AST_2438506+2	2438506	+	2438589	83	CP000352	1.67	0.6		FREE
AST_2438630+2	2438630	+	2438653	23	CP000352	0.67	0.6		FREE
AST_2438692+2	2438692	+	2438781	89	CP000352	1.67	0.6		FREE
AST_2438850+2	2438850	+	2439329	479	CP000352	6	0		FREE
AST_2439391+2	2439391	+	2439536	145	CP000352	1.33	0.6		FREE
AST_2439644+2	2439644	+	2439726	82	CP000352	1	0		FREE
AST_2439758+2	2439758	+	2443324	3566	CP000352	28.67	2.9	5UTR_2226	FREE; SenseCross_2226
AST_2443376+2	2443376	+	2443567	191	CP000352	0.67	0.6		FREE
AST_2443645+2	2443645	+	2443770	125	CP000352	2	0		FREE
AST_2443973+2	2443973	+	2444060	87	CP000352	1	0		FREE
AST_2444183+2	2444183	+	2444551	368	CP000352	2.33	1.2		Cont_6513; SenseCross_6513
AST_2444600+2	2444600	+	2444757	157	CP000352	4	0		FREE
AST_2444867+2	2444867	+	2445011	144	CP000352	2	1		FREE
AST_2445049+2	2445049	+	2445062	13	CP000352	0.67	0.6		FREE
AST_2445090+2	2445090	+	2445109	19	CP000352	0.67	0.6		FREE
AST_2445356+2	2445356	+	2445380	24	CP000352	0.67	0.6		FREE
AST_2445471+2	2445471	+	2445515	44	CP000352	1	1		FREE
AST_2445541+2	2445541	+	2446132	591	CP000352	9.33	1.2		FREE
AST_2446250+2	2446250	+	2446324	74	CP000352	0.67	0.6		FREE
AST_2446531+2	2446531	+	2446591	60	CP000352	0.67	0.6		FREE
AST_2446915+2	2446915	+	2446989	74	CP000352	1	1		FREE
AST_2447087+2	2447087	+	2447203	116	CP000352	1.33	0.6		FREE
AST_2447282+2	2447282	+	2447313	31	CP000352	0.67	0.6		FREE
AST_2447387+2	2447387	+	2448256	869	CP000352	2.33	0.6		FREE
AST_2448350+2	2448350	+	2448462	112	CP000352	1	0		FREE
AST_2448530+2	2448530	+	2448621	91	CP000352	1	1		FREE
AST_2448753+2	2448753	+	2448854	101	CP000352	1	1		FREE
AST_2448906+2	2448906	+	2448979	73	CP000352	1	0		FREE
AST_2449011+2	2449011	+	2449085	74	CP000352	0.67	0.6		FREE
AST_2449200+2	2449200	+	2449313	113	CP000352	1	0		FREE
AST_2449464+2	2449464	+	2449547	83	CP000352	2	2.6		FREE
AST_2449655+2	2449655	+	2450032	377	CP000352	3.33	1.2		FREE
AST_2450074+2	2450074	+	2458662	8588	CP000352	56	6.2		FREE; SenseCross_2235
AST_2460750+2	2460750	+	2464105	3355	CP000352	63	12.2		Cont_2246; SenseCross_2246
AST_2464189+2	2464189	+	2464397	208	CP000352	3.33	1.2		FREE
AST_2464522+2	2464522	+	2480757	16235	CP000352	58.67	5.5		FREE; SenseCross_2250
AST_2482632+2	2482632	+	2486267	3635	CP000352	292	33.8		Cont_2262; SenseCross_2263
AST_2486293+2	2486293	+	2486319	26	CP000352	1	1		FREE
AST_2486356+2	2486356	+	2487558	1202	CP000352	6.67	0.6		FREE
AST_2488977+2	2488977	+	2490166	1189	CP000352	8.67	1.5		FREE
AST_2490193+2	2490193	+	2490514	321	CP000352	2.67	0.6		FREE
AST_2490547+2	2490547	+	2490621	74	CP000352	1.33	0.6		FREE
AST_2490647+2	2490647	+	2491318	671	CP000352	1.67	0.6		FREE
AST_2491347+2	2491347	+	2491896	549	CP000352	2.33	0.6		FREE
AST_2491929+2	2491929	+	2492150	221	CP000352	2.67	0.6		FREE
AST_2492273+2	2492273	+	2492702	429	CP000352	6	0		FREE
AST_2492739+2	2492739	+	2493031	292	CP000352	2	1		FREE
AST_2493058+2	2493058	+	2493139	81	CP000352	1.67	1.5		FREE
AST_2493166+2	2493166	+	2493246	80	CP000352	0.33	0.6		FREE
AST_2493278+2	2493278	+	2493411	133	CP000352	1	1		FREE
AST_2493448+2	2493448	+	2498919	5471	CP000352	191.33	19.9	5UTR_2271	FREE; SenseCross_2271
AST_2498945+2	2498945	+	2499208	263	CP000352	2	0		FREE
AST_2499278+2	2499278	+	2504160	4882	CP000352	88.33	10.1		FREE; SenseCross_2276
AST_2504190+2	2504190	+	2509233	5043	CP000352	35.67	4	5UTRR0037	FREE; SenseCross_0037
AST_2618231+2	2618231	+	2619421	1190	CP000352	8.33	1.2		FREE; SenseCross_ment
AST_2619623+2	2619623	+	2619641	18	CP000352	0.33	0.6		FREE
AST_2619789+2	2619789	+	2619803	14	CP000352	0.33	0.6		FREE
AST_2619948+2	2619948	+	2620679	731	CP000352	2.67	0.6		FREE
AST_2620837+2	2620837	+	2624804	3967	CP000352	220	24.5		FREE; SenseCross_2411
AST_2624835+2	2624835	+	2625655	820	CP000352	4.33	0.6		FREE
AST_2625694+2	2625694	+	2630935	5241	CP000352	16.33	2.1		FREE
AST_2630964+2	2630964	+	2639203	8239	CP000352	10.33	0.6		FREE; SenseCross_6524
AST_2639338+2	2639338	+	2639892	554	CP000352	2	0		FREE
AST_2639927+2	2639927	+	2640102	175	CP000352	7.67	0.6		FREE
AST_2640154+2	2640154	+	2640755	601	CP000352	2	1		FREE
AST_2640850+2	2640850	+	2641080	230	CP000352	4.67	0.6		FREE
AST_2641187+2	2641187	+	2645284	4097	CP000352	24.67	2.1		FREE; SenseCross_6526
AST_2645326+2	2645326	+	2645626	300	CP000352	3	1		FREE
AST_2645753+2	2645753	+	2645762	9	CP000352	0.67	0.6		FREE
AST_2645797+2	2645797	+	2645922	125	CP000352	6.67	3.1		FREE
AST_2646002+2	2646002	+	2646273	271	CP000352	2	1		FREE
AST_2646345+2	2646345	+	2647852	1507	CP000352	20	2		FREE
AST_2647894+2	2647894	+	2658093	10199	CP000352	250.67	26.3		FREE; SenseCross_2440
AST_2658141+2	2658141	+	2658343	202	CP000352	1	0		FREE
AST_2658369+2	2658369	+	2658583	214	CP000352	2	1		FREE
AST_2658638+2	2658638	+	2658781	143	CP000352	2.67	0.6		FREE
AST_2658818+2	2658818	+	2660324	1506	CP000352	5.67	0.6		FREE
AST_2660377+2	2660377	+	2661432	1055	CP000352	5.33	1.2		FREE
AST_2661469+2	2661469	+	2662382	913	CP000352	3.67	0.6		FREE
AST_2662413+2	2662413	+	2675162	12749	CP000352	552.67	55.6		FREE; SenseCross_6527
AST_2675215+2	2675215	+	2677336	2121	CP000352	7	1		FREE
AST_2677497+2	2677497	+	2677676	179	CP000352	1	0		FREE
AST_2677735+2	2677735	+	2678468	733	CP000352	3	0		FREE
AST_2678495+2	2678495	+	2679833	1338	CP000352	4.67	0.6		FREE
AST_2679976+2	2679976	+	2680003	27	CP000352	1.67	2.1		FREE
AST_2680039+2	2680039	+	2680055	16	CP000352	1	1		FREE
AST_2680157+2	2680157	+	2680430	273	CP000352	3	1		FREE
AST_2680482+2	2680482	+	2680591	109	CP000352	1	0		FREE
AST_2680628+2	2680628	+	2682834	2206	CP000352	5.33	0.6		FREE
AST_2682937+2	2682937	+	2683282	345	CP000352	3.33	0.6		FREE
AST_2683380+2	2683380	+	2687776	4396	CP000352	10.33	1.5		FREE
AST_2687817+2	2687817	+	2688650	833	CP000352	2	1		FREE
AST_2688693+2	2688693	+	2690432	1739	CP000352	5.67	0.6		FREE
AST_2690461+2	2690461	+	2691840	1379	CP000352	2.67	0.6		FREE
AST_2691957+2	2691957	+	2709710	17753	CP000352	152.67	16.8		FREE; SenseCross_2489
AST_2709830+2	2709830	+	2712576	2746	CP000352	47	5.3	5UTR_2496	FREE; SenseCross_2496
AST_2712637+2	2712637	+	2712740	103	CP000352	1	0		FREE
AST_2712821+2	2712821	+	2716359	3538	CP000352	22.67	3.5		FREE; SenseCross_2499
AST_2716457+2	2716457	+	2716531	74	CP000352	1	0		FREE
AST_2716659+2	2716659	+	2716683	24	CP000352	0.67	0.6		FREE
AST_2716897+2	2716897	+	2717925	1028	CP000352	1.33	0.6		FREE
AST_2717955+2	2717955	+	2718193	238	CP000352	1	1		FREE
AST_2718234+2	2718234	+	2718308	74	CP000352	1	1		FREE
AST_2718432+2	2718432	+	2718473	41	CP000352	1	1		FREE
AST_2718647+2	2718647	+	2718721	74	CP000352	2.33	0.6		FREE
AST_2718829+2	2718829	+	2719476	647	CP000352	2.33	0.6		FREE
AST_2719511+2	2719511	+	2720042	531	CP000352	11.33	0.6		FREE
AST_2720132+2	2720132	+	2720579	447	CP000352	3	0		FREE
AST_2720635+2	2720635	+	2720807	172	CP000352	1.33	0.6		FREE
AST_2720857+2	2720857	+	2721035	178	CP000352	1	1		FREE
AST_2721125+2	2721125	+	2721199	74	CP000352	1.33	0.6		FREE
AST_2721337+2	2721337	+	2721411	74	CP000352	1	1		FREE
AST_2721485+2	2721485	+	2721825	340	CP000352	4	1		FREE
AST_2721896+2	2721896	+	2722135	239	CP000352	1.33	0.6		FREE
AST_2722214+2	2722214	+	2722375	161	CP000352	4.33	1.2		FREE
AST_2722461+2	2722461	+	2722710	249	CP000352	1.67	0.6		FREE
AST_2722750+2	2722750	+	2722934	184	CP000352	1	1		FREE
AST_2722971+2	2722971	+	2723065	94	CP000352	2.33	0.6		FREE
AST_2723106+2	2723106	+	2723123	17	CP000352	0.67	0.6		FREE
AST_2723191+2	2723191	+	2723268	77	CP000352	0.33	0.6		FREE
AST_2723368+2	2723368	+	2723385	17	CP000352	0.33	0.6		FREE
AST_2723514+2	2723514	+	2723841	327	CP000352	3.33	0.6		FREE
AST_2723905+2	2723905	+	2726230	2325	CP000352	19.33	1.5	5UTR_2508	FREE; SenseCross_2508
AST_2727053+2	2727053	+	2734216	7163	CP000352	135	14.8		Cont_2511; SenseCross_2512
AST_2734389+2	2734389	+	2734505	116	CP000352	0.67	0.6		FREE
AST_2734674+2	2734674	+	2734748	74	CP000352	0.67	0.6		FREE
AST_2734805+2	2734805	+	2735100	295	CP000352	2.67	0.6		FREE
AST_2735180+2	2735180	+	2735335	155	CP000352	1	1		FREE
AST_2735388+2	2735388	+	2735428	40	CP000352	1	0		FREE
AST_2735581+2	2735581	+	2735621	40	CP000352	1	1		FREE
AST_2735650+2	2735650	+	2736091	441	CP000352	2.33	0.6		FREE
AST_2736119+2	2736119	+	2736217	98	CP000352	1	0		FREE
AST_2736243+2	2736243	+	2736639	396	CP000352	1.33	1.2		FREE
AST_2736746+2	2736746	+	2736837	91	CP000352	2.33	0.6		FREE
AST_2737058+2	2737058	+	2737118	60	CP000352	1	0		FREE
AST_2737359+2	2737359	+	2737551	192	CP000352	0.67	0.6		FREE
AST_2737661+2	2737661	+	2738119	458	CP000352	3	0		FREE
AST_2738475+2	2738475	+	2738557	82	CP000352	3	0		FREE
AST_2738636+2	2738636	+	2738858	222	CP000352	1	0		FREE
AST_2739017+2	2739017	+	2739115	98	CP000352	1.67	0.6		FREE
AST_2739247+2	2739247	+	2739330	83	CP000352	0.67	0.6		FREE
AST_2739476+2	2739476	+	2739680	204	CP000352	2.67	0.6		FREE
AST_2740032+2	2740032	+	2740106	74	CP000352	0.67	0.6		FREE
AST_2740238+2	2740238	+	2740312	74	CP000352	1.33	0.6		FREE
AST_2740412+2	2740412	+	2742535	2123	CP000352	21.67	3.5		FREE; SenseCross_2522
AST_2742624+2	2742624	+	2742919	295	CP000352	1.33	0.6		FREE
AST_2742950+2	2742950	+	2742964	14	CP000352	0.33	0.6		FREE
AST_2743681+2	2743681	+	2743755	74	CP000352	1	1		FREE
AST_2743820+2	2743820	+	2744592	772	CP000352	3	0		FREE
AST_2744735+2	2744735	+	2744830	95	CP000352	0.33	0.6		FREE
AST_2744914+2	2744914	+	2744988	74	CP000352	1	1		FREE
AST_2745769+2	2745769	+	2745850	81	CP000352	1	0		FREE
AST_2745985+2	2745985	+	2746154	169	CP000352	2	0		FREE
AST_2746260+2	2746260	+	2746441	181	CP000352	0.67	0.6		FREE
AST_2746478+2	2746478	+	2746502	24	CP000352	0.67	0.6		FREE
AST_2746532+2	2746532	+	2747287	755	CP000352	27.67	4.2		FREE
AST_2747335+2	2747335	+	2747522	187	CP000352	3.33	1.2		FREE
AST_2747577+2	2747577	+	2747689	112	CP000352	1.33	0.6		FREE
AST_2747748+2	2747748	+	2747822	74	CP000352	1	1		FREE
AST_2747871+2	2747871	+	2747946	75	CP000352	4.33	1.2		FREE
AST_2747980+2	2747980	+	2748271	291	CP000352	2	0		FREE
AST_2748297+2	2748297	+	2748312	15	CP000352	0.33	0.6		FREE
AST_2748386+2	2748386	+	2748836	450	CP000352	17	2.6		FREE
AST_2748863+2	2748863	+	2750204	1341	CP000352	30.33	4		FREE
AST_2750258+2	2750258	+	2750349	91	CP000352	3.33	0.6		FREE
AST_2750434+2	2750434	+	2750508	74	CP000352	1.33	0.6		FREE
AST_2750540+2	2750540	+	2750595	55	CP000352	0.67	0.6		FREE
AST_2750632+2	2750632	+	2750979	347	CP000352	3.67	0.6		FREE
AST_2751007+2	2751007	+	2751107	100	CP000352	2.33	0.6		FREE
AST_2751164+2	2751164	+	2751392	228	CP000352	1.33	0.6		FREE
AST_2751424+2	2751424	+	2751430	6	CP000352	1	1		FREE
AST_2751482+2	2751482	+	2751641	159	CP000352	1.33	1.5		FREE
AST_2751751+2	2751751	+	2752986	1235	CP000352	5.67	0.6		FREE
AST_2756520+2	2756520	+	2756874	354	CP000352	2.67	0.6		Cont_2533; SenseCross_2533
AST_2756918+2	2756918	+	2757014	96	CP000352	2	0		FREE
AST_2757112+2	2757112	+	2757164	52	CP000352	0.33	0.6		FREE
AST_2757364+2	2757364	+	2757393	29	CP000352	0.33	0.6		FREE
AST_2757666+2	2757666	+	2757668	2	CP000352	0	0		FREE
AST_2757710+2	2757710	+	2757883	173	CP000352	1	1		FREE
AST_2758588+2	2758588	+	2758938	350	CP000352	2.33	0.6		FREE
AST_2759097+2	2759097	+	2759116	19	CP000352	0.33	0.6		FREE
AST_2765207+2	2765207	+	2774093	8886	CP000352	49.67	6.7		Cont_2539; SenseCross_2539
AST_2786064+2	2786064	+	2790965	4901	CP000352	279	34.7		FREE; SenseCross_2562
AST_2791031+2	2791031	+	2796317	5286	CP000352	166.67	21.5		FREE; SenseCross_ture
AST_2796344+2	2796344	+	2796359	15	CP000352	0.67	0.6		FREE
AST_2796387+2	2796387	+	2807881	11494	CP000352	75.33	7.6		FREE; SenseCross_2571
AST_2809418+2	2809418	+	2809895	477	CP000352	1.67	0.6	3UTR_2583	FREE
AST_2809963+2	2809963	+	2810214	251	CP000352	2.33	0.6		FREE
AST_2810245+2	2810245	+	2810245	0	CP000352	0	0		FREE
AST_2810313+2	2810313	+	2810656	343	CP000352	7.67	1.5		FREE
AST_2810694+2	2810694	+	2810923	229	CP000352	0.33	0.6		FREE
AST_2811165+2	2811165	+	2811209	44	CP000352	1	1		FREE
AST_2811314+2	2811314	+	2811774	460	CP000352	2.67	0.6		FREE
AST_2811879+2	2811879	+	2812088	209	CP000352	1	1		FREE
AST_2813177+2	2813177	+	2815695	2518	CP000352	7.33	0.6	3UTR_2586	FREE; SenseCross_2588
AST_2817490+2	2817490	+	2821971	4481	CP000352	15.33	1.5		Cont_2590; SenseCross_2591
AST_2822033+2	2822033	+	2824040	2007	CP000352	10.67	1.5		FREE; SenseCross_2595
AST_2824323+2	2824323	+	2824525	202	CP000352	1.33	0.6		FREE
AST_2824875+2	2824875	+	2825303	428	CP000352	2	0		FREE
AST_2825351+2	2825351	+	2825425	74	CP000352	1.33	0.6		FREE
AST_2825505+2	2825505	+	2825574	69	CP000352	1	1		FREE
AST_2825626+2	2825626	+	2825718	92	CP000352	1	0		FREE
AST_2825757+2	2825757	+	2825759	2	CP000352	0.33	0.6		FREE
AST_2826563+2	2826563	+	2826637	74	CP000352	2	0		FREE
AST_2827129+2	2827129	+	2827343	214	CP000352	1	1		FREE
AST_2827669+2	2827669	+	2827828	159	CP000352	2.33	0.6		FREE
AST_2827858+2	2827858	+	2827868	10	CP000352	0.33	0.6		FREE
AST_2827907+2	2827907	+	2828359	452	CP000352	3	0		FREE
AST_2828695+2	2828695	+	2828863	168	CP000352	1	0		FREE
AST_2832483+2	2832483	+	2836888	4405	CP000352	19.33	1.5		Cont_2604; SenseCross_2605
AST_2837015+2	2837015	+	2839818	2803	CP000352	10	1		FREE; SenseCross_6542
AST_2839847+2	2839847	+	2840519	672	CP000352	3.67	0.6		FREE
AST_2844100+2	2844100	+	2853807	9707	CP000352	61	7		Cont_2613; SenseCross_6543
AST_2853850+2	2853850	+	2853926	76	CP000352	0.67	0.6		FREE
AST_2854212+2	2854212	+	2854293	81	CP000352	1	0		FREE
AST_2854392+2	2854392	+	2854590	198	CP000352	0.67	0.6		FREE
AST_2854739+2	2854739	+	2854782	43	CP000352	1	0		FREE
AST_2854877+2	2854877	+	2854896	19	CP000352	0.67	0.6		FREE
AST_2855057+2	2855057	+	2855131	74	CP000352	1	1		FREE
AST_2855313+2	2855313	+	2855338	25	CP000352	0.33	0.6		FREE
AST_2855442+2	2855442	+	2855598	156	CP000352	1	0		FREE
AST_2855664+2	2855664	+	2856010	346	CP000352	1.67	0.6		FREE
AST_2856084+2	2856084	+	2857261	1177	CP000352	5.33	1.2		FREE
AST_2857295+2	2857295	+	2857431	136	CP000352	1	1		FREE
AST_2857639+2	2857639	+	2857665	26	CP000352	0.33	0.6		FREE
AST_2857700+2	2857700	+	2858308	608	CP000352	1.67	0.6		FREE
AST_2858348+2	2858348	+	2863403	5055	CP000352	190	20		FREE; SenseCross_2625
AST_2863457+2	2863457	+	2884652	21195	CP000352	118.67	12.7		FREE; SenseCross_2630
AST_2886802+2	2886802	+	2887987	1185	CP000352	4.67	0.6		Cont_2650; SenseCross_2651
AST_2888034+2	2888034	+	2888090	56	CP000352	0.67	0.6		FREE
AST_2888193+2	2888193	+	2894355	6162	CP000352	239.67	26.3		FREE; SenseCross_2653
AST_2894389+2	2894389	+	2895099	710	CP000352	3	0		FREE
AST_2895215+2	2895215	+	2895404	189	CP000352	2	0		FREE
AST_2895461+2	2895461	+	2895948	487	CP000352	2.67	0.6		FREE
AST_2895983+2	2895983	+	2899004	3021	CP000352	21.33	3.1		FREE
AST_2899065+2	2899065	+	2899525	460	CP000352	4	1		FREE
AST_2899567+2	2899567	+	2899675	108	CP000352	0.67	0.6		FREE
AST_2900037+2	2900037	+	2900525	488	CP000352	3.67	0.6		Cont_2665
AST_2900578+2	2900578	+	2901236	658	CP000352	4.67	0.6		FREE
AST_2901284+2	2901284	+	2905784	4500	CP000352	24.67	2.1		FREE
AST_2905869+2	2905869	+	2906459	590	CP000352	2.33	1.2		FREE
AST_2906497+2	2906497	+	2910781	4284	CP000352	12	1		FREE
AST_2910868+2	2910868	+	2911014	146	CP000352	2.33	0.6		FREE
AST_2911150+2	2911150	+	2912154	1004	CP000352	2.67	0.6		FREE
AST_2912181+2	2912181	+	2917516	5335	CP000352	208.33	20.5		FREE; SenseCross_2680
AST_2919388+2	2919388	+	2923127	3739	CP000352	76.33	7.6		Cont_2686; SenseCross_2687
AST_2923226+2	2923226	+	2923314	88	CP000352	0.67	0.6		FREE
AST_2923340+2	2923340	+	2923368	28	CP000352	0.67	0.6		FREE
AST_2923436+2	2923436	+	2923550	114	CP000352	2	1		FREE
AST_2923691+2	2923691	+	2923765	74	CP000352	0	0		FREE
AST_2923797+2	2923797	+	2923800	3	CP000352	0.33	0.6		FREE
AST_2923827+2	2923827	+	2923962	135	CP000352	0.33	0.6		FREE
AST_2924046+2	2924046	+	2924105	59	CP000352	1	1		FREE
AST_2924292+2	2924292	+	2928589	4297	CP000352	127	13	5UTR_2693	FREE; SenseCross_2693
AST_2928784+2	2928784	+	2934132	5348	CP000352	103	10.4		FREE; SenseCross_2698
AST_2935584+2	2935584	+	2940442	4858	CP000352	88.67	21.5		Cont_2701; SenseCross_2701
AST_2940519+2	2940519	+	2946476	5957	CP000352	119	13.2	5UTR_2708	FREE; SenseCross_2708
AST_2946540+2	2946540	+	2946618	78	CP000352	2.67	2.5		FREE
AST_2946670+2	2946670	+	2946993	323	CP000352	4.67	0.6		FREE
AST_2947024+2	2947024	+	2947319	295	CP000352	1	0		FREE
AST_2947419+2	2947419	+	2948063	644	CP000352	1.33	0.6		FREE
AST_2948134+2	2948134	+	2948349	215	CP000352	4.33	2.1		FREE
AST_2948442+2	2948442	+	2948562	120	CP000352	0.33	0.6		FREE
AST_2948676+2	2948676	+	2948743	67	CP000352	1	0		FREE
AST_2948837+2	2948837	+	2949004	167	CP000352	2	1		FREE
AST_2949053+2	2949053	+	2950401	1348	CP000352	4	0		FREE
AST_2950572+2	2950572	+	2965610	15038	CP000352	53.67	5.5		FREE; SenseCross_2717
AST_2965683+2	2965683	+	2965845	162	CP000352	4	1		FREE
AST_2965884+2	2965884	+	2968477	2593	CP000352	12.67	1.2		FREE
AST_2968516+2	2968516	+	2975104	6588	CP000352	17	1.7	5UTR_2736	FREE; SenseCross_2736
AST_2975169+2	2975169	+	2975298	129	CP000352	2	0		FREE
AST_2975383+2	2975383	+	2975609	226	CP000352	2	0		FREE
AST_2975673+2	2975673	+	2975760	87	CP000352	1.67	0.6		FREE
AST_2975839+2	2975839	+	2976554	715	CP000352	2	0		FREE
AST_2976634+2	2976634	+	2977297	663	CP000352	2	0		FREE
AST_2977331+2	2977331	+	2977877	546	CP000352	4	2		FREE
AST_2977919+2	2977919	+	2977993	74	CP000352	1.33	0.6		FREE
AST_2978103+2	2978103	+	2978625	522	CP000352	1.67	0.6		FREE
AST_2978677+2	2978677	+	2978751	74	CP000352	1	0		FREE
AST_2978896+2	2978896	+	2978970	74	CP000352	1.33	0.6		FREE
AST_2979012+2	2979012	+	2979121	109	CP000352	2.67	2.5		FREE
AST_2979185+2	2979185	+	2979246	61	CP000352	0.67	0.6		FREE
AST_2979347+2	2979347	+	2979451	104	CP000352	1	1		FREE
AST_2979546+2	2979546	+	2983362	3816	CP000352	86.67	11.5	5UTR_2745	FREE; SenseCross_2745
AST_2983392+2	2983392	+	2983395	3	CP000352	0	0		FREE
AST_2983429+2	2983429	+	2984089	660	CP000352	3.33	0.6		FREE
AST_2984445+2	2984445	+	2984942	497	CP000352	1.33	0.6		FREE
AST_2985160+2	2985160	+	2985188	28	CP000352	0.33	0.6		FREE
AST_2985322+2	2985322	+	2985474	152	CP000352	1.67	1.2		FREE
AST_2985533+2	2985533	+	2985771	238	CP000352	1	0		FREE
AST_2985918+2	2985918	+	2985926	8	CP000352	0.33	0.6		FREE
AST_2985968+2	2985968	+	2986110	142	CP000352	2.33	1.5		FREE
AST_2986145+2	2986145	+	2986183	38	CP000352	1.33	0.6		FREE
AST_2986273+2	2986273	+	2995233	8960	CP000352	174.67	18.4		FREE; SenseCross_2750
AST_2995278+2	2995278	+	2995626	348	CP000352	2	1		FREE
AST_2995652+2	2995652	+	2996255	603	CP000352	3.33	0.6		FREE
AST_2996287+2	2996287	+	2996295	8	CP000352	0.67	0.6		FREE
AST_2996329+2	2996329	+	2996624	295	CP000352	3.67	0.6		FREE
AST_2996651+2	2996651	+	2998091	1440	CP000352	7.67	0.6		FREE
AST_2998159+2	2998159	+	2998951	792	CP000352	2.33	0.6		FREE; SenseCross_6557
AST_2999023+2	2999023	+	2999710	687	CP000352	3	1		FREE
AST_2999761+2	2999761	+	2999762	1	CP000352	0	0		FREE
AST_2999791+2	2999791	+	2999865	74	CP000352	0.67	0.6		FREE
AST_3000117+2	3000117	+	3000248	131	CP000352	1	1		FREE
AST_3000511+2	3000511	+	3000672	161	CP000352	1.33	1.5		FREE
AST_3000743+2	3000743	+	3001037	294	CP000352	1.67	1.5		FREE
AST_3001135+2	3001135	+	3001318	183	CP000352	13.67	1.5		FREE
AST_3001349+2	3001349	+	3002042	693	CP000352	6	1		FREE
AST_3002089+2	3002089	+	3002586	497	CP000352	11	1		FREE
AST_3002671+2	3002671	+	3002772	101	CP000352	0.67	0.6		FREE
AST_3002867+2	3002867	+	3003012	145	CP000352	1.33	0.6		FREE
AST_3003083+2	3003083	+	3003273	190	CP000352	3.33	0.6		FREE
AST_3003375+2	3003375	+	3003547	172	CP000352	3	1		FREE
AST_3003623+2	3003623	+	3003697	74	CP000352	0.33	0.6		FREE
AST_3003841+2	3003841	+	3003915	74	CP000352	1	1		FREE
AST_3003946+2	3003946	+	3003972	26	CP000352	0.33	0.6		FREE
AST_3004051+2	3004051	+	3004251	200	CP000352	1	0		FREE
AST_3004438+2	3004438	+	3005525	1087	CP000352	6.67	0.6		FREE
AST_3005584+2	3005584	+	3005641	57	CP000352	1.67	2.1		FREE
AST_3005881+2	3005881	+	3006003	122	CP000352	1.33	0.6		FREE
AST_3006189+2	3006189	+	3006385	196	CP000352	1.33	1.5		FREE
AST_3006435+2	3006435	+	3006447	12	CP000352	0.67	0.6		FREE
AST_3006583+2	3006583	+	3006678	95	CP000352	3.33	0.6		FREE
AST_3007183+2	3007183	+	3007261	78	CP000352	1	0		FREE
AST_3007288+2	3007288	+	3007296	8	CP000352	0.67	0.6		FREE
AST_3007353+2	3007353	+	3007390	37	CP000352	1	0		FREE
AST_3007445+2	3007445	+	3007876	431	CP000352	6.67	0.6		FREE
AST_3007910+2	3007910	+	3008161	251	CP000352	1	0		FREE
AST_3008195+2	3008195	+	3008322	127	CP000352	1.33	0.6		FREE
AST_3008361+2	3008361	+	3008543	182	CP000352	2	0		FREE
AST_3008588+2	3008588	+	3009415	827	CP000352	9.67	0.6		FREE
AST_3009456+2	3009456	+	3018289	8833	CP000352	1017	227.7		FREE; SenseCross_2768
AST_3018420+2	3018420	+	3019712	1292	CP000352	6.67	0.6		FREE
AST_3019748+2	3019748	+	3025105	5357	CP000352	131	13.2		FREE; SenseCross_6558
AST_3025138+2	3025138	+	3025614	476	CP000352	1.67	0.6		FREE
AST_3025658+2	3025658	+	3026208	550	CP000352	13.67	1.5		FREE
AST_3026414+2	3026414	+	3026489	75	CP000352	1	0		FREE
AST_3026587+2	3026587	+	3031191	4604	CP000352	32	3.6		FREE; SenseCross_2779
AST_3031289+2	3031289	+	3031633	344	CP000352	7.67	0.6		FREE
AST_3031694+2	3031694	+	3031768	74	CP000352	1.33	0.6		FREE
AST_3031859+2	3031859	+	3031968	109	CP000352	2	1		FREE
AST_3032001+2	3032001	+	3032074	73	CP000352	1	1		FREE
AST_3032109+2	3032109	+	3032301	192	CP000352	2	1		FREE
AST_3032377+2	3032377	+	3032434	57	CP000352	0.33	0.6		FREE
AST_3032493+2	3032493	+	3032567	74	CP000352	0.33	0.6		FREE
AST_3032734+2	3032734	+	3033553	819	CP000352	3	0		FREE
AST_3033602+2	3033602	+	3033920	318	CP000352	3.33	0.6		FREE
AST_3034026+2	3034026	+	3034326	300	CP000352	1.67	0.6		FREE
AST_3034372+2	3034372	+	3034611	239	CP000352	1.33	0.6		FREE
AST_3034664+2	3034664	+	3034919	255	CP000352	1	0		FREE
AST_3035140+2	3035140	+	3035221	81	CP000352	0.33	0.6		FREE
AST_3035278+2	3035278	+	3035382	104	CP000352	1	0		FREE
AST_3035409+2	3035409	+	3035695	286	CP000352	1.67	0.6		FREE
AST_3035749+2	3035749	+	3037005	1256	CP000352	3.33	0.6		FREE
AST_3037043+2	3037043	+	3043842	6799	CP000352	2794.33	546.4		FREE; SenseCross_2790
AST_3043924+2	3043924	+	3044987	1063	CP000352	10.33	1.2		FREE
AST_3045171+2	3045171	+	3045424	253	CP000352	1	1		FREE
AST_3045607+2	3045607	+	3046004	397	CP000352	2.67	1.5		FREE
AST_3046173+2	3046173	+	3046249	76	CP000352	2	0		FREE
AST_3046276+2	3046276	+	3050404	4128	CP000352	44.33	5.5		FREE; SenseCross_6559
AST_3050507+2	3050507	+	3050713	206	CP000352	3	0		FREE
AST_3050861+2	3050861	+	3050978	117	CP000352	1	0		FREE
AST_3051014+2	3051014	+	3053613	2599	CP000352	19.33	1.5	5UTR_2804	FREE; SenseCross_2804
AST_3053694+2	3053694	+	3054844	1150	CP000352	4.67	0.6		FREE
AST_3054928+2	3054928	+	3054943	15	CP000352	0.67	0.6		FREE
AST_3055213+2	3055213	+	3055383	170	CP000352	1.67	0.6		FREE
AST_3055417+2	3055417	+	3063166	7749	CP000352	132.33	13.7		FREE; SenseCross_2808
AST_3063193+2	3063193	+	3065139	1946	CP000352	8.67	0.6		FREE
AST_3065247+2	3065247	+	3065268	21	CP000352	1	1		FREE
AST_3065302+2	3065302	+	3083469	18167	CP000352	285	28		FREE; SenseCross_2818
AST_3096897+2	3096897	+	3099267	2370	CP000352	68.33	7.8		FREE; SenseCross_2849
AST_3099295+2	3099295	+	3099307	12	CP000352	0.67	0.6		FREE
AST_3099334+2	3099334	+	3099751	417	CP000352	2.33	0.6		FREE
AST_3099786+2	3099786	+	3099804	18	CP000352	1	1		FREE
AST_3099844+2	3099844	+	3100347	503	CP000352	2.67	0.6		FREE
AST_3100439+2	3100439	+	3100473	34	CP000352	0.33	0.6		FREE
AST_3100716+2	3100716	+	3100841	125	CP000352	2.67	0.6		FREE
AST_3101053+2	3101053	+	3101151	98	CP000352	2	0		FREE
AST_3101414+2	3101414	+	3101486	72	CP000352	1	0		FREE
AST_3101565+2	3101565	+	3101651	86	CP000352	1.67	0.6		FREE
AST_3101832+2	3101832	+	3101846	14	CP000352	0.67	0.6		FREE
AST_3101901+2	3101901	+	3102192	291	CP000352	2	0		FREE
AST_3102252+2	3102252	+	3103402	1150	CP000352	6.67	1.5		FREE
AST_3103431+2	3103431	+	3103641	210	CP000352	1.33	0.6		FREE
AST_3103707+2	3103707	+	3103943	236	CP000352	2.33	0.6		FREE
AST_3104008+2	3104008	+	3104819	811	CP000352	4.33	0.6		FREE
AST_3104868+2	3104868	+	3104942	74	CP000352	0.67	0.6		FREE
AST_3104983+2	3104983	+	3105122	139	CP000352	2.67	1.2		FREE
AST_3105385+2	3105385	+	3105459	74	CP000352	0.67	0.6		FREE
AST_3105604+2	3105604	+	3105708	104	CP000352	1	0		FREE
AST_3105768+2	3105768	+	3106171	403	CP000352	1.67	0.6		FREE
AST_3106321+2	3106321	+	3106328	7	CP000352	0.33	0.6		FREE
AST_3106420+2	3106420	+	3106507	87	CP000352	1	0		FREE
AST_3106617+2	3106617	+	3106927	310	CP000352	3	1		FREE
AST_3107007+2	3107007	+	3107225	218	CP000352	2	1		FREE
AST_3107311+2	3107311	+	3107351	40	CP000352	0.33	0.6		FREE
AST_3107377+2	3107377	+	3107464	87	CP000352	2	2.6		FREE
AST_3107647+2	3107647	+	3107721	74	CP000352	1	1		FREE
AST_3108195+2	3108195	+	3108269	74	CP000352	0.67	0.6		FREE
AST_3108300+2	3108300	+	3108921	621	CP000352	2	1		FREE
AST_3108959+2	3108959	+	3109035	76	CP000352	2	1		FREE
AST_3109101+2	3109101	+	3109187	86	CP000352	1	1		FREE
AST_3109411+2	3109411	+	3109606	195	CP000352	1	0		FREE
AST_3109683+2	3109683	+	3109700	17	CP000352	0.67	0.6		FREE
AST_3109794+2	3109794	+	3109840	46	CP000352	1	0		FREE
AST_3109970+2	3109970	+	3110044	74	CP000352	1	1		FREE
AST_3110098+2	3110098	+	3114452	4354	CP000352	166.67	17.6	5UTR_2861	FREE; SenseCross_2861
AST_3114479+2	3114479	+	3114886	407	CP000352	2.67	1.5		FREE
AST_3114938+2	3114938	+	3115024	86	CP000352	1	1		FREE
AST_3115053+2	3115053	+	3115373	320	CP000352	2.33	1.5		FREE
AST_3115411+2	3115411	+	3115413	2	CP000352	0.33	0.6		FREE
AST_3115483+2	3115483	+	3115659	176	CP000352	3.33	0.6		FREE
AST_3115779+2	3115779	+	3116245	466	CP000352	3.33	0.6		FREE
AST_3116306+2	3116306	+	3118109	1803	CP000352	5.33	0.6		FREE
AST_3118171+2	3118171	+	3130332	12161	CP000352	368.67	41		FREE; SenseCross_2870
AST_3131705+2	3131705	+	3161667	29962	CP000352	182	19.5		Cont_6564; SenseCross_2880
AST_3161693+2	3161693	+	3173626	11933	CP000352	148.67	15.1		FREE; SenseCross_2908
AST_3173733+2	3173733	+	3173975	242	CP000352	2.33	0.6		FREE
AST_3174040+2	3174040	+	3174100	60	CP000352	1	0		FREE
AST_3174204+2	3174204	+	3174668	464	CP000352	1.33	0.6		FREE
AST_3174726+2	3174726	+	3174883	157	CP000352	1.33	0.6		FREE
AST_3174963+2	3174963	+	3175049	86	CP000352	1.33	1.2		FREE
AST_3175142+2	3175142	+	3175529	387	CP000352	4.67	0.6		FREE
AST_3175564+2	3175564	+	3175869	305	CP000352	2	0		FREE
AST_3175913+2	3175913	+	3175924	11	CP000352	1	1		FREE
AST_3175954+2	3175954	+	3176028	74	CP000352	2	2.6		FREE
AST_3176077+2	3176077	+	3190792	14715	CP000352	39.67	3.8		FREE; SenseCross_2924
AST_3190855+2	3190855	+	3195730	4875	CP000352	58.67	5.5		FREE; SenseCross_2937
AST_3195861+2	3195861	+	3196367	506	CP000352	4	1		FREE
AST_3196401+2	3196401	+	3196967	566	CP000352	1.67	0.6		FREE
AST_3197001+2	3197001	+	3197135	134	CP000352	1.33	0.6		FREE
AST_3197394+2	3197394	+	3197434	40	CP000352	0.67	0.6		FREE
AST_3197804+2	3197804	+	3197928	124	CP000352	0.67	0.6		FREE
AST_3198106+2	3198106	+	3198174	68	CP000352	1	1		FREE
AST_3198526+2	3198526	+	3198600	74	CP000352	1	1		FREE
AST_3198903+2	3198903	+	3206900	7997	CP000352	193.33	20.6		FREE; SenseCross_2943
AST_3206927+2	3206927	+	3209274	2347	CP000352	4.33	0.6		FREE
AST_3209303+2	3209303	+	3213543	4240	CP000352	6	1		FREE
AST_3213595+2	3213595	+	3214905	1310	CP000352	5.67	0.6		FREE
AST_3214958+2	3214958	+	3214969	11	CP000352	0.67	0.6		FREE
AST_3215011+2	3215011	+	3215400	389	CP000352	2.33	0.6		FREE
AST_3215481+2	3215481	+	3215603	122	CP000352	2	1		FREE
AST_3215650+2	3215650	+	3217184	1534	CP000352	103.33	11.7	5UTR_6568	FREE; SenseCross_6568
AST_3217211+2	3217211	+	3217538	327	CP000352	2.67	0.6		FREE
AST_3217964+2	3217964	+	3218180	216	CP000352	2.33	0.6		FREE
AST_3218216+2	3218216	+	3218767	551	CP000352	4	1		FREE
AST_3218859+2	3218859	+	3219547	688	CP000352	3.67	1.5		FREE
AST_3219642+2	3219642	+	3219873	231	CP000352	3	0		FREE
AST_3219899+2	3219899	+	3220074	175	CP000352	1	1		FREE
AST_3220111+2	3220111	+	3225831	5720	CP000352	215	24.4		FREE; SenseCross_2963
AST_3225941+2	3225941	+	3228850	2909	CP000352	3.33	0.6		FREE
AST_3228887+2	3228887	+	3229209	322	CP000352	3.33	1.2		FREE
AST_3229245+2	3229245	+	3229253	8	CP000352	0.33	0.6		FREE
AST_3229306+2	3229306	+	3229876	570	CP000352	12	1		FREE
AST_3229914+2	3229914	+	3231527	1613	CP000352	3	0		FREE
AST_3231579+2	3231579	+	3232351	772	CP000352	3.67	0.6		FREE
AST_3232379+2	3232379	+	3234477	2098	CP000352	8.67	0.6		FREE
AST_3234581+2	3234581	+	3239989	5408	CP000352	125.33	15.9		FREE; SenseCross_2976
AST_3240074+2	3240074	+	3247244	7170	CP000352	32.33	3.2		FREE; SenseCross_2981
AST_3301657+2	3301657	+	3310758	9101	CP000352	133	14		FREE; SenseCross_3047
AST_3310847+2	3310847	+	3312836	1989	CP000352	10.67	1.5		FREE
AST_3312876+2	3312876	+	3315606	2730	CP000352	4.67	0.6		FREE
AST_3315705+2	3315705	+	3316065	360	CP000352	2	0		FREE
AST_3316122+2	3316122	+	3316245	123	CP000352	1	1		FREE
AST_3316283+2	3316283	+	3317532	1249	CP000352	2.33	0.6		FREE
AST_3317595+2	3317595	+	3317698	103	CP000352	2.67	0.6		FREE
AST_3317752+2	3317752	+	3317759	7	CP000352	0.33	0.6		FREE
AST_3317798+2	3317798	+	3331935	14137	CP000352	215.33	22.2		FREE; SenseCross_3061
AST_3334336+2	3334336	+	3335903	1567	CP000352	19.67	2.1		Cont_3077; SenseCross_3078
AST_3335990+2	3335990	+	3340562	4572	CP000352	76.33	9.5		FREE; SenseCross_3080
AST_3340615+2	3340615	+	3347471	6856	CP000352	23.67	2.5		FREE; SenseCross_3086
AST_3347498+2	3347498	+	3347753	255	CP000352	4	0		FREE
AST_3347959+2	3347959	+	3348609	650	CP000352	2	1		FREE
AST_3348669+2	3348669	+	3348970	301	CP000352	2	1		FREE
AST_3349071+2	3349071	+	3350965	1894	CP000352	5	1		FREE
AST_3351108+2	3351108	+	3351397	289	CP000352	1.33	0.6		FREE
AST_3351465+2	3351465	+	3351724	259	CP000352	4	1		FREE
AST_3351774+2	3351774	+	3352245	471	CP000352	2	0		FREE
AST_3352468+2	3352468	+	3358263	5795	CP000352	111.67	11.9	5UTR_3094	FREE; SenseCross_3094
AST_3358328+2	3358328	+	3359464	1136	CP000352	5.67	0.6		FREE
AST_3359513+2	3359513	+	3375715	16202	CP000352	285	28.2		FREE; SenseCross_3101
AST_3375764+2	3375764	+	3378003	2239	CP000352	6.67	0.6		FREE; SenseCross_6576
AST_3378072+2	3378072	+	3384370	6298	CP000352	23.67	2.1	5UTR_3120	FREE; SenseCross_3120
AST_3384408+2	3384408	+	3385487	1079	CP000352	6	1		FREE
AST_3385544+2	3385544	+	3387349	1805	CP000352	6.67	0.6		FREE
AST_3387472+2	3387472	+	3389392	1920	CP000352	64.67	5.7		FREE
AST_3389442+2	3389442	+	3389516	74	CP000352	1	1		FREE
AST_3389572+2	3389572	+	3391094	1522	CP000352	15.33	1.5		FREE
AST_3391125+2	3391125	+	3391529	404	CP000352	1.67	0.6		FREE
AST_3391585+2	3391585	+	3391665	80	CP000352	2	2		FREE
AST_3391722+2	3391722	+	3394617	2895	CP000352	3.67	0.6		FREE
AST_3394677+2	3394677	+	3395064	387	CP000352	1.67	0.6		FREE
AST_3395107+2	3395107	+	3395838	731	CP000352	4.33	1.2		FREE
AST_3395952+2	3395952	+	3396069	117	CP000352	0.33	0.6		FREE
AST_3396180+2	3396180	+	3396545	365	CP000352	1.33	0.6		FREE
AST_3396649+2	3396649	+	3396731	82	CP000352	0.33	0.6		FREE
AST_3396900+2	3396900	+	3397634	734	CP000352	4.33	0.6		FREE
AST_3397771+2	3397771	+	3397953	182	CP000352	4.33	0.6		FREE
AST_3398087+2	3398087	+	3400170	2083	CP000352	5.33	0.6		FREE
AST_3400263+2	3400263	+	3400291	28	CP000352	0.33	0.6		FREE
AST_3400377+2	3400377	+	3400781	404	CP000352	2.67	0.6		FREE
AST_3400813+2	3400813	+	3400862	49	CP000352	0.67	0.6		FREE
AST_3400899+2	3400899	+	3403409	2510	CP000352	5	0		FREE
AST_3408315+2	3408315	+	3412573	4258	CP000352	75.67	7.4		Cont_3144; SenseCross_3145
AST_3412624+2	3412624	+	3413126	502	CP000352	3.67	0.6		FREE
AST_3413298+2	3413298	+	3413403	105	CP000352	1	1		FREE
AST_3413482+2	3413482	+	3413636	154	CP000352	5	1		FREE
AST_3413690+2	3413690	+	3413850	160	CP000352	3.33	1.2		FREE
AST_3413881+2	3413881	+	3414069	188	CP000352	1.33	1.2		FREE
AST_3414295+2	3414295	+	3414395	100	CP000352	2	0		FREE
AST_3414517+2	3414517	+	3414758	241	CP000352	0.67	0.6		FREE
AST_3414822+2	3414822	+	3414903	81	CP000352	1.67	0.6		FREE
AST_3414933+2	3414933	+	3415231	298	CP000352	2.67	0.6		FREE
AST_3415354+2	3415354	+	3415531	177	CP000352	1	1		FREE
AST_3415565+2	3415565	+	3415568	3	CP000352	0.33	0.6		FREE
AST_3415604+2	3415604	+	3415791	187	CP000352	2.33	0.6		FREE
AST_3415872+2	3415872	+	3416296	424	CP000352	4.67	0.6		FREE
AST_3416385+2	3416385	+	3419563	3178	CP000352	60.33	6.7	5UTR_6577	FREE; SenseCross_6577
AST_3419680+2	3419680	+	3419774	94	CP000352	1	0		FREE
AST_3419827+2	3419827	+	3420452	625	CP000352	5.33	1.2		FREE
AST_3420493+2	3420493	+	3420770	277	CP000352	1.33	0.6		FREE
AST_3420829+2	3420829	+	3421312	483	CP000352	5	1		FREE
AST_3421352+2	3421352	+	3421600	248	CP000352	1	0		FREE
AST_3421643+2	3421643	+	3421661	18	CP000352	0.33	0.6		FREE
AST_3421687+2	3421687	+	3421717	30	CP000352	0.67	0.6		FREE
AST_3421743+2	3421743	+	3422447	704	CP000352	8.67	0.6		FREE
AST_3422556+2	3422556	+	3423053	497	CP000352	3	0		FREE
AST_3423088+2	3423088	+	3423670	582	CP000352	5.67	2.3		FREE
AST_3423703+2	3423703	+	3427582	3879	CP000352	91	10.8	5UTR_3159	FREE; SenseCross_3159
AST_3433116+2	3433116	+	3438476	5360	CP000352	27.67	3.1	5UTR_3163	FREE; SenseCross_3163
AST_3438721+2	3438721	+	3439006	285	CP000352	3.33	1.5	5UTR_3167	FREE
AST_3441086+2	3441086	+	3441603	517	CP000352	6.67	0.6		Cont_3167
AST_3441641+2	3441641	+	3442211	570	CP000352	3	0		FREE
AST_3442312+2	3442312	+	3442386	74	CP000352	1	1		FREE
AST_3442534+2	3442534	+	3442652	118	CP000352	3.67	0.6		FREE
AST_3442683+2	3442683	+	3442937	254	CP000352	1.33	0.6		FREE
AST_3442999+2	3442999	+	3443112	113	CP000352	1	1		FREE
AST_3443233+2	3443233	+	3443389	156	CP000352	1.33	1.5		FREE
AST_3443438+2	3443438	+	3443512	74	CP000352	5.33	0.6		FREE
AST_3443547+2	3443547	+	3443824	277	CP000352	5.33	1.2		FREE
AST_3444008+2	3444008	+	3444084	76	CP000352	0.67	1.2		FREE
AST_3444145+2	3444145	+	3444909	764	CP000352	6.33	1.2		FREE
AST_3444937+2	3444937	+	3444983	46	CP000352	1	1		FREE
AST_3445066+2	3445066	+	3445289	223	CP000352	1.67	0.6		FREE
AST_3445517+2	3445517	+	3445842	325	CP000352	4	0		FREE
AST_3445869+2	3445869	+	3447509	1640	CP000352	5	1		FREE
AST_3447729+2	3447729	+	3460234	12505	CP000352	132.67	13.9	5UTR_3174	FREE; SenseCross_3174
AST_3460271+2	3460271	+	3461583	1312	CP000352	2	0		FREE
AST_3461642+2	3461642	+	3461804	162	CP000352	1.33	0.6		FREE
AST_3461832+2	3461832	+	3462446	614	CP000352	3	0		FREE
AST_3462599+2	3462599	+	3462634	35	CP000352	0.67	0.6		FREE
AST_3462738+2	3462738	+	3462813	75	CP000352	1.33	1.5		FREE
AST_3462852+2	3462852	+	3463384	532	CP000352	4	0		FREE
AST_3463468+2	3463468	+	3463991	523	CP000352	1.67	0.6		FREE
AST_3464021+2	3464021	+	3464280	259	CP000352	1.67	0.6		FREE
AST_3464414+2	3464414	+	3464766	352	CP000352	1.33	0.6		FREE
AST_3464916+2	3464916	+	3464936	20	CP000352	0.67	0.6		FREE
AST_3464969+2	3464969	+	3465239	270	CP000352	0.67	0.6		FREE
AST_3465266+2	3465266	+	3465929	663	CP000352	4.67	0.6		FREE
AST_3465974+2	3465974	+	3466477	503	CP000352	5.67	0.6		FREE
AST_3466628+2	3466628	+	3466805	177	CP000352	2.33	0.6		FREE
AST_3466855+2	3466855	+	3467216	361	CP000352	1.33	0.6		FREE
AST_3467493+2	3467493	+	3467651	158	CP000352	2.33	0.6	3UTR_6583	FREE
AST_3467687+2	3467687	+	3470902	3215	CP000352	150	14		FREE; SenseCross_3192
AST_3470939+2	3470939	+	3471013	74	CP000352	1	0		FREE
AST_3471097+2	3471097	+	3471501	404	CP000352	2.33	1.5		FREE
AST_3471530+2	3471530	+	3471673	143	CP000352	3.33	0.6		FREE
AST_3471708+2	3471708	+	3471815	107	CP000352	1.67	1.5		FREE
AST_3471922+2	3471922	+	3471996	74	CP000352	0	0		FREE
AST_3472300+2	3472300	+	3472361	61	CP000352	1.33	1.5		FREE
[truncated: 8,763 more rows]
