# Supplementary material for: Antisense transcription is associated with expression of metal resistance determinants in Cupriavidus metallidurans CH34
Source: Metallomics. 2024 Nov 19;16(12):mfae057. doi: 10.1093/mtomcs/mfae057 (PMC11647585; doi:10.1093/mtomcs/mfae057)
Supplement: mfae057_Supplementary_Files [file mfae057_supplementary_files.zip › Suppl_data_SupplMaterialM2NEW.xlsx]

## Sheet: Full Data Set
Supplementary Material M2. Full Data Set. The annotated element is given, the replicon (chromosome ends with 2, chromid with 3, pMOL30 with 4, pMOL28 with 5), the locus tag, the gene name,
s
(;FREE starts independent from an ORF on the same strand; cont directly following an orf, 5UTR and 3UTR may overlap with the AST; SenseCross mean continuation into a sense transcript on the same strand)
After the assignment, the mean value and deviation of the NPKM of the AST is given, followed by the ration sense/antisense NPKM. THe comparisons give the Q, D of the sense signals, the antisense signals and
the quotient of the sense/antisense ratios. Bold if significantly (D>1) 2-fold up- or down-regulated, up in black and down in red letters. The final rows are the KO association and description of the Rmets.
													CH34_M_0					CH34_E_0					0_AE104_CH34					M_AE104_CH34					E_AE104_CH34
Number	Element	replicon	locus tag	gene	MEAN	SDEV	rut score	AST	Assignment	MeanAST	SDEVAST	S/AS	Q_sense	D_sense	Q_ast	D_ast	QS_AS	Q_sense2	D_sense3	Q_ast4	D_ast5	QS_AS6	Q_s3	Ds3	QAs3	DAS3	QSAS3	Q_s4	DS4	QAS4	DAS4	QSAS4	QS5	DS5	QAS5	DAS5	QSAS5	Operon	KO	Description
1	5UTR_0001	CP000352	Rmet_0001	dnaA	39	5.56776	36						0.57265	1.83561				1.24786	0.692739				1.2906	0.608699		6.35085		1.61194	1.16837				0.767123	1.08265				Op0001f_1	GIP-REP-Complex	Q1LSI9 Chromosomal replication initiator protein dnaA
2	NPKM_0001	CP000352	Rmet_0001	dnaA	172.667	8.73689	36						0.409266	7.90684				1.03282	0.300573				1.09266	1.25212		6.35085		1.78774	4.88411				1.01121	0.163966				Op0001f_1	GIP-REP-Complex	Q1LSI9 Chromosomal replication initiator protein dnaA
3	NPKM_0002	CP000352	Rmet_0002	dnaN	516	19	25						0.854651	1.25153				1.05103	0.825573				1.15504	2.90444		6.35085		1.22751	1.44151				1.06761	1.14764				Op0001f_2	GIP-REP-DNA_Pol	Q1LSI8 DNA polymerase III, beta subunit
4	NPKM_0003	CP000352	Rmet_0003	gyrB	178	5.56776	71	AST_6154-2	; FREE	4	0	44.5	0.64794	2.96961	0.25	3	2.59176	1.08801	0.81676	0.666667	2.3094	1.63202	1.16854	2.38706	1.83333	2.88675	0.637385	1.43353	2.0318	4.66667	1.70171	0.307184	0.989673	0.104595	3.375	4.01517	0.293236	Op0001f_2	GIP-REP-Complex	Q1LSI7 DNA gyrase subunit B
5	3UTR_0004	CP000352	Rmet_0004		12.3333	2.08167	175	AST_10624-2	NPKM_0006; FREE; SenseCross_0005	20.6667	2.08167	0.596774	1.86486	2.61331	0.419355	4.51295	4.44699	1.05405	0.29523	1.375	2	0.766585	0.810811	0.611827	0.951613	0.227735	0.852038	0.492754	2.85831	0.5	2.50185	0.985507	1.05556	0.263763	0.772727	1.66667	1.36601	Op0001f_2	NA	Q1LSI6 Putative uncharacterized protein
6	NPKM_0004	CP000352	Rmet_0004		86.3333	6.80686	175	AST_7505-2	; FREE	16	1	5.39583	1.61776	4.62454	0.541667	4.64915	2.98663	0.972973	0.108167	1.06452	0.326664	0.914005	1.01931	0.160065	0.479167	3.29703	2.12725	0.579952	4.11257	0.961538	0.19245	0.60315	0.868132	0.787143	0.575758	2.95855	1.50781	Op0001f_2	NA	Q1LSI6 Putative uncharacterized protein
7	3UTR_0005	CP000352	Rmet_0005		17.3333	1.52753	199						0.230769	8.72872				0.826923	0.981981				0.903846	0.545545		8.41336		0.916667	0.57735				1	0				Op0002r_3	NA	Q1LSI5 Twin-arginine translocation pathway signal
8	NPKM_0005	CP000352	Rmet_0005		25	1.73205	199	AST_9529+2	; FREE	3	0	8.33333	0.186667	8.80459	1	0	0.186667	1.02667	0.204526	0.888889	0.57735	1.155	1.05333	0.329914	0.888889	0.288675	1.185	1.07143	0.57735	0.888889	0.154701	1.20536	0.935065	0.659407	0.75	0.42265	1.24675	Op0002r_3	NA	Q1LSI5 Twin-arginine translocation pathway signal
9	NPKM_0006	CP000352	Rmet_0006		4	0	20	AST_10622+2	; FREE	3	0	1.33333	1.33333	2.3094	0.888889	0.57735	1.5	1.08333	0.57735	0.888889	0.57735	1.21875	0.75	1	0.333333		2.25	0.6875	1.44338	0.25	1.1547	2.75	0.769231	0.866025	0.75	0.42265	1.02564	Op0002r_2	NA	Q1LSI4 Putative uncharacterized protein
10	NPKM_0007	CP000352	Rmet_0007		53.3333	4.04145	24	AST_11279+2	; FREE	1.66667	0.57735	32	1.45	3.30761	1	0	1.45	1.05	0.441395	0.6	1.1547	1.75	0.95625	0.404145	0.6	1.1547	1.59375	0.616379	5.17638	0.8	0.288675	0.770474	0.916667	0.705062	1.66667	1.1547	0.55	Op0002r_2	NA	Q1LSI3 Transcriptional regulator, AraC family
11	NPKM_0008	CP000352	Rmet_0008		2.66667	0.57735	18	AST_12815+2	; FREE	2.33333	1.52753	1.14286	1.625	1.44338	0.285714	0.791812	5.6875	0.75	1.1547	0.714286	0.316725	1.05	0.875	0.158362	0	1.52753		0.692308	0.845299	2	0.57735	0.346154	1.16667	0.57735	0.6	0.42265	1.94444	Op0002r_1	EIP-TRA-ABC	Q1LSI2 Binding-protein-dependent transport systems inner membrane component
12	NPKM_0009	CP000352	Rmet_0009		3.33333	0.57735	15	AST_13674+2	; FREE	1.33333	0.57735	2.5	1.4	0.7698	2	1.1547	0.7	1.1	0.288675	1.25	0.19245	0.88	0.9	0.57735	1	0	0.9	0.857143	0.309401	0.625	0.866025	1.37143	1	0	0.6	0.57735	1.66667	Op0002r_1	EIP-TRA-ABC	Q1LSI1 Binding-protein-dependent transport systems inner membrane component
13	NPKM_0010	CP000352	Rmet_0010	ugpC	1	0	20	AST_14859+2	; FREE	1	1	1	2.33333	2.3094	1.33333	0.211325	1.75	2	1	1.33333	0.211325	1.5	1.66667	1.1547	1	0	1.66667	0.714286	0.57735	1	0	0.714286	0.666667	0.42265	1.25	0.288675	0.533333	Op0002r_1	EIP-TRA-ABC	Q1LSI0 ABC transporter-related protein
14	NPKM_0011	CP000352	Rmet_0011		1.66667	0.57735	31	AST_16331+2	; FREE	2.33333	0.57735	0.714286	1.2	0.57735	1	0	1.2	1.2	0.57735	1.42857	0.866025	0.84	1	0	0.714286	0.57735	1.4	1		1.14286	0.288675	0.875	0.833333	0.57735	0.5	0.96225	1.66667	Op0002r_1	EIP-TRA-ABC	Q1LSH9 Twin-arginine translocation pathway signal
15	5UTR_0012	CP000352	Rmet_0012		11	1.73205	19	AST_17260+2	; FREE; SenseCross_0013	36	4.3589	0.305556	0.939394	0.204526	1.11111	0.458831	0.845455	1.60606	1.27131	0.0277778	8.02955	57.8182	0.878788	0.409051	0.953704	0.177454	0.921447	3.19355	2.65806	0.0166667	7.13388	191.613	1.13208	0.296455				Op0002r_1	NA	Q1LSH8 Isoprenylcysteine carboxyl methyltransferase
16	NPKM_0012	CP000352	Rmet_0012		23	4.58258	19	AST_17260+2	; FREE; SenseCross_0013	36	4.3589	0.638889	1.14493	0.500182	0.037037	7.02288	30.913	0.971014	0.0823609	0.0277778	8.02955	34.9565	0.84058	0.639095	0.0185185	6.4084	45.3913	0.772152	1.85393	0.5	0.3849	1.5443	1.01493	0.0714298	0.333333	1.1547	3.04478	Op0002r_1	NA	Q1LSH8 Isoprenylcysteine carboxyl methyltransferase
17	5UTR_0013	CP000352	Rmet_0013	mazG	1	1	11	AST_17749-2	5UTR_0012; FREE; SenseCross_0012	17.6667	3.21455	0.0566038	0.333333	0.42265	0.811321	0.762907	0.410853	0.982143	0.0510698	1.11321	0.348969	0.882264	0.333333	0.42265	0.773585	0.843513	0.430894											Op0003f_1	NA	Q1LSH7 Putative uncharacterized protein
18	NPKM_0013	CP000352	Rmet_0013	mazG	37.3333	5.03322	11	AST_17749-2	5UTR_0012; FREE; SenseCross_0012	17.6667	3.21455	2.11321	1.26786	0.575521	0.811321	0.762907	1.56271						0.892857	0.39736	0.773585	0.843513	1.15418	0.697183	0.934234	0.186047	6.73575	3.74736	1.09091	0.250395	1	0	1.09091	Op0003f_1	NA	Q1LSH7 Putative uncharacterized protein
19	NPKM_0014	CP000352	Rmet_0014		34.3333	1.52753	20	AST_17937-2	; FREE	5	1	6.86667	1.35922	2.32115	2.86667	4.33162	0.474148	1.06796	0.869924	0.8	1	1.33495	0.970874	0.327327	0.266667	2.32457	3.64078	0.714286	2.18746	0.186047	6.73575	3.83929	0.890909	1.4913	0.833333	1.1547	1.06909	Op0003f_1	NA	Q1LSH6 Putative uncharacterized protein
20	NPKM_0015	CP000352	Rmet_0015	dbpA	14	2	13	AST_19083-2	; FREE	3.66667	0.57735	3.81818	1.97619	2.09958	1.18182	0.57735	1.67216	1.11905	0.472475	2	2.11695	0.559524	1.11905	0.341058	1.36364	0.845299	0.820635	0.506024	1.5411	0.846154	0.57735	0.598028	0.765957	1.12489	0.727273	0.745649	1.05319	Op0003f_1	NA	Q1LSH5 DEAD/DEAH box helicase-like protein
21	NPKM_0016	CP000352	Rmet_0016		41.3333	6.02771	27	AST_20152-2	; FREE	4	1	10.3333	1.12097	0.394134	0.833333	0.42265	1.34516	0.927419	0.35111	0.75	1	1.23656	0.887097	0.546171	0.75	0.5	1.1828	0.697842	1.2937	1.3	0.475087	0.536801	0.956522	0.331133	1.33333	1	0.717391	Op0003f_2	NA	Q1LSH4 Putative signal-transduction protein with CBS domains
22	NPKM_0017	CP000352	Rmet_0017		21.3333	2.08167	33	AST_20434-2	; FREE	3.33333	2.08167	6.4	1.79688	3.03921	0.5	0.40032	3.59375	1.07812	0.540833	0.9	0.160128	1.19792	1.10938	0.507436	0.2	1.00288	5.54688	0.956522	0.155096	2.6	0.738854	0.367893	0.869565	1.5	0.222222	2.02073	3.91304	Op0003f_2	NA	Q1LSH3 Drug resistance transporter EmrB/QacA subfamily
23	NPKM_0018	CP000352	Rmet_0018		32.3333	6.1101	12	AST_22168-2	; FREE	11.6667	1.1547	2.77143	1.1134	0.467559	0.428571	2.11325	2.59794	0.917526	0.316725	0.771429	1.2376	1.18939	0.865979	0.452605	0.885714	0.3849	0.977719	0.87037	1.1547	1.26667	0.42265	0.687135	0.94382	0.503616	1.25926	0.923169	0.749504	Op0003f_3	MET-LIP-Others	Q1LSH2 Glutathione peroxidase
24	NPKM_0019	CP000352	Rmet_0019		40.3333	5.03322	24	AST_23540-2	; FREE	4.66667	0.57735	8.64286	0.636364	2.23552	1.42857	1.73205	0.445455	0.983471	0.0476323	1	0	0.983471	0.942149	0.30386	0.214286	1.58771	4.39669	0.87013	1.09109	0.45	2.32457	1.93362	1.17647	0.582463	0.357143	2.59808	3.29412	Op0003f_3	NA	Q1LSH1 Beta-lactamase-like protein
25	NPKM_0020	CP000352	Rmet_0020		82	10.5357	20	AST_23803-2	; FREE	1.33333	0.57735	61.5	1.25203	0.778521	1.75	0.866025	0.715447	1.05691	0.339389	1	0	1.05691	1.1626	0.515924	0.5	0.3849	2.3252	0.827922	0.829346	0.714286	0.57735	1.15909	0.934615	0.911839	1	0	0.934615	Op0003f_4	MET-AA-Tyr	Q1LSH0 Fumarylacetoacetate (FAA) hydrolase
26	NPKM_0021	CP000352	Rmet_0021		68.6667	9.0185	45	AST_25311-2	; FREE	3.33333	0.57735	20.6	0.412621	3.08832	4	5.7735	0.103155	1.06311	0.30485	0.9	0.57735	1.18123	0.995146	0.0279989	0.7	0.866025	1.42164	2.07059	3.54747	0.275	5.58105	7.52941	0.853881	1.18755	5.55556	8.94693	0.153699	Op0003f_4	MET-AA-Phe	Q1LSG9 Peptidase M20D, amidohydrolase
27	3UTR_0022	CP000352	Rmet_0022		9.66667	1.52753	201	AST_17260+2	; FREE; SenseCross_0013	36	4.3589	0.268519	1.37931	1.01592	1.11111	0.458831	1.24138	0.724138	1.05505	1.10185	0.506051	0.657201	0.586207	1.30931	0.953704	0.177454	0.614664	0.4	3.00863	0.841667	0.743154	0.475248	0.952381	0.211325	0.87395	0.96225	1.08974	Op0004r_1	NA	Q1LSG8 Transcriptional regulator, AraC family
28	NPKM_0022	CP000352	Rmet_0022		25.6667	3.51188	201	AST_17260+2	; FREE; SenseCross_0013	36	4.3589	0.712963	1.15584	0.594669	1.11111	0.458831	1.04026	1	0	1.10185	0.506051	0.907563	0.818182	0.757867	0.953704	0.177454	0.857899	0.797753	1.13288	0.841667	0.743154	0.947825	0.844156	0.600396	0.87395	0.96225	0.965909	Op0004r_1	NA	Q1LSG8 Transcriptional regulator, AraC family
29	3UTR_0023	CP000352	Rmet_0023	fsr	5.66667	0.57735	65	AST_29805-2	; FREE; SenseCross_0024	23.3333	2.51661	0.242857	2.41176	6.9282	0.885714	0.49352	2.72296	1.07843	0.845299	0.671429	2.08826	1.60617	1.11765	0.316725	0.985714	0.0557347	1.13384	0.365854	5.49445	0.758065	0.96225	0.482615	0.842105	0.866025	0.568182	4.14614	1.48211	Op0005f_1	NA	Q1LSG7 Major facilitator superfamily MFS_1
30	NPKM_0023	CP000352	Rmet_0023	fsr	17	1	65	AST_29805-2	; FREE; SenseCross_0024	23.3333	2.51661	0.728571	2.09804	3.09398	0.571429	2.72382	3.67157	1.11765	0.57735	1.25714	1.48363	0.889037	1.13725	0.575414	0.985714	0.0557347	1.15374	0.579439	1.9868	1.175	0.673575	0.49314	0.963636	0.57735	1.06383	0.372825	0.905818	Op0005f_1	NA	Q1LSG7 Major facilitator superfamily MFS_1
31	5UTR_0024	CP000352	Rmet_0024		11.3333	2.88675	54	AST_29551+2	; FREE; SenseCross_0025	29.6667	2.88675	0.382022	0.411765	1.9245	1.8427	2.70633	0.223458	0.647059	1.1547	1.13483	0.655598	0.570181	0.558824	1.23718	1.34831	1.09415	0.414461	1.35714	0.57735	0.628049	2.00589	2.16089	1.09091	0.42265	1.38614	2.02206	0.787013	Op0006r_1	NA	Q1LSG6 Peptidase dimerisation
32	NPKM_0024	CP000352	Rmet_0024		31.6667	4.16333	54	AST_29551+2	; FREE; SenseCross_0025	29.6667	2.88675	1.06742	0.747368	1.10828	1.8427	2.70633	0.405584	1.11579	0.773447	1.13483	0.655598	0.98322	1.26316	1.41354	1.34831	1.09415	0.936842	1.16901	0.654654	0.628049	2.00589	1.86134	1.03774	0.501439	1.38614	2.02206	0.748652	Op0006r_1	NA	Q1LSG6 Peptidase dimerisation
33	5UTR_0025	CP000352	Rmet_0025		8.33333	2.08167	9	AST_29805-2	; FREE; SenseCross_0024	23.3333	2.51661	0.357143	0.96	0.0705107	0.185714	6.14099	5.16923	1.01923	0.0885967	1.49153	2.39029	0.683348	0.72	0.757166	0.242857	5.71005	2.96471	0.958333	0.0705107	3.61538	3.92598	0.265071	1.04167	0.11547	0.568182	4.14614	1.83333	Op0007f_1	NA	Q1LSG5 Putative uncharacterized protein
34	NPKM_0025	CP000352	Rmet_0025		52	4.3589	9	AST_32174-2	5UTR_0027; FREE; SenseCross_0027	19.6667	2.51661	2.64407	1.70513	2.93253	0.220339	4.95589	7.73866	0.96	0.0874038	1.25714	1.48363	0.763636	0.910256	0.629444	0.288136	4.52494	3.15913	0.56391	3.03814	3.61538	3.92598	0.155975	0.943396	0.21539	0.568182	4.14614	1.66038	Op0007f_1	NA	Q1LSG5 Putative uncharacterized protein
35	NPKM_0026	CP000352	Rmet_0026	bug	62	3.4641	43	AST_32174-2	5UTR_0027; FREE; SenseCross_0027	19.6667	2.51661	3.15254	1.07527	0.425416	0.745763	1.36191	1.44184	1.08065	0.438544	0.915254	0.32285	1.1807	1.11828	0.390652	0.864407	0.516559	1.2937	0.835	0.663477	0.931818	0.372825	0.896098	0.860697	0.931571	1.07407	0.26908	0.801338	Op0007f_2	NA	Q1LSG4 Uncharacterized protein UPF0065
36	3UTR_0027	CP000352	Rmet_0027		9.33333	1.1547	56	AST_29551+2	; FREE; SenseCross_0025	29.6667	2.88675	0.314607	1.14286	0.411985	1.8427	2.70633	0.620209	0.964286	0.154701	1.13483	0.655598	0.849717	1.14286	0.4971	1.34831	1.09415	0.847619	0.625	1.50432	0.628049	2.00589	0.995146	0.962963	0.154701	1.38614	2.02206	0.694709	Op0008r_1	NA	Q1LSG3 Two component transcriptional regulator, winged helix family
37	5UTR_0027	CP000352	Rmet_0027		74	18.2483	56	AST_29551+2	; FREE; SenseCross_0025	29.6667	2.88675	2.49438	0.427928	1.48478	0.0786517	7.89045	5.4408	0.572072	1.12035	1.13483	0.655598	0.504103	0.842342	0.460353	1.34831	1.09415	0.624737	1.11579	0.223942	14.7143	7.33392	0.0758304	1.08661	0.305132				Op0008r_1	NA	Q1LSG3 Two component transcriptional regulator, winged helix family
38	NPKM_0027	CP000352	Rmet_0027		33	4.3589	56	AST_29551+2	; FREE; SenseCross_0025	29.6667	2.88675	1.11236	0.737374	1.01695	1.8427	2.70633	0.40016	0.979798	0.0457459	1.13483	0.655598	0.863386	0.868687	0.87786	1.34831	1.09415	0.644276	0.986301	0.0489542	0.628049	2.00589	1.57042	1.1134	0.257955	1.38614	2.02206	0.80324	Op0008r_1	NA	Q1LSG3 Two component transcriptional regulator, winged helix family
39	3UTR_0028	CP000352	Rmet_0028		3	0	28	AST_33991-2	5UTR_0029; FREE; SenseCross_0029	21.3333	3.05505	0.140625	2.11111	1.60128	0.4375	2.61861	4.8254	1.125	0.57735	1.13333	0.42265	0.992647	0.888889	0.288675	1	0	0.888889	0.473684	1.08167	1.46429	1.12938	0.323492	1	0	0.861538	0.831211	1.16071	Op0009f_1	NA	Q1LSG2 Two component transcriptional regulator, winged helix family
40	NPKM_0028	CP000352	Rmet_0028		2.66667	0.57735	28	AST_32628-2	; FREE	5	1	0.533333	1	0	0.866667	0.42265	1.15385	1		1.01563	0.0727393	0.984615	1	0	0.533333	1.0829	1.875	0.625	0.57735	1.07692	0.19245	0.580357	0.666667		0.588235	2.02073	1.13333	Op0009f_1	NA	Q1LSG2 Two component transcriptional regulator, winged helix family
41	3UTR_0029	CP000352	Rmet_0029		2	1	32	AST_29551+2	; FREE; SenseCross_0025	29.6667	2.88675	0.0674157	0.5	1	0.0786517	7.89045	6.35714	1.0597	0.367067	0.0674157	9.58401	15.7189	1.16667	0.0947882	0.0786517	7.89045	14.8333	1.33333	0.57735	1.28571	0.42265	1.03704	0.6	0.436436	0.0693069	8.26323	8.65714	Op0010r_1	NA	Q1LSG1 Porin, Gram-negative type
42	5UTR_0029	CP000352	Rmet_0029		29.3333	3.21455	32	AST_29551+2	; FREE; SenseCross_0025	29.6667	2.88675	0.988764	1.28409	0.412045	0.0449438	8.17913	28.571	0.833333	0.131881	1.13483	0.655598	0.734323	1.18182	0.503826	0.0786517	7.89045	15.026	0.654867	0.572787	2.25	1.05662	0.291052	1.39744	0.748221	1.16667	0.57735	1.1978	Op0010r_1	NA	Q1LSG1 Porin, Gram-negative type
43	NPKM_0029	CP000352	Rmet_0029		22.3333	3.05505	32	AST_29551+2	; FREE; SenseCross_0025	29.6667	2.88675	0.752809	0.41791	3.5789	0.0449438	8.17913	9.29851	0.886364	0.440134	0.0674157	9.58401	13.1477	1.1791	0.717919	0.0786517	7.89045	14.9915	1.5	2.95855	2.25	1.05662	0.666667	1	0	1.16667	0.57735	0.857143	Op0010r_1	NA	Q1LSG1 Porin, Gram-negative type
44	NPKM_0030	CP000352	Rmet_0030	tnpA	0	0	0	AST_33991-2	5UTR_0029; FREE; SenseCross_0029	21.3333	3.05505	0								1.01563	0.0727393				1	0									0.861538	0.831211		Op2000f_1	NA	NA
45	3UTR_0031	CP000352	Rmet_0031	tnpB	24.3333	2.51661	61	AST_38020-2	5UTR_0035; FREE; SenseCross_0035	373	37.51	0.0652368	1	0	0.368186	5.16196	2.71602	0.890411	0.726353	0.93655	0.368213	0.950735	0.821918	0.785506	0.882038	0.531911	0.93184	0.726027	1.16323	1.46359	1.78638	0.496059	1.03077	0.24855	0.871183	1.05049	1.18318	Op2000f_1	NA	NA
46	NPKM_0031	CP000352	Rmet_0031	tnpB	0	0	61	AST_38020-2	5UTR_0035; FREE; SenseCross_0035	373	37.51	0			0.368186	5.16196				0.93655	0.368213				0.882038	0.531911				1.46359	1.78638				0.871183	1.05049		Op2000f_1	NA	NA
47	3UTR_0032	CP000352	Rmet_0032		212.333	28.4488	42	AST_35167+2	3UTR_0031; FREE; SenseCross_0036	34.3333	4.50925	6.18447	0.0769231	5.45136	0.699029	1.58748	0.110043	1.0359	0.250473	0.864078	0.708045	1.19885	1.69388	1.81559	0.582524	1.90876	2.90782	7.81633	2.80893	0.736111	1.40223	10.6184	1.03189	0.119273	0.752809	2.03185	1.37072	Op0012r_3	NA	Q1LSF8 Porin, gram-negative type
48	NPKM_0032	CP000352	Rmet_0032		650	31.5753	42	AST_35167+2	3UTR_0031; FREE; SenseCross_0036	34.3333	4.50925	18.932	0.0851282	15.378	0.699029	1.58748	0.121781	1.37834	1.58363	0.864078	0.708045	1.59515	1.06667	0.520154	0.582524	1.90876	1.83111	5.42169	4.61475	0.736111	1.40223	7.36531	0.977228	0.132083	0.752809	2.03185	1.29811	Op0012r_3	NA	Q1LSF8 Porin, gram-negative type
49	NPKM_0033	CP000352	Rmet_0033	minE	345.333	17.0392	8	AST_35167+2	3UTR_0031; FREE; SenseCross_0036	34.3333	4.50925	10.0583	0.714286	2.39652	0.699029	1.58748	1.02183	1.0444	0.217833	0.864078	0.708045	1.20869	1.24807	1.48352	0.582524	1.90876	2.14252	1.23378	1.58635	0.736111	1.40223	1.67608	1.05083	0.261257	0.752809	2.03185	1.39588	Op0012r_2	DIV-Division	Q1LSF7 Cell division topological specificity factor
50	NPKM_0034	CP000352	Rmet_0034	minD	144	20.2237	20	AST_35167+2	3UTR_0031; FREE; SenseCross_0036	34.3333	4.50925	4.19417	0.717593	1.43981	0.699029	1.58748	1.02656	0.875	0.562261	0.864078	0.708045	1.01264	0.916667	0.403183	0.582524	1.90876	1.57361	1.01613	0.125197	0.736111	1.40223	1.3804	0.970899	0.204843	0.752809	2.03185	1.2897	Op0012r_2	DIV-Division	Q1LSF6 Septum site-determining protein MinD
51	5UTR_0035	CP000352	Rmet_0035	minC	655.667	88.8219	27	AST_35167+2	3UTR_0031; FREE; SenseCross_0036	34.3333	4.50925	19.0971	0.900864	0.431241	0.699029	1.58748	1.28874	0.979242	0.143436	0.864078	0.708045	1.13328	1.47382	1.08502				1.14786	0.49467	1.06944	0.270416	1.07332	0.773543	1.01813	1.05618	0.335452	0.732397	Op0012r_1	DIV-Division	Q1LSF5 Probable septum site-determining protein minC
52	NPKM_0035	CP000352	Rmet_0035	minC	369.333	36.5285	27	AST_35167+2	3UTR_0031; FREE; SenseCross_0036	34.3333	4.50925	10.7573	0.619134	3.05578	0.699029	1.58748	0.885705	0.680224	1.39128	0.864078	0.708045	0.787225	0.933213	0.331536	0.0776699	4.80459	12.0151	1.14577	1.44725	1.06944	0.270416	1.07137	0.914286	1.47881	1.05618	0.335452	0.865653	Op0012r_1	DIV-Division	Q1LSF5 Probable septum site-determining protein minC
53	5UTR_0036	CP000352	Rmet_0036	corA1	4.33333	1.1547	17	AST_38020-2	5UTR_0035; FREE; SenseCross_0035	373	37.51	0.0116175	1.46154	0.544764	0.368186	5.16196	3.96957	1.15385	0.211325	0.93655	0.368213	1.23202	0.461538	1.0829	0.882038	0.531911	0.523264	0.894737	0.144982	1.46359	1.78638	0.611329	0.333333	1.29332	0.871183	1.05049	0.382621	Op0013f_1	EIP-TRA-Ion	Q1LSF4 Mg2+ transporter protein, CorA-like protein
54	NPKM_0036	CP000352	Rmet_0036	corA1	66.3333	4.6188	17	AST_38020-2	5UTR_0035; FREE; SenseCross_0035	373	37.51	0.177837	0.809045	1.65063	0.368186	5.16196	2.19738	0.939698	0.46188	0.93655	0.368213	1.00336	0.919598	0.648481	0.00357462	9.75827	257.258	0.962733	0.281829	1.46359	1.78638	0.657788	0.967914	0.177374	0.871183	1.05049	1.11103	Op0013f_1	EIP-TRA-Ion	Q1LSF4 Mg2+ transporter protein, CorA-like protein
55	3UTR_0037	CP000352	Rmet_0037		0.333333	0.57735	8											1.22581	0.869924																			Op0014f_1	NA	Q1LSF3 Putative uncharacterized protein
56	NPKM_0037	CP000352	Rmet_0037		10.3333	1.1547	8						0.322581	3.03109		1							1.22581	0.438759		1.1547		2.7	1.09932				0.789474	0.45302	0.333333	1.1547	2.36842	Op0014f_1	NA	Q1LSF3 Putative uncharacterized protein
57	5UTR_0038	CP000352	Rmet_0038	kdpA	0.666667	0.57735	51																															Op0015f_1	MET-EN-P_ATPase	Q1LSF2 Potassium-transporting ATPase, A subunit
58	NPKM_0038	CP000352	Rmet_0038	kdpA	1.33333	0.57735	51	AST_39738-2	; FREE	1	0	1.33333	1	0	1	0	1	0.75	0.57735	1		0.75	0.75	0.57735	1	0	0.75	0.75	0.57735	1	0	0.75	1.33333	0.57735	1.33333	0.57735	1	Op0015f_1	MET-EN-P_ATPase	Q1LSF2 Potassium-transporting ATPase, A subunit
59	NPKM_0039	CP000352	Rmet_0039	kdpB	2	0	35	AST_41803-2	; FREE	1	0	2	1.16667	0.57735	1.33333	0.218218	0.875	1.16667	0.57735	1		1.16667	0.833333	0.57735	0.666667	0.288675	1.25	0.857143	0.57735	0.5	0.316725	1.71429	0.857143	0.57735	0.666667	0.57735	1.28571	Op0015f_2	MET-EN-P_ATPase	Q1LSF1 Potassium-translocating P-type ATPase, B subunit
60	3UTR_0040	CP000352	Rmet_0040	kdpC	6.66667	0.57735	14						1.1	0.316725				1.15	0.866025									0.681818	0.923169				0.782609	1.05662				Op0015f_2	MET-EN-P_ATPase	Q1LSF0 Potassium-transporting ATPase, C subunit
61	NPKM_0040	CP000352	Rmet_0040	kdpC	4.33333	1.1547	14	AST_43986-2	; FREE	2	0	2.16667	1.15385	0.309401	0.333333	2.3094	3.46154	0.769231	0.57735	0.333333	2.3094	2.30769	0.769231	0.433013	0.333333	2.3094	2.30769	0.933333	0.211325	3	0.845299	0.311111	1.2	0.42265	1	0	1.2	Op0015f_2	MET-EN-P_ATPase	Q1LSF0 Potassium-transporting ATPase, C subunit
62	5UTR_0041	CP000352	Rmet_0041	kdpD	1	1	43						2.66667	0.773503				0.666667	0.211325														1.5	0.211325				Op0015f_3	EIP-SIG-2Comp	Q1LSE9 Sensor protein
63	NPKM_0041	CP000352	Rmet_0041	kdpD	32	4.3589	43	AST_44550-2	; FREE	1.33333	1.52753	24	1.45833	2.13317	1	0	1.45833	0.989583	0.0566275	0.75	0.131881	1.31944	1	0	0.25	0.475087	4	0.642857	3.9228	0.75	0.211325	0.857143	0.884211	1.12489	0.333333	0.42265	2.65263	Op0015f_3	EIP-SIG-2Comp	Q1LSE9 Sensor protein
64	NPKM_0042	CP000352	Rmet_0042	kdpE	31.6667	1.1547	14	AST_47315-2	; FREE	2.33333	1.52753	13.5714	1.30526	2.07146	1.85714	0.950175	0.702834	1.04211	0.46188	1.14286	0.158362	0.911842	1.07368	0.613962	0.571429	0.475087	1.87895	0.709677	1.45672	0.615385	0.96225	1.15323	0.979798	0.288675	1	0	0.979798	Op0015f_3	EIP-SIG-2Comp	Q1LSE8 Two component transcriptional regulator, winged helix family
65	NPKM_0043	CP000352	Rmet_0043		16.3333	1.1547	21	AST_48370-2	; FREE	1.33333	1.1547	12.25	1.06122	0.19245	1	0	1.06122	1.14286	0.673575	0.75	0.288675	1.52381	1.06122	0.19245	1	0	1.06122	0.846154	0.353045	0.75	0.131881	1.12821	0.785714	1.1547	0.333333	1.1547	2.35714	Op0015f_3	NA	Q1LSE7 Sel1
66	NPKM_0044	CP000352	Rmet_0044		20.6667	0.57735	47	AST_49189-2	; FREE	1	0	20.6667	0.887097	0.754157	0.666667	0.57735	1.33065	1.09677	0.5506	2		0.548387	1.1129	0.509756	0.666667	0.288675	1.66935	0.981818	0.0645699	2.5	0.866025	0.392727	0.926471	0.545545	1.16667	0.218218	0.794118	Op0015f_3	NA	Q1LSE6 Putative uncharacterized protein
67	3UTR_0045	CP000352	Rmet_0045		8.66667	1.1547	121	AST_60122-2	; FREE; SenseCross_6404	91	11.1355	0.0952381	0.730769	0.869924	0.655678	2.0028	1.11453	0.653846	1.73205	1.05861	0.243294	0.617647	0.653846	0.926965	1.21245	0.711382	0.539275	0.894737	0.184714	1.1676	0.775449	0.766306	0.705882	2.88675	0.903114	0.570722	0.781609	Op0015f_3	NA	Q1LSE5 Transglutaminase-like protein
68	NPKM_0045	CP000352	Rmet_0045		22	1	121	AST_60122-2	; FREE; SenseCross_6404	91	11.1355	0.241758	1.04545	0.217129	0.655678	2.0028	1.59446	1.07576	0.428807	1.05861	0.243294	1.0162	1.04545	0.333333	1.21245	0.711382	0.862263	0.855072	0.796895	1.1676	0.775449	0.732335	1.04225	0.226538	0.903114	0.570722	1.15407	Op0015f_3	NA	Q1LSE5 Transglutaminase-like protein
69	3UTR_0046	CP000352	Rmet_0046	gatB	21	3.60555	319	AST_44383+2	5UTR_0041; FREE; SenseCross_0041	26	2.64575	0.807692	0.333333	3.03981	1.0641	0.292357	0.313253	1.05973	0.569693	0.875	0.288675	1.21113	0.714286	0.908327	0.833333	0.703733	0.857143	1.2381	0.659407	0.686747	1.52025	1.80284	0.930233	0.433013	0.939394	0.409051	0.990248	Op0016r_2	GIP-TL-Ass	Q1LSE4 Aspartyl/glutamyl-tRNA(Asn/Gln) amidotransferase subunit B
70	NPKM_0046	CP000352	Rmet_0046	gatB	150.667	9.29157	319	AST_52925+2	; FREE	2.66667	0.57735	56.5	0.511062	4.21508	1.125	0.211325	0.454277	0.68254	1.40049	0.846154	0.913701	0.806638	1.16593	1.18988	1	0	1.16593	1.54978	4.12324	0.444444	1.05662	3.48701	0.968685	0.468615	0.857143	0.211325	1.13013	Op0016r_2	GIP-TL-Ass	Q1LSE4 Aspartyl/glutamyl-tRNA(Asn/Gln) amidotransferase subunit B
71	NPKM_0047	CP000352	Rmet_0047		84	11	26	AST_55088+2	; FREE	0.666667	0.57735	126	0.480159	2.41324	2	0.316725	0.240079	0.988095	0.0416667	2	0.57735	0.494048	1.04762	0.149722	1.5	0.57735	0.698413	1.50413	1.08823	1.25	0.124275	1.20331	0.907631	0.494094	0.75	0.57735	1.21017	Op0016r_2	NA	Q1LSE3 Dienelactone hydrolase
72	NPKM_0048	CP000352	Rmet_0048		107.667	11.9304	11	AST_55643+2	; FREE	16.6667	1.1547	6.46	0.684211	1.23938	0.74	1.87639	0.924609	1.0743	0.327417	0.94	0.372825	1.14288	1.26316	1.13301	0.6	2.3094	2.10526	1.21267	0.519748	0.891892	0.46188	1.35966	0.899135	0.598188	0.808511	0.981981	1.11209	Op0016r_2	NA	Q1LSE2 Putative lipoprotein
73	NPKM_0049	CP000352	Rmet_0049	gatA1	123	8.88819	50	AST_56997+2	; FREE; SenseCross_0051	196.667	21.1266	0.625424	0.653117	2.39014	0.00847458	8.98454	77.0678	1.06233	0.326799	0.0135593	8.93846	78.3469	1.14363	1.26012	0.0118644	8.95382	96.3918	1.43568	2.17967	130.6	7.93806	0.010993	0.994898	0.0309047	51.375	16.0157	0.0193654	Op0016r_2	NA	NA
74	NPKM_0050	CP000352	Rmet_0050	gatC	102	21.6564	12	AST_56997+2	; FREE; SenseCross_0051	196.667	21.1266	0.518644	0.656863	1.2988	0.00847458	8.98454	77.5098	1.03922	0.0960813	0.00847458	8.75173	122.627	1.01634	0.0522945	0.725424	1.3938	1.40103	1.29851	1.20766	130.6	7.93806	0.00994263	0.899371	0.390062	82.2	15.0958	0.0109413	Op0016r_2	GIP-TL-Ass	Q1LSE0 Aspartyl/glutamyl-tRNA(Asn/Gln) amidotransferase subunit C
75	5UTR_0051	CP000352	Rmet_0051	mreB	699.667	72.0162	16	AST_60122-2	; FREE; SenseCross_6404	91	11.1355	7.68864	1.23583	0.514095	0.655678	2.0028	1.88481	1.17008	0.92335	1.05861	0.243294	1.1053	1.16675	0.664631	1.21245	0.711382	0.962301	0.727448	0.713188	1.1676	0.775449	0.62303	0.945847	0.416022	0.903114	0.570722	1.04732	Op0017f_1	DIV-Division	Q0KFF6 Rod shape-determining protein MreB
76	NPKM_0051	CP000352	Rmet_0051	mreB	406.333	12.6623	16	AST_60122-2	; FREE; SenseCross_6404	91	11.1355	4.4652	0.468417	7.7225	0.655678	2.0028	0.714401	1.05332	0.680924	1.05861	0.243294	0.995007	1.24364	1.75484	0.0915751	6.52818	13.5806	2.26795	5.64699	1.1676	0.775449	1.94241	0.992212	0.132354	0.903114	0.570722	1.09866	Op0017f_1	DIV-Division	Q0KFF6 Rod shape-determining protein MreB
77	NPKM_0052	CP000352	Rmet_0052	mreC	144.333	2.08167	25	AST_60122-2	; FREE; SenseCross_6404	91	11.1355	1.58608	0.404157	26.573	0.00732601	7.71231	55.1674	1.04157	0.392537	1.05861	0.243294	0.983906	1.02309	0.533761	0.0915751	6.52818	11.1722	2.05714	4.35662	104.5	7.69759	0.0196856	0.924612	0.603759	0	8.9315		Op0017f_1	DIV-Division	Q1LSD8 Rod shape-determining protein MreC
78	NPKM_0053	CP000352	Rmet_0053	mreD	126	5.19615	20	AST_60899-2	; FREE	2.66667	0.57735	47.25	0.465608	8.73012	1.375	0.57735	0.338624	1.00529	0.0306384	1	0	1.00529	1.26984	0.545199	1	0	1.26984	1.78409	2.74774	0.818182	0.309401	2.18056	0.95	0.24496	2	1.2669	0.475	Op0017f_1	DIV-Division	Q1LSD7 Rod shape-determining protein MreD
79	NPKM_0054	CP000352	Rmet_0054	mrdA	71.6667	2.08167	53	AST_61720-2	; FREE	6	1	11.9444	0.362791	11.9743	0.888889	0.42265	0.40814	0.972093	0.434945	0.5	1.09808	1.94419	0.911628	1.52122	0.611111	1.47927	1.49175	1.87179	5.60855	0.5625	1.47927	3.32764	0.985646	0.138075	1.11111	0.144338	0.887081	Op0017f_1	NA	Q1LSD6 Peptidoglycan glycosyltransferase
80	NPKM_0055	CP000352	Rmet_0055	mrdB	99	8.66025	21	AST_63654-2	; FREE	2	2.64575	49.5	0.430976	5.13538	3.5	1.37146	0.123136	0.962963	0.308777	1	0	0.962963	0.952862	0.284073	0.666667	0.159747	1.42929	1.40625	1.75808	0.047619	4.2265	29.5312	1.00699	0.134773	0.666667	0.42265	1.51049	Op0017f_1	DIV-Division	Q1LSD5 Rod shape-determining protein RodA
81	NPKM_0056	CP000352	Rmet_0056		165.333	20.5264	21	AST_65242-2	; FREE	2	0	82.6667	0.568548	3.16665	1	0	0.568548	0.945565	0.256424	1		0.945565	0.941532	0.23674	0.5		1.88306	1.10638	0.780235	1.33333	0.42265	0.829787	0.910448	0.59208	0.166667	2.88675	5.46269	Op0017f_2	NA	Q1LSD4 Putative uncharacterized protein
82	3UTR_0057	CP000352	Rmet_0057	xerC	17	1.73205	38	AST_67646-2	5UTR_0058; FREE; SenseCross_0058	15	1.73205	1.13333	0.666667	1.73847	0.733333	1.1547	0.909091	1	0	1.31111	0.974842	0.762712																Op0017f_2	GIP-REP-Recomb	Q1LSD3 Tyrosine recombinase XerC subunit
83	NPKM_0057	CP000352	Rmet_0057	xerC	70.6667	6.1101	38	AST_67646-2	5UTR_0058; FREE; SenseCross_0058	15	1.73205	4.71111	0.70283	1.45462	0.733333	1.1547	0.958405	1.12736	0.498879	0.0888889	5.91784	12.6828	1.12736	0.685251	0.0888889	5.91784	12.6828	1.04698	0.135542	0.030303	4.6188	34.5503	0.832636	0.790675	1	0	0.832636	Op0017f_2	GIP-REP-Recomb	Q1LSD3 Tyrosine recombinase XerC subunit
84	3UTR_0058	CP000352	Rmet_0058	gcvA	7	1	187	AST_56997+2	; FREE; SenseCross_0051	196.667	21.1266	0.0355932	1.14286	0.5	0.240678	5.93345	4.74849	1.71429	2.5	0.794915	1.25309	2.15656	1.19048	0.618802	0.725424	1.3938	1.64108	1.20833	0.659407	3.07042	4.52494	0.39354	0.805556	0.757166	0.876333	1.02452	0.919235	Op0018r_1	NA	Q1LSD2 Transcriptional regulator, LysR family
85	5UTR_0058	CP000352	Rmet_0058	gcvA	48.3333	8.0829	187	AST_67585+2	; FREE; SenseCross_0059	107.333	11.3725	0.450311	0.455172	2.25294	0.440994	3.89258	1.03215	0.751724	0.628337	1.45652	2.18429	0.516109	0.751724	0.648956	1.32919	1.21886	0.565549	0.757576	1.03901	3.07042	4.52494	0.246733	1.0367	0.0782342	0.876333	1.02452	1.183	Op0018r_1	NA	Q1LSD2 Transcriptional regulator, LysR family
86	NPKM_0058	CP000352	Rmet_0058	gcvA	21	2.64575	187	AST_56997+2	; FREE; SenseCross_0051	196.667	21.1266	0.10678	0.777778	0.903979	0.240678	5.93345	3.23161	1.22222	0.514242	0.794915	1.25309	1.53755	0.904762	0.548584	0.725424	1.3938	1.24722	1.20408	0.598266	3.07042	4.52494	0.392155	0.766234	0.754089	0.876333	1.02452	0.874364	Op0018r_1	NA	Q1LSD2 Transcriptional regulator, LysR family
87	5UTR_0059	CP000352	Rmet_0059		26.6667	4.04145	0	AST_67646-2	5UTR_0058; FREE; SenseCross_0058	15	1.73205	1.77778	0.775	0.766539	0.733333	1.1547	1.05682	0.947368	0.104973	4	4.33013	0.236842																Op0019f_1	NA	Q1LSD1 Putative uncharacterized protein
88	NPKM_0059	CP000352	Rmet_0059		12.6667	4.6188	0	AST_67793-2	; FREE	1.66667	0.57735	7.6	1.42105	0.734158	3.2	3.17543	0.444079	0.85	0.7698	1.31111	0.974842	0.648305	1	0	0.4	0.866025	2.5	1.62963	0.736564	0.25	3.4641	6.51852	0.972222	0.144338	0.15	3.59252	6.48148	Op0019f_1	NA	Q1LSD1 Putative uncharacterized protein
89	NPKM_0060	CP000352	Rmet_0060	lipB	508.333	39.8037	23	AST_70162-2	; FREE	6	1	84.7222	2.15213	3.47302	0.888889	0.42265	2.42115	1.02557	0.22422	1.11111	0.42265	0.923016	0.87541	0.931867	1.05556	0.131881	0.829336	0.533516	3.15609	1	0	0.533516	0.870844	1.74458	0.7	1.73205	1.24406	Op0019f_2	NA	Q1LSD0 Lipoate-protein ligase B
90	NPKM_0061	CP000352	Rmet_0061	lipA	285	8.544	26	AST_70162-2	; FREE	6	1	47.5	2.2152	3.24126	0.888889	0.42265	2.49211	1.03977	0.528582	1.11111	0.42265	0.935789	1.09942	2.07182	1.05556	0.131881	1.04155	0.619324	2.18803	1	0	0.619324	0.979753	0.29408	0.7	1.73205	1.39965	Op0019f_2	NA	Q1LSC9 Lipoyl synthase
91	NPKM_0062	CP000352	Rmet_0062		27	4	22	AST_70451-2	; FREE	2.33333	1.52753	11.5714	0.555556	2	0.285714	0.791812	1.94444	1.11111	0.28416	0	1.52753		1.07407	0.4	0.285714	0.621374	3.75926	0.6	1.5	2	0.316725	0.3	0.888889	0.314498				Op0019f_2	NA	Q1LSC8 Putative uncharacterized protein
92	NPKM_0063	CP000352	Rmet_0063		10.3333	2.51661	25	AST_71148-2	; FREE	1	0	10.3333	0.548387	1.50831	1.66667	1.1547	0.329032	1.03226	0.0824239	1.33333	0.57735	0.774194	1.12903	0.289964	0.333333	1.1547	3.3871	0.529412	1.6906	0.4	0.866025	1.32353	0.875	0.4971	0.5	0.57735	1.75	Op0019f_2	NA	Q1LSC7 Allophanate hydrolase subunit 2
93	NPKM_0064	CP000352	Rmet_0064	lamB	21.6667	0.57735	19	AST_73556-2	; FREE	5.66667	0.57735	3.82353	0.6	1.89338	0.235294	3.75278	2.55	1.18462	0.754266	1.17647	0.866025	1.00692	1.18462	0.7698	0.941176	0.19245	1.25865	0.589744	1.16516	2.75	2.02073	0.214452	0.935065	0.247801	0.7	1.1547	1.33581	Op0019f_2	NA	Q1LSC6 UPF0271 protein Rmet_0064
94	NPKM_0065	CP000352	Rmet_0065		35.3333	3.05505	21	AST_73556-2	; FREE	5.66667	0.57735	6.23529	1.04717	0.41101	1.05882	0.211325	0.988994	1.19811	1.14564	1.17647	0.866025	1.0184	1.16981	1.16806	0.941176	0.19245	1.24292	0.495495	5.30814	0.611111	1.47927	0.810811	0.92126	0.584713	0.7	1.1547	1.31609	Op0019f_2	NA	Q1LSC5 Putative uncharacterized protein
95	NPKM_0066	CP000352	Rmet_0066		29.3333	4.04145	20	AST_80476-2	5UTR_0072; FREE; SenseCross_0072	86.6667	9.07377	0.338462	0.806818	0.864076	0.0346154	8.3054	23.3081	1.14773	0.7077	0.0384615	8.63457	29.8409	1.20455	0.794351	0.0423077	8.60004	28.4711	0.549296	2.51059	25.5556	7.15796	0.0214942	0.940594	0.617977	0.4	1.73205	2.35149	Op0019f_2	NA	Q1LSC4 Putative uncharacterized protein
96	3UTR_0067	CP000352	Rmet_0067	pcp1	6.66667	1.1547	108	AST_80476-2	5UTR_0072; FREE; SenseCross_0072	86.6667	9.07377	0.0769231	0.9	0.309401	1.86538	3.90833	0.482474	1.10145	0.362287	1.11538	0.645042	0.987506	0.85	0.433013	0.938462	0.281598	0.905738	0.333333	2	0.474227	4.37973	0.702899	0.75	1.05662	0.831034	1.34815	0.90249	Op0019f_2	GIP-PTL-Fold	Q1LSC3 Pyroglutamyl-peptidase I. Cysteine peptidase. MEROPS family C15
97	NPKM_0067	CP000352	Rmet_0067	pcp1	23	4.3589	108	AST_80476-2	5UTR_0072; FREE; SenseCross_0072	86.6667	9.07377	0.265385	0.811594	0.59806	1.86538	3.90833	0.435081	1	0	1.11538	0.645042	0.896552	1	0	0.938462	0.281598	1.06557	0.5	2.6943	0.474227	4.37973	1.05435	0.815789	1.75504	0.831034	1.34815	0.981655	Op0019f_2	GIP-PTL-Fold	Q1LSC3 Pyroglutamyl-peptidase I. Cysteine peptidase. MEROPS family C15
98	3UTR_0068	CP000352	Rmet_0068		15.6667	1.52753	164	AST_67585+2	; FREE; SenseCross_0059	107.333	11.3725	0.145963	2.76596	2.97652	0.173913	6.59029	15.9043	1.10638	0.621374	1.45652	2.18429	0.759606	1.10638	0.377563	1.32919	1.21886	0.832372	0.330769	3.11996	0.5	2.88389	0.661538	1	0	0.876333	1.02452	1.14112	Op0020r_1	NA	Q1LSC2 VanZ like protein
99	NPKM_0068	CP000352	Rmet_0068		58.6667	4.50925	164	AST_76519+2	; FREE	1.33333	0.57735	44	1.90909	7.10235	2	0.501439	0.954545	1.07386	0.534004	0.75	0.57735	1.43182	1.02273	0.100804	1	0	1.02273	0.580357	3.46021	0.5	0.369427	1.16071	0.798942	2.22722	1.33333	0.57735	0.599206	Op0020r_1	NA	Q1LSC2 VanZ like protein
100	NPKM_0069	CP000352	Rmet_0069		81.3333	6.4291	24	AST_77272+2	; FREE	3	0	27.1111	1.83607	4.68578	1.11111	0.57735	1.65246	1.14754	0.721004	1.11111	0.57735	1.03279	1.08197	0.734631	0.888889	0.288675	1.21721	0.558036	2.60599	0.8	0.57735	0.697545	0.771429	1.54367	1	0	0.771429	Op0020r_1	NA	Q1LSC1 Putative lipoprotein
101	NPKM_0070	CP000352	Rmet_0070		104.667	4.72582	22	AST_78033+2	; FREE	2.33333	1.1547	44.8571	2.15287	11.2211	2.14286	1.2376	1.00467	1.07643	0.912485	0.857143	0.288675	1.25584	1.01274	0.232863	1.14286	0.144338	0.886146	0.505917	7.15183	0.533333	1.47927	0.948595	0.860947	1.54745	1.33333	1.1547	0.64571	Op0020r_1	EIP-TRA-ABC	Q1LSC0 Mammalian cell entry related
102	NPKM_0071	CP000352	Rmet_0071		68	4	24	AST_78451+2	; FREE	2	0	34	1.91667	7.23225	0.833333	0.57735	2.3	1.03922	0.298523	1.16667	0.57735	0.890756	0.946078	0.663347	0.666667	1.1547	1.41912	0.506394	4.76296	13	6.4642	0.0389534	0.919811	0.554231	0.428571	0.845299	2.14623	Op0020r_1	EIP-TRA-ABC	Q1LSB9 ABC transporter-related protein
103	5UTR_0072	CP000352	Rmet_0072		141.333	21.7792	24	AST_79215+2	; FREE; SenseCross_0073	32.3333	3.51188	4.37113	1.26179	0.751912	0.752577	1.37427	1.67663	0.731132	1.10332	0.938144	0.312567	0.779339	0.658019	1.34421	1.16495	0.554286	0.564848	0.760748	0.820325	0.890411	0.552561	0.854378	0.719355	1.18326	1.03297	0.201271	0.696397	Op0020r_1	EIP-TRA-ABC	Q1LSB8 Putative uncharacterized protein
104	NPKM_0072	CP000352	Rmet_0072		198.333	4.93288	24	AST_79215+2	; FREE; SenseCross_0073	32.3333	3.51188	6.13402	1.85546	9.73815	0.752577	1.37427	2.46548	1.00336	0.0609781	0.938144	0.312567	1.06952	0.890756	2.65932	0.0824742	7.25482	10.8004	0.536232	7.91451	0.890411	0.552561	0.60223	0.926298	0.901831	0.120879	7.698	7.66301	Op0020r_1	EIP-TRA-ABC	Q1LSB8 Putative uncharacterized protein
105	5UTR_0073	CP000352	Rmet_0073	birA	17.6667	1.52753	15	AST_80476-2	5UTR_0072; FREE; SenseCross_0072	86.6667	9.07377	0.203846	1.79245	3.87899	1.86538	3.90833	0.960903	7.60377	6.11238	1.11538	0.645042	6.81718	3.96226	4.72881	0.938462	0.281598	4.22208	0.452632	2.8308	0.474227	4.37973	0.954462	0.399504	3.82827	0.831034	1.34815	0.480731	Op0021f_1	NA	Q1LSB7 Biotin--acetyl-CoA-carboxylase ligase
106	NPKM_0073	CP000352	Rmet_0073	birA	50.3333	6.35085	15	AST_80665-2	; FREE	1	1	50.3333	1.03974	0.18416	161.667	14.4536	0.00643135	1.05298	0.21171	96.6667	12.8773	0.0108929	1.01987	0.066789	1	0	1.01987	0.923567	0.221163	0.00618557	13.5606	149.31	0.836478	1.27033	0.831034	1.34815	1.00655	Op0021f_1	NA	Q1LSB7 Biotin--acetyl-CoA-carboxylase ligase
107	NPKM_0074	CP000352	Rmet_0074		40.6667	6.1101	26	AST_81447-2	; FREE	2.33333	0.57735	17.4286	0.967213	0.100974	0.428571	0.845299	2.25683	1.02459	0.103929	1	0	1.02459	1.09016	0.400066	0.571429	0.866025	1.90779	1.02542	0.0793514	1.33333	0.211325	0.769068	0.912	0.812669	0.714286	0.316725	1.2768	Op0021f_1	NA	Q1LSB6 Type III pantothenate kinase
108	3UTR_0075	CP000352	Rmet_0075		22	2.64575	120	AST_89320-2	; FREE; SenseCross_0081	158.333	16.4418	0.138947	0.681818	1.92004	0.715789	1.76746	0.95254	0.992958	0.0302932	1	0	0.992958	0.878788	0.564085	0.837895	0.775542	1.0488	1.02222	0.0947882	1.05294	0.230518	0.970826	0.83871	1.44338	0.952703	0.33405	0.880348	Op0021f_1	NA	Q1LSB5 Sporulation related
109	NPKM_0075	CP000352	Rmet_0075		47.3333	1.1547	120	AST_82256-2	; FREE	1.33333	0.57735	35.5	0.584507	4.21436	0.25	0.866025	2.33803	0.939394	0.350835	0.934737	0.36602	1.00498	1.02113	0.0982975	99.5	7.62206	0.0102626	1.28916	1.09622	358	6.7663	0.003601	0.87234	0.422305	0.75	0.211325	1.16312	Op0021f_1	NA	Q1LSB5 Sporulation related
110	3UTR_0076	CP000352	Rmet_0076	hldC	17	2	81	AST_79215+2	; FREE; SenseCross_0073	32.3333	3.51188	0.525773	0.960784	0.163332	0.752577	1.37427	1.27666	1.13725	0.739637	0.938144	0.312567	1.21224	0.803922	0.738016	1.16495	0.554286	0.690092	0.795918	0.81666	0.890411	0.552561	0.893878	0.844828	1.11847	1.03297	0.201271	0.817865	Op0022r_3	NA	Q1LSB4 RfaE bifunctional protein, domain II
111	NPKM_0076	CP000352	Rmet_0076	hldC	44.6667	7.57188	81	AST_79215+2	; FREE; SenseCross_0073	32.3333	3.51188	1.38144	0.940299	0.238576	0.752577	1.37427	1.24944	1.08955	0.396491	0.938144	0.312567	1.16139	1.07463	0.235916	1.16495	0.554286	0.922467	0.920635	0.35874	0.890411	0.552561	1.03394	0.767123	2.25171	1.03297	0.201271	0.742641	Op0022r_3	NA	Q1LSB4 RfaE bifunctional protein, domain II
112	NPKM_0077	CP000352	Rmet_0077		592.667	39.0043	25	AST_79215+2	; FREE; SenseCross_0073	32.3333	3.51188	18.3299	0.511249	4.52151	0.752577	1.37427	0.67933	0.928571	0.766039	0.938144	0.312567	0.989796	0.966254	0.3953	1.16495	0.554286	0.829439	1.64026	2.55524	0.890411	0.552561	1.84214	1.05815	0.800985	1.03297	0.201271	1.02438	Op0022r_3	NA	Q1LSB3 Putative uncharacterized protein
113	NPKM_0078	CP000352	Rmet_0078	rssA	48	7.81025	26	AST_85723+2	; FREE	5.66667	0.57735	8.47059	1.29167	0.723783	0.235294	3.75278	5.48958	1.08333	0.370019	0.411765	2.88675	2.63095	1.13194	0.411733	0.352941	2.32457	3.20718	0.790323	0.693568	1.75	0.866025	0.451613	0.846154	1.2111	1.14286	0.288675	0.740385	Op0022r_2	NA	Q1LSB2 Patatin
114	NPKM_0079	CP000352	Rmet_0079		74.3333	4.04145	24	AST_85723+2	; FREE	5.66667	0.57735	13.1176	1.24664	0.990466	0.941176	0.288675	1.32455	1.04484	0.45939	1	0	1.04484	1.04933	0.31633	1.11765	0.3849	0.938872	0.81295	0.998745	1.25	0.63345	0.65036	0.879828	1.33324	0.823529	0.57735	1.06836	Op0022r_2	NA	Q1LSB1 Putative uncharacterized protein
115	NPKM_0080	CP000352	Rmet_0080		152.667	20.8167	24	AST_87111+2	; FREE	3	0	50.8889	1.49782	1.39764	1.77778	4.04145	0.842522	0.888646	0.384142	1.88889	4.6188	0.47046	0.80786	0.930941	0.333333		2.42358	0.689504	1.48364	0.25	3.4641	2.75802	1.12285	0.438487	0.823529	0.57735	1.36346	Op0022r_1	MET-CAH-Prop	Q1LSB0 Enoyl-CoA hydratase/isomerase
116	5UTR_0081	CP000352	Rmet_0081	mhpD2	5.66667	0.57735	37	AST_88050+2	; FREE; SenseCross_0082	112	12.1655	0.0505952	0.705882	0.646659	1.38988	1.83152	0.507873	0.117647	4.33013	1.01786	0.109599	0.115583	0.294118	2.3094	0.907738	0.421633	0.324012	1.16667	0.120951	0.734475	1.58727	1.58844	7	2.3094	0.877193	1.15079	7.98	Op0022r_1	NA	Q1LSA9 Fumarylacetoacetate (FAA) hydrolase
117	NPKM_0081	CP000352	Rmet_0081	mhpD2	88.6667	5.50757	37	AST_88050+2	; FREE; SenseCross_0082	112	12.1655	0.791667	0.992481	0.0675689	1.38988	1.83152	0.714076	1.07519	0.638542	1.01786	0.109599	1.05633	1.11278	0.685808	0.907738	0.421633	1.22588	0.897727	1.13002	0.734475	1.58727	1.22227	0.940559	0.930857	0.877193	1.15079	1.07224	Op0022r_1	NA	Q1LSA9 Fumarylacetoacetate (FAA) hydrolase
118	5UTR_0082	CP000352	Rmet_0082		28.3333	4.6188	22	AST_89320-2	; FREE; SenseCross_0081	158.333	16.4418	0.178947	1.03529	0.0721688	0.715789	1.76746	1.44637	0.968051	0.329244	0.934737	0.36602	1.03564	1.24706	0.832863	0.837895	0.775542	1.48832	1.77273	1.10057	1.05294	0.230518	1.6836	1.14925	0.386657	0.952703	0.33405	1.20631	Op0023f_1	NA	Q1LSA8 Transcriptional regulator, IclR family
119	NPKM_0082	CP000352	Rmet_0082		104.333	4.04145	22	AST_89320-2	; FREE; SenseCross_0081	158.333	16.4418	0.658947	2.65815	4.55413	0.715789	1.76746	3.71359	1.57647	1.24457	0.934737	0.36602	1.68654	0.85623	1.34698	0.837895	0.775542	1.02188	0.43149	3.75138	1.05294	0.230518	0.409795	0.937294	0.463823	0.952703	0.33405	0.983826	Op0023f_1	NA	Q1LSA8 Transcriptional regulator, IclR family
120	NPKM_0083	CP000352	Rmet_0083		31.3333	1.52753	21	AST_90239-2	; FREE	2	0	15.6667	3.21277	6.00591	2.33333	2.3094	1.3769	1	0	0.833333	0.57735	1.2	0.914894	1.2669	0.833333	0.57735	1.09787	0.453642	4.92331	0.5	1.34715	0.907285	0.914894	0.360555	0.8	0.288675	1.14362	Op0023f_1	NA	Q1LSA7 Putative prolin-rich signal peptide protein
121	NPKM_0084	CP000352	Rmet_0084		42.6667	5.68624	19	AST_91354-2	; FREE	17	2.64575	2.5098	2.84375	6.29681	1.76471	1.05782	1.61146	0.914062	0.440071	1	0	0.914062	0.84375	0.800129	0.686275	1.27797	1.22946	0.436813	7.7591	0.955556	0.101352	0.45713	0.905983	0.643184	0.686275	1.6906	1.32015	Op0023f_1	MET-XEN-Benz	Q1LSA6 3-oxoadipate enol-lactonase
122	NPKM_0085	CP000352	Rmet_0085		340.333	43.5469	24	AST_96295-2	; FREE; SenseCross_0086	22.3333	2.3094	15.2388	4.07248	9.40219	1.98507	3.60931	2.05155	0.96474	0.156849	0.865672	0.866025	1.11444	0.882468	0.794379	1.55224	1.67969	0.568513	0.789803	1.80931	0.646617	2.14676	1.22144	0.939086	0.448936	1.77586	3.71154	0.528806	Op0023f_2	NA	Q1LSA5 Putative uncharacterized protein
123	3UTR_0086	CP000352	Rmet_0086		21	1.73205	76	AST_88050+2	; FREE; SenseCross_0082	112	12.1655	0.1875	1.15873	1.02263	1.38988	1.83152	0.83369	1.02918	0.193545	1.01786	0.109599	1.01112	0.761905	1.44338	0.907738	0.421633	0.839344	0.712329	1.7309	0.734475	1.58727	0.969847	0.880597	0.536724	0.877193	1.15079	1.00388	Op0024r_1	NA	Q1LSA4 Rhodanese-like protein
124	5UTR_0086	CP000352	Rmet_0086		27.3333	3.51188	76	AST_88050+2	; FREE; SenseCross_0082	112	12.1655	0.244048	0.463415	2.29216	1.38988	1.83152	0.33342	1.28049	1.17733	1.01786	0.109599	1.25802	0.341463	3.57185	0.907738	0.421633	0.37617	1.13158	0.335452	0.734475	1.58727	1.54066	0.285714	5.28312	0.877193	1.15079	0.325714	Op0024r_1	NA	Q1LSA4 Rhodanese-like protein
125	NPKM_0086	CP000352	Rmet_0086		125.667	4.93288	76	AST_88050+2	; FREE; SenseCross_0082	112	12.1655	1.12202	1.17772	2.94688	1.38988	1.83152	0.847352	1.06349	0.349615	1.01786	0.109599	1.04483	1.0504	0.283137	0.907738	0.421633	1.15716	0.882883	2.22869	0.734475	1.58727	1.20206	0.850515	0.690183	0.877193	1.15079	0.969588	Op0024r_1	NA	Q1LSA4 Rhodanese-like protein
126	NPKM_0087	CP000352	Rmet_0087	bhmT	112.333	5.68624	16	AST_96295-2	; FREE; SenseCross_0086	22.3333	2.3094	5.02985	1.03264	0.34312	1.98507	3.60931	0.520203	0.985163	0.23104	0.865672	0.866025	1.13803	1.0178	0.233291	1.55224	1.67969	0.655701	1.10632	1.36409	0.646617	2.14676	1.71094	0.972892	0.380789	1.77586	3.71154	0.547842	Op0025f_1	MET-AA-Met	Q1LSA3 Methionine synthase (B12-dependent)
127	NPKM_0088	CP000352	Rmet_0088	metH	99	3	51	AST_96295-2	; FREE; SenseCross_0086	22.3333	2.3094	4.43284	0.956229	0.331638	3.35821	7.89806	0.284744	1.04377	0.5329	0.865672	0.866025	1.20574	1.13805	2.68941	0.328358	3.90938	3.46587	1.22535	1.4563	0.471111	4.2234	2.60098	1.02581	0.280983	0.465517	4.79572	2.20358	Op0025f_1	MET-AA-Met	Q1LSA2 Methionine synthase (B12-dependent)
128	NPKM_0089	CP000352	Rmet_0089		32.6667	7.63763	13	AST_102728-2	; FREE; SenseCross_0095	48.3333	5.50757	0.675862	0.877551	0.223453	1.55172	2.70276	0.565533	1.41837	0.563321	0.4	4.35287	3.54592	1.17347	0.236835	0.0551724	6.85452	21.2691	1.48837	0.868343	0.471111	4.2234	3.15928	0.553957	0.834417	0.12069	9.81495	4.58993	Op0025f_1	NA	Q1LSA1 Cell wall surface anchor family protein
129	NPKM_0090	CP000352	Rmet_0090		786	28.931	14	AST_102728-2	; FREE; SenseCross_0095	48.3333	5.50757	16.2621	1.69084	3.96698	1.55172	2.70276	1.08965	0.988126	0.0693598	1.22069	1.0811	0.809481	0.954198	0.328923	0.924138	0.332875	1.03253	0.668172	2.37383	0.471111	4.2234	1.41829	1	0	0.898305	0.753348	1.11321	Op0025f_2	NA	Q1LSA0 Two component transcriptional regulator, LuxR family
130	NPKM_0091	CP000352	Rmet_0091		320	21.6564	22	AST_102728-2	; FREE; SenseCross_0095	48.3333	5.50757	6.62069	1.57292	2.88635	1.55172	2.70276	1.01366	0.994792	0.0197986	1.22069	1.0811	0.814942	1.0375	0.213648	0.924138	0.332875	1.12267	0.716556	2.2166	0.471111	4.2234	1.52099	0.976963	0.102689	0.898305	0.753348	1.08756	Op0025f_2	NA	Q1LS99 Response regulator receiver domain protein (CheY-like)
131	3UTR_0092	CP000352	Rmet_0092		12.3333	1.52753	156	AST_88050+2	; FREE; SenseCross_0082	112	12.1655	0.110119	1.72973	2.34563	1.38988	1.83152	1.24452	1.075	0.494543	1.01786	0.109599	1.05614	1.13514	0.472475	0.907738	0.421633	1.25051	0.671875	1.59415	0.734475	1.58727	0.914769	0.88	0.654654	0.877193	1.15079	1.0032	Op0026r_1	NA	Q1LS98 Histidine kinase
132	NPKM_0092	CP000352	Rmet_0092		26.6667	1.52753	156	AST_88050+2	; FREE; SenseCross_0082	112	12.1655	0.238095	1.95	4.93531	1.38988	1.83152	1.403	1.35135	1.41842	1.01786	0.109599	1.32764	0.9625	0.475087	0.907738	0.421633	1.06033	0.442308	5.17344	0.734475	1.58727	0.602209	0.883721	1.07737	0.877193	1.15079	1.00744	Op0026r_1	NA	Q1LS98 Histidine kinase
133	NPKM_0093	CP000352	Rmet_0093		383.667	23.8607	10	AST_102728-2	; FREE; SenseCross_0095	48.3333	5.50757	7.93793	2.2146	3.08513	1.55172	2.70276	1.42718	0.902693	0.488659	1.22069	1.0811	0.739495	0.85404	0.783121	0.924138	0.332875	0.924148	0.43625	3.1677	0.471111	4.2234	0.926001	0.947064	0.19868	0.898305	0.753348	1.05428	Op0027f_1	NA	Q1LS97 UPF0391 membrane protein Rmet_0093
134	NPKM_0094	CP000352	Rmet_0094		185.333	4.72582	36	AST_102728-2	; FREE; SenseCross_0095	48.3333	5.50757	3.83448	2.29856	3.24906	1.55172	2.70276	1.48129	1.00899	0.0466516	1.22069	1.0811	0.826576	0.973022	0.203387	0.924138	0.332875	1.0529	0.419405	2.26781	0.471111	4.2234	0.890247	0.834225	0.654413	0.898305	0.753348	0.928665	Op0027f_2	NA	Q1LS96 Putative uncharacterized protein
135	5UTR_0095	CP000352	Rmet_0095		205.667	32.6241	45	AST_88050+2	; FREE; SenseCross_0082	112	12.1655	1.83631	1.69854	1.47485	1.38988	1.83152	1.22208	0.941653	0.219198	1.01786	0.109599	0.925133	0.319287	3.35748	0.907738	0.421633	0.351739	0.325382	2.8801	0.734475	1.58727	0.443012	0.578313	2.16569	0.877193	1.15079	0.659277	Op0028r_1	NA	Q1LS95 Putative uncharacterized protein
136	NPKM_0095	CP000352	Rmet_0095		248	18.735	45	AST_88050+2	; FREE; SenseCross_0082	112	12.1655	2.21429	3.01613	4.25011	1.38988	1.83152	2.17006	1.14785	1.02327	1.01786	0.109599	1.12771	0.944892	0.412034	0.907738	0.421633	1.04093	0.425579	3.37045	0.734475	1.58727	0.579433	0.882904	1.05483	0.877193	1.15079	1.00651	Op0028r_1	NA	Q1LS95 Putative uncharacterized protein
137	NPKM_0096	CP000352	Rmet_0096	argS	108.333	8.5049	42	AST_102728-2	; FREE; SenseCross_0095	48.3333	5.50757	2.24138	0.633846	2.83081	1.55172	2.70276	0.408479	1.09231	0.52873	1.22069	1.0811	0.894828	1.15077	1.07717	0.924138	0.332875	1.24524	1.51942	1.86888	0.471111	4.2234	3.22518	0.915493	0.566813	0.898305	0.753348	1.01913	Op0029f_1	MET-AA-ArgPro	Q1LS94 Arginyl-tRNA synthetase
138	NPKM_0097	CP000352	Rmet_0097		228.333	13.6504	24	AST_104681-2	; FREE	2.66667	0.57735	85.625	0.728467	2.85277	1.375	0.866025	0.529794	0.982482	0.20879	1.125	0.57735	0.873317	0.950365	0.3616	0.75	0.42265	1.26715	1.01202	0.147162	0.363636	2.02073	2.78307	0.888559	2.23338	0.444444	2.88675	1.99926	Op0029f_1	NA	Q1LS93 Sporulation related
139	NPKM_0098	CP000352	Rmet_0098	dsbA	539.333	23.5443	15	AST_106252-2	; FREE	7.33333	1.1547	73.5455	1.17058	1.03478	1.22727	0.773503	0.953807	1.04944	0.696709	1	0	1.04944	1.0377	0.573179	0.863636	0.433013	1.20155	0.889124	0.709762	0.592593	1.70171	1.5004	0.948763	0.478287	0.772727	1.44338	1.22781	Op0029f_1	GIP-PTL-Fold	Q1LS92 DSBA oxidoreductase
140	NPKM_0099	CP000352	Rmet_0099		56	9.53939	19	AST_106252-2	; FREE	7.33333	1.1547	7.63636	1.15476	0.535055	1.22727	0.773503	0.940917	1	0	1	0	1	1.02381	0.0518702	0.863636	0.433013	1.18546	0.654639	1.56943	0.592593	1.70171	1.1047	0.886905	0.928322	0.772727	1.44338	1.14776	Op0029f_1	NA	Q1LS91 Short-chain dehydrogenase/reductase SDR
141	NPKM_0100	CP000352	Rmet_0100		52.3333	1.1547	46	AST_108965-2	5UTR_0101; FREE; SenseCross_0101	43.6667	5.68624	1.19847	1.38854	1.43133	1.22901	1.01527	1.1298	1.12739	3.09401	0.816794	0.933163	1.38026	1.15287	0.828192	0.89313	0.39933	1.29082	0.701835	1.24449	0.670807	1.92797	1.04625	0.858757	1.35908	0.915888	0.55521	0.937623	Op0029f_1	NA	Q1LS90 Putative uncharacterized protein
142	3UTR_0101	CP000352	Rmet_0101		20.6667	2.08167	124	AST_88050+2	; FREE; SenseCross_0082	112	12.1655	0.184524	1.12903	0.369689	1.38988	1.83152	0.812323	0.796438	0.878286	1.01786	0.109599	0.782465	0.983871	0.0648923	0.907738	0.421633	1.08387	0.9	0.286946	0.734475	1.58727	1.22536	0.826087	1.1547	0.877193	1.15079	0.941739	Op0030r_1	NA	Q1LS89 Beta-lactamase-like protein
143	5UTR_0101	CP000352	Rmet_0101		131	17.3494	124	AST_88050+2	; FREE; SenseCross_0082	112	12.1655	1.16964	1.16285	0.270891	1.38988	1.83152	0.836654	1.04511	0.331303	1.01786	0.109599	1.02678	0.692112	1.46328	0.907738	0.421633	0.762458	0.352298	1.39252	0.734475	1.58727	0.479659	0.594249	2.19824	0.877193	1.15079	0.677444	Op0030r_1	NA	Q1LS89 Beta-lactamase-like protein
144	NPKM_0101	CP000352	Rmet_0101		44.3333	4.50925	124	AST_88050+2	; FREE; SenseCross_0082	112	12.1655	0.395833	1.33083	1.10884	1.38988	1.83152	0.957512	1.1129	0.611827	1.01786	0.109599	1.09338	1.00752	0.0326942	0.907738	0.421633	1.10992	0.813559	0.785193	0.734475	1.58727	1.10767	0.884892	1.6362	0.877193	1.15079	1.00878	Op0030r_1	NA	Q1LS89 Beta-lactamase-like protein
145	NPKM_0102	CP000352	Rmet_0102		57	7	19	AST_108965-2	5UTR_0101; FREE; SenseCross_0101	43.6667	5.68624	1.30534	1.33918	1.79246	1.22901	1.01527	1.08964	1.02924	0.106689	0.816794	0.933163	1.2601	0.912281	0.471451	0.89313	0.39933	1.02144	1.32314	1.85111	0.670807	1.92797	1.97246	0.789773	0.896756	0.915888	0.55521	0.862303	Op0031f_1	NA	Q1LS88 Transcriptional regulator, MerR family
146	NPKM_0103	CP000352	Rmet_0103	ivd1	25.6667	2.51661	17	AST_109451-2	; FREE	1.33333	1.1547	19.25	0.909091	0.507436	1.5	0.309401	0.606061	1.09091	0.516611	26.75	8.4953	0.0407816	1	0	1.5	0.309401	0.666667	1.97143	2.77627	2.5	1.09808	0.788571	0.880952	1.29332	0.915888	0.55521	0.961856	Op0031f_2	MET-AA-ValLeuIle	Q1LS87 Isovaleryl-CoA dehydrogenase
147	NPKM_0104	CP000352	Rmet_0104	aceK	72	3.4641	35	AST_110881-2	; FREE	3.66667	0.57735	19.6364	1.61111	5.08068	1.18182	0.57735	1.36325	1.00926	0.120212	0.181818	2.59808	5.55093	0.972222	0.3849	0.545455	0.5171	1.78241	0.689655	3.06289	0.615385	1.44338	1.12069	0.958716	0.480384	5	2.3094	0.191743	Op0031f_2	NA	Q1LS86 Isocitrate dehydrogenase kinase/phosphatase
148	NPKM_0105	CP000352	Rmet_0105	can	75	1.73205	16	AST_112573-2	; FREE	1.33333	0.57735	56.25	1.47556	2.78809	1.75	0.866025	0.843175	1.12444	2.86336	1.5	1.1547	0.74963	1.26222	1.75026	0.5	0.57735	2.52444	0.680723	2.08827	0.285714	1.44338	2.38253	0.920949	3.16725	0.5		1.8419	Op0031f_3	MET-EN-Nitrog	Q1LS85 Carbonic anhydrase
149	NPKM_0106	CP000352	Rmet_0106	atoB	75	2.64575	26	AST_113315-2	; FREE	1.66667	0.57735	45	1.53333	1.98342	1	0	1.53333	1.09333	0.852254	1.2	0.57735	0.911111	1.18222	1.17728	0.8	0.288675	1.47778	0.730435	1.30436				0.95935	0.330786	0.333333	1.1547	2.87805	Op0031f_3	MET-CAH-Pyr	Q1LS84 Thiolase
150	NPKM_0107	CP000352	Rmet_0107		88.6667	2.51661	16	AST_114553-2	; FREE	3.33333	0.57735	26.6	1.32331	1.38727	0.9	0.211325	1.47034	1.1015	0.816585	0.6	2.3094	1.83584	1.12406	0.998048	0.5	1.44338	2.24812	0.860795	0.635603	0.444444	1.05662	1.93679	0.935154	0.547869	1.33333	0.57735	0.701365	Op0031f_3	NA	Q1LS83 Short-chain dehydrogenase/reductase SDR
151	NPKM_0108	CP000352	Rmet_0108		98.6667	1.52753	20	AST_117127-2	; FREE	7.33333	0.57735	13.4545	1.44932	2.61981	1.22727	1.05662	1.18093	1.12838	1.90215	0.909091	0.57735	1.24122	1.17568	5.31766	0.818182	0.845299	1.43694	0.769231	1.41436	0.62963	2.11325	1.22172	0.946108	0.806343	0.85	0.866025	1.11307	Op0031f_3	NA	Q1LS82 Acyl-CoA dehydrogenase-like protein
152	NPKM_0109	CP000352	Rmet_0109		119	6.245	18	AST_117127-2	; FREE	7.33333	0.57735	16.2273	1.2521	1.42561	1.22727	1.05662	1.02023	1.09524	1.10177	0.909091	0.57735	1.20476	1.13165	1.3771	0.818182	0.845299	1.38313	0.883669	0.570819	0.62963	2.11325	1.40347	0.928389	1.32548	0.85	0.866025	1.09222	Op0031f_3	NA	Q1LS81 DSBA oxidoreductase
153	NPKM_0110	CP000352	Rmet_0110		94.3333	8.02081	16	AST_117127-2	; FREE	7.33333	0.57735	12.8636	1.26148	0.923764	1.22727	1.05662	1.02788	1.08481	0.733436	0.909091	0.57735	1.19329	1.18728	1.09012	0.818182	0.845299	1.45112	0.885154	0.492398	0.444444	2.5	1.9916	0.964169	0.288675	0.85	0.866025	1.13432	Op0031f_3	NA	Q1LS80 HAD-superfamily hydrolase subfamily IA, variant 3
154	NPKM_0111	CP000352	Rmet_0111		57.6667	11.5902	11	AST_117833-2	; FREE	1.33333	0.57735	43.25	1.26012	0.523937	1.25	0.288675	1.00809	1.08671	0.240063	0	2.3094		1.21387	0.67961	0.5	0.57735	2.42775	0.825688	0.502157	0.2	1.1547	4.12844	0.882979	0.62389		0.57735		Op0031f_3	NA	Q1LS79 UPF0225 protein Rmet_0111
155	NPKM_0112	CP000352	Rmet_0112		100.333	6.4291	23	AST_118408-2	; FREE	1.66667	0.57735	60.2	1.1495	2.14088	1	0	1.1495	1.07973	0.804749	1	0	1.07973	1.04651	0.401425	0.8	0.288675	1.30814	0.864162	1.72498	0.4	0.866025	2.1604	0.858462	2.92401	1.2	0.57735	0.715385	Op0031f_3	NA	Q1LS78 Conserved hypothetical signal peptide protein
156	NPKM_0113	CP000352	Rmet_0113		51	7.93725	29	AST_119287-2	; FREE	3.66667	0.57735	13.9091	0.947712	0.232914	0.363636	2.02073	2.60621	1.15033	0.440895	1	0	1.15033	1.13072	0.452158	0.454545	1.73205	2.48758	0.910345	0.262437	1.75	0.475087	0.520197	0.806818	0.982662	1.27273	0.866025	0.633929	Op0031f_4	NA	Q1LS77 Enoyl-CoA hydratase/isomerase
157	NPKM_0114	CP000352	Rmet_0114	bioA	18.6667	2.3094	31	AST_120314-2	; FREE	9.66667	1.1547	1.93103	0.607143	1.91125	2.2069	4.34962	0.275112	1.19643	0.629872	1.72414	2.16292	0.693929	1.25	1.34715	0.896552	0.308988	1.39423	1.14706	0.511314	0.484375	3.04777	2.36812	0.820896	0.793744	0.9	0.352553	0.912106	Op0031f_5	MET-COF-Biotine	Q1LS76 Adenosylmethionine-8-amino-7-oxononanoate aminotransferase
158	NPKM_0115	CP000352	Rmet_0115	bioF	18.6667	2.08167	22	AST_122566-2	; FREE	2	0	9.33333	0.875	0.877518	0.5	1	1.75	1.03571	0.0937002	0.666667	1.1547	1.55357	0.928571	0.369427	0.5	1	1.85714	0.755102	1.29284	1	0	0.755102	0.862069	0.475293	1.25	0.288675	0.689655	Op0031f_5	MET-COF-Biotine	Q1LS75 8-amino-7-oxononanoate synthase
159	NPKM_0116	CP000352	Rmet_0116	bioD	16.3333	1.52753	21	AST_123138-2	; FREE	0.666667	0.57735	24.5	0.755102	1.0425	3.5	1.44338	0.215743	1.16327	0.519507	2	0.57735	0.581633	1.08163	0.436436	1	0	1.08163	0.891892	0.251127	0.714286	0.57735	1.24865	0.877193	0.557827	0.5	0.3849	1.75439	Op0031f_5	MET-COF-Biotine	Q1LS74 Dethiobiotin synthase
160	NPKM_0117	CP000352	Rmet_0117	bioB	22	1.73205	29	AST_125416-2	; FREE	6.33333	1.1547	3.47368	0.909091	0.328356	0.368421	2.3094	2.46753	1.07576	0.437019	1	0	1.07576	1.13636	0.866025	0.789474	0.618802	1.43939	0.783333	0.736157	0.142857	1.73205	5.48333	0.873239	0.831211	0.842105	0.57735	1.03697	Op0031f_5	MET-COF-Biotine	Q1LS73 Biotin synthase
161	NPKM_0118	CP000352	Rmet_0118	ycdW	116	7	21	AST_125416-2	; FREE	6.33333	1.1547	18.3158	1.12356	0.891722	1.63158	1.73205	0.688636	1.0977	0.86994	1	0	1.0977	1.08046	0.480528	0.789474	0.618802	1.36858	0.823529	1.29136	0.612903	1.73205	1.34365	0.960733	0.490627	0.842105	0.57735	1.14087	Op0031f_5	NA	Q1LS72 D-isomer specific 2-hydroxyacid dehydrogenase, NAD-binding
162	NPKM_0119	CP000352	Rmet_0119		77.6667	13.5769	13	AST_126352-2	; FREE	2	0	38.8333	1.06867	0.148776	0.666667	1.1547	1.603	1.03433	0.100145	1.16667	0.57735	0.886573	1.2103	0.459099	0.833333	0.288675	1.45236	0.767068	0.555965	1	0	0.767068	0.875519	0.398302	0.857143	0.57735	1.02144	Op0031f_5	NA	Q1LS71 YbaK/prolyl-tRNA synthetase associated region
163	NPKM_0120	CP000352	Rmet_0120		31	5.56776	7	AST_126570-2	; FREE	1.66667	0.57735	18.6	1.23656	0.344891	0.8	0.288675	1.5457	1.22581	0.628619	1.4	0.57735	0.875576	1.19355	0.306627	0.4	0.57735	2.98387	0.617391	0.537531	0.5	0.57735	1.23478	0.701754	1.43876	0.857143	0.57735	0.818713	Op0031f_5	NA	Q1LS70 Putative uncharacterized protein
164	NPKM_0121	CP000352	Rmet_0121		65.3333	7.37111	20	AST_126673-2	; FREE	1.33333	0.57735	49	1.23469	0.92022	0.75	0.211325	1.64626	1.18878	0.794897	268.5	13.6593	0.00442747	1.18878	0.686335	0.25	0.866025	4.7551	0.669421	1.6159	1.33333	0.211325	0.502066	0.811159	1.48499	0.00372439	13.6593	217.796	Op0031f_5	Met-SecMetab	Q1LS69 Beta-lactamase-like protein
165	3UTR_0122	CP000352	Rmet_0122		14.6667	2.08167	139	AST_134972-2	5UTR_0128; FREE; SenseCross_0128	214.667	25.7747	0.068323	1	0	0.731366	1.66364	1.3673	0.886364	0.540833	1.6677	2.79353	0.531488	1.06818	0.217473	0.82764	0.720481	1.29064	0.909091	0.329695	0.747346	1.84064	1.21643	1.20513	0.865333	0.64432	2.97865	1.87039	Op0031f_5	NA	Q1LS68 GCN5-related N-acetyltransferase
166	NPKM_0122	CP000352	Rmet_0122		76.6667	8.5049	139	AST_134972-2	5UTR_0128; FREE; SenseCross_0128	214.667	25.7747	0.357143	1.07826	0.29361	0.731366	1.66364	1.47431	1.13043	0.813614	1.6677	2.79353	0.67784	1.08696	0.359941	0.82764	0.720481	1.31332	0.725806	1.24711	0.747346	1.84064	0.971179	0.834615	2.04748	0.64432	2.97865	1.29534	Op0031f_5	NA	Q1LS68 GCN5-related N-acetyltransferase
167	3UTR_0123	CP000352	Rmet_0123		26	2.64575	411	AST_88050+2	; FREE; SenseCross_0082	112	12.1655	0.232143	0.153846	6.03442	1.38988	1.83152	0.11069	9.65116	11.2087	68.4	16.8666	0.141099	0.115385	6.30871	0.907738	0.421633	0.127112	1	0	0.734475	1.58727	1.36152	0.37455	6.32181	0.877193	1.15079	0.426987	Op0032r_3	EIP-TRA-Pores	Q1LS67 TonB-dependent receptor
168	NPKM_0123	CP000352	Rmet_0123		28.6667	0.57735	411	AST_129761+2	; FREE	1.66667	0.57735	17.2	0.186047	20.2073	0.4	0.866025	0.465116	10.6795	9.44245	1.01786	0.109599	10.4921	0.197674	19.9186	61	7.74012	0.00324056	1	0				0.475904	3.53223	0.0146199	15.5211	32.5518	Op0032r_3	EIP-TRA-Pores	Q1LS67 TonB-dependent receptor
169	NPKM_0124	CP000352	Rmet_0124		144.667	22.8983	19	AST_130797+2	; FREE	2	0	72.3333	0.705069	1.27615	2.16667	4.04145	0.325417	2.28802	2.42311	1		2.28802	0.785714	0.665669	1	0	0.785714	0.738562	1.14953	0.615385	0.96225	1.20016	0.541793	1.90026	0.5		1.08359	Op0032r_3	NA	Q1LS66 Putative uncharacterized protein
170	NPKM_0125	CP000352	Rmet_0125	cobW	194.667	25.7941	26	AST_131874+2	5UTR_0129; FREE; SenseCross_0129	121.333	15.0444	1.6044	1.00342	0.0177716	1.21703	1.01227	0.824484	1.56678	1.8675	1.0522	0.263809	1.48906	0.993151	0.035266	0.901099	0.410487	1.10216	0.66041	1.7515	1.40632	1.44111	0.469601	0.699454	2.29482	0.759791	2.36573	0.920587	Op0032r_3	NA	Q1LS65 Cobalamin synthesis CobW-like protein
171	NPKM_0126	CP000352	Rmet_0126	dksA	483.333	60.9289	18	AST_131874+2	5UTR_0129; FREE; SenseCross_0129	121.333	15.0444	3.98352	0.582069	1.66807	1.21703	1.01227	0.478269	1.17448	0.691505	1.0522	0.263809	1.11622	1.1869	0.481645	0.901099	0.410487	1.31717	1.26896	0.46176	1.40632	1.44111	0.902324	0.760423	2.10725	0.759791	2.36573	1.00083	Op0032r_3	NA	Q1LS64 Transcriptional regulators, TraR/DksA family
172	NPKM_0127	CP000352	Rmet_0127	yjiA	121.333	9.07377	30	AST_131874+2	5UTR_0129; FREE; SenseCross_0129	121.333	15.0444	1	1.00549	0.0464082	1.21703	1.01227	0.826185	1.73901	2.59239	1.0522	0.263809	1.65274	1.10989	1.09931	0.901099	0.410487	1.23171	0.781421	1.33791	1.40632	1.44111	0.555649	0.766193	1.40043	0.759791	2.36573	1.00843	Op0032r_2	NA	Q1LS63 Cobalamin synthesis protein, P47K
173	5UTR_0128	CP000352	Rmet_0128		3	1	12	AST_131874+2	5UTR_0129; FREE; SenseCross_0129	121.333	15.0444	0.0247253	0.555556	0.845299	1.21703	1.01227	0.456484	1.33333	0.366025	1.0522	0.263809	1.26719	0.555556	0.618802	0.901099	0.410487	0.616531	1.2	0.57735	1.40632	1.44111	0.853291	0.666667	0.57735	0.759791	2.36573	0.877434	Op0032r_1	NA	Q1LS62 Putative ferric uptake regulator, FUR family
174	NPKM_0128	CP000352	Rmet_0128		97	5.56776	12	AST_131874+2	5UTR_0129; FREE; SenseCross_0129	121.333	15.0444	0.799451	0.563574	5.00719	1.21703	1.01227	0.463072	1.69416	4.37721	1.0522	0.263809	1.61011	0.838488	1.98887	0.901099	0.410487	0.930517	0.97561	0.15396	1.40632	1.44111	0.693732	0.740365	2.59005	0.759791	2.36573	0.974432	Op0032r_1	NA	Q1LS62 Putative ferric uptake regulator, FUR family
175	5UTR_0129	CP000352	Rmet_0129	dehH2	14	1	26	AST_134972-2	5UTR_0128; FREE; SenseCross_0128	214.667	25.7747	0.0652174	1.80952	3.2228	0.731366	1.66364	2.47417	1	0	1.6677	2.79353	0.599628	0.785714	1.09808	0.82764	0.720481	0.949343	0.5	3.13211	0.747346	1.84064	0.669034	0.857143	1	0.64432	2.97865	1.33031	Op0033f_1	MET-XEN-Hex	Q1LS61 Alpha/beta hydrolase fold
176	NPKM_0129	CP000352	Rmet_0129	dehH2	22	1	26	AST_135168-2	; FREE	1.33333	1.52753	16.5	1.65152	4.07589	117.75	14.9454	0.0140256	1.10606	0.705062	0.75	0.218218	1.47475	0.878788	0.805785	133.25	6.50497	0.00659503	0.522936	3.83769	0.00636943	17.5514	82.1009	0.780822	1.31966	230.667	13.3416	0.00338507	Op0033f_1	MET-XEN-Hex	Q1LS61 Alpha/beta hydrolase fold
177	NPKM_0130	CP000352	Rmet_0130	bug	502.667	76.6572	17	AST_145897-2	5UTR_0139; FREE; SenseCross_0139	325	34.6987	1.54667	0.140584	5.09794	0.130256	7.48711	1.07928	1.00862	0.0409332	0.952821	0.273399	1.05856	1.11671	0.434225	0.724103	1.35318	1.5422	1	0	0.787402	1.3156	1.27	0.986851	0.0656103	0.808396	0.873734	1.22075	Op0033f_2	NA	Q1LS60 Uncharacterized protein UPF0065
178	NPKM_0131	CP000352	Rmet_0131	hslV	150.333	4.50925	19	AST_145897-2	5UTR_0139; FREE; SenseCross_0139	325	34.6987	0.462564	4.43237	9.2952	0.130256	7.48711	34.0281	0.984479	0.187469	0.952821	0.273399	1.03323	0.824834	2.61321	0.724103	1.35318	1.13911	1.25213	2.01784	0.787402	1.3156	1.5902	0.790541	1.67813	0.808396	0.873734	0.977912	Op0033f_2	GIP-PTL-Fold	Q1LS59 ATP-dependent protease hslV
179	NPKM_0132	CP000352	Rmet_0132	hslU	144.667	6.65833	29	AST_145897-2	5UTR_0139; FREE; SenseCross_0139	325	34.6987	0.445128	4.01613	4.3364	0.130256	7.48711	30.8325	1.13594	0.741686	0.952821	0.273399	1.19219	1.07373	0.711823	0.724103	1.35318	1.48285	1.56512	2.33857	0.787402	1.3156	1.9877	0.821501	0.946439	0.808396	0.873734	1.01621	Op0033f_2	GIP-PTL-Fold	Q1LS58 Heat shock protein HslVU, ATPase subunit HslU
180	3UTR_0133	CP000352	Rmet_0133		98.3333	11.6762	108	AST_131874+2	5UTR_0129; FREE; SenseCross_0129	121.333	15.0444	0.81044	0.420339	3.86933	1.21703	1.01227	0.34538	1.77966	3.32841	1.0522	0.263809	1.69137	0.722034	1.28836	0.901099	0.410487	0.801282	0.725806	1.40698	1.40632	1.44111	0.516103	0.790476	0.992661	0.759791	2.36573	1.04039	Op0034r_1	NA	Q1LS57 Nuclear export factor GLE1
181	NPKM_0133	CP000352	Rmet_0133		2873.67	177.644	108	AST_131874+2	5UTR_0129; FREE; SenseCross_0129	121.333	15.0444	23.6841	0.0296949	15.2895	1.21703	1.01227	0.0243994	0.995824	0.0556836	1.0522	0.263809	0.946423	0.769284	2.35002	0.901099	0.410487	0.853718	0.722656	1.55397	1.40632	1.44111	0.513863	0.704485	0.625902	0.759791	2.36573	0.927208	Op0034r_1	NA	Q1LS57 Nuclear export factor GLE1
182	3UTR_0134	CP000352	Rmet_0134		21.3333	2.08167	52	AST_145897-2	5UTR_0139; FREE; SenseCross_0139	325	34.6987	0.065641	0.6875	2.05992	0.130256	7.48711	5.27805	0.9375	0.234444	0.952821	0.273399	0.983921	0.8125	0.869891	0.724103	1.35318	1.12208	1.02273	0.105662	0.787402	1.3156	1.29886	0.783333	0.844198	0.808396	0.873734	0.968997	Op0035f_1	NA	Q1LS56 Putative uncharacterized protein
183	NPKM_0134	CP000352	Rmet_0134		74	6.55744	52	AST_145897-2	5UTR_0139; FREE; SenseCross_0139	325	34.6987	0.227692	0.689189	3.04336	0.130256	7.48711	5.29102	1.28829	0.470352	0.952821	0.273399	1.35208	0.954955	0.182385	0.724103	1.35318	1.31881	1.28105	2.37573	0.787402	1.3156	1.62693	0.702797	0.562938	0.808396	0.873734	0.869372	Op0035f_1	NA	Q1LS56 Putative uncharacterized protein
184	NPKM_0135	CP000352	Rmet_0135	regA	419.333	74.4133	33	AST_131874+2	5UTR_0129; FREE; SenseCross_0129	121.333	15.0444	3.45604	0.149444	3.79774	1.21703	1.01227	0.122793	1.22178	0.577328	1.0522	0.263809	1.16117	1.22576	0.45425	0.901099	0.410487	1.36029	0.542553	0.879917	1.40632	1.44111	0.385796	0.613533	0.709625	0.759791	2.36573	0.807502	Op0036r_1	NA	Q1LS55 Response regulator receiver domain protein (CheY-like)
185	NPKM_0136	CP000352	Rmet_0136	regB	333.667	37.018	44	AST_141282+2	; FREE; SenseCross_0137	246.667	26.9506	1.3527	0.104895	7.35205	0.601351	2.51038	0.174432	1.02697	0.125789	1.1	0.551379	0.933612	0.849151	0.797418	0.977027	0.0986144	0.869117	0.609524	1.60061	0.941573	0.270175	0.647346	0.657588	0.701185	0.976658	0.132908	0.673303	Op0036r_1	NA	Q1LS54 Sensor protein
186	5UTR_0137	CP000352	Rmet_0137		716.333	112.117	34	AST_145897-2	5UTR_0139; FREE; SenseCross_0139	325	34.6987	2.2041	0.171708	3.97179	0.130256	7.48711	1.31823	1.11409	0.532107	0.952821	0.273399	1.16926	0.479758	2.68842	0.724103	1.35318	0.662555	0.357724	1.76264	0.787402	1.3156	0.454309	1.97879	2.39005	0.808396	0.873734	2.4478	Op0037f_1	NA	Q1LS53 Putative uncharacterized protein
187	NPKM_0137	CP000352	Rmet_0137		683.667	88.636	34	AST_145897-2	5UTR_0139; FREE; SenseCross_0139	325	34.6987	2.10359	0.20234	4.13969	0.130256	7.48711	1.5534	0.285249	3.85925	0.952821	0.273399	0.299373	1.14676	0.7442	0.724103	1.35318	1.5837	0.775904	0.642775	0.787402	1.3156	0.985398	0.753173	0.494941	0.808396	0.873734	0.931688	Op0037f_1	NA	Q1LS53 Putative uncharacterized protein
188	NPKM_0138	CP000352	Rmet_0138		169.667	14.5717	31	AST_141282+2	; FREE; SenseCross_0137	246.667	26.9506	0.687838	0.897839	0.775919	0.601351	2.51038	1.49304	1.01768	0.127472	1.1	0.551379	0.925165	0.968566	0.253028	0.977027	0.0986144	0.99134	0.87965	0.949913	0.941573	0.270175	0.934234	0.864865	1.0674	0.976658	0.132908	0.885535	Op0038r_2	NA	Q1LS52 Transcriptional regulator, LysR family
189	5UTR_0139	CP000352	Rmet_0139		19.6667	2.08167	7	AST_141282+2	; FREE; SenseCross_0137	246.667	26.9506	0.0797297	4.89831	2.75992	0.601351	2.51038	8.1455	1.17486	0.508734	1.1	0.551379	1.06806	0.576271	2.5749	0.977027	0.0986144	0.589821	0.148789	2.95191	0.941573	0.270175	0.158022	1.01923	0.0800641	0.976658	0.132908	1.04359	Op0038r_1	NA	Q1LS51 Putative uncharacterized protein
190	NPKM_0139	CP000352	Rmet_0139		61	8.544	7	AST_141282+2	; FREE; SenseCross_0137	246.667	26.9506	0.247297	1.65027	1.67456	0.601351	2.51038	2.74427	0.881356	0.560449	1.1	0.551379	0.801233	0.967213	0.115863	0.977027	0.0986144	0.989955	0.480132	1.71857	0.941573	0.270175	0.509926	0.711628	1.28936	0.976658	0.132908	0.728635	Op0038r_1	NA	Q1LS51 Putative uncharacterized protein
191	NPKM_0140	CP000352	Rmet_0140	argB	436	7	25	AST_145897-2	5UTR_0139; FREE; SenseCross_0139	325	34.6987	1.34154	0.506116	6.29125	0.130256	7.48711	3.88554	1.03517	0.492861	0.952821	0.273399	1.08643	1.22936	4.66805	0.724103	1.35318	1.69777	1.64955	2.76685	0.787402	1.3156	2.09492	1.10931	0.955171	0.808396	0.873734	1.37223	Op0039f_1	MET-AA-Urea	Q1LS50 Acetylglutamate kinase
192	NPKM_0141	CP000352	Rmet_0141		79	11.3578	20	AST_145897-2	5UTR_0139; FREE; SenseCross_0139	325	34.6987	0.243077	0.438819	2.6011	0.130256	7.48711	3.36888	1.07173	0.217966	0.952821	0.273399	1.1248	1.21097	0.54649	0.724103	1.35318	1.67237	1.55769	1.26979	0.787402	1.3156	1.97827	0.866142	0.539914	0.808396	0.873734	1.07143	Op0039f_1	NA	Q1LS49 Pyrimidine 5-nucleotidase
193	NPKM_0142	CP000352	Rmet_0142	ttk	152.333	9.29157	19	AST_155237-2	; FREE; SenseCross_0149	138.333	20.4042	1.1012	0.995624	0.0261558	0.306024	4.09219	3.25342	1.03939	0.344114	0.0385542	6.33889	26.9591	1.23195	1.11603	0.0240964	6.43421	51.1258	0.920879	0.431858	0.102362	9.02666	8.99628	1.01474	0.0749021	0.75	2.3094	1.35298	Op0039f_1	NA	Q1LS48 Cell division inhibitor SlmA
194	NPKM_0143	CP000352	Rmet_0143	metX	106.333	0.57735	37	AST_155237-2	; FREE; SenseCross_0149	138.333	20.4042	0.768675	0.931034	1.0749	0.306024	4.09219	3.04236	1.05956	1.67023	0.0385542	6.33889	27.4824	1.09091	2.39188	0.0240964	6.43421	45.2727	0.979798	0.18861	0.102362	9.02666	9.57187	0.991124	0.059554	0.75	2.3094	1.3215	Op0039f_1	MET-EN-Sulf	Q1LS47 Homoserine O-acetyltransferase
195	NPKM_0144	CP000352	Rmet_0144	metW	38.3333	9.45163	22	AST_155237-2	; FREE; SenseCross_0149	138.333	20.4042	0.277108	0.826087	0.607211	0.0120482	6.33921	68.5652	0.930435	0.210534	0.026506	6.41832	35.1028	0.973913	0.0771396	0.00722892	6.41617	134.725	0.831579	1.74574	0.6	0.309401	1.38596	0.962617	0.212666	0.454545	1.73205	2.11776	Op0039f_1	NA	Q1LS46 Methionine biosynthesis MetW
196	3UTR_0145	CP000352	Rmet_0145		15.6667	2.51661	48	AST_155237-2	; FREE; SenseCross_0149	138.333	20.4042	0.113253	0.765957	0.562665	0.354217	3.66056	2.1624	0.957447	0.147603	0.349398	3.59668	2.74028	0.808511	0.59604	1.27952	0.87284	0.631887	0.694444	0.801046	0.755102	1.57779	0.91967	0.733333	1.0718	0.827586	0.966878	0.886111	Op0039f_1	NA	Q1LS45 Putative uncharacterized protein
197	NPKM_0145	CP000352	Rmet_0145		51.3333	9.07377	48	AST_155237-2	; FREE; SenseCross_0149	138.333	20.4042	0.371084	0.772727	0.858915	0.354217	3.66056	2.18151	1.05844	0.217398	0.349398	3.59668	3.02933	0.974026	0.0756811	1.27952	0.87284	0.761244	1.03361	0.136044	0.755102	1.57779	1.36884	0.865031	0.880208	0.827586	0.966878	1.04525	Op0039f_1	NA	Q1LS45 Putative uncharacterized protein
198	3UTR_0146	CP000352	Rmet_0146	ampG	21	2	137	AST_141282+2	; FREE; SenseCross_0137	246.667	26.9506	0.0851351	1.14286	0.803848	0.601351	2.51038	1.90048	1.05357	0.278077	0.676375	2.48208	1.55767	0.825397	0.898326	0.977027	0.0986144	0.844804	0.583333	2.67949	0.941573	0.270175	0.619531	0.701754	1.71229	0.976658	0.132908	0.718526	Op0040r_1	NA	Q1LS44 Major facilitator superfamily MFS_1
199	5UTR_0146	CP000352	Rmet_0146	ampG	42.6667	5.03322	137	AST_151472+2	; FREE; SenseCross_0147	103	9.64365	0.414239	0.773438	1.25885	0.964401	0.21381	0.801987	0.851563	0.552535	0.676375	2.48208	1.25901	1.63281	1.39193	0.588997	2.45902	2.77219	1.20202	0.761396	1.25168	1.0603	0.960327	1.0367	0.130526	1.56459	3.46984	0.662599	Op0040r_1	NA	Q1LS44 Major facilitator superfamily MFS_1
200	NPKM_0146	CP000352	Rmet_0146	ampG	74.6667	4.93288	137	AST_151472+2	; FREE; SenseCross_0147	103	9.64365	0.724919	1.20536	1.49968	0.964401	0.21381	1.24985	0.904762	0.666667	1.1	0.551379	0.822511	1.07143	0.268464	0.588997	2.45902	1.81907	0.762963	1.4122	1.25168	1.0603	0.609552	0.872881	0.685719	1.56459	3.46984	0.557897	Op0040r_1	NA	Q1LS44 Major facilitator superfamily MFS_1
201	3UTR_0147	CP000352	Rmet_0147		11.6667	1.1547	54	AST_155237-2	; FREE; SenseCross_0149	138.333	20.4042	0.0843373	0.628571	2.50185	2.99518	5.45714	0.209861						0.6	2.16581	1.27952	0.87284	0.468927											Op0041f_1	NA	Q1LS43 Peptidase M48, Ste24p
202	5UTR_0147	CP000352	Rmet_0147		272	32.2335	54	AST_155237-2	; FREE; SenseCross_0149	138.333	20.4042	1.96627	0.935049	0.171587	0.354217	3.66056	2.63976	1.01705	0.244832	2.4747	4.37033	0.410977	0.696078	1.43183	1.27952	0.87284	0.544016	0.775885	0.609807	0.755102	1.57779	1.02752	0.850969	0.738725	0.827586	0.966878	1.02825	Op0041f_1	NA	Q1LS43 Peptidase M48, Ste24p
203	NPKM_0147	CP000352	Rmet_0147		117.333	5.85947	54	AST_155237-2	; FREE; SenseCross_0149	138.333	20.4042	0.848193	1.42045	3.16808	2.99518	5.45714	0.474247	0.822304	0.703187	0.349398	3.59668	2.35349	0.994318	0.0435414	1.27952	0.87284	0.777104	0.714	4.06971	0.790024	1.1309	0.90377	1	0	0.985394	0.0951504	1.01482	Op0041f_1	NA	Q1LS43 Peptidase M48, Ste24p
204	3UTR_0148	CP000352	Rmet_0148	argC1	26.6667	3.21455	42	AST_151472+2	; FREE; SenseCross_0147	103	9.64365	0.2589	1.5625	2.3925	0.964401	0.21381	1.62018	1.0875	0.398159	0.676375	2.48208	1.60783	0.75	1.1376	0.588997	2.45902	1.27335	0.72	1.7896	1.25168	1.0603	0.575228	0.83908	0.903979	1.56459	3.46984	0.536293	Op0042r_2	MET-AA-Urea	Q1LS42 N-acetyl-gamma-glutamyl-phosphate reductase
205	NPKM_0148	CP000352	Rmet_0148	argC1	822.667	129.786	42	AST_153288+2	5UTR_0150; FREE; SenseCross_0150	55.3333	6.80686	14.8675	1.41451	1.41247	1.79518	3.07425	0.787946	1.03728	0.198502	1.25904	1.35312	0.823866	1.00851	0.0400482	1.09639	0.370918	0.919849	0.887998	0.725833	1.25168	1.0603	0.709446	1.02852	0.213906	1.56459	3.46984	0.657369	Op0042r_2	MET-AA-Urea	Q1LS42 N-acetyl-gamma-glutamyl-phosphate reductase
206	5UTR_0149	CP000352	Rmet_0149	xthA1	127	12.53	22	AST_153288+2	5UTR_0150; FREE; SenseCross_0150	55.3333	6.80686	2.29518	1.17323	0.419709	1.79518	3.07425	0.653543	1.01132	0.0903733	1.25904	1.35312	0.80325	0.622047	2.43148	1.09639	0.370918	0.567362	0.619687	1.08749	1.25168	1.0603	0.495085	0.905914	0.53464	1.56459	3.46984	0.579009	Op0042r_1	GIP-REP-Recomb	Q1LS41 Exodeoxyribonuclease III (Xth)
207	NPKM_0149	CP000352	Rmet_0149	xthA1	88.3333	7.02377	22	AST_153288+2	5UTR_0150; FREE; SenseCross_0150	55.3333	6.80686	1.59639	0.886792	0.592083	1.79518	3.07425	0.493985	0.976378	0.119713	1.25904	1.35312	0.775496	1.22264	1.26329	1.09639	0.370918	1.11516	1.08511	0.30785	1.25168	1.0603	0.866921	1.08955	1.25967	1.56459	3.46984	0.69638	Op0042r_1	GIP-REP-Recomb	Q1LS41 Exodeoxyribonuclease III (Xth)
208	5UTR_0150	CP000352	Rmet_0150	pyrE	20.6667	2.08167	15	AST_155237-2	; FREE; SenseCross_0149	138.333	20.4042	0.149398	1.3871	1.36342	2.99518	5.45714	0.46311						0.967742	0.141021	1.27952	0.87284	0.756333											Op0043f_1	MET-NUC-Pyr	Q1LS40 Orotate phosphoribosyltransferase
209	NPKM_0150	CP000352	Rmet_0150	pyrE	198	11.5326	15	AST_155237-2	; FREE; SenseCross_0149	138.333	20.4042	1.43133	0.476431	5.99019	2.99518	5.45714	0.159066	0.954545	0.290318	2.4747	4.37033	0.385722	0.929293	0.634397	1.27952	0.87284	0.726284	1.69611	7.48466	0.790024	1.1309	2.14691	0.978836	0.102197	0.985394	0.0951504	0.993344	Op0043f_1	MET-NUC-Pyr	Q1LS40 Orotate phosphoribosyltransferase
210	3UTR_0151	CP000352	Rmet_0151		30.3333	3.21455	85	AST_164494-2	5UTR_0158; FREE; SenseCross_0158	63	6.9282	0.481481	3.13187	3.34921	1.24339	1.17602	2.51882	1.10989	0.518476	0.989418	0.0607737	1.12176	0.945055	0.2259	0.904762	0.433013	1.04453	0.512281	2.05016	0.761702	1.27723	0.672547	0.732673	1.57036	0.951872	0.342182	0.769719	Op0043f_1	NA	Q1LS39 Patatin
211	NPKM_0151	CP000352	Rmet_0151		47	5.56776	85	AST_164494-2	5UTR_0158; FREE; SenseCross_0158	63	6.9282	0.746032	3.89362	5.32441	0.047619	7.56792	81.766	1.05674	0.34861	0.989418	0.0607737	1.06804	1.04965	0.305034	0.904762	0.433013	1.16013	0.455373	4.14994	1.44444	0.527525	0.315259	0.865772	1.20212	0.0213904	13.2069	40.4748	Op0043f_1	NA	Q1LS39 Patatin
212	3UTR_0152	CP000352	Rmet_0152		77	9.53939	61	AST_153288+2	5UTR_0150; FREE; SenseCross_0150	55.3333	6.80686	1.39157	1.19048	0.506368	1.79518	3.07425	0.663151	1.03919	0.437185	1.25904	1.35312	0.825383	1.02165	0.0835517	1.09639	0.370918	0.93183	0.843636	0.471573	1.25168	1.0603	0.674004	1.28889	1.46684	1.56459	3.46984	0.823785	Op0044r_3	NA	Q1LS38 Polyphosphate:AMP phosphotransferase
213	NPKM_0152	CP000352	Rmet_0152		229.667	12.5033	61	AST_153288+2	5UTR_0150; FREE; SenseCross_0150	55.3333	6.80686	4.1506	1.65457	4.34849	1.79518	3.07425	0.921674	0.779221	1.2038	1.25904	1.35312	0.618903	1.04644	0.518146	1.09639	0.370918	0.954449	0.685088	2.41235	1.25168	1.0603	0.547335	0.97067	0.234772	1.56459	3.46984	0.620398	Op0044r_3	NA	Q1LS38 Polyphosphate:AMP phosphotransferase
214	NPKM_0153	CP000352	Rmet_0153	dapF	78.6667	2.08167	29	AST_158140+2	; FREE; SenseCross_0156	166	16.5227	0.473896	1.99153	14.7275	1.07831	0.424428	1.84689	0.978814	0.352553	0.985944	0.0713134	0.992768	0.966102	0.414042	0.696787	1.81885	1.38651	0.591489	10.4896	0.6946	1.81138	0.851554	0.961039	0.4799	0.665988	2.30209	1.44303	Op0044r_2	MET-AA-Lys_Syn	Q1LS37 Diaminopimelate epimerase
215	NPKM_0154	CP000352	Rmet_0154	lpxL	45.6667	2.08167	23	AST_158140+2	; FREE; SenseCross_0156	166	16.5227	0.2751	0.810219	1.56275	1.07831	0.424428	0.751376	1.0146	0.125876	0.985944	0.0713134	1.02906	1.08029	0.880705	0.696787	1.81885	1.55039	1.16216	1.1547	0.6946	1.81138	1.67314	1.02878	0.305163	0.665988	2.30209	1.54474	Op0044r_1	MET-GLYC-LPS	Q1LS36 Lipid A biosynthesis acyltransferase
216	NPKM_0155	CP000352	Rmet_0155		52.6667	4.16333	21	AST_158140+2	; FREE; SenseCross_0156	166	16.5227	0.317269	0.544304	4.51295	1.07831	0.424428	0.504773	1.01899	0.130289	0.985944	0.0713134	1.03351	1.02532	0.120212	0.696787	1.81885	1.47149	1.32558	1.02655	0.6946	1.81138	1.90841	0.869565	1.16115	0.665988	2.30209	1.30568	Op0044r_1	MET-GLYC-LPS	Q1LS35 Lipid A biosynthesis acyltransferase
217	5UTR_0156	CP000352	Rmet_0156	metK	1101	106.715	23	AST_164494-2	5UTR_0158; FREE; SenseCross_0158	63	6.9282	17.4762	0.365123	3.78856	1.24339	1.17602	0.293652	1.15473	1.43022	0.989418	0.0607737	1.16708	0.197094	7.60404	0.904762	0.433013	0.21784	4.79187	3.81473	0.761702	1.27723	6.29101	0.218657	4.74975	0.951872	0.342182	0.229713	Op0045f_1	MET-AA-Met	Q1LS34 S-adenosylmethionine synthetase
218	NPKM_0156	CP000352	Rmet_0156	metK	465.333	20.8407	23	AST_164494-2	5UTR_0158; FREE; SenseCross_0158	63	6.9282	7.38624	1.18983	0.896471	1.24339	1.17602	0.956926	0.915229	0.377149	0.989418	0.0607737	0.925017	1.18983	2.79302	0.904762	0.433013	1.31507	0.930163	0.323046	0.761702	1.27723	1.22116	0.914392	1.15681	0.951872	0.342182	0.960625	Op0045f_1	MET-AA-Met	Q1LS34 S-adenosylmethionine synthetase
219	NPKM_0157	CP000352	Rmet_0157		136.667	1.52753	61	AST_164494-2	5UTR_0158; FREE; SenseCross_0158	63	6.9282	2.16931	0.746341	4.06527	1.24339	1.17602	0.600249	1.07073	0.880456	0.989418	0.0607737	1.08218	0.965854	0.534027	0.904762	0.433013	1.06752	0.986928	0.0950767	0.761702	1.27723	1.29569	0.938497	0.667008	0.951872	0.342182	0.985949	Op0045f_1	NA	Q1LS33 Putative uncharacterized protein
220	5UTR_0158	CP000352	Rmet_0158		44	4.58258	79	AST_158140+2	; FREE; SenseCross_0156	166	16.5227	0.26506	0.621212	2.72772	1.07831	0.424428	0.576096	0.856061	0.782428	0.985944	0.0713134	0.868265	0.681818	1.70979	0.696787	1.81885	0.978517	1.02439	0.0977656	0.6946	1.81138	1.47479	0.946903	0.274054	0.665988	2.30209	1.4218	Op0046r_1	NA	Q1LS32 Aldehyde dehydrogenase
221	NPKM_0158	CP000352	Rmet_0158		25	1.73205	79	AST_158140+2	; FREE; SenseCross_0156	166	16.5227	0.150602	0.706667	2.24978	1.07831	0.424428	0.655345	1.09333	0.611827	0.985944	0.0713134	1.10892	1.04	0.228425	0.696787	1.81885	1.49256	1.24528	0.86812	0.6946	1.81138	1.79281	0.890244	0.831211	0.665988	2.30209	1.33673	Op0046r_1	NA	Q1LS32 Aldehyde dehydrogenase
222	3UTR_0159	CP000352	Rmet_0159	betA1	10.3333	1.52753	88	AST_166444-2	NPKM_0160; FREE	1.66667	0.57735	6.2	0.903226	0.372825	2.6	1.5396	0.347395	1.09677	0.475087	1.4	0.57735	0.78341	0.580645	1.71446	0.8	0.288675	0.725806	0.928571	0.24855				0.764706	1.5396	0.428571	2.3094	1.78431	Op0047f_1	NA	Q1LS31 Glucose-methanol-choline oxidoreductase
223	NPKM_0159	CP000352	Rmet_0159	betA1	15.6667	2.3094	88	AST_164494-2	5UTR_0158; FREE; SenseCross_0158	63	6.9282	0.248677	1.17021	0.482746	1.24339	1.17602	0.94115	1	0	0.989418	0.0607737	1.0107	0.851064	0.80829	0.904762	0.433013	0.940649	0.890909	0.36206	0.761702	1.27723	1.16963	0.808511	0.926965	0.951872	0.342182	0.84939	Op0047f_1	NA	Q1LS31 Glucose-methanol-choline oxidoreductase
224	3UTR_0160	CP000352	Rmet_0160		1.66667	0.57735	78	AST_158140+2	; FREE; SenseCross_0156	166	16.5227	0.0100402	1.4	0.57735	1.07831	0.424428	1.29832	1.6	0.866025	0.985944	0.0713134	1.62281	0.8	0.288675	0.696787	1.81885	1.14813	0.142857	1.73205	0.6946	1.81138	0.205668	0.25	1.73205	0.665988	2.30209	0.375382	Op0048r_2	DIV-MOT-Chemotax	Q1LS30 Methyl-accepting chemotaxis sensory transducer
225	NPKM_0160	CP000352	Rmet_0160		3.66667	0.57735	78	AST_158140+2	; FREE; SenseCross_0156	166	16.5227	0.0220884	1.27273	0.866025	1.07831	0.424428	1.18029	1.18182	0.57735	0.985944	0.0713134	1.19867	0.909091	0.288675	0.696787	1.81885	1.30469	0.857143	1.1547	0.6946	1.81138	1.23401	1	0	0.665988	2.30209	1.50153	Op0048r_2	DIV-MOT-Chemotax	Q1LS30 Methyl-accepting chemotaxis sensory transducer
226	NPKM_0161	CP000352	Rmet_0161	aidB	8	1	45	AST_168910+2	; FREE	2.66667	0.57735	3	1.41667	2.11325	0.5	0.63345	2.83333	1	0	88.875	7.53734	0.0112518	0.916667	0.263763	77.125	7.48099	0.0118855	0.705882	2.11325	93.25	6.98853	0.00756978	0.833333	0.845299	0.00140647	7.6124	592.5	Op0048r_2	NA	Q1LS29 Acyl-CoA dehydrogenase-like protein
227	NPKM_0162	CP000352	Rmet_0162	thiC	129.333	4.6188	53	AST_171671-2	; FREE; SenseCross_6405	4.66667	0.57735	27.7143	0.466495	4.56266	0.785714	0.866025	0.593721	1.1701	1.85607	1.07143	0.57735	1.0921	1.41495	2.14329	0.857143	0.42265	1.65077	1.64088	2.11129	1	0	1.64088	1.01322	0.103907	1.26667	2.3094	0.799907	Op0049f_1	MET-COF-Thia	Q1LS28 Thiamine biosynthesis protein thiC
228	NPKM_0163	CP000352	Rmet_0163	thiO	38.3333	8.0829	25	AST_172091-2	; FREE	1.66667	0.57735	23	0.391304	2.10534	0.4	0.866025	0.978261	1.13043	0.285152	1.2	0.129332	0.942029	1.33043	0.734382	1.2	0.211325	1.1087	1.71111	1.81198	1.5	0.211325	1.14074	0.923077	0.241362	0.666667	0.258664	1.38462	Op0049f_1	MET-COF-Thia	Q1LS27 FAD dependent oxidoreductase
229	NPKM_0164	CP000352	Rmet_0164	thiS	39	8.544	0	AST_173375-2	; FREE	1.66667	0.57735	23.4	0.25641	3.03856	0.6	0.42265	0.42735	1.05983	0.140861	0.4	0.866025	2.64957	1.18803	0.641544	0.4	0.57735	2.97009	2.36667	4.43483				0.927419	0.267014	1	0	0.927419	Op0049f_1	MET-COF-Thia	Q1LS26 Thiamine biosynthesis protein ThiS
230	NPKM_0165	CP000352	Rmet_0165	thiG	45.6667	4.16333	23	AST_173639-2	; FREE	1.33333	0.57735	34.25	0.386861	4.92017	0.75	0.211325	0.515815	1.07299	0.352553	1	0	1.07299	1.27007	1.10481	1	0	1.27007	1.58491	2.01309	0.666667	0.211325	2.37736	0.938776	0.225708	0.75	0.131881	1.2517	Op0049f_1	MET-COF-Thia	Q1LS25 Thiazole biosynthesis protein thiG
231	NPKM_0166	CP000352	Rmet_0166	thiE	65	9.53939	19	AST_174602-2	; FREE	1.66667	0.57735	39	0.507692	1.66814	0	2.88675		1.22051	0.828189	0.8	0.19245	1.52564	1.4359	1.30211	0.4	0.866025	3.58974	1.22222	0.406726		2.3094		0.852941	0.941904	0.25	0.57735	3.41176	Op0049f_1	MET-COF-Thia	Q1LS24 Thiamine monophosphate synthase
232	3UTR_0167	CP000352	Rmet_0167		23	2.64575	42	AST_182998-2	; FREE; SenseCross_0175	26.6667	2.08167	0.8625	0.434783	2.45677	0.575	2.581	0.756144	1.11594	0.433067	1.3625	2.20144	0.81904	1.08696	0.32734	1.3	1.05412	0.83612	1.03333	0.06727	1.54348	1.50858	0.669484	0.935065	0.270667	0.816514	1.3814	1.14519	Op0049f_1	NA	Q1LS23 Phenylacetic acid degradation-related protein
233	NPKM_0167	CP000352	Rmet_0167		101.667	8.3865	42	AST_182998-2	; FREE; SenseCross_0175	26.6667	2.08167	3.8125	0.452459	3.08742	0.575	2.581	0.786885	1.11475	0.767879	1.3625	2.20144	0.818168	1.26557	1.9186	1.3	1.05412	0.973518	1.44928	1.20511	1.54348	1.50858	0.938967	1.02941	0.207059	0.816514	1.3814	1.26074	Op0049f_1	NA	Q1LS23 Phenylacetic acid degradation-related protein
234	3UTR_0168	CP000352	Rmet_0168		30.3333	2.51661	117	AST_169578+2	; FREE; SenseCross_ture	282	29.1376	0.107565	0.373626	4.69816	0.0981087	7.30342	3.80829	1.16751	1.00277	0.840426	0.754402	1.38919	0.956044	0.193925	0.729314	1.37054	1.31088	1.79412	1.96396	4.49398	4.44261	0.399227	1	0	1.10127	0.537036	0.908046	Op0050r_1	NA	Q1LS22 Putative uncharacterized protein
235	NPKM_0168	CP000352	Rmet_0168		65.6667	6.35085	117	AST_169578+2	; FREE; SenseCross_ture	282	29.1376	0.232861	0.385787	3.83609	0.0981087	7.30342	3.93224	1.01099	0.0724909	0.840426	0.754402	1.20295	1.41624	1.90465	0.729314	1.37054	1.94188	2.25	3.71577	4.49398	4.44261	0.50067	1.00435	0.0362265	1.10127	0.537036	0.911994	Op0050r_1	NA	Q1LS22 Putative uncharacterized protein
236	5UTR_0169	CP000352	Rmet_0169	thiD	22.6667	3.21455	23	AST_177327+2	5UTR_0170; FREE; SenseCross_0170	173.667	19.3477	0.130518	0.720588	1.10507	0.923225	0.429776	0.780512	1.04469	0.190463	1.01727	0.0969684	1.02695	0.75	0.911839	0.930902	0.314371	0.80567						0.734375	1.10317	0.930189	0.57482	0.78949	Op0050r_1	MET-COF-Thia	Q1LS21 Phosphomethylpyrimidine kinase
237	NPKM_0169	CP000352	Rmet_0169	thiD	59.6667	6.4291	23	AST_177327+2	5UTR_0170; FREE; SenseCross_0170	173.667	19.3477	0.34357	0.402235	4.23137	0.923225	0.429776	0.435685	0.941176	0.212666	1.01727	0.0969684	0.925194	1.09497	0.305878	0.930902	0.314371	1.17625	1.81944	2.35505	0.954262	0.244392	1.90665	1.02139	0.110365	0.930189	0.57482	1.09805	Op0050r_1	MET-COF-Thia	Q1LS21 Phosphomethylpyrimidine kinase
238	5UTR_0170	CP000352	Rmet_0170	ahcY	660.333	54.1233	37	AST_182998-2	; FREE; SenseCross_0175	26.6667	2.08167	24.7625	0.618879	1.94151	0.6125	2.24722	1.01042	0.323574	5.46976	1.3625	2.20144	0.237485	0.229177	7.52665	1.3	1.05412	0.17629	0.391517	2.64028	1.44898	1.27955	0.270202	2.70827	7.19661	0.816514	1.3814	3.31687	Op0051f_1	MET-AA-Met	Q1LS20 Adenosylhomocysteinase
239	NPKM_0170	CP000352	Rmet_0170	ahcY	225	21.6564	37	AST_182998-2	; FREE; SenseCross_0175	26.6667	2.08167	8.4375	0.314074	4.67268	0.6125	2.24722	0.512774	1.20296	1.73096	1.3625	2.20144	0.882909	1.44593	3.11061	1.3	1.05412	1.11225	2.46698	4.79147	1.44898	1.27955	1.70256	1.133	1.08231	0.816514	1.3814	1.38761	Op0051f_1	MET-AA-Met	Q1LS20 Adenosylhomocysteinase
240	NPKM_0171	CP000352	Rmet_0171		554	80.4674	19	AST_182998-2	; FREE; SenseCross_0175	26.6667	2.08167	20.775	0.535499	2.71961	0.6125	2.24722	0.874285	1.22503	1.01498	1.3625	2.20144	0.899105	1.47052	2.40902	1.3	1.05412	1.13117	1.65506	2.2425	1.44898	1.27955	1.14222	1.10462	0.637519	0.816514	1.3814	1.35285	Op0051f_1	NA	Q1LS19 Putative uncharacterized protein
241	NPKM_0172	CP000352	Rmet_0172	metF	204	9.16515	27	AST_182998-2	; FREE; SenseCross_0175	26.6667	2.08167	7.65	0.648693	2.34584	0.6125	2.24722	1.05909	1.20915	2.55938	1.3625	2.20144	0.88745	1.35948	2.95743	1.3	1.05412	1.04575	1.29471	1.08775	1.44898	1.27955	0.893532	1.00676	0.0959436	0.816514	1.3814	1.23299	Op0051f_1	MET-EN-Methane	Q1LS18 Methylenetetrahydrofolate reductase
242	NPKM_0173	CP000352	Rmet_0173		196.667	20.1329	9	AST_182998-2	; FREE; SenseCross_0175	26.6667	2.08167	7.375	0.657627	1.4256	0.5125	3.60191	1.28317	1.29831	1.02387	0.1	9.02589	12.9831	1.35424	1.75544	0.4	3.84308	3.38559	1.26546	0.508823	1.73171	2.10878	0.730761	0.879896	0.57468	11.125	8.72668	0.0790917	Op0051f_1	NA	Q1LS17 TfoX-like protein
243	NPKM_0174	CP000352	Rmet_0174		78.3333	2.88675	36	AST_182998-2	; FREE; SenseCross_0175	26.6667	2.08167	2.9375	1.1617	1.3871	0.5125	3.60191	2.26674	1.03404	0.190174	0.4125	5.08383	2.50677	0.995745	0.0412393	0.4	3.84308	2.48936	0.783883	1.82873	1.73171	2.10878	0.452665	1.04527	0.23437	1.42424	1.51433	0.733911	Op0051f_1	NA	Q1LS16 Putative uncharacterized protein
244	3UTR_0175	CP000352	Rmet_0175		6	0	100	AST_177327+2	5UTR_0170; FREE; SenseCross_0170	173.667	19.3477	0.0345489	1.38889	4.04145	0.923225	0.429776	1.50439	2.05556	5.48483	1.01727	0.0969684	2.02065	1.38889	2.02073	0.930902	0.314371	1.49198						0.621622	2.6943	0.930189	0.57482	0.668275	Op0052r_1	MET-COF-C1	Q1LS15 5-formyltetrahydrofolate cyclo-ligase
245	5UTR_0175	CP000352	Rmet_0175		15	1	100	AST_177327+2	5UTR_0170; FREE; SenseCross_0170	173.667	19.3477	0.0863724	0.822222	1.05505	0.923225	0.429776	0.890598	0.577778	2.93931	1.01727	0.0969684	0.567966	2.8	3.02106	0.930902	0.314371	3.00784	0.702703	1.2002	0.954262	0.244392	0.736383	2.46154	2.38183	0.930189	0.57482	2.64628	Op0052r_1	MET-COF-C1	Q1LS15 5-formyltetrahydrofolate cyclo-ligase
246	NPKM_0175	CP000352	Rmet_0175		30.6667	3.21455	100	AST_177327+2	5UTR_0170; FREE; SenseCross_0170	173.667	19.3477	0.176583	1.26087	1.276	0.923225	0.429776	1.36572	1	0	1.01727	0.0969684	0.983019	0.923913	0.282905	0.930902	0.314371	0.992492	0.637931	2.29129	0.954262	0.244392	0.668507	0.826087	0.562342	0.930189	0.57482	0.888085	Op0052r_1	MET-COF-C1	Q1LS15 5-formyltetrahydrofolate cyclo-ligase
247	NPKM_0176	CP000352	Rmet_0176		171.333	8.02081	33	AST_182998-2	; FREE; SenseCross_0175	26.6667	2.08167	6.425	2.36187	9.311	0.5125	3.60191	4.60852	1.10311	1.3568	0.4125	5.08383	2.67421	1.14591	1.90079	0.4	3.84308	2.86479	0.684514	4.25001	1.73171	2.10878	0.395283	0.943563	0.698849	1.42424	1.51433	0.662501	Op0053f_1	NA	Q1LS14 Lytic transglycosylase, catalytic
248	NPKM_0177	CP000352	Rmet_0177		43.6667	1.52753	24	AST_184690-2	; FREE	10	1	4.36667	2.05344	3.37631	1.36667	1.45069	1.50251	1.26718	2.54588	1.1	0.5	1.15198	1.25191	2.86688	0.7	1.5	1.78844	0.828996	0.640408	1.73171	2.10878	0.478716	0.86747	1.03944	0.818182	1	1.06024	Op0053f_1	MET-EN-OxPhos	Q1LS13 NAD-dependent epimerase/dehydratase
249	NPKM_0178	CP000352	Rmet_0178	gst	141.667	7.57188	13	AST_189241-2	5UTR_0181; FREE; SenseCross_0181	40.6667	4.04145	3.48361	0.837647	1.10108	0.213115	6.1584	3.9305	1.15529	2.22643	1.21311	1.19441	0.952337	1.18118	1.38089	0.97541	0.111429	1.21095	1.48034	2.63361	2.73077	3.43308	0.542095	1.03462	0.252779	0.858108	1.1165	1.2057	Op0053f_2	MET-OAA-GSH	Q1LS12 Glutathione S-transferase-like protein
250	NPKM_0179	CP000352	Rmet_0179	cca	117	8.18535	47	AST_189241-2	5UTR_0181; FREE; SenseCross_0181	40.6667	4.04145	2.87705	0.740741	1.66194	1.39344	1.95008	0.53159	1.09687	0.946709	1.21311	1.19441	0.904173	1.19088	1.52013	0.97541	0.111429	1.22091	1.36923	1.41283	0.417647	4.47283	3.27844	0.955844	0.498922	0.858108	1.1165	1.1139	Op0053f_2	GIP-TL-Ass	Q1LS11 Multifunctional CCA protein
251	3UTR_0180	CP000352	Rmet_0180		10	1	120	AST_177327+2	5UTR_0170; FREE; SenseCross_0170	173.667	19.3477	0.0575816	1.5	2.5	0.923225	0.429776	1.62474	1.19536	1.08069	1.01727	0.0969684	1.17507	1.06667	0.263763	0.930902	0.314371	1.14584	0.466667	4	0.954262	0.244392	0.489034	0.966667	0.211325	0.930189	0.57482	1.03922	Op0054r_1	NA	Q1LS10 Putative membrane protein
252	NPKM_0180	CP000352	Rmet_0180		100.667	7.50555	120	AST_177327+2	5UTR_0170; FREE; SenseCross_0170	173.667	19.3477	0.579655	1.90397	3.28368	0.923225	0.429776	2.06231	1	0	1.01727	0.0969684	0.983019	1.32119	2.06064	0.930902	0.314371	1.41926	0.66087	2.51028	0.954262	0.244392	0.692545	0.98615	0.083399	0.930189	0.57482	1.06016	Op0054r_1	NA	Q1LS10 Putative membrane protein
253	5UTR_0181	CP000352	Rmet_0181		4	0	36	AST_177327+2	5UTR_0170; FREE; SenseCross_0170	173.667	19.3477	0.0230326	0.916667	0.57735	0.767754	1.37355	1.19396	2.75	4.04145	1.01727	0.0969684	2.7033	0.583333	1.09109	0.930902	0.314371	0.626632	0.909091	0.19245	1.0175	0.082287	0.893455	0.606061	1.13625	0.930189	0.57482	0.651546	Op0054r_1	NA	Q1LS09 Putative uncharacterized protein
254	NPKM_0181	CP000352	Rmet_0181		106.333	6.02771	36	AST_177327+2	5UTR_0170; FREE; SenseCross_0170	173.667	19.3477	0.612284	1.42947	6.49808	0.767754	1.37355	1.86188	1.07837	1.16024	1.01727	0.0969684	1.06006	1.0815	0.999216	0.930902	0.314371	1.16178	0.712719	10.3609	1.0175	0.082287	0.700461	0.921512	2.05985	0.930189	0.57482	0.990672	Op0054r_1	NA	Q1LS09 Putative uncharacterized protein
255	NPKM_0182	CP000352	Rmet_0182		146.333	15.6312	18	AST_189241-2	5UTR_0181; FREE; SenseCross_0181	40.6667	4.04145	3.59836	1.63098	2.74926	1.39344	1.95008	1.17047	1.05467	0.2394	1.21311	1.19441	0.86939	0.931663	0.473065	0.97541	0.111429	0.95515	0.692737	1.88105	0.417647	4.47283	1.65867	0.896328	0.71414	0.858108	1.1165	1.04454	Op0055f_1	NA	Q1LS08 Short-chain dehydrogenase/reductase SDR
256	NPKM_0183	CP000352	Rmet_0183	folB	178	16.6433	13	AST_193075-2	5UTR_0185; FREE; SenseCross_0185	30	3.4641	5.93333	2.26592	3.33442	1.88889	3.49615	1.1996	1.14607	1.23796	0.944444	0.300529	1.21348	1.26966	1.54512	0.833333	0.721688	1.5236	0.616529	2.65893	0.447059	4.34077	1.37908	1.04575	0.49303	0.858824	0.960769	1.21766	Op0055f_1	MET-COF-Folate	Q1LS07 Dihydroneopterin aldolase
257	NPKM_0184	CP000352	Rmet_0184		160.333	3.05505	42	AST_193075-2	5UTR_0185; FREE; SenseCross_0185	30	3.4641	5.34444	1.40125	2.41092	1.88889	3.49615	0.741837	1.10603	0.897569	0.944444	0.300529	1.17109	1.17256	3.31474	0.833333	0.721688	1.40707	0.850148	1.28133	0.447059	4.34077	1.90165	1.01316	0.093695	0.858824	0.960769	1.1797	Op0055f_1	NA	Q1LS06 tRNA 2-thiocytidine biosynthesis protein ttcA
258	3UTR_0185	CP000352	Rmet_0185		22.3333	2.3094	64	AST_177327+2	5UTR_0170; FREE; SenseCross_0170	173.667	19.3477	0.128599	1.35821	1.82188	0.767754	1.37355	1.76907	0.913043	0.462497	1.01727	0.0969684	0.897539	0.835821	0.759771	0.930902	0.314371	0.897861	0.769231	1.25144	1.0175	0.082287	0.756001	0.926471	0.472475	0.930189	0.57482	0.996003	Op0056r_1	NA	Q1LS05 Putative uncharacterized protein
259	5UTR_0185	CP000352	Rmet_0185		53.6667	5.50757	64	AST_177327+2	5UTR_0170; FREE; SenseCross_0170	173.667	19.3477	0.309021	1.56522	1.54094	0.767754	1.37355	2.0387	1.0625	0.732051	1.01727	0.0969684	1.04446	0.732919	1.16395	0.930902	0.314371	0.787322	0.5	2.19007	1.0175	0.082287	0.4914	0.755102	1.66014	0.930189	0.57482	0.811773	Op0056r_1	NA	Q1LS05 Putative uncharacterized protein
260	NPKM_0185	CP000352	Rmet_0185		32	1	64	AST_177327+2	5UTR_0170; FREE; SenseCross_0170	173.667	19.3477	0.184261	1.60417	2.81849	0.767754	1.37355	2.08943	1.01493	0.0868751	1.01727	0.0969684	0.997691	0.979167	0.42265	0.930902	0.314371	1.05185	0.694805	1.67176	1.0175	0.082287	0.682855	0.901961	0.784561	0.930189	0.57482	0.969654	Op0056r_1	NA	Q1LS05 Putative uncharacterized protein
261	NPKM_0186	CP000352	Rmet_0186	glmU	86.3333	6.50641	29	AST_193075-2	5UTR_0185; FREE; SenseCross_0185	30	3.4641	2.87778	0.687259	3.06268	1.88889	3.49615	0.363843	1.07336	0.406499	0.944444	0.300529	1.1365	1.15058	1.13643	0.833333	0.721688	1.38069	1.29775	1.85564	0.447059	4.34077	2.90287	0.967626	0.226636	0.858824	0.960769	1.12669	Op0057f_1	MET-CAH-AminSug	Q1LS04 Bifunctional protein glmU
262	NPKM_0187	CP000352	Rmet_0187	glmS	116.333	5.68624	42	AST_193985-2	; FREE	3	0	38.7778	0.848138	0.842815	1.11111	0.57735	0.763324	1.11748	2.044	1.44444	2.3094	0.773639	1.26934	1.93533	0.888889	0.57735	1.42801	1.11824	0.612064	0.6	0.845299	1.86374	0.971795	0.607746	0.615385	0.96225	1.57917	Op0057f_1	MET-CAH-AminSug	Q1LS03 Glutamine--fructose-6-phosphate transaminase
263	NPKM_0188	CP000352	Rmet_0188		269.667	14.1892	14	AST_203040-2	; FREE	11.6667	1.52753	23.1143	0.349815	9.16916	0.6	1.84634	0.583024	0.980222	0.155957	0.971429	0.158362	1.00905	0.903585	0.935154	0.714286	1.24275	1.26502	2.09541	6.42486	2.04762	2.37967	1.02334	0.944515	0.260493	0.911765	0.57735	1.03592	Op0057f_1	NA	Q1LS02 Pilus assembly protein
264	NPKM_0189	CP000352	Rmet_0189		168	21.9317	14	AST_203040-2	; FREE	11.6667	1.52753	14.4	0.244048	5.36686	0.6	1.84634	0.406746	0.982143	0.100868	0.971429	0.158362	1.01103	0.918651	0.394162	0.714286	1.24275	1.28611	2.73984	6.88963	2.04762	2.37967	1.33806	0.874747	0.973049	0.911765	0.57735	0.9594	Op0057f_1	GIP-PTL-T2S	Q1LS01 Type-4 fimbrial biogenesis pilV transmembrane protein
265	NPKM_0190	CP000352	Rmet_0190		156	19.5192	11	AST_203040-2	; FREE	11.6667	1.52753	13.3714	0.260684	4.94883	0.6	1.84634	0.434473	0.963675	0.168818	0.971429	0.158362	0.992019	0.978632	0.102342	0.714286	1.24275	1.37009	2.58197	3.29878	2.04762	2.37967	1.26096	0.95122	0.199834	0.911765	0.57735	1.04327	Op0057f_1	GIP-PTL-T2S	Q1LS00 Type-4 fimbrial biogenesis transmembrane protein
266	NPKM_0191	CP000352	Rmet_0191		204.333	2.3094	11	AST_203040-2	; FREE	11.6667	1.52753	17.5143	0.207178	20.7241	1.51429	1.66242	0.136816	0.978793	0.465479	0.971429	0.158362	1.00758	0.97553	0.478289	0.714286	1.24275	1.36574	3.44882	5.60131	0.811321	0.800641	4.25087	0.96	0.297123	0.911765	0.57735	1.0529	Op0057f_1	GIP-PTL-T2S	Q1LRZ9 Putative type-4 fimbrial biogenesis transmembrane protein
267	NPKM_0192	CP000352	Rmet_0192		166.667	4.72582	59	AST_203040-2	; FREE	11.6667	1.52753	14.2857	0.278	14.1373	1.51429	1.66242	0.183585	0.988	0.257041	0.971429	0.158362	1.01706	0.978	0.420209	0.714286	1.24275	1.3692	2.47482	5.4567	0.811321	0.800641	3.05036	0.941296	1.69567	0.911765	0.57735	1.03239	Op0057f_1	GIP-PTL-T2S	Q1LRZ8 Putative type-4 fimbrial biogenesis pily1-related protein
268	NPKM_0193	CP000352	Rmet_0193		234.667	19.5021	10	AST_203040-2	; FREE	11.6667	1.52753	20.1143	0.335227	5.77613	1.31429	1.2002	0.255064	1.02699	0.248345	0.971429	0.158362	1.05719	0.994318	0.0476071	0.714286	1.24275	1.39205	1.85169	3.26537	0.934783	0.27707	1.98088	0.959889	0.348559	0.882353	0.845299	1.08787	Op0057f_1	GIP-PTL-T2S	Q1LRZ7 Pilus assembly protein PilE
269	NPKM_0194	CP000352	Rmet_0194	ribA	157.667	11.5902	11	AST_203040-2	; FREE	11.6667	1.52753	13.5143	1.20507	1.82953	1.42857	0.634648	0.843552	0.947146	0.360846	0.971429	0.158362	0.975003	0.934461	0.541132	0.4	2.60977	2.33615	0.977193	0.344211	0.86	0.276707	1.13627	0.975446	0.201887	0.794118	0.652252	1.22834	Op0057f_1	MET-COF-Ribo	Q1LRZ6 GTP cyclohydrolase-2
270	NPKM_0195	CP000352	Rmet_0195	bfr	39	3.60555	12	AST_209436-2	5UTR_0199; FREE; SenseCross_0199	17.6667	2.08167	2.20755	2.10256	3.72526	1.35849	1.66067	1.54772	0.957265	0.166091	0.90566	0.540833	1.05698	0.888889	0.667457	0.849057	0.653328	1.04691	0.556911	2.91916	0.597222	2.53471	0.932501	1	0	0.645833	3.59252	1.54839	Op0057f_1	NA	Q1LRZ5 Bacterioferritin
271	NPKM_0196	CP000352	Rmet_0196		94	3.60555	11	AST_209436-2	5UTR_0199; FREE; SenseCross_0199	17.6667	2.08167	5.32075	1.58865	1.75042	1.35849	1.66067	1.16942	1.09574	0.654334	0.90566	0.540833	1.20988	1.00709	0.0567372	0.849057	0.653328	1.18613	0.694196	1.17723	0.597222	2.53471	1.16238	0.951456	0.177104	0.916667	0.527525	1.03795	Op0057f_2	MET-AA-Urea	Q1LRZ4 GCN5-related N-acetyltransferase
272	3UTR_0197	CP000352	Rmet_0197	qor	31	2.64575	43	AST_209436-2	5UTR_0199; FREE; SenseCross_0199	17.6667	2.08167	1.75472	3.06452	3.54756	1.35849	1.66067	2.25582	1.02317	0.261499	0.90566	0.540833	1.12975	1.09677	0.346991	0.849057	0.653328	1.29176	0.578947	1.82214	0.597222	2.53471	0.9694	0.82243	1.10507	0.916667	0.527525	0.897196	Op0057f_3	NA	Q1LRZ3 Alcohol dehydrogenase, zinc-binding
273	NPKM_0197	CP000352	Rmet_0197	qor	86.3333	5.1316	43	AST_209436-2	5UTR_0199; FREE; SenseCross_0199	17.6667	2.08167	4.88679	2.99228	6.55033	1.35849	1.66067	2.20265	1.15054	0.903979	0.90566	0.540833	1.27039	1.00386	0.0244442	0.849057	0.653328	1.18233	0.552258	2.75769	0.597222	2.53471	0.924711	0.932075	0.828452	0.916667	0.527525	1.01681	Op0057f_3	NA	Q1LRZ3 Alcohol dehydrogenase, zinc-binding
274	3UTR_0198	CP000352	Rmet_0198	dmeF	12.6667	1.52753	286	AST_177327+2	5UTR_0170; FREE; SenseCross_0170	173.667	19.3477	0.0729367	1.07895	0.27707	0.767754	1.37355	1.40533	0.984962	0.140585	1.01727	0.0969684	0.968237	0.815789	0.869924	0.930902	0.314371	0.876343	0.804878	0.69923	1.0175	0.082287	0.791035	1.02941	0.288675	0.930189	0.57482	1.10667	Op0058r_2	EIP-TRA-Ion	Q1LRZ2 Cation diffusion facilitator family transporter
275	NPKM_0198	CP000352	Rmet_0198	dmeF	44.3333	3.21455	286	AST_177327+2	5UTR_0170; FREE; SenseCross_0170	173.667	19.3477	0.255278	1.32331	3.02259	0.767754	1.37355	1.72361	0.894737	0.63345	1.01727	0.0969684	0.879543	1	0	0.930902	0.314371	1.07423	1.05114	0.457265	1.0175	0.082287	1.03306	0.916031	1.12489	0.930189	0.57482	0.984779	Op0058r_2	EIP-TRA-Ion	Q1LRZ2 Cation diffusion facilitator family transporter
276	5UTR_0199	CP000352	Rmet_0199		8.33333	0.57735	16	AST_207938+2	; FREE; SenseCross_0200	2.66667	0.57735	3.125	1.96	2.58568	1.125	0.57735	1.74222	1.14286	1.1547	1.125	0.57735	1.01587	0.8	0.791812	1	0	0.8	0.877551	0.39736	1	0	0.877551	2.29167	1.45333	0.888889	0.288675	2.57812	Op0058r_1	NA	Q1LRZ1 Transcriptional regulator, LysR family
277	NPKM_0199	CP000352	Rmet_0199		9.33333	0.57735	16	AST_207938+2	; FREE; SenseCross_0200	2.66667	0.57735	3.5	1.39286	2.32457	1.125	0.57735	1.2381	0.96	0.211325	1.125	0.57735	0.853333	1.10714	0.475087	1	0	1.10714	0.820513	1.0829	1	0	0.820513	0.90625	0.57735	0.888889	0.288675	1.01953	Op0058r_1	NA	Q1LRZ1 Transcriptional regulator, LysR family
278	5UTR_0200	CP000352	Rmet_0200	leuC	2	1	38	AST_209436-2	5UTR_0199; FREE; SenseCross_0199	17.6667	2.08167	0.113208	1.5	0.366025	1.35849	1.66067	1.10417	1.33333	0.42265	0.90566	0.540833	1.47222	1.16667	0.131881	0.849057	0.653328	1.37407	1	0	0.597222	2.53471	1.67442	0.875	0.288675	0.916667	0.527525	0.954545	Op0059f_1	MET-AA-ValLeuIle	Q1LRZ0 3-isopropylmalate dehydratase, large subunit
279	NPKM_0200	CP000352	Rmet_0200	leuC	2.66667	0.57735	38	AST_209436-2	5UTR_0199; FREE; SenseCross_0199	17.6667	2.08167	0.150943	1.375	0.866025	1.35849	1.66067	1.01215	1.125	0.57735	0.90566	0.540833	1.24219	0.75	1.1547	0.849057	0.653328	0.883333	0.818182	0.42265	0.597222	2.53471	1.36998	0.777778	1.1547	0.916667	0.527525	0.848485	Op0059f_1	MET-AA-ValLeuIle	Q1LRZ0 3-isopropylmalate dehydratase, large subunit
280	NPKM_0201	CP000352	Rmet_0201	leuD	4	1	19	AST_210213-2	; FREE	15	1	0.266667	1	0	1.86667	3.25	0.535714	1	0	1.06667	0.5	0.9375	0.833333	0.42265	1	0	0.833333	1	0	0.511905	2.68941	1.95349	1	0	0.916667	0.527525	1.09091	Op0059f_1	MET-AA-ValLeuIle	Q1LKH6 3-isopropylmalate dehydratase, small subunit
281	NPKM_0202	CP000352	Rmet_0202	dehH1	33.6667	2.08167	31	AST_214286-2	5UTR_0204; FREE; SenseCross_0204	17	1.73205	1.98039	1.12871	1.06166	1.62745	2.79692	0.693546	0.960396	0.501439	0.176471	5.12436	5.44224	0.910891	0.511282	0.0980392	6.63953	9.29109	0.72807	4.00929	0.53012	3.60191	1.37341	0.845361	2.37544	4.88889	4.61585	0.172915	Op0059f_2	MET-XEN-Hex	Q1LRY8 Alpha/beta hydrolase fold
282	NPKM_0203	CP000352	Rmet_0203		235.333	15.9478	49	AST_214286-2	5UTR_0204; FREE; SenseCross_0204	17	1.73205	13.8431	3.99717	5.17207	1.62745	2.79692	2.45609	1.06091	0.547864	1.11765	0.535898	0.949232	1.09065	1.13267	0.901961	0.39228	1.2092	0.301205	5.08031	0.53012	3.60191	0.568182	0.993324	0.071094	0.807018	1.16229	1.23086	Op0059f_3	NA	Q1LRY7 Putative signal peptide protein
283	3UTR_0204	CP000352	Rmet_0204		18.3333	1.52753	107	AST_210598+2	; Cont_0201; SenseCross_0202	79.3333	8.73689	0.231092	1.74545	4.19277	7.93697	8.79766	0.219914	1.2	0.75	0.781513	1.32358	1.53548	0.945455	0.218218	0.844538	0.728824	1.11949	0.552083	3.54658	0.121758	8.63631	4.53428	0.846154	1.02996	1.23118	1.57774	0.687269	Op0060r_1	NA	Q1LRY6 Transcriptional regulator, GntR family
284	5UTR_0204	CP000352	Rmet_0204		15	2	107	AST_210598+2	; Cont_0201; SenseCross_0202	79.3333	8.73689	0.189076	3.8	2.48034	0.638655	2.01248	5.95	1.18182	0.923568	0.781513	1.32358	1.51222	2.35556	1.21449	0.844538	0.728824	2.78917	0.0994152	3.19081	1.51316	1.65374	0.0657005	0.648148	2.00759	1.23118	1.57774	0.526443	Op0060r_1	NA	Q1LRY6 Transcriptional regulator, GntR family
285	NPKM_0204	CP000352	Rmet_0204		14	1	107	AST_210598+2	; Cont_0201; SenseCross_0202	79.3333	8.73689	0.176471	1.88095	2.44639	0.638655	2.01248	2.94518	1.11905	0.659407	0.781513	1.32358	1.4319	1.02381	0.0947882	0.844538	0.728824	1.21227	0.607595	1.71041	1.51316	1.65374	0.401541	0.829787	0.818102	1.23118	1.57774	0.673976	Op0060r_1	NA	Q1LRY6 Transcriptional regulator, GntR family
286	NPKM_0205	CP000352	Rmet_0205	aptA	31.3333	2.3094	38	AST_214754-2	; FREE	0.333333	0.57735	94	0.978723	0.17375	83	10.2795	0.0117918	1.02128	0.201446	2	0.288675	0.510638	1.05319	0.264156	7	0.950175	0.150456	1.07609	0.381881	0.53012	3.60191	2.02989	0.895833	1.54701	0.5	0.288675	1.79167	Op0061f_1	MET-CAH-Prop	Q1LRY5 Aminotransferase
287	NPKM_0206	CP000352	Rmet_0206	mmsA	79.6667	3.78594	24	AST_215918-2	; FREE	4.33333	1.52753	18.3846	1.33473	1.5696	1.30769	0.4971	1.02067	1.03347	0.539741	1.15385	0.263763	0.895676	1.09623	1.75708	0.538462	0.654654	2.03586	0.824451	1.22122	0.647059	1.1547	1.27415	0.991903	0.134935	0.6	1	1.65317	Op0061f_2	MET-CAH-Prop	Q1LRY4 Methylmalonate-semialdehyde dehydrogenase (Acylating)
288	3UTR_0207	CP000352	Rmet_0207		2	0	67	AST_220822-2	; FREE; SenseCross_0208	13.6667	1.1547	0.146341	1.16667	0.132453	0.829268	0.869924	1.40686	1	0	1	0	1	1.66667	0.872872	0.95122	0.211325	1.75214	2	0.754157	1.11765	0.436436	1.78947	1.4	0.3849	0.75	1.33333	1.86667	Op0061f_2	EIP-TRA-Ion	Q1LRY3 Amino acid permease-associated region
289	NPKM_0207	CP000352	Rmet_0207		12.3333	1.52753	67	AST_217779-2	; FREE	0.666667	0.57735	18.5	0.837838	0.654654	1	0	0.837838	0.833333	0.288675	1.17073	1.0829	0.711806	0.864865	0.621374	1	0	0.864865	0.967742	0.131881	2	0.316725	0.483871	0.945946	0.3849	1.5	0.57735	0.630631	Op0061f_2	EIP-TRA-Ion	Q1LRY3 Amino acid permease-associated region
290	3UTR_0208	CP000352	Rmet_0208		6.33333	0.57735	131	AST_210598+2	; Cont_0201; SenseCross_0202	79.3333	8.73689	0.0798319	1.05263	0.288675	0.638655	2.01248	1.6482	1.52632	1.58362	0.781513	1.32358	1.95303	1.26316	1.05662	0.844538	0.728824	1.49568	0.9	0.42265	1.51316	1.65374	0.594783	0.689655	0.981981	1.23118	1.57774	0.560157	Op0062r_1	NA	Q1LRY2 Transcriptional regulator, GntR family
291	5UTR_0208	CP000352	Rmet_0208		12	1.73205	131	AST_220242+2	5UTR_0209; FREE; SenseCross_0209	51.6667	5.50757	0.232258	0.861111	0.57735	0.716129	1.48652	1.20245	0.916667	0.366025	1.2	1.04732	0.763889	0.75	0.685275	0.56129	2.48726	1.33621	1.16129	0.528312	1.27928	1.02869	0.907769	0.969697	0.108167	0.688172	2.89929	1.40909	Op0062r_1	NA	Q1LRY2 Transcriptional regulator, GntR family
292	NPKM_0208	CP000352	Rmet_0208		19	1	131	AST_220242+2	5UTR_0209; FREE; SenseCross_0209	51.6667	5.50757	0.367742	0.894737	1	0.716129	1.48652	1.24941	1.05263	0.5	1.2	1.04732	0.877193	0.982456	0.131881	0.56129	2.48726	1.75035	1.19608	2.11325	1.27928	1.02869	0.934963	0.916667	0.503616	0.688172	2.89929	1.33203	Op0062r_1	NA	Q1LRY2 Transcriptional regulator, GntR family
293	5UTR_0209	CP000352	Rmet_0209		13.3333	2.51661	23	AST_220822-2	; FREE; SenseCross_0208	13.6667	1.1547	0.97561	0.875	0.45397	0.829268	0.869924	1.05515	1	0	1.17073	1.0829	0.854167	0.875	0.362455	0.95122	0.211325	0.919872	1.48571	0.930857	1.11765	0.436436	1.32932	0.636364	1.5396	0.75	1.33333	0.848485	Op0063f_1	NA	Q1LRY1 Putative uncharacterized protein
294	NPKM_0209	CP000352	Rmet_0209		21.6667	0.57735	23	AST_220822-2	; FREE; SenseCross_0208	13.6667	1.1547	1.58537	1.30769	2.15473	0.829268	0.869924	1.57692	0.55	1.63429	1.17073	1.0829	0.469792	1.01538	0.129332	0.95122	0.211325	1.06746	1.35294	0.791602	1.11765	0.436436	1.21053	0.876923	0.557188	0.75	1.33333	1.16923	Op0063f_1	NA	Q1LRY1 Putative uncharacterized protein
295	NPKM_0210	CP000352	Rmet_0210	sbm	41.3333	2.08167	56	AST_221469-2	; FREE	1.33333	0.57735	31	1.04839	0.326631	8.5	4.75087	0.12334	1.10484	1.20064	1.5	0.42265	0.736559	1.04839	0.752158	0.75	0.211325	1.39785	1.15385	0.693778	0.147059	4.59251	7.84615	0.861314	3.00889	0.5	1	1.72263	Op0063f_2	NA	Q1LRY0 Methylmalonyl-CoA mutase
296	NPKM_0211	CP000352	Rmet_0211		85.6667	12.7017	11	AST_224579-2	; FREE	9.33333	0.57735	9.17857	0.634241	1.72073	1.53571	2.37544	0.412994	0.937743	0.30792	2.39286	6.17614	0.391893	0.964981	0.22592	0.678571	2.59808	1.42208	1.19632	1.01514	0.418605	3.29703	2.85787	0.979253	0.164587	0.985075	0.094495	0.99409	Op0063f_3	EIP-TRA-ABC	Q1LRX9 Histidine triad (HIT) protein
297	NPKM_0212	CP000352	Rmet_0212	hbdA	171	5	45	AST_226725-2	5UTR_0213; FREE; SenseCross_0213	33.6667	4.04145	5.07921	0.760234	1.78046	0.742574	1.50111	1.02378	1.06823	0.871525	0.663366	2.03508	1.61031	1.21248	2.17319	0.831683	0.704682	1.45786	1.08462	0.486503	0.773333	1.18374	1.40252	1.03467	0.3364	0.985075	0.094495	1.05035	Op0063f_3	MET-CAH-But	Q1LRX8 3-hydroxyacyl-CoA dehydrogenase
298	3UTR_0213	CP000352	Rmet_0213	crp1	15.6667	2.08167	125	AST_220242+2	5UTR_0209; FREE; SenseCross_0209	51.6667	5.50757	0.303226	0.702128	1.51433	0.716129	1.48652	0.980449	0.984252	0.158362	1.2	1.04732	0.82021	0.851064	0.507436	0.56129	2.48726	1.51626	0.818182	0.732051	1.27928	1.02869	0.639565	0.844444	1.0829	0.688172	2.89929	1.22708	Op0064r_1	NA	Q1LRX7 Cyclic nucleotide-binding protein
299	5UTR_0213	CP000352	Rmet_0213	crp1	182.667	15.1767	125	AST_220242+2	5UTR_0209; FREE; SenseCross_0209	51.6667	5.50757	3.53548	0.576642	3.05753	0.716129	1.48652	0.805221	0.470803	4.37308	1.2	1.04732	0.392336	0.565693	3.57349	0.56129	2.48726	1.00784	0.705696	1.52116	1.27928	1.02869	0.551636	1.32558	2.48071	0.688172	2.89929	1.92624	Op0064r_1	NA	Q1LRX7 Cyclic nucleotide-binding protein
300	NPKM_0213	CP000352	Rmet_0213	crp1	42.3333	3.05505	125	AST_220242+2	5UTR_0209; FREE; SenseCross_0209	51.6667	5.50757	0.819355	0.937008	0.4971	0.716129	1.48652	1.30843	0.957447	0.216333	1.2	1.04732	0.797872	1.02362	0.17948	0.56129	2.48726	1.82369	0.714286	2.95375	1.27928	1.02869	0.55835	1.016	0.12536	0.688172	2.89929	1.47638	Op0064r_1	NA	Q1LRX7 Cyclic nucleotide-binding protein
301	NPKM_0214	CP000352	Rmet_0214		10	0	32	AST_227809-2	; FREE	2.66667	0.57735	3.75	0.6		1.125	0.57735	0.533333	1	0	8.375	9.34339	0.119403	0.966667	0.57735	0.375	1.05662	2.57778	0.777778	2.3094	0.111111	4.6188	7	0.933333	0.42265	0.0447761	8.4404	20.8444	Op0065f_1	MET-LIP-FAMet	Q1LRX6 AMP-dependent synthetase and ligase
302	NPKM_0215	CP000352	Rmet_0215	livG8	3.66667	1.1547	15	AST_229076-2	; FREE	1.33333	0.57735	2.75	0.454545	1.1547	1.25	0.12536	0.363636	1.18182	0.3849	1.5	1.1547	0.787879	1.18182	0.3849	1	0	1.18182	1	0	0.2	0.501439	5	0.923077	0.57735	0.666667	1.1547	1.38462	Op0065f_1	EIP-TRA-ABC	Q1LRX5 ABC transporter-related protein
303	NPKM_0216	CP000352	Rmet_0216		5	1.73205	11	AST_230062-2	; FREE	0.666667	0.57735	7.5	0.533333	1.01036	8	4.04145	0.0666667	0.933333	0.144338	1.5	0.211325	0.622222	0.8	0.57735	0.5	0.288675	1.6	0.875	0.288675	0.75	0.845299	1.16667	0.928571	0.288675	1	0	0.928571	Op0065f_1	EIP-TRA-ABC	Q1LRX4 Inner-membrane translocator
304	NPKM_0217	CP000352	Rmet_0217		6.33333	0.57735	21	AST_230879-2	; FREE	4.66667	1.52753	1.35714	0.578947	2.3094	1	0	0.578947	1	0	0.571429	0.950175	1.75	1	0	0.642857	0.659407	1.55556	0.454545	1.73205	0.785714	0.247436	0.578512	0.842105	0.57735	2	2.3094	0.421053	Op0065f_1	EIP-TRA-ABC	Q1LRX3 Inner-membrane translocator
305	NPKM_0218	CP000352	Rmet_0218		5	1	18	AST_231872-2	; FREE	0.666667	0.57735	7.5	0.6	1	1.5	0.211325	0.4	1.06667	0.154701	1.5	0.57735	0.711111	1.13333	0.42265	6.5	3.17543	0.174359	0.777778	0.42265	1	0	0.777778	1.125	0.309401	3.66667	4.6188	0.306818	Op0065f_2	EIP-TRA-ABC	Q1LRX2 Putative branched-chain amino acid transport system substrate-binding protein
306	NPKM_0219	CP000352	Rmet_0219	livF8	4.66667	1.1547	17	AST_233371-2	; FREE	2.33333	0.57735	2	0.642857	1.44338	1	0	0.642857	1.28571	1.1547	0.428571	2.3094	3	1.14286	0.288675	0.571429	0.866025	2	0.666667		0.571429	0.866025	1.16667	0.944444	0.57735	1		0.944444	Op0065f_2	EIP-TRA-ABC	Q1LRX1 ABC transporter-related protein
307	3UTR_0220	CP000352	Rmet_0220	paaK	7.33333	0.57735	132	AST_241414-2	5UTR_0227; FREE; SenseCross_0227	185.667	21.1266	0.0394973	0.772727	1.44338	2.307	4.09842	0.334949	1.04545	0.288675	0.863555	0.735509	1.21064	0.727273	1.1547	0.937163	0.258175	0.776036	0.705882	1.05662	0.426459	4.01423	1.65522	0.826087	1.1547	1.06861	0.447947	0.77305	Op0065f_2	MET-AA-Tyr	Q1LRX0 Putative phenylacetate-CoA ligase
308	NPKM_0220	CP000352	Rmet_0220	paaK	11.3333	1.52753	132	AST_234345-2	; FREE	3	0	3.77778	0.882353	0.527525	0.888889	0.57735	0.992647	0.941176	0.184714	0.888889	0.57735	1.05882	0.852941	0.621374	0.333333	2	2.55882	0.7	1.5	0.5	1.1547	1.4	0.96875	0.102996	0.625	0.57735	1.55	Op0065f_2	MET-AA-Tyr	Q1LRX0 Putative phenylacetate-CoA ligase
309	3UTR_0221	CP000352	Rmet_0221		14	2	190	AST_229716+2	; Cont_0215; SenseCross_0216	6.33333	0.57735	2.21053	1.66667	2.64586	1.26316	1.05662	1.31944	1.2619	0.665229	1	0	1.2619	1.2381	0.81666	4.57895	5.41889	0.270389	0.685714	2.07889	0.541667	1.70171	1.26593	0.792453	0.812669	1.05263	0.288675	0.75283	Op0066r_1	NA	Q1LRW9 Putative uncharacterized protein
310	NPKM_0221	CP000352	Rmet_0221		171.667	3.78594	190	AST_229716+2	; Cont_0215; SenseCross_0216	6.33333	0.57735	27.1053	1.18058	3.24287	1.26316	1.05662	0.934628	1.04466	0.425682	1	0	1.04466	0.957282	0.256664	4.57895	5.41889	0.209061	0.743421	5.0037	0.541667	1.70171	1.37247	0.892193	1.09299	1.05263	0.288675	0.847584	Op0066r_1	NA	Q1LRW9 Putative uncharacterized protein
311	NPKM_0222	CP000352	Rmet_0222	nppD	91	3	31	AST_229716+2	; Cont_0215; SenseCross_0216	6.33333	0.57735	14.3684	1.01832	0.105881	0.736842	0.96225	1.382	1.04029	0.563073	1	0	1.04029	1.12088	0.766133	4.57895	5.41889	0.24479	0.964029	0.197188	1.5	0.739637	0.642686	1.05634	0.383577	1.05263	0.288675	1.00352	Op0066r_1	MET-EN-Nitrog	Q1LRW8 2-nitropropane dioxygenase, NPD
312	NPKM_0223	CP000352	Rmet_0223		100	10.4403	42	AST_237044+2	; FREE	5	0	20	1.05	0.175294	0.666667	2.88675	1.575	1.19667	0.959034	1.26667	2.3094	0.944737	1.38333	1.23886	0.466667	4.6188	2.96429	1.12063	0.376782	2.1	2.32457	0.533636	0.852368	1.59642	0.526316	2.59808	1.6195	Op0066r_1	NA	Q1LRW7 SAM-dependent methyltransferase
313	NPKM_0224	CP000352	Rmet_0224		173	3.4641	10	AST_237044+2	; FREE	5	0	34.6	1.02697	0.182399	0.666667	2.88675	1.54046	1.06744	1.74686	1.26667	2.3094	0.842714	1.20424	1.60262	0.466667	4.6188	2.58051	1.197	1.06361	2.1	2.32457	0.569999	1.01444	0.121294	0.526316	2.59808	1.92744	Op0066r_1	NA	Q1LRW6 Putative uncharacterized protein
314	NPKM_0225	CP000352	Rmet_0225	dac	119	6.245	26	AST_239926+2	; FREE	2	1	59.5	1.09244	0.40269	1.33333	0.309401	0.819328	1.16807	0.924223	1.33333	0.42265	0.87605	1.29692	2.91903	0.666667	0.42265	1.94538	1.21538	1.01344	2.625	2.01111	0.463004	0.916067	0.571111	0	4.6188		Op0066r_1	NA	Q1LRW5 Penicillin-binding protein 6. Serine peptidase. MEROPS family S11
315	NPKM_0226	CP000352	Rmet_0226		126.667	17.0978	14	AST_240247+2	; FREE	1.33333	0.57735	95	1.17895	0.567965	0.75	0.211325	1.57193	1.09474	0.319983	1	0	1.09474	1.14211	0.505618	1	0	1.14211	1.09375	0.246666	1.66667	0.42265	0.65625	0.786058	1.26758	0.75	0.211325	1.04808	Op0066r_1	NA	Q1LRW4 Putative transmembrane protein
316	5UTR_0227	CP000352	Rmet_0227		6.66667	0.57735	12						1.35	1.01036		7		0.75	2.88675				0.85	0.866025		5.48483		0.703704	0.92376	0.238095	2.47521	2.95556	1.13333	0.436436				Op0066r_1	NA	Q1LRW3 Ferredoxin-like protein
317	NPKM_0227	CP000352	Rmet_0227		598	115.313	12	AST_241073+2	; FREE	1.33333	1.1547	448.5	1.72018	1.8561	5.25	2.62991	0.327653	0.98272	0.0513219	1.25	0.144338	0.786176	0.941472	0.207668	4.75	2.16506	0.198205	0.748542	1.74396	0.238095	2.47521	3.14388	1.00908	0.0434936	1.4	0.3849	0.720768	Op0066r_1	NA	Q1LRW3 Ferredoxin-like protein
318	5UTR_0228	CP000352	Rmet_0228	dctA	22.6667	4.16333	23	AST_241414-2	5UTR_0227; FREE; SenseCross_0227	185.667	21.1266	0.122083	0.176471	3.16632	2.307	4.09842	0.0764935	1.26087	0.208107	18.5	9.57899	0.0681551	1.45588	1.1815	0.0143627	8.43164	101.366	6.33333	1.67357	0.426459	4.01423	14.851	2.19685	1.47908	0.031185	10.8498	70.4457	Op0067f_1	NA	Q1LRW2 C4-dicarboxylate transport protein 1
319	NPKM_0228	CP000352	Rmet_0228	dctA	7.66667	1.52753	23	AST_241562-2	; FREE	8.66667	2.51661	0.884615	1.17391	0.872872	49.4231	10.3367	0.0237523	1.86765	0.731475	0.863555	0.735509	2.16274	0.73913	0.654654	0.307692	1.93926	2.40217	0.851852	0.640513	0.426459	4.01423	1.9975	1.27586	0.229988	0.031185	10.8498	40.9126	Op0067f_1	NA	Q1LRW2 C4-dicarboxylate transport protein 1
320	NPKM_0229	CP000352	Rmet_0229	dctB	29.6667	1.52753	48	AST_243223-2	; FREE	1	0	29.6667	1.75281	8.83605	12	11	0.146067	0.988764	0.0702927	2		0.494382	0.88764	0.702927	1.33333	0.57735	0.66573	0.551282	7.57166	0.555556	1.73067	0.992308	0.886364	0.673863	0.833333	0.288675	1.06364	Op0067f_1	NA	Q1LRW1 Sensor protein
321	NPKM_0230	CP000352	Rmet_0230	dctD	25	4	32	AST_245204-2	; FREE	3	0	8.33333	2.2	3.26223	1.33333	1	1.65	0.986667	0.0728223	1.11111	0.218218	0.888	0.973333	0.0856244	1.55556	0.545545	0.625714	0.49697	2.67887	0.666667	0.618802	0.745455	0.891892	4.6188	0	2.18218		Op0067f_1	NA	Q1LRW0 Two component, sigma54 specific, transcriptional regulator, Fis family
322	3UTR_0231	CP000352	Rmet_0231	hutH	8	1	103	AST_252421-2	; FREE; SenseCross_0234	123.667	15.0111	0.06469	1.08333	0.309401	0.51752	3.0452	2.09332	0.913043	0.216333	1	0	0.913043	0.708333	1.47927	0.703504	1.43262	1.00686	0.576923	3.17543	0.770833	1.34145	0.748441	0.916667	0.42265	0.934097	0.323258	0.981339	Op0067f_1	MET-EN-Nitrog	Q1LRV9 Histidine ammonia-lyase
323	NPKM_0231	CP000352	Rmet_0231	hutH	7.66667	2.08167	103	AST_246497-2	; FREE	1.66667	0.57735	4.6	0.652174	0.865333	0.8	0.288675	0.815217	1	0	0.940701	0.292426	1.06304	1	0	1.2	0.129332	0.833333	1.4	2	1	0	1.4	1.09524	0.309401	1.2	0.131881	0.912698	Op0067f_1	MET-EN-Nitrog	Q1LRV9 Histidine ammonia-lyase
324	3UTR_0232	CP000352	Rmet_0232		19.6667	3.21455	190	AST_242841+2	; Cont_0228; SenseCross_0229	20.3333	2.51661	0.967213	0.508475	2.29364	1.67213	2.64737	0.304088	1.00559	0.0645699	1.06931	0.337751	0.94041	0.830508	0.581616	0.868852	0.529813	0.955868	1.1	0.366025	0.519608	3.91379	2.11698	0.631579	3.5	0.852459	1.11847	0.740891	Op0068r_2	GIP-REP-Recomb	Q1LRV8 UvrD/REP helicase
325	NPKM_0232	CP000352	Rmet_0232		59.6667	2.51661	190	AST_249982+2	; FREE; SenseCross_0235	67.3333	7.57188	0.886139	0.536313	5.01516	0.10396	7.03852	5.15882	0.966102	0.158182	1	0	0.966102	0.899441	0.951996	0.00990099	7.6395	90.8436	1.375	1.81665	0.285714	2.5	4.8125	0.833333	1.88982	0.00462963	10.5047	180	Op0068r_2	GIP-REP-Recomb	Q1LRV8 UvrD/REP helicase
326	NPKM_0233	CP000352	Rmet_0233		616.333	42.595	20	AST_249982+2	; FREE; SenseCross_0235	67.3333	7.57188	9.15347	0.42185	6.4641	0.10396	7.03852	4.05779	0.972958	0.24405	1.06931	0.337751	0.909896	0.807463	2.15373	1.0099	0.0409257	0.799547	0.741026	2.27941	1.38095	1.05505	0.536605	0.823235	0.46443	0.962963	0.210403	0.854898	Op0068r_2	NA	Q1LRV7 Thioredoxin-like protein
327	5UTR_0234	CP000352	Rmet_0234		105.667	17.3877	17	AST_249982+2	; FREE; SenseCross_0235	67.3333	7.57188	1.56931	0.485804	1.80337	1.53465	2.02404	0.316556	0.201893	4.23693	1.06931	0.337751	0.188807	0.656151	1.17338	1.0099	0.0409257	0.649719	0.876623	0.317427	0.674194	1.87226	1.30025	1.8125	3.11098	0.962963	0.210403	1.88221	Op0068r_1	NA	Q1LRV6 Putative uncharacterized protein
328	NPKM_0234	CP000352	Rmet_0234		62	0	17	AST_249982+2	; FREE; SenseCross_0235	67.3333	7.57188	0.920792	2.12366	8.08041	1.53465	2.02404	1.3838	1.09677	0.986394	1.06931	0.337751	1.02569	0.94086	0.431124	1.0099	0.0409257	0.931636	0.544304	2.73963	0.674194	1.87226	0.807341	0.764706	1.04932	0.962963	0.210403	0.794118	Op0068r_1	NA	Q1LRV6 Putative uncharacterized protein
329	5UTR_0235	CP000352	Rmet_0235		8.33333	0.57735	25	AST_252421-2	; FREE; SenseCross_0234	123.667	15.0111	0.0673854	0.56	3.17543	0.51752	3.0452	1.08208	0.968641	0.146852	0.940701	0.292426	1.0297	0.68	2.3094	0.703504	1.43262	0.96659	0.714286	0.63345	0.770833	1.34145	0.926641	1.07143	0.211325	0.934097	0.323258	1.14702	Op0069f_1	NA	Q1LRV5 Putative uncharacterized protein
330	NPKM_0235	CP000352	Rmet_0235		95.6667	10.2144	25	AST_252421-2	; FREE; SenseCross_0234	123.667	15.0111	0.773585	0.919861	0.53936	0.51752	3.0452	1.77744	0.56	3.17543	0.940701	0.292426	0.595301	0.89547	0.427024	0.703504	1.43262	1.27287	0.840909	1	0.770833	1.34145	1.09091	0.838129	0.870164	0.934097	0.323258	0.897261	Op0069f_1	NA	Q1LRV5 Putative uncharacterized protein
331	3UTR_0236	CP000352	Rmet_0236	rhtB	54.3333	8.32666	62	AST_252995-2	; FREE	0.333333	0.57735	163	1.40491	1.0291	13	3.4641	0.10807	1.00933	0.0834377	0.940701	0.292426	1.07295	1.33742	0.988798	8	1.34715	0.167178	0.650655	1.43688	0.384615	2.3094	1.6917	0.888889	0.41169	0.666667	1.1547	1.33333	Op0069f_2	EIP-TRA-Ion	Q1LRV4 Lysine exporter protein (LYSE/YGGA)
332	NPKM_0236	CP000352	Rmet_0236	rhtB	178.667	13.3167	62	AST_252421-2	; FREE; SenseCross_0234	123.667	15.0111	1.44474	0.998134	0.0140499	0.51752	3.0452	1.92869	1.26994	0.68403	6	2.88675	0.211656	1.0653	0.603104	0.703504	1.43262	1.51427	0.891589	1.69467	0.770833	1.34145	1.15666	1.0037	0.0178724	0.0114613	10.8044	87.5726	Op0069f_2	EIP-TRA-Ion	Q1LRV4 Lysine exporter protein (LYSE/YGGA)
333	NPKM_0237	CP000352	Rmet_0237		2.33333	0.57735	77	AST_254525+2	; FREE	3	1	0.777778	2	2.02073	1.33333	0.5	1.5	1	0	0.555556	0.845299	1.8	0.714286	0.57735	0.555556	0.618802	1.28571	0.642857	2.88675	2.83333	2.37967	0.226891	0.714286	0.57735	0.2	1.1547	3.57143	Op0070r_1	GIP-PTL-Fold	Q1LRV3 Mg chelatase-related protein
334	5UTR_0238	CP000352	Rmet_0238		83	16.6433	10	AST_254525+2	; FREE	3	1	27.6667	0.674699	1.21561	1.33333	0.5	0.506024	1.0241	0.0669522	0.777778	0.42265	1.3167	1	0	0.555556	0.618802	1.8	0.547619	2.88459	2.83333	2.37967	0.193277	0.752941	1.17902	0.857143	0.57735	0.878431	Op0070r_1	NA	Q1LRV2 Putative uncharacterized protein
335	NPKM_0238	CP000352	Rmet_0238		245.333	21.8251	10	AST_254525+2	; FREE	3	1	81.7778	0.706522	2.1547	1.33333	0.5	0.529891	1.07201	0.239679	0.777778	0.42265	1.3783	1.29348	0.388423	0.555556	0.618802	2.32826	1.21923	0.841896	2.83333	2.37967	0.430317	0.840304	0.659607	0.857143	0.57735	0.980355	Op0070r_1	NA	Q1LRV2 Putative uncharacterized protein
336	5UTR_0239	CP000352	Rmet_0239		1	1	16	AST_256210-2	; FREE; SenseCross_0238	95.6667	13.6504	0.010453	0	1	0.783972	1.09106	0	1.09091	0.211325	1.38676	1.05048	0.786661							3.75278	0.604444	3.26817							Op0071f_1	NA	Q1LRV1 Putative uncharacterized protein
337	NPKM_0239	CP000352	Rmet_0239		3.66667	0.57735	16	AST_256210-2	; FREE; SenseCross_0238	95.6667	13.6504	0.0383275	1.81818	1.42526	0.783972	1.09106	2.31919						0.818182	0.42265	1.12195	0.212705	0.729249	2.75	2.54588	0.604444	3.26817	4.54963	0.916667	0.154701	0.801508	0.909844	1.14368	Op0071f_1	NA	Q1LRV1 Putative uncharacterized protein
338	NPKM_0240	CP000352	Rmet_0240	glnK	5	0	10	AST_256581-2	; FREE	5	0	1	1.4	0.5547	1.26667	0.872872	1.10526	0.666667	2.88675	1	0	0.666667	0.733333	2.3094	0.533333	4.04145	1.375	2.90476	2.25417	7.15789	7.33984	0.405812	1.4	1.1547	0.666667	1.05662	2.1	Op0071f_2	NA	Q1LRV0 Nitrogen regulatory protein P-II (GlnB, GlnK)
339	NPKM_0241	CP000352	Rmet_0241	amtB	4.33333	0.57735	31	AST_256916-2	; FREE	4.33333	0.57735	1	1.46154	1.73205	1.15385	0.288675	1.26667	0.923077	0.57735	1.23077	0.57735	0.75	0.923077	0.211325	0.461538	4.04145	2	1.68421	2.50185	9.06667	7.30943	0.185759	0.833333	1.1547	0.9375	0.11547	0.888889	Op0071f_2	EIP-TRA-Ion	Q1LRU9 Ammonium transporter
340	NPKM_0242	CP000352	Rmet_0242	gshA	329.333	14.1892	31	AST_269174-2	5UTR_0251; FREE; SenseCross_0251	69.3333	7.50555	4.75	2.67206	18.8654	0.173077	6.74069	15.4386	1.0749	0.845061	0.134615	7.42307	7.98496	1.05466	0.560486	0.105769	6.86366	9.97129	0.623485	6.91955	0.75	1	0.831313	0.865348	2.41646	0.857143	0.845299	1.00957	Op0071f_3	MET-AA-GluGSH	Q1LRU8 Glutamate--cysteine ligase GshA
341	NPKM_0243	CP000352	Rmet_0243	gshB	268.333	25.697	20	AST_269174-2	5UTR_0251; FREE; SenseCross_0251	69.3333	7.50555	3.87019	2.36398	3.04472	0.173077	6.74069	13.6585	1.06832	0.38431	0.134615	7.42307	7.93611	1.12298	0.428662	0.105769	6.86366	10.6173	0.698371	1.31964	0.75	1	0.931161	0.824419	1.8293	0.857143	0.845299	0.961822	Op0071f_3	MET-AA-GluGSH	Q1LRU7 Glutathione synthase
342	NPKM_0244	CP000352	Rmet_0244		554.333	79.1475	16	AST_269174-2	5UTR_0251; FREE; SenseCross_0251	69.3333	7.50555	7.99519	1.36801	1.1576	0.173077	6.74069	7.90406	1.07877	0.305918	0.134615	7.42307	8.01374	1.03127	0.0996793	0.105769	6.86366	9.75018	0.84044	0.477216	0.75	1	1.12059	0.774247	2.01323	0.857143	0.845299	0.903289	Op0071f_3	EIP-TRA-Pts	Q1LRU6 PTS system fructose subfamily IIA component
343	NPKM_0245	CP000352	Rmet_0245	ptsH	591.667	28.4488	11	AST_269174-2	5UTR_0251; FREE; SenseCross_0251	69.3333	7.50555	8.53365	1.51606	3.04835	0.173077	6.74069	8.75944	1.0907	0.917573	0.134615	7.42307	8.10237	1.09465	0.735905	0.105769	6.86366	10.3494	0.838722	1.21242	0.75	1	1.1183	0.97469	0.202261	0.857143	0.845299	1.13714	Op0071f_3	NA	Q1LRU5 HPrNtr
344	NPKM_0246	CP000352	Rmet_0246	ptsI	204.333	11.6762	45	AST_269174-2	5UTR_0251; FREE; SenseCross_0251	69.3333	7.50555	2.94712	1.27406	1.5266	0.173077	6.74069	7.36125	1.06852	0.837851	0.134615	7.42307	7.93754	1.04405	0.572605	0.105769	6.86366	9.87098	0.866837	0.994099	0.75	1	1.15578	0.89313	1.24239	0.857143	0.845299	1.04198	Op0071f_3	EIP-TRA-Pts	Q1LRU4 Phosphoenolpyruvate--protein phosphotransferase
345	NPKM_0247	CP000352	Rmet_0247	bfd	1213.33	225.283	8	AST_269174-2	5UTR_0251; FREE; SenseCross_0251	69.3333	7.50555	17.5	1.07995	0.24479	1.26442	1.34649	0.854101	1.02143	0.0573213	1.31731	1.61579	0.775391	0.82033	0.516561	1.29808	1.08554	0.631958	1.12211	0.668372	0.539924	3.21658	2.07827	0.962883	0.153571	0.715328	2.62731	1.34607	Op0071f_3	NA	Q1LRU3 BFD-like (2Fe-2S)-binding region
346	3UTR_0248	CP000352	Rmet_0248	bfr	45.3333	5.68624	98	AST_269174-2	5UTR_0251; FREE; SenseCross_0251	69.3333	7.50555	0.653846	2.22059	1.74806	1.26442	1.34649	1.75621	1.1145	0.753911	1.31731	1.61579	0.846047	3.56618	4.1303	1.29808	1.08554	2.74728	0.456954	1.74881	0.539924	3.21658	0.84633	0.894495	0.371356	0.715328	2.62731	1.25047	Op0071f_4	NA	Q1LRU2 Bacterioferritin
347	NPKM_0248	CP000352	Rmet_0248	bfr	567.667	50.1431	98	AST_269174-2	5UTR_0251; FREE; SenseCross_0251	69.3333	7.50555	8.1875	0.863183	0.411289	1.26442	1.34649	0.682669	3.20588	2.94322	1.31731	1.61579	2.43366	1.45214	2.69727	1.29808	1.08554	1.11869	1.15986	0.39325	0.539924	3.21658	2.1482	1.0079	0.0851022	0.715328	2.62731	1.40901	Op0071f_4	NA	Q1LRU2 Bacterioferritin
348	3UTR_0249	CP000352	Rmet_0249	moeB	15	2.64575	151	AST_258407+2	; Cont_0241; SenseCross_0242	489	191.384	0.0306748	1.13333	0.548584	1.20041	0.250328	0.944123	1.10219	0.545764	0.722563	0.608769	1.52539	0.8	0.685275	0.752556	0.587931	1.06304	0.784314	1.18983	0.647927	0.862354	1.2105	0.790698	1.29904	0.910377	0.856385	0.868538	Op0072r_1	NA	Q1LRU1 UBA/THIF-type NAD/FAD binding fold
349	NPKM_0249	CP000352	Rmet_0249	moeB	45.6667	4.04145	151	AST_258407+2	; Cont_0241; SenseCross_0242	489	191.384	0.0933879	1.44526	1.2097	1.20041	0.250328	1.20397	0.955556	0.175418	0.722563	0.608769	1.32245	1.22628	0.39996	0.752556	0.587931	1.62948	0.727273	0.74075	0.647927	0.862354	1.12246	0.774834	1.74111	0.910377	0.856385	0.851113	Op0072r_1	NA	Q1LRU1 UBA/THIF-type NAD/FAD binding fold
350	NPKM_0250	CP000352	Rmet_0250	ctpA	201	5.2915	41	AST_258407+2	; Cont_0241; SenseCross_0242	489	191.384	0.411043	1.61526	2.6334	1.20041	0.250328	1.34559	1.12604	1.27539	0.722563	0.608769	1.55839	1.22056	2.29666	0.0102249	2.5158	119.371	0.859343	0.889963	0.647927	0.862354	1.3263	0.986745	0.108606	0.910377	0.856385	1.08389	Op0072r_1	NA	Q1LRU0 Carboxyl-terminal protease
351	5UTR_0251	CP000352	Rmet_0251	gpmA	149	17.5214	24	AST_268517+2	5UTR_6408; FREE; SenseCross_6408	344.667	38.8373	0.432302	0.557047	2.36037	0.968085	0.170145	0.575411	0.892617	0.415353	1.02515	0.123269	0.870723	0.693512	1.544	0.982592	0.0706483	0.705799	1.33333	1.00467	0.863137	0.677359	1.54475	0.280702	3.82033	0.870755	1.10077	0.322366	Op0072r_1	MET-CAH-FbP	Q1LRT9 Phosphoglycerate mutase
352	NPKM_0251	CP000352	Rmet_0251	gpmA	154.667	21.7332	24	AST_268517+2	5UTR_6408; FREE; SenseCross_6408	344.667	38.8373	0.448743	1.46552	0.812424	0.968085	0.170145	1.51383	0.900862	0.510093	1.02515	0.123269	0.878765	0.928879	0.297229	0.982592	0.0706483	0.945336	0.738235	0.835048	0.863137	0.677359	0.855293	0.978469	0.131409	0.00660377	10.9527	148.168	Op0072r_1	MET-CAH-FbP	Q1LRT9 Phosphoglycerate mutase
353	NPKM_0252	CP000352	Rmet_0252	grxC	249.667	16.5025	17	AST_273903-2	; FREE	11.3333	0.57735	22.0294	3.4219	4.70919	7.73529	11.4144	0.442374	1.13084	1.32538	8.05882	11.9627	0.140323	1.24566	2.27642	7.94118	6.49606	0.156861	0.756535	1.05002	0.539924	3.21658	1.40119	0.940968	0.400201	0.715328	2.62731	1.31544	Op0073f_1	GIP-PTL-Fold	Q1LRT8 Glutaredoxin, GrxC
354	NPKM_0253	CP000352	Rmet_0253		162.667	51.3939	24	AST_273903-2	; FREE	11.3333	0.57735	14.3529	0.741803	0.597689	7.73529	11.4144	0.0958985	0.866803	0.331871	8.05882	11.9627	0.10756	1.21107	0.395712	7.94118	6.49606	0.152505	1.41989	1.12886	0.539924	3.21658	2.6298	1.10638	0.679416	0.715328	2.62731	1.54668	Op0073f_2	GIP-REP-Recomb	Q1LRT7 RNA-directed DNA polymerase
355	NPKM_0254	CP000352	Rmet_0254	secB	450.667	6.80686	11	AST_273903-2	; FREE	11.3333	0.57735	39.7647	0.41716	7.65335	7.73529	11.4144	0.0539294	1.05843	0.584797	2	6.5433	0.529216	1.19675	1.60196	0.735294	1.73205	1.62757	1.92199	3.36299	0.539924	3.21658	3.55973	1.0608	0.607172	2.88235	8.63586	0.368031	Op0073f_2	GIP-PTL-Exp	Q1LRT6 Protein-export protein secB
356	NPKM_0255	CP000352	Rmet_0255	gpsA	43.3333	8.96289	24	AST_273903-2	; FREE	11.3333	0.57735	3.82353	0.515385	1.55877	7.73529	11.4144	0.0666277	1.06154	0.143319	2	6.5433	0.530769	1.24615	0.505835	0.735294	1.73205	1.69477	1.40299	0.521731	0.539924	3.21658	2.59849	0.891304	0.377381	2.88235	8.63586	0.309228	Op0073f_2	MET-LIP-GlycPLip	Q1LRT5 Glycerol-3-phosphate dehydrogenase [NAD(P)+]
357	NPKM_0256	CP000352	Rmet_0256	bug	65.6667	3.05505	49	AST_281847-2	; FREE; SenseCross_0258	24.6667	2.51661	2.66216	0.695431	4.36436	0.851351	0.863017	0.816856	1.09137	0.741815	0.918919	0.544764	1.18767	1.05076	0.584713	1.18919	0.610164	0.883595	1.0292	0.152579	2.25397	3.22667	0.456616	0.906977	0.868172	1.13235	1.11847	0.800966	Op0073f_2	NA	Q1LRT4 Uncharacterized protein UPF0065
358	3UTR_0257	CP000352	Rmet_0257	yibK	18	2	157	AST_268517+2	5UTR_6408; FREE; SenseCross_6408	344.667	38.8373	0.0522244	0.814815	0.81666	0.968085	0.170145	0.841677	0.907407	0.646659	1.02515	0.123269	0.88515	0.888889	0.430501	0.982592	0.0706483	0.904637	0.704545	1.33895	0.863137	0.677359	0.816262	0.918367	0.57735	0.870755	1.10077	1.05468	Op0074r_1	GIP-TL-Ass	Q1LRT3 RNA methyltransferase TrmH, group 2
359	NPKM_0257	CP000352	Rmet_0257	yibK	84.3333	11.2398	157	AST_268517+2	5UTR_6408; FREE; SenseCross_6408	344.667	38.8373	0.244681	0.470356	3.16189	0.968085	0.170145	0.485862	0.948617	0.327296	1.02515	0.123269	0.925349	0.98419	0.0539955	0.982592	0.0706483	1.00163	1.58824	3.67405	0.863137	0.677359	1.84007	0.9875	0.151916	0.870755	1.10077	1.13407	Op0074r_1	GIP-TL-Ass	Q1LRT3 RNA methyltransferase TrmH, group 2
360	5UTR_0258	CP000352	Rmet_0258	gntX	16.6667	1.52753	23	AST_268517+2	5UTR_6408; FREE; SenseCross_6408	344.667	38.8373	0.0483559	2.58	3.86174	0.541586	3.0019	4.76379	1.0315	0.156388	1.02515	0.123269	1.0062	0.98	0.0702927	0.982592	0.0706483	0.997362	0.511628	2.64575	1.54286	1.82907	0.331611	0.524272	4.64462	0.870755	1.10077	0.602089	Op0074r_1	NA	Q1LRT2 Amidophosphoribosyltransferases-like protein
361	NPKM_0258	CP000352	Rmet_0258	gntX	42.3333	7.37111	23	AST_268517+2	5UTR_6408; FREE; SenseCross_6408	344.667	38.8373	0.122824	1.05512	0.168138	0.541586	3.0019	1.9482	2.06	4.36846	1.02515	0.123269	2.00947	0.976378	0.069129	0.982592	0.0706483	0.993676	0.746269	0.916501	1.54286	1.82907	0.483693	0.763359	3.85252	0.870755	1.10077	0.876663	Op0074r_1	NA	Q1LRT2 Amidophosphoribosyltransferases-like protein
362	NPKM_0259	CP000352	Rmet_0259		71.3333	3.51188	22	AST_281847-2	; FREE; SenseCross_0258	24.6667	2.51661	2.89189	1.25234	1.48349	0.851351	0.863017	1.471	1.09346	0.510806	0.918919	0.544764	1.18994	1.14486	1.28826	1.18919	0.610164	0.962723	1.08955	0.304902	2.25397	3.22667	0.483393	0.961538	0.165898	1.13235	1.11847	0.849151	Op0075f_1	NA	Q1LRT1 Methyltransferase type 11
363	NPKM_0260	CP000352	Rmet_0260		459.667	9.07377	12	AST_281847-2	; FREE; SenseCross_0258	24.6667	2.51661	18.6351	1.1037	0.698023	0.851351	0.863017	1.29641	0.927484	0.652296	0.918919	0.544764	1.00932	1.4235	3.29513	1.18919	0.610164	1.19703	1.80026	5.28046	2.25397	3.22667	0.798708	1.47694	0.57676	1.13235	1.11847	1.30431	Op0075f_2	NA	Q1LRT0 Putative transmembrane protein
364	NPKM_0261	CP000352	Rmet_0261	coxB	223.667	6.4291	27	AST_281847-2	; FREE; SenseCross_0258	24.6667	2.51661	9.06757	0.815201	3.36356	0.851351	0.863017	0.957538	0.991058	0.0634205	0.918919	0.544764	1.0785	1.6304	3.12201	1.18919	0.610164	1.37102	1.9159	5.98786	2.25397	3.22667	0.850014	1.41353	0.484078	1.13235	1.11847	1.24832	Op0075f_2	MET-EN-OxPhos	Q1LRS9 Cytochrome c oxidase subunit 2
365	NPKM_0262	CP000352	Rmet_0262	coxA	438.667	27.5015	42	AST_281847-2	; FREE; SenseCross_0258	24.6667	2.51661	17.7838	0.674012	2.75852	0.851351	0.863017	0.791697	0.987842	0.0595822	1.39189	1.73497	0.709712	1.5965	2.69614	1.18919	0.610164	1.34252	1.97971	5.51145	2.25397	3.22667	0.878321	1.42538	0.504362	0.106796	8.44253	13.3468	Op0075f_2	MET-EN-OxPhos	Q1LRS8 Cytochrome c oxidase, subunit I
366	NPKM_0263	CP000352	Rmet_0263	ctaG	338.333	29.5691	11	AST_281847-2	; FREE; SenseCross_0258	24.6667	2.51661	13.7162	0.596059	2.5499	1.27027	1.64848	0.469238	0.80197	1.12276	1.39189	1.73497	0.576173	1.2936	1.11376	1.18919	0.610164	1.0878	2	3.87569	1.51064	2.0109	1.32394	1.57002	0.582491	0.106796	8.44253	14.7011	Op0075f_2	MET-EN-OxPhos	Q1LRS7 Cytochrome c oxidase assembly protein CtaG/Cox11
367	NPKM_0264	CP000352	Rmet_0264		117.667	32.3471	0	AST_284099-2	; FREE; SenseCross_0266	76	11.3578	1.54825	0.645892	0.973807	0.412281	3.46647	1.56663	0.78187	0.548793	0.451754	2.89094	1.73074	1.36544	0.676511	0.385965	2.8301	3.53773	1.71053	2.28146	1.51064	2.0109	1.13232	1.46377	0.464713	0.126214	8.259	11.5975	Op0075f_2	NA	Q1LRS6 Putative transmembrane protein
368	NPKM_0265	CP000352	Rmet_0265	coxC	202.667	24.7857	24	AST_284099-2	; FREE; SenseCross_0266	76	11.3578	2.66667	0.741776	1.40345	0.412281	3.46647	1.7992	0.940789	0.269405	0.451754	2.89094	2.08252	1.48849	1.06712	0.385965	2.8301	3.85653	1.46563	3.39018	1.51064	2.0109	0.970207	1.25699	0.334484	0.126214	8.259	9.95925	Op0075f_3	MET-EN-OxPhos	Q1LRS5 Cytochrome c oxidase, subunit III
369	3UTR_0266	CP000352	Rmet_0266		10.3333	1.1547	138	AST_268517+2	5UTR_6408; FREE; SenseCross_6408	344.667	38.8373	0.0299807	1.06452	0.23094	0.541586	3.0019	1.96555	1.51613	1.9884	1.02515	0.123269	1.47894	1.16129	0.528312	0.982592	0.0706483	1.18186	0.848485	0.511314	1.54286	1.82907	0.549944	0.914894	0.436436	0.870755	1.10077	1.05069	Op0076r_1	NA	Q1LRS4 Putative transmembrane protein
370	5UTR_0266	CP000352	Rmet_0266		597.667	92.9157	138	AST_268517+2	5UTR_6408; FREE; SenseCross_6408	344.667	38.8373	1.73404	0.0953709	5.65779	0.541586	3.0019	0.176096	0.104294	5.29717	1.02515	0.123269	0.101736	0.155047	4.63883	0.982592	0.0706483	0.157794	1.69591	1.95768	1.54286	1.82907	1.0992	1.41711	1.0995	0.870755	1.10077	1.62745	Op0076r_1	NA	Q1LRS4 Putative transmembrane protein
371	NPKM_0266	CP000352	Rmet_0266		488.667	96.2566	138	AST_268517+2	5UTR_6408; FREE; SenseCross_6408	344.667	38.8373	1.41779	0.610505	1.36256	0.541586	3.0019	1.12725	0.954297	0.159125	1.02515	0.123269	0.93089	0.92292	0.267033	0.982592	0.0706483	0.93927	1.08939	0.3562	1.54286	1.82907	0.706083	0.947105	0.282191	0.870755	1.10077	1.08768	Op0076r_1	NA	Q1LRS4 Putative transmembrane protein
372	NPKM_0267	CP000352	Rmet_0267		73.3333	10.5987	21	AST_284099-2	; FREE; SenseCross_0266	76	11.3578	0.964912	0.977273	0.0872434	0.412281	3.46647	2.37041	0.968182	0.12675	0.451754	2.89094	2.14316	1.24091	0.504296	0.385965	2.8301	3.21508	1.0093	0.0279197	1.51064	2.0109	0.66813	1	0	2.02913	4.67106	0.492823	Op0077f_1	NA	Q1LRS3 Putative uncharacterized protein
373	NPKM_0268	CP000352	Rmet_0268		107.333	5.1316	21	AST_284553-2	; FREE	1.33333	0.57735	80.5	0.881988	0.69663	23.5	14.2526	0.0375314	1.02484	0.263203	65	14.0237	0.0157668	1.28882	1.91989	2.5	1.73205	0.515528	1.15141	0.695759	1.51064	2.0109	0.7622	1.12727	0.33561	0.803846	1.69715	1.40235	Op0077f_1	NA	Q1LRS2 Putative transmembrane protein
374	NPKM_0269	CP000352	Rmet_0269	ctaA	135.667	8.3865	24	AST_285358-2	; FREE	8.33333	0.57735	16.28	1.13022	1.68766	1	0	1.13022	1.02457	0.231699	10.4	12.8734	0.0985163	1.31695	1.72348	0.4	4.33013	3.29238	0.956522	0.540035	17.92	7.76239	0.0533773	1.14388	0.436327	0.803846	1.69715	1.42301	Op0077f_1	MET-EN-OxPhos	Q1LRS1 Cytochrome oxidase assembly
375	NPKM_0270	CP000352	Rmet_0270	ctaB	311.667	16.4418	22	AST_291257-2	NPKM_0275; FREE; SenseCross_0274	106.667	11.5902	2.92188	1.12941	1.24325	2.24063	5.22273	0.504061	1.0139	0.177748	0.8125	1.16974	1.24788	1.13904	0.942267	0.03125	8.49252	36.4492	1.11553	1.26795	0.624826	2.91528	1.78535	0.988397	0.0880106	0.803846	1.69715	1.22958	Op0077f_1	MET-EN-OxPhos	Q1LRS0 Protoheme IX farnesyltransferase
376	NPKM_0271	CP000352	Rmet_0271	sco2	1880	131.697	45	AST_291257-2	NPKM_0275; FREE; SenseCross_0274	106.667	11.5902	17.625	0.167199	10.4258	2.24063	5.22273	0.0746214	0.977482	0.164692	0.8125	1.16974	1.20306	0.812589	1.79624	0.965625	0.148417	0.841516	0.977731	0.220182	0.624826	2.91528	1.56481	0.820787	0.408247	0.803846	1.69715	1.02108	Op0077f_2	NA	Q1LRR9 Electron transport protein SCO1/SenC
377	3UTR_0272	CP000352	Rmet_0272	rpoH	13.6667	1.1547	84	AST_268517+2	5UTR_6408; FREE; SenseCross_6408	344.667	38.8373	0.0396518	2.02439	3.4641	0.541586	3.0019	3.73789	1	0	1.02515	0.123269	0.975472	1.17073	0.613962	0.982592	0.0706483	1.19147	0.566265	2.3094	1.54286	1.82907	0.367024	1.02326	0.19245	0.870755	1.10077	1.17514	Op0078r_1	GIP-TK-RNAP	Q1LRR8 RNA polymerase sigma factor
378	NPKM_0272	CP000352	Rmet_0272	rpoH	381	25.1197	84	AST_268517+2	5UTR_6408; FREE; SenseCross_6408	344.667	38.8373	1.10542	2.48206	5.08978	0.541586	3.0019	4.58296	1.04878	0.3849	1.02515	0.123269	1.02306	0.95888	0.434108	0.982592	0.0706483	0.975868	0.834685	1.1299	1.54286	1.82907	0.540999	0.847769	4.30087	0.870755	1.10077	0.973603	Op0078r_1	GIP-TK-RNAP	Q1LRR8 RNA polymerase sigma factor
379	3UTR_0273	CP000352	Rmet_0273		21.6667	2.51661	100	AST_291257-2	NPKM_0275; FREE; SenseCross_0274	106.667	11.5902	0.203125	1.33846	0.75386	2.24063	5.22273	0.597361	1.23077	0.872423	0.8125	1.16974	1.51479	1.12308	0.37955	0.965625	0.148417	1.16306	0.609195	1.29692	0.624826	2.91528	0.974985	0.725	1.54644	0.803846	1.69715	0.901914	Op0079f_1	NA	Q1LRR7 Pirin-like protein
380	NPKM_0273	CP000352	Rmet_0273		145	8.7178	100	AST_291257-2	NPKM_0275; FREE; SenseCross_0274	106.667	11.5902	1.35938	1.38851	1.86412	2.24063	5.22273	0.619696	1.01149	0.0571823	0.8125	1.16974	1.24492	0.972414	0.134599	0.965625	0.148417	1.00703	0.728477	1.60011	0.624826	2.91528	1.16589	0.852273	0.783893	0.803846	1.69715	1.06024	Op0079f_1	NA	Q1LRR7 Pirin-like protein
381	NPKM_0274	CP000352	Rmet_0274		51.3333	7.37111	39	AST_268517+2	5UTR_6408; FREE; SenseCross_6408	344.667	38.8373	0.148936	1.33117	1.37049	0.541586	3.0019	2.45791	1.03247	0.128811	1.02515	0.123269	1.00714	0.993506	0.0205011	0.982592	0.0706483	1.01111	0.712195	1.39411	1.54286	1.82907	0.461608	0.805031	1.13808	0.870755	1.10077	0.924521	Op0080r_3	MET-AA-PheTyrTrp	Q1LRR6 Glycosyl transferase, family 3
382	NPKM_0275	CP000352	Rmet_0275	nasD	0.333333	0.57735	27	AST_291915+2	; FREE	2	1	0.166667	3	1.1547	1.16667	0.211325	2.57143	0	0.57735	0.833333	0.211325	0	1	0	0.833333	0.211325	1.2	0		1	0	0		0.57735	0.8	0.288675		Op0080r_2	EIP-TRA-ABC	Q1LRR5 Nitrate transport ATP-binding subunits C and D
383	5UTR_0276	CP000352	Rmet_0276	nasE	1	0	15	AST_292815+2	; FREE	3.66667	1.52753	0.272727						0.5	0.288675	1.27273	0.475087	0.392857																Op0080r_1	EIP-TRA-ABC	Q1LRR4 Nitrate transport permease
384	NPKM_0276	CP000352	Rmet_0276	nasE	0.666667	0.57735	15	AST_292815+2	; FREE	3.66667	1.52753	0.181818	1.5	0.57735	2.90909	2.29129	0.515625						0.5	0.288675	0.909091	0.158362	0.55	0.333333	1.1547	0.59375	1.61557	0.561404	1	0	0.642857	1.05662	1.55556	Op0080r_1	EIP-TRA-ABC	Q1LRR4 Nitrate transport permease
385	NPKM_0277	CP000352	Rmet_0277	nasF	0	0	29	AST_294298+2	; FREE	2.33333	0.57735	0		0.57735	1.14286	0.288675				2.42857	2.88675				0.285714	1.44338		1	0	0.75	0.42265	1.33333		0.57735	0.176471	2.95855		Op0080r_1	EIP-TRA-ABC	Q1LRR3 Putative nitrate transporter protein
386	3UTR_0278	CP000352	Rmet_0278		1.33333	1.1547	22						0.25	0.57735		3		1.33333	0.57735	1.15888	0.859317	1.15054						11	2.88675	33.3333	6.51337	0.33	0.666667	0.154701	0.222222	4.04145	3	Op0080r_1	NA	Q1LRR2 Response regulator receiver (CheY-like) and ANTAR domain protein
387	5UTR_0278	CP000352	Rmet_0278		1	0	22	AST_295305+2	; FREE; SenseCross_0279	214	25.7099	0.0046729	4.66667	6.35085	1.07321	0.374123	4.34833	0.75	0.154701				0.666667	0.57735	1.11059	0.416697	0.600281	0.214286	1.58771	0.435414	4.31385	0.492143	1	0	0.919355	0.787744	1.08772	Op0080r_1	NA	Q1LRR2 Response regulator receiver (CheY-like) and ANTAR domain protein
388	NPKM_0278	CP000352	Rmet_0278		1	0	22	AST_295305+2	; FREE; SenseCross_0279	214	25.7099	0.0046729	2.33333	1.1547	1.07321	0.374123	2.17417	1		1.15888	0.859317	0.862903	0.333333	1.1547	1.11059	0.416697	0.30014	1.85714	1.1547	0.435414	4.31385	4.26524	1.33333	0.57735	0	17.8979		Op0080r_1	NA	Q1LRR2 Response regulator receiver (CheY-like) and ANTAR domain protein
389	5UTR_0279	CP000352	Rmet_0279		2.66667	1.52753	19						1.25	0.17375		10.205		0.75	0.436436		6.75553		1	0				0.7	0.34641	0.864198	0.643184	0.81	1.33333	0.218218				Op0081f_1	MET-AA-Tyr	Q1LRR1 Fumarylacetoacetate (FAA) hydrolase
390	NPKM_0279	CP000352	Rmet_0279		333.667	35.5012	19	AST_299878-2	; FREE; SenseCross_0281	34.6667	4.16333	9.625	0.484515	3.30746	0.778846	1.12595	0.622094	1.03996	0.302719	1	0	1.03996	1.11489	0.819603	1.26923	0.910916	0.878394	1.41856	2.40869	0.864198	0.643184	1.64147	1.00288	0.0464166	0.0769231	5.60523	13.0375	Op0081f_1	MET-AA-Tyr	Q1LRR1 Fumarylacetoacetate (FAA) hydrolase
391	3UTR_0280	CP000352	Rmet_0280	maiA	23	3.60555	37	AST_299878-2	; FREE; SenseCross_0281	34.6667	4.16333	0.663462						1.06383	0.249597	1	0	1.06383	1.18841	0.520123	1.26923	0.910916	0.93632						0.871795	0.412456	1.30769	1.30293	0.666667	Op0081f_1	MET-AA-Tyr	Q1LRR0 Maleylacetoacetate isomerase
392	NPKM_0280	CP000352	Rmet_0280	maiA	407.333	62.1638	37	AST_299878-2	; FREE; SenseCross_0281	34.6667	4.16333	11.75	0.446809	2.47597	0.778846	1.12595	0.57368	1.13043	0.312319	1	0	1.13043	1.21031	0.971889	1.26923	0.910916	0.953578	1.41026	1.9022	0.864198	0.643184	1.63187	0.992308	0.0590742	1.30769	1.30293	0.758824	Op0081f_1	MET-AA-Tyr	Q1LRR0 Maleylacetoacetate isomerase
393	3UTR_0281	CP000352	Rmet_0281	ftsY	15.3333	1.52753	72	AST_295305+2	; FREE; SenseCross_0279	214	25.7099	0.0716511	1.13043	0.359132	1.07321	0.374123	1.05332	0.913043	0.527525	1.15888	0.859317	0.787868	0.782609	1.02263	1.11059	0.416697	0.704677	0.634615	1.09697	0.435414	4.31385	1.4575	1.19048	0.865333	0.919355	0.787744	1.2949	Op0082r_1	GIP-PTL-Exp	Q1LRQ9 Signal recognition particle-docking protein FtsY
394	5UTR_0281	CP000352	Rmet_0281	ftsY	20.6667	7.0946	72	AST_295305+2	; FREE; SenseCross_0279	214	25.7099	0.0965732	0.532258	1.19421	1.07321	0.374123	0.49595	0.806452	0.344713	0.0046729	8.28474	172.581	0.870968	0.302115				0.878788	0.527525	0.667634	2.0972	1.31627	0.94	0.196595	0.666667	0.57735	1.41	Op0082r_1	GIP-PTL-Exp	Q1LRQ9 Signal recognition particle-docking protein FtsY
395	NPKM_0281	CP000352	Rmet_0281	ftsY	95.3333	2.51661	72	AST_295305+2	; FREE; SenseCross_0279	214	25.7099	0.445483	0.909091	0.524346	1.07321	0.374123	0.847077	1.15035	0.728588	0.0046729	8.28474	246.175	1.23776	1.51045	1.11059	0.416697	1.11451	1.16154	0.434959	0.435414	4.31385	2.66767	0.902736	0.441572	0.666667	0.57735	1.3541	Op0082r_1	GIP-PTL-Exp	Q1LRQ9 Signal recognition particle-docking protein FtsY
396	NPKM_0282	CP000352	Rmet_0282		251	17.7764	36	AST_299878-2	; FREE; SenseCross_0281	34.6667	4.16333	7.24038	2.0996	10.3076	0.778846	1.12595	2.69578	1.01594	0.166518	1	0	1.01594	0.942895	0.66474	1.26923	0.910916	0.742887	0.662872	7.03398	0.864198	0.643184	0.767037	0.941176	0.671487	1.30769	1.30293	0.719723	Op0083f_2	NA	Q1LRQ8 Peptidase M16-like protein
397	NPKM_0283	CP000352	Rmet_0283		96.3333	8.32666	40	AST_299878-2	; FREE; SenseCross_0281	34.6667	4.16333	2.77885	2.37024	4.31299	0.778846	1.12595	3.04327	1.15917	0.835908	1	0	1.15917	1.17993	0.855671	0.0288462	6.52034	40.9043	0.616058	2.06343	0.864198	0.643184	0.712868	0.78806	1.31819	0.0480769	5.7804	16.3916	Op0083f_2	NA	Q1LRQ7 Peptidase M16-like protein
398	NPKM_0284	CP000352	Rmet_0284		211	10.5357	15	AST_301285-2	; FREE	3	0	70.3333	1.32701	4.1728	72.2222	16.6172	0.018374	1.01422	0.121741	137	15.3228	0.00740305	0.924171	0.912427	0.222222	4.04145	4.15877	0.794048	2.09153	0.00769231	16.0023	103.226	0.814642	1.64094	0.00648824	14.2233	125.557	Op0083f_2	NA	Q1LRQ6 Putative uncharacterized protein
399	NPKM_0285	CP000352	Rmet_0285	coaD	626	45.1774	15	AST_310060-2	; FREE; SenseCross_0292	452.667	46.3069	1.38292	0.726305	2.17763	0.478645	3.98883	1.51742	1.02822	0.289321	0.907953	0.571293	1.13246	1.19223	1.45217	0.985272	0.0666663	1.21005	1.21041	1.70285	1.58	2.2149	0.766083	1.08131	2.97061	1.11354	0.939799	0.971048	Op0083f_3	MET-COF-Pant	Q1LRQ5 Phosphopantetheine adenylyltransferase
400	3UTR_0286	CP000352	Rmet_0286	fdx	23	2.64575	120	AST_310060-2	; FREE; SenseCross_0292	452.667	46.3069	0.05081	1.2029	0.725574	0.478645	3.98883	2.51313	0.971014	0.141021	0.907953	0.571293	1.06945	1.08696	0.285525	0.985272	0.0666663	1.1032	0.73494	1.2498	1.58	2.2149	0.465152	0.925373	0.40032	1.11354	0.939799	0.831016	Op0083f_3	NA	Q1LRQ4 4Fe-4S ferredoxin, iron-sulfur binding
401	NPKM_0286	CP000352	Rmet_0286	fdx	1078.67	53.4821	120	AST_310060-2	; FREE; SenseCross_0292	452.667	46.3069	2.38292	1.21384	1.83577	0.478645	3.98883	2.536	0.972188	0.30218	0.907953	0.571293	1.07075	1.08869	0.999283	0.985272	0.0666663	1.10496	0.816701	2.20741	1.58	2.2149	0.516899	1.15416	2.7472	1.11354	0.939799	1.03648	Op0083f_3	NA	Q1LRQ4 4Fe-4S ferredoxin, iron-sulfur binding
402	3UTR_0287	CP000352	Rmet_0287	pth	14.3333	1.52753	109	AST_295305+2	; FREE; SenseCross_0279	214	25.7099	0.0669782	0.790698	0.981981	1.07321	0.374123	0.73676	0.930233	0.327327	0.939252	0.316265	0.990397	0.837209	0.661465	0.9081	0.392314	0.921935	1.11765	0.329695	0.667634	2.0972	1.67404	0.875	0.791812	0.940299	0.414901	0.930556	Op0084r_4	GIP-TL-Ass	Q1LRQ3 Peptidyl-tRNA hydrolase
403	NPKM_0287	CP000352	Rmet_0287	pth	122.667	9.86577	109	AST_295305+2	; FREE; SenseCross_0279	214	25.7099	0.573209	0.763587	1.58884	1.07321	0.374123	0.711499	1.11141	0.525003	0.939252	0.316265	1.1833	1.08424	0.745241	0.9081	0.392314	1.19396	1.3274	1.0936	0.667634	2.0972	1.98822	0.894866	0.710774	0.940299	0.414901	0.951682	Op0084r_4	GIP-TL-Ass	Q1LRQ3 Peptidyl-tRNA hydrolase
404	NPKM_0288	CP000352	Rmet_0288	rplY	1070.33	64.9333	15	AST_295305+2	; FREE; SenseCross_0279	214	25.7099	5.00156	0.276549	5.58348	1.07321	0.374123	0.257685	1.12893	0.945624	0.939252	0.316265	1.20195	1.36188	3.47255	0.9081	0.392314	1.4997	2.61149	5.42932	0.667634	2.0972	3.91155	1.12386	0.865142	0.940299	0.414901	1.19522	Op0084r_4	GIP-TL-Ribo	Q1LRQ2 50S ribosomal protein L25
405	NPKM_0289	CP000352	Rmet_0289	prs	892.667	61.3705	24	AST_295305+2	; FREE; SenseCross_0279	214	25.7099	4.17134	0.259895	8.00454	1.07321	0.374123	0.242167	0.983196	0.155161	0.939252	0.316265	1.04679	1.1363	1.14424	0.9081	0.392314	1.25129	2.60489	6.74873	0.667634	2.0972	3.90166	1.11242	0.630496	0.940299	0.414901	1.18305	Op0084r_3	MET-CAH-PP_KDPG	Q1LRQ1 Ribose-phosphate pyrophosphokinase
406	NPKM_0290	CP000352	Rmet_0290	ispE	844	112.588	23	AST_295305+2	; FREE; SenseCross_0279	214	25.7099	3.94393	0.353081	3.79407	1.07321	0.374123	0.328995	0.897314	0.404836	0.939252	0.316265	0.95535	1.12046	0.323525	0.9081	0.392314	1.23385	3.0481	4.0891	0.667634	2.0972	4.56552	1.62676	2.48393	0.940299	0.414901	1.73005	Op0084r_2	MET-LIP-Ster	Q1LRQ0 4-diphosphocytidyl-2-C-methyl-D-erythritol kinase
407	NPKM_0291	CP000352	Rmet_0291	lolB	64.3333	1.52753	19	AST_306910+2	; FREE	4	0	16.0833	1.14508	0.617919	0.833333	1.1547	1.37409	1.18135	1.02552	0.666667	2.3094	1.77202	1.18135	1.64428	0.666667	1.1547	1.77202	0.977376	0.0624411	46	7.2083	0.0212473	0.837719	0.887909	1	0	0.837719	Op0084r_1	MET-COF-Porph	Q1LRP9 Outer-membrane lipoprotein lolB
408	5UTR_0292	CP000352	Rmet_0292		214.667	25.7747	46	AST_308792+2	; FREE; SenseCross_0293	81.3333	9.2376	2.63934	1.79814	1.50975	0.598361	2.3763	3.00511	0.576087	2.2046	1.15984	0.753256	0.496697	0.663043	1.79281	1.17213	0.668049	0.565673	0.684801	0.934214	1.4863	1.64638	0.460742	1.40431	1.57426	1.27208	1.60838	1.10395	Op0084r_1	NA	Q1LRP8 Tetratricopeptide TPR_2
409	NPKM_0292	CP000352	Rmet_0292		231	6.245	46	AST_308792+2	; FREE; SenseCross_0293	81.3333	9.2376	2.84016	2.18182	7.40076	0.598361	2.3763	3.64633	1.08658	1.29785	1.15984	0.753256	0.936839	1.0202	0.286974	1.17213	0.668049	0.870382	0.599206	4.2557	1.4863	1.64638	0.403153	0.888446	1.67514	1.27208	1.60838	0.698417	Op0084r_1	NA	Q1LRP8 Tetratricopeptide TPR_2
410	5UTR_0293	CP000352	Rmet_0293	mutM	18.6667	2.08167	26	AST_310060-2	; FREE; SenseCross_0292	452.667	46.3069	0.0412371	0.553571	1.57345	0.478645	3.98883	1.15654	0.94	0.217473	0.907953	0.571293	1.0353	0.660714	1.95693	0.985272	0.0666663	0.67059	0.83871	0.351464	1.58	2.2149	0.530829	1.34375	1.2002	1.11354	0.939799	1.20673	Op0085f_1	NA	Q1LRP7 Formamidopyrimidine-DNA glycosylase
411	NPKM_0293	CP000352	Rmet_0293	mutM	16.6667	2.51661	26	AST_310060-2	; FREE; SenseCross_0292	452.667	46.3069	0.0368189	0.56	2.37021	0.478645	3.98883	1.16997	0.571429	2.21656	0.907953	0.571293	0.629359	1.08	0.204605	0.985272	0.0666663	1.09614	1.39286	1.02497	1.58	2.2149	0.881555	0.829787	1.28103	1.11354	0.939799	0.745177	Op0085f_1	NA	Q1LRP7 Formamidopyrimidine-DNA glycosylase
412	NPKM_0294	CP000352	Rmet_0294		336.667	20.1329	39	AST_323587-2	5UTR_0307; FREE; SenseCross_0307	280.667	29.1433	1.19952	0.311881	9.45895	0.0380048	8.64692	8.20637	1.01485	0.118779	1.00475	0.0254231	1.01005	1.16733	1.51468	0.869359	0.634794	1.34274	2.74603	17.512	0.59375	1.33895	4.6249	1.09171	0.597117	0.897163	0.680502	1.21684	Op0085f_2	NA	Q1LRP6 Putative uncharacterized protein
413	3UTR_0295	CP000352	Rmet_0295	mutY	12.3333	1.52753	174	AST_323587-2	5UTR_0307; FREE; SenseCross_0307	280.667	29.1433	0.043943	2.24324	3.34601	1.43705	2.16139	1.561	1.0249	0.222858	1.00475	0.0254231	1.02005	1.10811	0.436436	0.869359	0.634794	1.27463	0.53012	2.42336	0.72562	1.649	0.730576	0.777778	2.11325	0.897163	0.680502	0.86693	Op0085f_2	GIP-REP-Recomb	Q1LRP5 A/G-specific DNA-adenine glycosylase
414	NPKM_0295	CP000352	Rmet_0295	mutY	80.3333	4.93288	174	AST_323587-2	5UTR_0307; FREE; SenseCross_0307	280.667	29.1433	0.286223	0.423237	5.84067	1.43705	2.16139	0.294517	1.21622	1.05505	1.00475	0.0254231	1.21047	1.13278	1.12098	0.869359	0.634794	1.30301	2.0098	5.05948	0.72562	1.649	2.76978	1.05263	0.660764	0.897163	0.680502	1.17329	Op0085f_2	GIP-REP-Recomb	Q1LRP5 A/G-specific DNA-adenine glycosylase
415	3UTR_0296	CP000352	Rmet_0296		8.33333	0.57735	102	AST_308792+2	; FREE; SenseCross_0293	81.3333	9.2376	0.102459	1.76	2.38183	0.598361	2.3763	2.94137	1.14097	1.65158	1.15984	0.753256	0.983733	1.84	2.63255	1.17213	0.668049	1.56979	0.590909	1.66242	1.4863	1.64638	0.39757	1.625	3.16725	1.27208	1.60838	1.27743	Op0086r_3	NA	Q1LRP4 Peptidase S16, lon-like protein
416	NPKM_0296	CP000352	Rmet_0296		151.333	6.80686	102	AST_308792+2	; FREE; SenseCross_0293	81.3333	9.2376	1.86066	2.4185	5.33223	0.598361	2.3763	4.04188	1.28	2.02073	1.15984	0.753256	1.1036	1.00661	0.0513633	1.17213	0.668049	0.858784	0.501821	3.94725	1.4863	1.64638	0.337631	0.876448	1.13642	1.27208	1.60838	0.688985	Op0086r_3	NA	Q1LRP4 Peptidase S16, lon-like protein
417	NPKM_0297	CP000352	Rmet_0297		414.667	27.1539	24	AST_308792+2	; FREE; SenseCross_0293	81.3333	9.2376	5.09836	1.83842	3.20192	0.598361	2.3763	3.07244	1.05707	0.348295	1.15984	0.753256	0.911399	0.950161	0.459972	1.17213	0.668049	0.810627	0.647573	2.26854	1.4863	1.64638	0.435694	0.945247	0.402909	1.27208	1.60838	0.743069	Op0086r_3	NA	Q1LRP3 UPF0042 protein Rmet_0297
418	NPKM_0298	CP000352	Rmet_0298		220	31.5753	17	AST_308792+2	; FREE; SenseCross_0293	81.3333	9.2376	2.70492	1.07879	0.272754	0.598361	2.3763	1.80291	0.984848	0.0567577	1.15984	0.753256	0.849127	0.965152	0.150554	1.17213	0.668049	0.823416	0.835674	0.987854	1.4863	1.64638	0.562251	0.892308	0.527986	1.27208	1.60838	0.701453	Op0086r_3	NA	Q1LRP2 Conserved hypothetical signal peptide protein
419	NPKM_0299	CP000352	Rmet_0299	hprK	253	8	29	AST_308792+2	; FREE; SenseCross_0293	81.3333	9.2376	3.11066	0.790514	1.73173	0.127049	7.23386	6.22211	1.06588	0.752312	1.15984	0.753256	0.918989	1.0224	0.411418	1.17213	0.668049	0.872256	1.01167	0.0654392	7	5.93693	0.144524	0.941904	0.431978	1.27208	1.60838	0.740441	Op0086r_3	NA	Q1LRP1 HPr kinase/phosphorylase
420	NPKM_0300	CP000352	Rmet_0300	ptsN	359.667	7.63763	14	AST_308792+2	; FREE; SenseCross_0293	81.3333	9.2376	4.42213	0.927711	0.766694	0.127049	7.23386	7.30198	1.09453	1.40844	1.15984	0.753256	0.943695	1.02502	0.855157	1.17213	0.668049	0.874495	0.947053	0.624834	7	5.93693	0.135293	0.926334	1.1388	1.27208	1.60838	0.728201	Op0086r_3	EIP-TRA-Pts	Q1LRP0 PTS IIA-like nitrogen-regulatory protein PtsN
421	NPKM_0301	CP000352	Rmet_0301		1574.67	206.984	8	AST_308792+2	; FREE; SenseCross_0293	81.3333	9.2376	19.3607	1.33848	0.631595	0.127049	7.23386	10.5352	0.9384	0.332375	1.15984	0.753256	0.80908	0.756774	1.24543	1.17213	0.668049	0.645639	0.630871	0.841006	7	5.93693	0.0901245	0.925333	0.402283	0.0600707	10.3123	15.4041	Op0086r_2	NA	Q1LRN9 Putative uncharacterized protein
422	NPKM_0302	CP000352	Rmet_0302	rpoX	1199.33	13.6504	13	AST_308792+2	; FREE; SenseCross_0293	81.3333	9.2376	14.7459	1.63563	2.75924	0.127049	7.23386	12.874	1.04586	0.382625	1.15984	0.753256	0.90173	1.107	4.7134	1.17213	0.668049	0.944437	0.973152	0.101468	7	5.93693	0.139022	1.00744	0.0283302	0.0600707	10.3123	16.7709	Op0086r_2	GIP-TL-Ass	Q1LRN8 SSU ribosomal protein S30P / sigma 54 modulation protein
423	NPKM_0303	CP000352	Rmet_0303	rpoN	352.333	14.5029	22	AST_308792+2	; FREE; SenseCross_0293	81.3333	9.2376	4.33197	2.16272	4.77127	0.127049	7.23386	17.0227	1.04541	0.320971	1.15984	0.753256	0.901344	0.910123	1.55516	1.17213	0.668049	0.776469	0.725284	1.74997	7	5.93693	0.103612	0.897738	0.657529	0.0600707	10.3123	14.9447	Op0086r_1	GIP-TK-RNAP	Q1LRN7 Sigma-54 (RpoN)
424	NPKM_0304	CP000352	Rmet_0304	lptB	215.667	8.96289	26	AST_308792+2	; FREE; SenseCross_0293	81.3333	9.2376	2.65164	1.04946	0.294142	0.0819672	7.1848	12.8034	1.0711	0.762913	0.0368852	7.65153	29.0386	1.12674	1.82674	0.0327869	7.5697	34.3655	1.10015	0.605257	0.75	0.773503	1.46686	1	0	1.88889	1.6906	0.529412	Op0086r_1	NA	Q1LRN6 ABC transporter-related protein
425	NPKM_0305	CP000352	Rmet_0305		127.333	14.2244	17	AST_308792+2	; FREE; SenseCross_0293	81.3333	9.2376	1.56557	1.32984	1.26782	0.0819672	7.1848	16.2241	1.04712	0.333142	0.0655738	7.74329	15.9686	1.05497	0.254166	0.0491803	7.55385	21.4511	0.793307	0.929027	0.75	0.773503	1.05774	0.835	2.36724	1.0625	0.288675	0.785882	Op0086r_1	NA	Q1LRN5 OstA-like protein
426	NPKM_0306	CP000352	Rmet_0306		268.667	20.0333	21	AST_308792+2	; FREE; SenseCross_0293	81.3333	9.2376	3.30328	1.44541	2.51266	0.0819672	7.1848	17.634	0.990074	0.0832467	0.0655738	7.74329	15.0986	0.968983	0.25837	0.0491803	7.55385	19.7026	0.755365	2.70162	0.75	0.773503	1.00715	0.944862	0.985216	1.0625	0.288675	0.889282	Op0086r_1	NA	Q1LRN4 Putative uncharacterized protein
427	5UTR_0307	CP000352	Rmet_0307	kdsD2	31	5.2915	30	AST_322932+2	; FREE; SenseCross_0308	128.333	14.7422	0.241558	1.66667	1.0628	1.33506	1.09915	1.24838	1.03576	0.160228	1.11688	0.528306	0.927364	0.580645	1.85091	0.927273	0.325945	0.626186	0.496774	1.21563	0.791829	0.826584	0.627376	0.757143	1.09055	0.911628	0.582823	0.830539	Op0086r_1	NA	Q1LRN3 KpsF/GutQ family protein
428	NPKM_0307	CP000352	Rmet_0307	kdsD2	279.667	35.019	30	AST_322932+2	; FREE; SenseCross_0308	128.333	14.7422	2.17922	1.19547	1.08135	1.33506	1.09915	0.89544	0.752688	0.821462	1.11688	0.528306	0.673918	1.03337	0.134067	0.927273	0.325945	1.11442	0.828514	0.880655	0.791829	0.826584	1.04633	0.852704	0.826218	0.911628	0.582823	0.935364	Op0086r_1	NA	Q1LRN3 KpsF/GutQ family protein
429	5UTR_0308	CP000352	Rmet_0308		904	91.4276	54	AST_323587-2	5UTR_0307; FREE; SenseCross_0307	280.667	29.1433	3.2209	0.431047	2.47967	1.43705	2.16139	0.299952	0.995261	0.0489542	1.00475	0.0254231	0.990555	0.624263	2.39809	0.869359	0.634794	0.718072	0.442258	1.5167	0.72562	1.649	0.60949	1.35518	1.67133	0.897163	0.680502	1.51052	Op0087f_1	EIP-TRA-Ion	Q1LRN2 Sodium/hydrogen exchanger
430	NPKM_0308	CP000352	Rmet_0308		70.3333	4.16333	54	AST_323587-2	5UTR_0307; FREE; SenseCross_0307	280.667	29.1433	0.250594	1.62559	6.58688	1.43705	2.16139	1.1312	0.34882	4.26459	1.00475	0.0254231	0.347171	0.962085	0.335461	0.869359	0.634794	1.10666	0.696793	3.19707	0.72562	1.649	0.960273	0.890476	1.38575	0.897163	0.680502	0.992547	Op0087f_1	EIP-TRA-Ion	Q1LRN2 Sodium/hydrogen exchanger
431	3UTR_0309	CP000352	Rmet_0309		27	2.64575	62	AST_322932+2	; FREE; SenseCross_0308	128.333	14.7422	0.21039	1.39506	0.727622	1.33506	1.09915	1.04494	1.28981	0.888225	1.11688	0.528306	1.15483	1.04938	0.156767	0.927273	0.325945	1.13169	0.876106	0.318334	0.791829	0.826584	1.10643	0.522059	2.85492	0.911628	0.582823	0.572667	Op0088r_1	NA	Q1LRN1 Putative uncharacterized protein
432	NPKM_0309	CP000352	Rmet_0309		314	53.3292	62	AST_322932+2	; FREE; SenseCross_0308	128.333	14.7422	2.44675	1.73567	1.18262	1.33506	1.09915	1.30006	1.67901	2.24857	1.11688	0.528306	1.5033	1.34183	1.44901	0.927273	0.325945	1.44707	1.00612	0.0175803	0.791829	0.826584	1.27062	0.976955	0.148772	0.911628	0.582823	1.07166	Op0088r_1	NA	Q1LRN1 Putative uncharacterized protein
433	5UTR_0310	CP000352	Rmet_0310		6.66667	0.57735	17	AST_322932+2	; FREE; SenseCross_0308	128.333	14.7422	0.0519481	1.35	1.47927	1.33506	1.09915	1.01119	1.3	0.52744	1.11688	0.528306	1.16395	1.15	0.475087	0.927273	0.325945	1.2402	1.2963	0.758306	0.791829	0.826584	1.63709	0.730769	0.615347	0.911628	0.582823	0.801609	Op0088r_1	GIP-PTL-Fold	Q1LRN0 Peptidase C56, PfpI
434	NPKM_0310	CP000352	Rmet_0310		266.667	22.301	17	AST_322932+2	; FREE; SenseCross_0308	128.333	14.7422	2.07792	1.45	1.5494	1.33506	1.09915	1.08609	1.1775	1.42925	1.11688	0.528306	1.05427	1.07625	0.389771	0.927273	0.325945	1.16066	1.0431	0.191716	0.791829	0.826584	1.31733	0.908705	1.48366	0.911628	0.582823	0.996794	Op0088r_1	GIP-PTL-Fold	Q1LRN0 Peptidase C56, PfpI
435	NPKM_0311	CP000352	Rmet_0311	apt	109.333	6.1101	22	AST_327865-2	5UTR_0310; FREE; SenseCross_0310	124	18.3303	0.88172	0.756098	1.94904	1.4086	0.947689	0.536772	0.987805	0.0798733	1.37634	1.44131	0.717702	1.05793	0.871783	0.776882	0.905604	1.36176	1.32661	1.69827	0.982824	0.0498838	1.3498	1.01235	0.06727	0.990234	0.0733962	1.02233	Op0089f_1	MET-NUC-Pur	Q1LRM9 Adenine phosphoribosyltransferase
436	3UTR_0312	CP000352	Rmet_0312		35.3333	4.16333	94	AST_332613-2	5UTR_0313; FREE; SenseCross_0313	78	8.88819	0.452991	1.16038	0.664928	0.448718	3.94923	2.58598	1.07547	0.391634	1.00427	0.0228711	1.0709											1.71053	2.93377	0.834043	1.37244	2.05089	Op0089f_1	EIP-TRA-Ion	Q1LRM8 Na/Pi cotransporter II-related
437	NPKM_0312	CP000352	Rmet_0312		207.667	9.0185	94	AST_327865-2	5UTR_0310; FREE; SenseCross_0310	124	18.3303	1.67473	1.37721	4.43093	1.4086	0.947689	0.977712	1.01605	0.245079	1.37634	1.44131	0.738225	0.942215	0.691836	0.776882	0.905604	1.21282	0.749417	4.99541	0.982824	0.0498838	0.762514	0.944708	0.682824	0.382812	5.90649	2.46781	Op0089f_1	EIP-TRA-Ion	Q1LRM8 Na/Pi cotransporter II-related
438	3UTR_0313	CP000352	Rmet_0313	uvrA1	29	2.64575	115	AST_322932+2	; FREE; SenseCross_0308	128.333	14.7422	0.225974	0.275862	4.79693	1.33506	1.09915	0.206628	2.57908	4.03634	1.11688	0.528306	2.30917	1.04598	0.199386	0.927273	0.325945	1.12801	2.66667	2.78526	0.791829	0.826584	3.36773	1.61224	2.7707	0.911628	0.582823	1.76853	Op0090r_1	GIP-REP-Recomb	Q1LRM7 Excinuclease ABC subunit A
439	5UTR_0313	CP000352	Rmet_0313	uvrA1	137	18.5203	115	AST_322932+2	; FREE; SenseCross_0308	128.333	14.7422	1.06753	1.20195	0.491759	1.33506	1.09915	0.900291	0.563218	2.67941	1.11688	0.528306	0.504277	2.10219	3.23475	0.927273	0.325945	2.26707	2.1336	1.95994	0.791829	0.826584	2.69453	0.966981	0.127968	0.911628	0.582823	1.06072	Op0090r_1	GIP-REP-Recomb	Q1LRM7 Excinuclease ABC subunit A
440	NPKM_0313	CP000352	Rmet_0313	uvrA1	90.6667	2.3094	115	AST_322932+2	; FREE; SenseCross_0308	128.333	14.7422	0.706494	0.485294	8.0829	1.33506	1.09915	0.363499	1.02574	0.250643	1.11688	0.528306	0.918391	1.11029	3.4641	0.927273	0.325945	1.19738	2.01515	5.95115	0.791829	0.826584	2.54493	1.02509	0.256928	0.911628	0.582823	1.12446	Op0090r_1	GIP-REP-Recomb	Q1LRM7 Excinuclease ABC subunit A
441	5UTR_0314	CP000352	Rmet_0314		1325	130.847	37	AST_332613-2	5UTR_0313; FREE; SenseCross_0313	78	8.88819	16.9872	0.554214	1.70893	0.448718	3.94923	1.23511	0.984307	0.147196	0.0512821	8.32565	19.194											0.17226	7.08117	0.834043	1.37244	0.206536	Op0091f_1	NA	Q1LRM6 Major facilitator superfamily MFS_1
442	NPKM_0314	CP000352	Rmet_0314		382.333	23.2881	37	AST_332613-2	5UTR_0313; FREE; SenseCross_0313	78	8.88819	4.90171	1.14647	0.63599	0.017094	8.09955	67.0684	0.337358	5.00889	1.00427	0.0228711	0.335923	0.921534	0.819567	0.017094	8.09955	53.9098	0.911787	0.455991	1.25	0.288675	0.72943	0.990257	0.136993	0.5		1.98051	Op0091f_1	NA	Q1LRM6 Major facilitator superfamily MFS_1
443	NPKM_0315	CP000352	Rmet_0315	ssb1	124.667	8.5049	9	AST_336150-2	; FREE	15.3333	1.52753	8.13043	0.524064	3.25695	3.26087	4.88587	0.160713	0.981283	0.13624	0.26087	7.41941	3.76159	1.04545	0.490198	0.76087	1.2002	1.37403	1.53061	1.39716	0.52	2.36445	2.94349	1.01635	0.123006	1.16667	1.1547	0.871156	Op0091f_2	GIP-REP-Complex	Q1LRM5 Single-stranded DNA-binding protein
444	NPKM_0316	CP000352	Rmet_0316		38.3333	6.80686	28	AST_336150-2	; FREE	15.3333	1.52753	2.5	1.71304	1.78512	3.26087	4.88587	0.525333	1	0	1.15217	0.869924	0.867925	0.852174	0.679914	0.76087	1.2002	1.12	0.583756	1.72167	0.52	2.36445	1.12261	0.843478	0.607726	1.03774	0.288675	0.812806	Op0091f_2	NA	Q1LRM4 Putative uncharacterized protein
445	NPKM_0317	CP000352	Rmet_0317	int	30.6667	3.51188	21	AST_336150-2	; FREE	15.3333	1.52753	2	1.82609	4.59613	3.26087	4.88587	0.56	1.05435	0.407574	1.15217	0.869924	0.915094	0.913043	0.591032	0.76087	1.2002	1.2	0.613095	6.14217	0.52	2.36445	1.17903	0.917526	1.2669	1.03774	0.288675	0.884161	Op0091f_2	NA	Q1LRM3 Phage integrase
446	NPKM_0318	CP000352	Rmet_0318		15	1	59	AST_337380-2	; FREE	13.3333	2.08167	1.125	1.53333	2.66667	3.75	4.79339	0.408889	0.955556	0.309401	1.325	1.33895	0.721174	0.977778	0.131881	0.875	0.461784	1.11746	0.753623	2.19864	0.34	3.59739	2.21654	1.02326	0.124275	0.773585	1.4913	1.32275	Op0091f_2	NA	Q1LRM2 Putative uncharacterized protein
447	NPKM_0319	CP000352	Rmet_0319	tnmC	0	0	111																															Op0092r_1	NA	Q58AJ2 Putative uncharacterized protein RMe0313 (Putative uncharacterized protein)
448	NPKM_0320	CP000352	Rmet_0320	gspA	0	0	33																															Op0092r_1	NA	Q5NUU5 Hypothetical general secretion pathway protein A (ATPase) (General secretion pathway protein)
449	NPKM_0321	CP000352	Rmet_0321	tnmA	0	0	41																															Op0092r_1	NA	Q5NUU4 ISRme2 transposase protein (Integrase, catalytic region) (Insertion element ISRme2 protein)
450	NPKM_0322	CP000352	Rmet_0322	tnmB	0	0	14																															Op0092r_1	NA	Q1L9I3 Putative uncharacterized protein
451	NPKM_0323	CP000352	Rmet_0323		10.6667	2.88675	12	AST_341774-2	; FREE	25.6667	3.51188	0.415584	1.71875	1.73679	1.93506	2.91343	0.888213	0.90625	0.19245	1.45455	1.54457	0.623047	1.03125	0.0857614	1.07792	0.242786	0.956702	0.781818	1.30931	0.57047	2.18601	1.37048	1.03448	0.100723	0.892857	0.445715	1.15862	Op0093f_1	NA	Q1LRL7 Phage integrase
452	NPKM_0324	CP000352	Rmet_0324		6.33333	1.52753	28	AST_342306-2	; FREE	2.33333	0.57735	2.71429	1.73684	3.05505	0.857143	0.57735	2.02632	0.894737	0.316725	0.714286	0.57735	1.25263	0.789474	0.872872	0.571429	0.866025	1.38158	0.787879	2.02073	0.666667	1.1547	1.18182	0.941176	0.288675	1.4	0.57735	0.672269	Op0093f_1	NA	Q1LRL6 Putative uncharacterized protein
453	NPKM_0325	CP000352	Rmet_0325		7.33333	1.1547	14	AST_344123-2	; FREE	3.33333	0.57735	2.2	2.72727	4.01517	868.6	14.494	0.00313985	1	0	0.1	2.59808	10	0.954545	0.154701	3.2	3.48397	0.298295	0.716667	2.19864	1.07783	0.348866	0.664918	1.13636	0.866025	41	11.547	0.0277162	Op0093f_1	NA	Q1LRL5 Putative uncharacterized protein
454	3UTR_0326	CP000352	Rmet_0326		8.33333	0.57735	75	AST_344499+2	; Cont_0325; SenseCross_6411	16.6667	2.51661	0.5	1.32	1.03465	1.4	1.64848	0.942857	1.44444	0.845299	0.9	0.39228	1.60494	0.72	1.47927	0.92	0.289964	0.782609	1.06061	0.18899	0.871429	0.679613	1.21709	0.608696	1.03923	0.644444	2.3094	0.944528	Op0094r_4	NA	Q1LRL4 Putative uncharacterized protein
455	5UTR_0326	CP000352	Rmet_0326		3	1	75	AST_344499+2	; Cont_0325; SenseCross_6411	16.6667	2.51661	0.18						0.92	0.23094	0.9	0.39228	1.02222	0.888889	0.154701	0.92	0.289964	0.966184						0.538462	1.1547	0.644444	2.3094	0.835544	Op0094r_4	NA	Q1LRL4 Putative uncharacterized protein
456	NPKM_0326	CP000352	Rmet_0326		22.3333	3.51188	75	AST_344499+2	; Cont_0325; SenseCross_6411	16.6667	2.51661	1.34	1.68657	1.88586	1.4	1.64848	1.20469	0.985075	0.0541333	0.9	0.39228	1.09453	0.850746	0.73879	0.92	0.289964	0.924724	1.40708	1.44398	0.871429	0.679613	1.61468	1	0	0.644444	2.3094	1.55172	Op0094r_4	NA	Q1LRL4 Putative uncharacterized protein
457	3UTR_0327	CP000352	Rmet_0327	arsP	6	1	44	AST_346114+2	; FREE	4.33333	0.57735	1.38462						1.16667	1	3.46154	4.6188	0.337037	0.555556	1.6906	0.538462	1.73205	1.03175						0.904762	0.436436	0.644444	2.3094	1.40394	Op0094r_3	NA	Q1LRL3 Major facilitator superfamily MFS_1
458	NPKM_0327	CP000352	Rmet_0327	arsP	9.33333	0.57735	44	AST_347086+2	; FREE	11	2.64575	0.848485	291.571	11.8093	2.12121	2.95531	137.455	1.39286	2.32457	0.545455	1.37146	2.55357	1.10714	0.376079	0.454545	1.64575	2.43571	1.25355	2.09412	0.871429	0.679613	1.4385	0.923077	0.224009	1.22222	0.845299	0.755245	Op0094r_3	NA	Q1LRL3 Major facilitator superfamily MFS_1
459	NPKM_0328	CP000352	Rmet_0328	arsH	11.6667	1.1547	21	AST_348217+2	; FREE	3	1	3.88889	297.029	5.69116	7.77778	8.04476	38.1894	1.42857	1.36191	1.22222	0.42265	1.16883	1.14286	0.621374	1.22222	0.309401	0.935065	1.37947	1.61829	0.871429	0.679613	1.583	0.98	0.0499006	0.909091	0.288675	1.078	Op0094r_3	NA	Q1LRL2 NADPH-dependent FMN reductase
460	NPKM_0329	CP000352	Rmet_0329	arsC1	10	0	13	AST_348217+2	; FREE	3	1	3.33333	352.2	7.70964	7.77778	8.04476	45.2829	1.4	0.640513	1.22222	0.42265	1.14545	1.1	0.57735	1.22222	0.309401	0.9	1.4275	1.79197	0.871429	0.679613	1.63812	0.97619	0.0258331	0.909091	0.288675	1.07381	Op0094r_3	NA	Q1LRL1 Arsenate reductase
461	NPKM_0330	CP000352	Rmet_0330	arsB	12.3333	0.57735	30	AST_349536+2	; FREE	1.33333	1.52753	9.25	345	8.94082	17.5	7.20119	19.7143	1.24324	0.63282	0.5	0.316725	2.48649	1.08108	0.866025	1.25	0.158362	0.864865	1.32793	1.52301	0.871429	0.679613	1.52385	1.04348	0.081666	1.5	0.57735	0.695652	Op0094r_3	EIP-TRA-Ion	Q1LRL0 Bile acid:sodium symporter
462	NPKM_0331	CP000352	Rmet_0331	arsC2	10.3333	1.1547	12	AST_349825+2	; FREE	5	1	2.06667	467.355	18.5176	4.66667	7.25347	100.147	1.51613	0.8761	0.933333	0.211325	1.62442	1.09677	0.433013	0.666667	1.05662	1.64516	1.23606	2.12753	0.871429	0.679613	1.41843	0.914894	0.12074	0.928571	0.288675	0.98527	Op0094r_3	NA	Q1LRK9 Protein tyrosine phosphatase
463	NPKM_0332	CP000352	Rmet_0332	arsI	27.3333	5.1316	18	AST_350643+2	; FREE	1.33333	1.1547	20.5	228.841	10.445	17.5	8.20214	13.0767	1.03659	0.103725	2.5	0.866025	0.414634	0.731707	0.942909	2.5	0.745649	0.292683	0.848388	1.08994	0.871429	0.679613	0.97356	0.894118	0.220864	1.2	0.309401	0.745098	Op0094r_3	NA	Q1LRK8 Glyoxalase/bleomycin resistance protein/dioxygenase
464	5UTR_0333	CP000352	Rmet_0333	arsR	4.33333	3.51188	12											1.02747	0.116754	0.714286	0.363176	1.43846	0.384615	0.652119									0.615385	0.791812				Op0094r_2	NA	Q1LRK7 Transcriptional regulator, ArsR family
465	NPKM_0333	CP000352	Rmet_0333	arsR	60.6667	3.21455	12	AST_350851+2	; FREE	4.66667	2.51661	13	337.665	9.09605	5	4.61574	67.533	1	0				0.78022	1.90463	0.714286	0.329695	1.09231	0.845822	0.830113	0.871429	0.679613	0.970616	1.05882	0.0908285	1.2	0.309401	0.882353	Op0094r_2	NA	Q1LRK7 Transcriptional regulator, ArsR family
466	3UTR_0334	CP000352	Rmet_0334	arsM	1	1	25											1	0				1	0									0.666667	0.57735				Op0094r_1	NA	Q1LRK6 Methyltransferase type 11
467	NPKM_0334	CP000352	Rmet_0334	arsM	2.66667	0.57735	25	AST_351819+2	; FREE	9.33333	1.1547	0.285714	4.125	2.32947	2.5	5.21955	1.65	1.375	0.57735	0.821429	0.96225	1.67391	1	0	0.535714	2.01111	1.86667	0.636364	1	0.871429	0.679613	0.730253	1	0	0.652174	1.6906	1.53333	Op0094r_1	NA	Q1LRK6 Methyltransferase type 11
468	3UTR_0335	CP000352	Rmet_0335		1.33333	0.57735	34	AST_351819+2	; FREE	9.33333	1.1547	0.142857	3.75	2.32457	2.5	5.21955	1.5						1	0	0.535714	2.01111	1.86667	0.8	0.224009	0.871429	0.679613	0.918033						Op0094r_1	NA	Q1LRK5 Lytic transglycosylase, catalytic
469	NPKM_0335	CP000352	Rmet_0335		2.66667	0.57735	34	AST_353317+2	; FREE	3.33333	0.57735	0.8	2	2.3094	2	2.88675	1	1.25	0.57735	0.9	0.57735	1.38889	1.375	0.866025	0.7	0.866025	1.96429	0.625	1.73205	0.4	3.4641	1.5625	0.9	0.57735	1		0.9	Op0094r_1	NA	Q1LRK5 Lytic transglycosylase, catalytic
470	NPKM_0336	CP000352	Rmet_0336		46.3333	5.68624	31	AST_354724+2	; FREE	1	1	46.3333	0.848921	0.610834	0.666667	0.211325	1.27338	1.06475	0.268005	0.666667	0.211325	1.59712	0.985612	0.0540049	0.333333	0.42265	2.95683	0.915254	0.225629	1	0	0.915254	0.858108	0.833897	0	1.1547		Op0094r_1	NA	Q1LRK4 Transcriptional regulator, IclR family
471	5UTR_0337	CP000352	Rmet_0337		70.6667	9.81495	23						0.400943	2.32582				1.00472	0.0203595				1.03302	0.106155				1.8	1.20703				0.70892	1.76804				Op0094r_1	NA	Q1LRK3 Transcriptional regulator, IclR family
472	NPKM_0337	CP000352	Rmet_0337		61.3333	7.63763	23	AST_355605+2	; FREE	0.333333	0.57735	184	1	0	2	0.288675	0.5	1.05435	0.274419	0	0.57735		0.98913	0.0432758	1	0	0.98913	0.831522	0.813732	1	0	0.831522	0.824742	1.49827		0.57735		Op0094r_1	NA	Q1LRK3 Transcriptional regulator, IclR family
473	5UTR_0338	CP000352	Rmet_0338		5.66667	1.52753	23						0.117647	2.37544				1.07692	0.288675	1.25	0.288675	0.861538	0.470588	0.831211				4.5	1.01036				3.2	0.955626				Op0095f_1	NA	Q1LRK2 Beta-lactamase-like protein
474	NPKM_0338	CP000352	Rmet_0338		4.33333	0.57735	23	AST_355984-2	; FREE	1.33333	0.57735	3.25	1	0	1.75	0.866025	0.571429	0.294118	1.30931				1.07692	0.19245	0.25	0.866025	4.30769	0.692308	1.1547	0.285714	1.44338	2.42308	1.07143	0.211325	0.4	0.866025	2.67857	Op0095f_1	NA	Q1LRK2 Beta-lactamase-like protein
475	NPKM_0339	CP000352	Rmet_0339		4.33333	0.57735	37	AST_356957-2	; FREE	2	1	2.16667	1	0	2.16667	0.923169	0.461538	1.23077	0.866025	1.33333	0.42265	0.923077	1.23077	0.866025	1	0	1.23077	0.769231	0.866025	0.615385	0.621374	1.25	0.875	0.57735	0.625	0.866025	1.4	Op0095f_1	MET-AA-Phe	Q1LRK1 Monooxygenase, FAD-binding
476	NPKM_0340	CP000352	Rmet_0340		9.33333	0.57735	10	AST_358795-2	; FREE	1	1	9.33333	0.5	1.75504	1	0	0.5	1.10714	0.288675	1	0	1.10714	0.892857	0.32321	1.66667	0.42265	0.535714	0.714286	0.411985	1	0	0.714286	0.612903	0.805085	0.666667	0.211325	0.919355	Op0095f_1	NA	Q1LRK0 Putative uncharacterized protein
477	NPKM_0341	CP000352	Rmet_0341		1.33333	0.57735	41	AST_359027-2	; FREE	1	1	1.33333	1.25	0.288675	1.33333	0.211325	0.9375	0.75	0.57735	1	0	0.75	0.75	0.57735	1	0	0.75	0.6	0.42265	1.25	0.288675	0.48	1		1	0	1	Op0095f_1	NA	Q1LRJ9 Major facilitator superfamily MFS_1
478	3UTR_0342	CP000352	Rmet_0342	gltI	3	1	45	AST_362533-2	; FREE; SenseCross_0343	18.3333	2.3094	0.163636	0.777778	0.42265	1.25455	1.0829	0.619968	1.33333	1	0.945455	0.260625	1.41026	1.33333	0.5	1.03636	0.13454	1.28655	0.857143	0.10342	0.710145	1.63332	1.207	0.666667	2.3094	1.11538	0.554141	0.597701	Op0095f_2	NA	Q1LRJ8 Extracellular solute-binding protein, family 3
479	NPKM_0342	CP000352	Rmet_0342	gltI	7	1	45	AST_362533-2	; FREE; SenseCross_0343	18.3333	2.3094	0.381818	0.952381	0.211325	1.25455	1.0829	0.759144	1.09524	0.309401	0.945455	0.260625	1.15842	1	0	1.03636	0.13454	0.964912	0.75	1.05662	0.710145	1.63332	1.05612	1.04348	0.288675	1.11538	0.554141	0.935532	Op0095f_2	NA	Q1LRJ8 Extracellular solute-binding protein, family 3
480	3UTR_0343	CP000352	Rmet_0343		21.6667	2.88675	134	AST_360348+2	; Cont_0341; SenseCross_0342	5	0	4.33333	0.923077	0.360844	0.466667	4.6188	1.97802	0.979592	0.074308	0.133333	7.50555	7.34694	0.646154	1.65988	0.8	1	0.807692	0.566667	2.2725	0.857143	0.10342	0.661111	1.16216	1.1547	0.894737	0.57735	1.29889	Op0096r_1	NA	Q1LRJ7 Transcriptional regulator, RpiR family
481	5UTR_0343	CP000352	Rmet_0343		38.3333	3.21455	134						0.356522	4.04285				0.591304	2.83613		1.1547		0.652174	2.2752		4.90077		2.78049	2.24809				0.397059	4.12965	1	0	0.397059	Op0096r_1	NA	Q1LRJ7 Transcriptional regulator, RpiR family
482	NPKM_0343	CP000352	Rmet_0343		32.6667	5.50757	134	AST_360348+2	; Cont_0341; SenseCross_0342	5	0	6.53333	1.55102	2.10216	0.2		7.7551	0.569231	2.6943	1.26667	2.3094	0.449393	0.928571	0.290788	2.46667	2.91397	0.376448	0.605263	2.28799	1	0	0.605263	0.895833	0.667785	1	0	0.895833	Op0096r_1	NA	Q1LRJ7 Transcriptional regulator, RpiR family
483	5UTR_0344	CP000352	Rmet_0344		53	16.5227	38	AST_362533-2	; FREE; SenseCross_0343	18.3333	2.3094	2.89091	0.440252	1.33057	1.25455	1.0829	0.350925	1.03846	0.57735	0.945455	0.260625	1.09837	0.440252	1.32546	1.03636	0.13454	0.424804	2.11429	1.41639	0.0724638	8.27723	29.1771	1.5042	1.09575	1.11538	0.554141	1.34859	Op0097f_1	NA	Q1LRJ6 Aminotransferase
484	NPKM_0344	CP000352	Rmet_0344		8.66667	0.57735	38	AST_362533-2	; FREE; SenseCross_0343	18.3333	2.3094	0.472727	0.923077	0.42265	1.25455	1.0829	0.735786	0.748428	0.535277	0.945455	0.260625	0.791606	1.11538	0.866025	1.03636	0.13454	1.07625	1	0	0.0724638	8.27723	13.8	1.07407	1.1547	1.11538	0.554141	0.962963	Op0097f_1	NA	Q1LRJ6 Aminotransferase
485	NPKM_0345	CP000352	Rmet_0345		7.66667	2.08167	24	AST_364226-2	; FREE	0.666667	0.57735	11.5	1.08696	0.205992	18	2.80427	0.0603865	1	0	10.5	2.74241	0.0952381	1.08696	0.144982	1	0	1.08696	0.84	0.42265	0.583333	1.12005	1.44	0.913043	0.263763	0.904762	0.288675	1.00915	Op0097f_1	NA	Q1LRJ5 Putative uncharacterized protein
486	3UTR_0346	CP000352	Rmet_0346		7.33333	1.1547	129	AST_369286-2	NPKM_0349; FREE; SenseCross_0348	9.33333	0.57735	0.785714	2	2.26592	1.42857	1.90035	1.4	1	0	0.928571	0.57735	1.07692	0.772727	0.514981	0.607143	2.11695	1.27273	0.522727	1.93949	1.925	2.21465	0.271547	1.13636	0.20721	0.807692	1.05662	1.40693	Op0097f_2	NA	Q1LRJ4 Aminotransferase
487	NPKM_0346	CP000352	Rmet_0346		22.3333	3.05505	129	AST_364829-2	; FREE	0.333333	0.57735	67	3.67164	7.23127	5	1.1547	0.734328	1.1791	0.717919	3	0.42265	0.393035	0.970149	0.109109	4	0.475087	0.242537	0.373984	4.7171	15.4	5.19615	0.0242847	0.746835	1.64848	1.66667	0.42265	0.448101	Op0097f_2	NA	Q1LRJ4 Aminotransferase
488	3UTR_0347	CP000352	Rmet_0347		8.66667	1.1547	117	AST_363839+2	; Cont_0344; SenseCross_0345	17	2.64575	0.509804	1.23077	0.745649	2.52941	4.60523	0.486583	1.17391	2.3094	1.5	1.1547	0.782609	0.576923	1.70171	0.72549	0.903979	0.795218	0.59375	1.41842	0.356589	6.11077	1.66508	0.904762	1.1547	0.762712	1.1547	1.18624	Op0098r_1	NA	Q1LRJ3 RND efflux system, outer membrane lipoprotein, NodT
489	NPKM_0347	CP000352	Rmet_0347		7.66667	0.57735	117	AST_367388+2	; FREE	1.33333	0.57735	5.75	1.47826	1.74199	32.25	11.6474	0.0458375	0.807692	1.44338	1.15686	0.53816	0.698175	0.956522	0.288675	0.75	0.211325	1.27536	0.911765	0.327327	0.0232558	14	39.2059	0.777778	2	0.666667	1.1547	1.16667	Op0098r_1	NA	Q1LRJ3 RND efflux system, outer membrane lipoprotein, NodT
490	NPKM_0348	CP000352	Rmet_0348		11.3333	1.52753	27	AST_368248+2	; FREE	2	1	5.66667	1.70588	2.9826	1.66667	0.845299	1.02353	1.08824	0.475087	1.16667	0.211325	0.932773	1.05882	0.263763	1	0	1.05882	0.689655	3.4641	1.1	0.19245	0.626959	0.891892	0.57735	0.857143	0.57735	1.04054	Op0098r_1	NA	Q1LRJ2 ABC-type multidrug transport system permease component
491	NPKM_0349	CP000352	Rmet_0349		7.33333	0.57735	19	AST_369546+2	; FREE	2.66667	0.57735	2.75	1.45455	1.9245	0.875	0.288675	1.66234	0.954545	0.57735	0.875	0.288675	1.09091	0.863636	0.866025	0.625	0.57735	1.38182	0.78125	1.34715	1.14286	0.288675	0.683594	0.857143	1	0.714286	0.57735	1.2	Op0098r_1	EIP-TRA-ABC	Q1LRJ1 ABC transporter-related protein
492	NPKM_0350	CP000352	Rmet_0350		7.33333	0.57735	20	AST_370495+2	; FREE	1	0	7.33333	1.36364	1.1547	0.666667	0.288675	2.04545	0.909091	0.57735	1.66667	0.436436	0.545455	1	0	0.666667	0.57735	1.5	0.766667	1.01036	0.5	0.19245	1.53333	1	0	0.2	0.63345	5	Op0098r_1	EIP-TRA-ABC	Q1LRJ0 Secretion protein HlyD
493	5UTR_0351	CP000352	Rmet_0351		17.3333	5.03322	26	AST_370963+2	; FREE; SenseCross_0352	13.6667	1.1547	1.26829	0.692308	0.627649	1.92683	2.4377	0.359299	0.442308	1.72294	7.29268	16.5507	0.0606509	0.5	1.5447	1.2439	1.05662	0.401961	0.75	0.549038	0.658228	1.46984	1.13942	1.43478	2.11325	0.173913	15.8451	8.25	Op0098r_1	NA	Q1LRI9 Transcriptional regulator, TetR family
494	NPKM_0351	CP000352	Rmet_0351		18.6667	3.51188	26	AST_370963+2	; FREE; SenseCross_0352	13.6667	1.1547	1.36585	1.21429	0.793744	1.92683	2.4377	0.630199	0.928571	0.203037	7.29268	16.5507	0.127329	0.785714	0.978178	1.2439	1.05662	0.631653	0.823529	1.10828	0.658228	1.46984	1.25113	0.826923	0.712631	0.173913	15.8451	4.75481	Op0098r_1	NA	Q1LRI9 Transcriptional regulator, TetR family
495	3UTR_0352	CP000352	Rmet_0352	oprB	6.66667	0.57735	98	AST_375706-2	; FREE; SenseCross_0354	75.3333	8.0829	0.0884956	1.2	0.57735	0.650442	1.98307	1.8449	0.961538	0.5	3.5	6.48095	0.274725	1.3	0.752158	1.11062	0.425463	1.17052	1.08333	0.204526	0.52381	2.52591	2.06818	1.35	1.47927	1.17714	1.2381	1.14684	Op0099f_1	EIP-TRA-Pores	Q1LRI8 Carbohydrate-selective porin OprB
496	5UTR_0352	CP000352	Rmet_0352	oprB	15.6667	2.51661	98	AST_371607-2	; FREE; SenseCross_0351	16.6667	3.21455	0.94	2.19149	1.86254	1.18	0.523454	1.85719	1.38298	1.63429	3.5	6.48095	0.395137	1.10638	0.331133	0.68	1.22065	1.62703	0.38835	1.95894	1.30508	0.914904	0.297567	0.769231	1.18772	0.108571	13.7134	7.08502	Op0099f_1	EIP-TRA-Pores	Q1LRI8 Carbohydrate-selective porin OprB
497	NPKM_0352	CP000352	Rmet_0352	oprB	26	1	98	AST_371607-2	; FREE; SenseCross_0351	16.6667	3.21455	1.56	0.923077	0.448018	1.18	0.523454	0.782269	1	0	0.774336	1.50476	1.29143	0.884615	1.09808	0.68	1.22065	1.3009	0.833333	1.1547	1.30508	0.914904	0.638528	0.96	0.5	0.108571	13.7134	8.84211	Op0099f_1	EIP-TRA-Pores	Q1LRI8 Carbohydrate-selective porin OprB
498	3UTR_0353	CP000352	Rmet_0353	queF	28	5.2915	49	AST_370963+2	; FREE; SenseCross_0352	13.6667	1.1547	2.04878	0.809524	0.485831	13.9512	8.90705	0.0580253	1.08759	0.936208	7.29268	16.5507	0.149135	1.21429	0.583005	1.2439	1.05662	0.97619	1.04412	0.11235	0.027972	9.32641	37.3272	0.925	0.312567	0.173913	15.8451	5.31875	Op0100r_1	NA	Q1LRI7 NADPH-dependent 7-cyano-7-deazaguanine reductase
499	NPKM_0353	CP000352	Rmet_0353	queF	91.3333	5.03322	49	AST_370963+2	; FREE; SenseCross_0352	13.6667	1.1547	6.68293	0.843066	1.58674	13.9512	8.90705	0.0604295	0.952381	0.151457	7.29268	16.5507	0.130594	1.24453	2.01912	0.268293	5.7735	4.63869	1.20346	1.36166	0.027972	9.32641	43.0238	1.13758	1.42441	0.173913	15.8451	6.54111	Op0100r_1	NA	Q1LRI7 NADPH-dependent 7-cyano-7-deazaguanine reductase
500	5UTR_0354	CP000352	Rmet_0354	ilvA	1	0	43	AST_375431+2	; FREE; SenseCross_0355	157.333	17.3877	0.00635593	4	3	1.21186	0.923235	3.3007	1.05263	0.761455	0.633475	2.69103	1.66168						0.583333	1.05662	1.52273	1.86168	0.383085						Op0100r_1	MET-AA-GlySerThr	Q1LRI6 L-threonine ammonia-lyase
501	NPKM_0354	CP000352	Rmet_0354	ilvA	82.3333	4.16333	43	AST_375431+2	; FREE; SenseCross_0355	157.333	17.3877	0.523305	0.700405	2.65378	1.21186	0.923235	0.577956						1.19838	1.41605	0.779661	1.05195	1.53705	1.39884	2.47447	1.52273	1.86168	0.918644	1.06538	1.12447	0.939799	0.731281	1.13363	Op0100r_1	MET-AA-GlySerThr	Q1LRI6 L-threonine ammonia-lyase
502	5UTR_0355	CP000352	Rmet_0355	otsB	25.3333	3.05505	22	AST_375706-2	; FREE; SenseCross_0354	75.3333	8.0829	0.336283	0.631579	1.6372	0.650442	1.98307	0.970999	1.01455	0.0615001	0.0221239	7.2474	45.8575	0.842105	0.521251	1.11062	0.425463	0.75823	0.770833	0.878606	0.52381	2.52591	1.47159	0.76087	0.880705	1.17714	1.2381	0.64637	Op0101f_1	MET-CAH-Starch	Q1LRI5 HAD-superfamily hydrolase subfamily IIB
503	NPKM_0355	CP000352	Rmet_0355	otsB	366.667	46.0145	22	AST_375706-2	; FREE; SenseCross_0354	75.3333	8.0829	4.86726	1.76545	2.9826	0.650442	1.98307	2.71424	0.605263	1.94677	0.774336	1.50476	0.781654	1.03818	0.129291	0.0176991	7.69997	58.6573	0.589598	1.97402	0.52381	2.52591	1.1256	0.812724	1.1199	41.2	9.28844	0.0197263	Op0101f_1	MET-CAH-Starch	Q1LRI5 HAD-superfamily hydrolase subfamily IIB
504	NPKM_0356	CP000352	Rmet_0356		192	5.56776	39	AST_376746-2	; FREE	1.66667	0.57735	115.2	2.25694	4.34748	16.6	9.77805	0.135961	1.06944	0.455681	1.2	0.57735	0.891204	1.07639	0.918038	1.2	0.211325	0.896991	0.582308	2.78514	0.060241	8.0337	9.66631	0.956169	0.286078	0.5		1.91234	Op0101f_1	NA	Q1LRI4 Glycoside hydrolase 15-related
505	3UTR_0357	CP000352	Rmet_0357	otsA	16.3333	1.52753	178	AST_388696-2	; FREE; SenseCross_0365	21.3333	2.3094	0.765625	1.36735	1.66242	1.29688	1.44232	1.05434	1.38776	3.00889	1.03125	0.164957	1.3457	0.959184	0.184714	0.953125	0.186412	1.00636						0.720588	5.48483	0.924242	0.511314	0.779653	Op0101f_1	MET-CAH-Starch	Q1LRI3 Alpha,alpha-trehalose-phosphate synthase
506	NPKM_0357	CP000352	Rmet_0357	otsA	157.667	6.80686	178	AST_378676-2	; FREE	1.66667	0.57735	94.6	1.95349	3.97127	16.6	9.77805	0.11768	1.03594	0.193344	1	0	1.03594	1.09302	1.42136	0.8	0.158362	1.36628	0.660173	2.9725	0.614458	2.79692	1.0744	0.989796	0.0627905	1.2	0.57735	0.82483	Op0101f_1	MET-CAH-Starch	Q1LRI3 Alpha,alpha-trehalose-phosphate synthase
507	3UTR_0358	CP000352	Rmet_0358		17.3333	1.52753	81	AST_375431+2	; FREE; SenseCross_0355	157.333	17.3877	0.110169	0.538462	2.61861	1.21186	0.923235	0.444325	1.12121	0.627649	0.633475	2.69103	1.76994	0.692308	1.6362	0.779661	1.05195	0.88796	1.10714	0.27707	1.52273	1.86168	0.727079	1.24324	1.11847	0.939799	0.731281	1.32288	Op0102r_2	NA	Q1LRI2 Putative uncharacterized protein
508	NPKM_0358	CP000352	Rmet_0358		22	1.73205	81	AST_375431+2	; FREE; SenseCross_0355	157.333	17.3877	0.139831	2.18182	2.18838	1.21186	0.923235	1.80038	0.711538	1.86412	0.633475	2.69103	1.12323	1.34848	1.18718	0.779661	1.05195	1.72958	0.659722	1.25297	1.52273	1.86168	0.43325	0.864865	0.824239	0.939799	0.731281	0.920265	Op0102r_2	NA	Q1LRI2 Putative uncharacterized protein
509	NPKM_0359	CP000352	Rmet_0359	coxI	34	2.64575	14	AST_375431+2	; FREE; SenseCross_0355	157.333	17.3877	0.216102	2.03922	3.79762	1.21186	0.923235	1.68271	1.03922	0.319493	0.633475	2.69103	1.6405	1.11765	0.462655	0.779661	1.05195	1.4335	0.673077	1.86313	1.52273	1.86168	0.442021	0.971698	0.27707	0.939799	0.731281	1.03394	Op0102r_2	GIP-PTL-Fold	Q1LRI1 Predicted sulfurylase large subunit, molybdopterin cytosine dinucleotide biosynthesis / predicted sulfurylase small subunit, molybdopterin cytosine dinucleotide biosynthesis
510	NPKM_0360	CP000352	Rmet_0360	coxG	38	4.58258	11	AST_375431+2	; FREE; SenseCross_0355	157.333	17.3877	0.241525	2.50877	5.20659	1.21186	0.923235	2.07018	1.07895	0.372825	0.633475	2.69103	1.70322	0.903509	0.5502	0.779661	1.05195	1.15885	0.611888	3.62211	1.52273	1.86168	0.401837	1.01626	0.0658603	0.939799	0.731281	1.08136	Op0102r_2	NA	Q1LRI0 Carbon monoxide dehydrogenase subunit G
511	NPKM_0361	CP000352	Rmet_0361	coxE	6.66667	1.1547	31	AST_375431+2	; FREE; SenseCross_0355	157.333	17.3877	0.0423729	1.2	1.1547	0.0402542	8.14348	29.8105	1	0	1.00847	0.0474827	0.991597	1.05	0.154701	0.957627	0.1866	1.09646	0.458333	7.50555	45.8421	7.89475	0.00999809	0.9	0.309401	0.590336	4.37533	1.52456	Op0102r_1	NA	Q1LRH9 VWA containing CoxE-like protein
512	NPKM_0362	CP000352	Rmet_0362	coxD	10	1.73205	19	AST_375431+2	; FREE; SenseCross_0355	157.333	17.3877	0.0635593	1.3	1.09808	0.0402542	8.14348	32.2947	1.13333	0.57735	1.00847	0.0474827	1.12381	1.3	0.866025	0.957627	0.1866	1.35752	0.564103	2.24198	45.8421	7.89475	0.0123053	0.794118	1.47927	0.590336	4.37533	1.3452	Op0102r_1	NA	Q1LRH8 ATPase associated with various cellular activities, AAA_5
513	NPKM_0363	CP000352	Rmet_0363	coxM	11	1	18	AST_375431+2	; FREE; SenseCross_0355	157.333	17.3877	0.0699153	1.18182	0.732051	0.0402542	8.14348	29.3589	1.0303	0.154701	1.00847	0.0474827	1.02165	1.0303	0.154701	0.957627	0.1866	1.07589	0.384615	2.9282	45.8421	7.89475	0.00839	0.941176	0.164957	0.991597	0.0667192	0.949153	Op0102r_1	MET-EN-Methane	Q1LRH7 Molybdopterin dehydrogenase, FAD-binding
514	NPKM_0364	CP000352	Rmet_0364	coxL	14.3333	0.57735	58	AST_375431+2	; FREE; SenseCross_0355	157.333	17.3877	0.0911017	1.32558	2.02073	0.997881	0.0114243	1.3284	1.06977	0.866025	1.00847	0.0474827	1.06078	1.09302	1.1547	0.957627	0.1866	1.14139	0.473684	3.66025	1.84926	2.86071	0.256148	0.978261	0.211325	0.991597	0.0667192	0.986551	Op0102r_1	NA	Q1LRH6 Xanthine dehydrogenase, molybdenum binding subunit apoprotein
515	5UTR_0365	CP000352	Rmet_0365	coxS	106.667	9.50438	17	AST_375431+2	; FREE; SenseCross_0355	157.333	17.3877	0.677966	2.17188	2.85374	0.997881	0.0114243	2.17649	1.25243	0.803515	1.00847	0.0474827	1.2419	0.946875	0.29756	0.957627	0.1866	0.988772	0.585612	1.96167	1.84926	2.86071	0.316674	0.535977	2.65158	0.991597	0.0667192	0.540519	Op0102r_1	MET-EN-Methane	Q1LRH5 (2Fe-2S)-binding
516	NPKM_0365	CP000352	Rmet_0365	coxS	34.3333	3.78594	17	AST_375431+2	; FREE; SenseCross_0355	157.333	17.3877	0.21822	1.83495	2.21346	0.997881	0.0114243	1.83885	2.12812	2.55228	1.00847	0.0474827	2.11024	1.16505	0.630885	0.957627	0.1866	1.2166	0.497354	1.8042	1.84926	2.86071	0.268948	0.813953	0.615385	0.991597	0.0667192	0.820851	Op0102r_1	MET-EN-Methane	Q1LRH5 (2Fe-2S)-binding
517	5UTR_0366	CP000352	Rmet_0366		15.6667	2.3094	13	AST_388696-2	; FREE; SenseCross_0365	21.3333	2.3094	0.734375	1.61702	1.74996	1.29688	1.44232	1.24686	1.02336	0.195958	1.03125	0.164957	0.992353	0.808511	0.683205	0.953125	0.186412	0.848273						0.686275	1.39846	0.924242	0.511314	0.742527	Op0103f_1	NA	Q1LRH4 Putative membrane protein
518	NPKM_0366	CP000352	Rmet_0366		71.3333	5.85947	13	AST_388696-2	; FREE; SenseCross_0365	21.3333	2.3094	3.34375	2.1028	6.11741	1.29688	1.44232	1.62144	1.08511	0.329914	1.03125	0.164957	1.05222	0.939252	0.457826	0.953125	0.186412	0.985445	0.677778	3.98409	0.662651	2.24179	1.02283	0.986301	0.274292	0.924242	0.511314	1.06715	Op0103f_1	NA	Q1LRH4 Putative membrane protein
519	NPKM_0367	CP000352	Rmet_0367		177.667	5.50757	76	AST_388948-2	; FREE	4.33333	0.57735	41	1.38837	3.35735	0.692308	2.3094	2.00542	1.01126	0.158703	0.615385	1.44338	1.64329	1.1651	2.34525	0.384615	2.3094	3.02927	0.836486	2.14194	1.22222	0.57735	0.684398	1.05937	1.03468	1	0	1.05937	Op0103f_2	NA	Q1LRH3 FAD linked oxidase-like protein
520	NPKM_0368	CP000352	Rmet_0368		121.667	6.4291	19	AST_393216-2	; FREE	6.33333	0.57735	19.2105	1.30685	1.19704	1.15789	0.866025	1.12864	1.16164	1.48585	0.789474	2.3094	1.47142	1.29315	2.94393	0.578947	1.5396	2.23362	0.951782	0.225156	0.818182	0.845299	1.16329	0.988208	0.109697	0.8		1.23526	Op0103f_2	NA	Q1LRH2 Histidine triad (HIT) protein
521	NPKM_0369	CP000352	Rmet_0369		99.6667	2.51661	61	AST_393784-2	; FREE	5.66667	0.57735	17.5882	1.74582	10.8113	1.05882	0.211325	1.64883	1.02341	0.516611	0.882353	1.1547	1.15987	1.0602	1.93926	0.705882	1.05662	1.50195	0.781609	6.23876	1	0	0.781609	0.937908	1.21455	0.866667	1.1547	1.0822	Op0103f_2	EIP-TRA-ABC	Q1LRH1 ABC transporter-like protein
522	NPKM_0370	CP000352	Rmet_0370		265.667	10.116	0	AST_397891-2	; FREE	14.6667	1.1547	18.1136	0.946048	0.331815	1.34091	1.54494	0.705527	1.08281	0.965833	1.04545	0.24855	1.03573	0.984944	0.17153	0.818182	0.845299	1.20382	1.0252	0.136502	0.728814	1.28103	1.40667	0.96292	0.521023	0.913043	0.527525	1.05463	Op0103f_3	NA	Q1LRH0 Putative uncharacterized protein
523	NPKM_0371	CP000352	Rmet_0371	ubiE	345.667	6.35085	11	AST_397891-2	; FREE	14.6667	1.1547	23.5682	1.14079	1.131	1.34091	1.54494	0.850759	0.9865	0.122944	1.04545	0.24855	0.943608	1.01929	0.751812	0.818182	0.845299	1.24579	0.986475	0.0850118	0.728814	1.28103	1.35354	1.0782	0.42823	0.913043	0.527525	1.18089	Op0103f_3	MET-COF-CoQ	Q1LRG9 Ubiquinone/menaquinone biosynthesis methyltransferase ubiE
524	NPKM_0372	CP000352	Rmet_0372		682	27.8388	26	AST_397891-2	; FREE	14.6667	1.1547	46.5	1.41251	1.32256	1.34091	1.54494	1.0534	1.10899	1.12269	1.04545	0.24855	1.06078	1.13343	2.53915	0.818182	0.845299	1.3853	0.917647	0.310488	0.728814	1.28103	1.2591	0.925518	1.01738	0.913043	0.527525	1.01366	Op0103f_4	NA	Q1LRG8 Import inner membrane translocase, subunit Tim44
525	NPKM_0373	CP000352	Rmet_0373		103	11.3578	11	AST_397891-2	; FREE	14.6667	1.1547	7.02273	0.996764	0.0119128	0.409091	4.02221	2.43653	1.05825	0.229984	0.431818	3.60844	2.45069	1.19094	0.589032	0.363636	3.4797	3.27508	1.06169	0.141421	1.05556	0.154701	1.00581	0.874618	0.761566	0.684211	1.1547	1.27829	Op0103f_4	NA	Q1LRG7 Putative uncharacterized protein
526	NPKM_0374	CP000352	Rmet_0374	ubiB	153.333	2.51661	33	AST_402314-2	; FREE	7	1	21.9048	0.941304	0.63222	1.14286	0.5	0.823641	1.05	1.17648	1	0	1.05	1.05217	1.58944	0.190476	3.59252	5.52391	1.05774	0.500446	0.125	7	8.46189	0.962733	1.2	0.333333	8.0829	2.8882	Op0103f_4	MET-COF-CoQ	Q1LRG6 2-octaprenylphenol hydroxylase
527	NPKM_0375	CP000352	Rmet_0375		271.667	19.5533	29	AST_402314-2	; FREE	7	1	38.8095	0.307975	8.05509	1.14286	0.5	0.269479	0.960736	0.317902	1	0	0.960736	1.0135	0.148539	1.04762	0.154701	0.967429	2.13546	8.04625	1.20833	0.659407	1.76728	1.0728	0.92424	1.38095	2.3094	0.776853	Op0103f_4	NA	Q1LRG5 Na+/solute symporter
528	NPKM_0376	CP000352	Rmet_0376		373.333	11.0151	10	AST_402314-2	; FREE	7	1	53.3333	1.19286	1.72745	1.14286	0.5	1.04375	1.02054	0.147186	1	0	1.02054	1	0	0.619048	1.6906	1.61538	1.21557	2.51504	0.541667	1.70171	2.24413	0.942257	0.343009	0.666667	4.04145	1.41339	Op0103f_5	NA	Q1LRG4 Putative uncharacterized protein
529	NPKM_0377	CP000352	Rmet_0377		336.333	9.29157	32	AST_405034-2	; FREE	5.33333	0.57735	63.0625	0.792864	1.80695	0.875	0.57735	0.906131	1.02676	0.505718	0.9375	0.57735	1.09521	1.11497	2.83262	0.8125	0.866025	1.37226	1.6525	3.62648	0.928571	0.19245	1.77962	1.07819	1.73872	0.933333	0.57735	1.1552	Op0103f_5	NA	Q1LRG3 Putative uncharacterized protein
530	NPKM_0378	CP000352	Rmet_0378	aspS	300	13.8564	42	AST_405034-2	; FREE	5.33333	0.57735	56.25	0.647778	3.02461	0.875	0.57735	0.740317	1.01333	0.144906	1.125	1.1547	0.900741	1.15667	2.54895	0.8125	0.866025	1.42359	1.89708	5.60632	0.928571	0.19245	2.04301	1.07566	0.893283	0.777778	2.3094	1.38299	Op0103f_5	MET-AA-AlaAsp	Q1LRG2 Aspartyl-tRNA synthetase
531	NPKM_0379	CP000352	Rmet_0379		28.3333	2.51661	19	AST_405512-2	; FREE	2	0	14.1667	1.89412	4.01954	2.5		0.757647	1.09412	0.758306	0.666667	1.1547	1.64118	1	0	0.833333	0.57735	1.2	0.795031	0.862825	0.866667	0.57735	0.917344	0.806452	3	0.75	0.211325	1.07527	Op0103f_5	NA	Q1LRG1 Putative transmembrane protein
532	NPKM_0380	CP000352	Rmet_0380	ntpA	79.6667	4.50925	20	AST_408301-2	; FREE; SenseCross_0382	42.6667	5.68624	1.86719	1.46444	3.1507	1.70313	2.4605	0.859852	0.970711	0.167134	0.96875	0.137066	1.00202	0.912134	0.741358	0.914062	0.313759	0.99789	0.765714	2.42411	0.610092	2.15221	1.25508	0.909483	0.637572	1.04032	0.164622	0.874231	Op0103f_5	NA	Q1LRG0 NUDIX hydrolase
533	NPKM_0381	CP000352	Rmet_0381		50.6667	5.03322	31	AST_408301-2	; FREE; SenseCross_0382	42.6667	5.68624	1.1875	1.84211	2.24029	1.70313	2.4605	1.0816	1.13816	0.927173	0.96875	0.137066	1.17487	1.15132	0.655744	0.914062	0.313759	1.25956	0.692857	1.63587	0.610092	2.15221	1.13566	0.942197	0.406363	1.04032	0.164622	0.905677	Op0103f_5	NA	Q1LRF9 Endonuclease/exonuclease/phosphatase
534	3UTR_0382	CP000352	Rmet_0382	mobB	15	1.73205	370	AST_375431+2	; FREE; SenseCross_0355	157.333	17.3877	0.095339	1.24444	0.961442	0.997881	0.0114243	1.24709	0.946667	0.275134	1.00847	0.0474827	0.938711	0.911111	0.313824	0.957627	0.1866	0.951426	1.10714	0.434945	1.84926	2.86071	0.598696	0.804348	1.42526	0.991597	0.0667192	0.811164	Op0104r_1	MET-COF-Folate	Q1LRF8 Molybdopterin-guanine dinucleotide biosynthesis protein B
535	5UTR_0382	CP000352	Rmet_0382	mobB	141.333	29.6704	370	AST_375431+2	; FREE; SenseCross_0355	157.333	17.3877	0.898305	1.00236	0.00423197	0.997881	0.0114243	1.00449	1.05896	0.1536	1.00847	0.0474827	1.05006	0.221698	3.02791	0.957627	0.1866	0.231508	0.223529	1.97836	1.84926	2.86071	0.120875	0.380846	2.39074	0.991597	0.0667192	0.384074	Op0104r_1	MET-COF-Folate	Q1LRF8 Molybdopterin-guanine dinucleotide biosynthesis protein B
536	NPKM_0382	CP000352	Rmet_0382	mobB	150	16	370	AST_375431+2	; FREE; SenseCross_0355	157.333	17.3877	0.95339	1.70667	4.6087	0.997881	0.0114243	1.71029	1.02222	0.144338	1.00847	0.0474827	1.01363	0.875556	0.690971	0.957627	0.1866	0.914297	0.60026	4.68481	1.84926	2.86071	0.324595	1.02347	0.109417	0.991597	0.0667192	1.03215	Op0104r_1	MET-COF-Folate	Q1LRF8 Molybdopterin-guanine dinucleotide biosynthesis protein B
537	NPKM_0383	CP000352	Rmet_0383		86	1.73205	37	AST_408301-2	; FREE; SenseCross_0382	42.6667	5.68624	2.01562	1.32558	10.2487	1.70313	2.4605	0.778323	0.98062	0.137283	0.96875	0.137066	1.01225	0.891473	2.44731	0.914062	0.313759	0.975287	0.736842	5	0.610092	2.15221	1.20776	0.964427	0.160128	1.04032	0.164622	0.927046	Op0105f_1	MET-LIP-GlycPLip	Q1LRF7 Phospholipase D/Transphosphatidylase
538	NPKM_0384	CP000352	Rmet_0384		149.333	26.8576	14	AST_410791-2	; FREE	5	0	29.8667	0.857143	0.46441	0.8	1	1.07143	0.908482	0.319274	1.2	1	0.757068	1.23661	0.562573	0.933333	0.57735	1.32494	1.4401	2.074	1.33333	0.618802	1.08008	1.4914	1.45925	0.444444	2.11325	3.35565	Op0105f_2	NA	Q1LRF6 Transcriptional regulator, TetR family
539	NPKM_0385	CP000352	Rmet_0385		63.3333	7.63763	38	AST_410791-2	; FREE	5	0	12.6667	0.710526	1.25248	1.33333	2.88675	0.532895	1.07368	0.17952	0.2		5.36842	1.23158	0.853854	0.933333	0.288675	1.31955	1.77037	2.90514	0.8	0.7698	2.21296	1.14706	0.401365	7.33333	10.9697	0.156417	Op0105f_2	NA	Q1LRF5 Acyl-CoA dehydrogenase-like protein
540	NPKM_0386	CP000352	Rmet_0386		16.3333	1.1547	46	AST_412849-2	; FREE	3	0	5.44444	0.77551	1.36702	1		0.77551	1.02041	0.124275	0.888889	0.57735	1.14796	1.14286	0.869924	0.777778	1.1547	1.46939	1.52632	3.16725	1	0	1.52632	0.96	0.263763	0.125	2.02073	7.68	Op0105f_2	MET-CAH-But	Q1LRF4 3-hydroxyacyl-CoA dehydrogenase
541	NPKM_0387	CP000352	Rmet_0387	fadA	46.6667	3.21455	21	AST_415232-2	; FREE	5.33333	1.1547	8.75	1.26429	1.70951	1.3125	0.773503	0.963265	1.00714	0.0639237	0.75	0.618802	1.34286	1.08571	0.622171	0.875	0.3849	1.24082	0.960452	0.32342	0.47619	2.32457	2.01695	1.08511	0.861002	1.25	1	0.868085	Op0105f_2	MET-LIP-FAMet	Q1LRF3 Thiolase
542	NPKM_0388	CP000352	Rmet_0388		13.6667	2.08167	29	AST_416633-2	; FREE	4	0	3.41667	1.04878	0.250719	0.916667	0.288675	1.14412	1.17073	0.757166	1		1.17073	1.07317	0.308988	6.25	7	0.171707	0.860465	1.1547	1.27273	0.433013	0.67608	0.833333	1.2376	0.916667	0.57735	0.909091	Op0105f_2	NA	Q1LRF2 DegV
543	NPKM_0389	CP000352	Rmet_0389		66.3333	6.80686	25	AST_418984-2	; FREE; SenseCross_0390	42.3333	5.03322	1.56693	1.20101	0.525141	0.472441	3.17541	2.54213	1.19095	1.2165	0.897638	0.509964	1.32677	1.42211	2.27376	0.590551	2.15771	2.40811	0.728033	1.02062	1.68333	1.97128	0.432495	1.02532	0.203034	1.10526	0.65468	0.927667	Op0105f_3	MET-CAH-Prop	Q1LRF1 Enoyl-CoA hydratase
544	3UTR_0390	CP000352	Rmet_0390	yciA	19	2	174	AST_375431+2	; FREE; SenseCross_0355	157.333	17.3877	0.120763	0.912281	0.472475	0.997881	0.0114243	0.914218	0.956989	0.232621	1.00847	0.0474827	0.948947	1.15789	0.645751	0.957627	0.1866	1.20913	1	0	1.84926	2.86071	0.540758	0.659341	2.93843	0.991597	0.0667192	0.664928	Op0106r_1	NA	Q1LRF0 Thioesterase superfamily
545	5UTR_0390	CP000352	Rmet_0390	yciA	16.3333	2.08167	174	AST_375431+2	; FREE; SenseCross_0355	157.333	17.3877	0.103814	1.5102	0.894533	0.997881	0.0114243	1.51341	1.59649	2.50926	1.00847	0.0474827	1.58308	0.612245	2.05517	0.957627	0.1866	0.639335	0.689189	0.749124	1.84926	2.86071	0.372684	0.952381	0.18899	0.991597	0.0667192	0.960452	Op0106r_1	NA	Q1LRF0 Thioesterase superfamily
546	NPKM_0390	CP000352	Rmet_0390	yciA	124	14.4222	174	AST_375431+2	; FREE; SenseCross_0355	157.333	17.3877	0.788136	0.776882	1.32195	0.997881	0.0114243	0.778531	0.857143	0.571662	1.00847	0.0474827	0.84994	0.989247	0.0762896	0.957627	0.1866	1.03302	1.17647	1.88407	1.84926	2.86071	0.636186	1.13202	1.19377	0.991597	0.0667192	1.14162	Op0106r_1	NA	Q1LRF0 Thioesterase superfamily
547	NPKM_0391	CP000352	Rmet_0391	atmA	58	2.64575	47	AST_418984-2	; FREE; SenseCross_0390	42.3333	5.03322	1.37008	3.67816	14.0799	0.472441	3.17541	7.78544	1.09195	0.685752	0.897638	0.509964	1.21648	1.01149	0.20684	0.590551	2.15771	1.7128	0.396875	5.92848	1.68333	1.97128	0.235767	0.878947	0.720607	1.10526	0.65468	0.795238	Op0107f_1	EIP-TRA-ABC	Q1LRE9 ABC transporter-related protein
548	NPKM_0392	CP000352	Rmet_0392		3.66667	0.57735	18	AST_420561-2	; FREE	0.666667	0.57735	5.5	1.09091	0.211325	1	0	1.09091	1.18182	0.3849	2	0.57735	0.590909	1	0	1	0	1	2	1.4641	1	0	2	0.846154	0.288675	1	0	0.846154	Op0107f_1	EIP-TRA-ABC	Q1LRE8 Twin-arginine translocation pathway signal
549	NPKM_0393	CP000352	Rmet_0393	tauB	1.66667	0.57735	18	AST_424574-2	; FREE; SenseCross_0396	37.6667	4.04145	0.0442478	2	1.44338	0.663717	2.09663	3.01333	0.8	0.288675	0.823009	0.515611	0.972043	0.6	1.1547	0.0265487	7.27304	22.6	1.6	1.73205	0.946667	0.241902	1.69014	1.25	0.288675	0.0322581	3.03392	38.75	Op0107f_1	EIP-TRA-ABC	Q1LRE7 ABC transporter-related protein
550	NPKM_0394	CP000352	Rmet_0394		3	0	37	AST_424574-2	; FREE; SenseCross_0396	37.6667	4.04145	0.079646	1.55556	2.88675	0.663717	2.09663	2.3437	0.777778	1.1547	0.823009	0.515611	0.945042	0.666667	1	0.743363	1.26411	0.896825	1.28571	0.845299	0.946667	0.241902	1.35815	1	0	1.23656	0.668498	0.808696	Op0107f_1	EIP-TRA-ABC	Q1LRE6 Binding-protein-dependent transport systems inner membrane component
551	3UTR_0395	CP000352	Rmet_0395	ybaO	11.3333	1.52753	99	AST_423206+2	; Cont_0394; SenseCross_6413	773	84.8705	0.0146615	1.79412	2.34563	0.203105	6.37283	8.83346	1.20588	0.869924	0.989651	0.0590679	1.21849	0.911765	0.327327	0.911169	0.294626	1.00065	0.540984	2.3094	1.84926	2.86071	0.292541	0.756098	1.44338	0.00261438	14.7963	289.207	Op0108r_1	NA	Q1LRE5 Transcriptional regulator, AsnC family
552	NPKM_0395	CP000352	Rmet_0395	ybaO	36	5	99	AST_423206+2	; Cont_0394; SenseCross_6413	773	84.8705	0.0465718	1.67593	2.52977	0.771022	1.19222	2.17364	1.08333	0.283882	0.989651	0.0590679	1.09466	1.05556	0.333333	0.911169	0.294626	1.15846	0.629834	2.71551	0.487136	3.10602	1.29293	0.991453	0.0423164	1.33551	1.48389	0.742377	Op0108r_1	NA	Q1LRE5 Transcriptional regulator, AsnC family
553	5UTR_0396	CP000352	Rmet_0396		228	26.5141	19	AST_423206+2	; Cont_0394; SenseCross_6413	773	84.8705	0.294955	0.687135	1.30753	0.771022	1.19222	0.8912	1.4346	0.305715	0.989651	0.0590679	1.4496	0.320175	3.92265	0.911169	0.294626	0.35139	0.56383	1.4656	0.487136	3.10602	1.15744	0.746004	0.5958	1.33551	1.48389	0.55859	Op0108r_1	NA	Q1LRE4 Cysteine dioxygenase type I
554	NPKM_0396	CP000352	Rmet_0396		79	4.3589	19	AST_423206+2	; Cont_0394; SenseCross_6413	773	84.8705	0.102199	0.481013	5.85325	0.771022	1.19222	0.623864	0.823099	0.415896	0.989651	0.0590679	0.831707	0.818565	1.30099	0.911169	0.294626	0.898369	0.824561	0.996929	0.487136	3.10602	1.69267	0.726471	0.266207	1.33551	1.48389	0.543964	Op0108r_1	NA	Q1LRE4 Cysteine dioxygenase type I
555	NPKM_0397	CP000352	Rmet_0397		59.6667	6.50641	31	AST_424574-2	; FREE; SenseCross_0396	37.6667	4.04145	1.58407	0.938547	0.362607	0.663717	2.09663	1.41408	0.921788	0.509898	0.823009	0.515611	1.12002	0.832402	0.87418	0.743363	1.26411	1.11978	0.791667	2.45085	0.946667	0.241902	0.836268	0.969697	0.30125	1.23656	0.668498	0.78419	Op0109f_2	NA	Q1LRE3 Transcriptional regulator, LysR family
556	NPKM_0398	CP000352	Rmet_0398	gdhA	159.333	20.502	8	AST_432324-2	; FREE; SenseCross_0403	30.6667	2.88675	5.19565	0.617155	2.17798	0.0869565	5.6356	7.09728	1.09414	0.711596	1.07609	0.42175	1.01678	1.12971	0.531829	0.804348	0.983397	1.4045	0.654237	3.01112	0.75	0.216333	0.872316	0.946463	0.161634	0.808081	1.27813	1.17125	Op0109f_3	MET-EN-Nitrog	Q1LRE2 Glu/Leu/Phe/Val dehydrogenase
557	NPKM_0399	CP000352	Rmet_0399	gltI	1668	65.5973	12	AST_432324-2	; FREE; SenseCross_0403	30.6667	2.88675	54.3913	0.453237	4.2066	0.413043	5.19615	1.09731	1.11131	1.15833	1.07609	0.42175	1.03273	1.3725	6.26232	0.804348	0.983397	1.70635	1.14991	0.543573	1.73684	2.23131	0.66207	1.12048	1.42203	0.808081	1.27813	1.3866	Op0109f_4	EIP-TRA-ABC	Q1LRE1 Extracellular solute-binding protein, family 3
558	NPKM_0400	CP000352	Rmet_0400	gltJ	339.667	32.9292	15	AST_432324-2	; FREE; SenseCross_0403	30.6667	2.88675	11.0761	0.324828	4.50708	0.413043	5.19615	0.786426	1.17959	1.22511	1.07609	0.42175	1.09618	1.43376	3.55249	0.804348	0.983397	1.78251	1.42296	1.55152	1.73684	2.23131	0.81928	1.12812	1.06292	0.808081	1.27813	1.39605	Op0109f_4	NA	Q1LRE0 Amino acid ABC transporter, permease protein, 3-TM region, His/Glu/Gln/Arg/opine
559	NPKM_0401	CP000352	Rmet_0401	gltK	309.667	16.6233	13	AST_432324-2	; FREE; SenseCross_0403	30.6667	2.88675	10.0978	0.273412	10.0077	1.36957	1.92523	0.199634	1.1141	1.04005	1.07609	0.42175	1.03533	1.42734	3.97081	0.804348	0.983397	1.77453	1.51969	2.23034	0.52381	3.02776	2.90122	1.143	0.833189	0.808081	1.27813	1.41446	Op0109f_4	NA	Q1LRD9 Amino acid ABC transporter, permease protein, 3-TM region, His/Glu/Gln/Arg/opine
560	NPKM_0402	CP000352	Rmet_0402	gltL	386.667	9.60902	43	AST_432324-2	; FREE; SenseCross_0403	30.6667	2.88675	12.6087	0.293103	8.50042	1.36957	1.92523	0.214012	1.15517	1.28718	1.07609	0.42175	1.07349	1.40259	3.83279	0.804348	0.983397	1.74376	1.36765	1.41365	0.52381	3.02776	2.61096	1.1097	1.04098	0.808081	1.27813	1.37326	Op0109f_4	NA	Q1LRD8 ABC transporter-related protein
561	3UTR_0403	CP000352	Rmet_0403	yafJ	15.3333	1.52753	141	AST_423206+2	; Cont_0394; SenseCross_6413	773	84.8705	0.0198361	0.978261	0.131881	0.771022	1.19222	1.26878	1.02484	1.1547	0.989651	0.0590679	1.03556	0.956522	0.17375	0.911169	0.294626	1.04977	0.733333	1.33333	0.487136	3.10602	1.5054	0.97619	0.211325	1.33551	1.48389	0.730948	Op0110r_1	NA	Q1LRD7 Glutamine amidotransferase, class-II
562	5UTR_0403	CP000352	Rmet_0403	yafJ	255.333	22.3681	141	AST_423206+2	; Cont_0394; SenseCross_6413	773	84.8705	0.330315	0.856397	0.446317	0.771022	1.19222	1.11073	0.981723	0.107293	0.989651	0.0590679	0.99199	0.310705	5.65825	0.911169	0.294626	0.340996	0.304878	2.11578	0.487136	3.10602	0.625858	0.819149	1.20281	1.33551	1.48389	0.613359	Op0110r_1	NA	Q1LRD7 Glutamine amidotransferase, class-II
563	NPKM_0403	CP000352	Rmet_0403	yafJ	107.333	0.57735	141	AST_423206+2	; Cont_0394; SenseCross_6413	773	84.8705	0.138853	1.09317	1.59653	0.771022	1.19222	1.41782	0.913043	0.527525	0.989651	0.0590679	0.922592	1.04037	1.19297	0.911169	0.294626	1.1418	0.755682	2.08195	0.487136	3.10602	1.55127	0.993939	0.0674998	1.33551	1.48389	0.744238	Op0110r_1	NA	Q1LRD7 Glutamine amidotransferase, class-II
564	NPKM_0404	CP000352	Rmet_0404	ttuC	63.3333	3.05505	26	AST_432324-2	; FREE; SenseCross_0403	30.6667	2.88675	2.06522	1.83158	4.3098	1.36957	1.92523	1.33734	1.08947	0.935858	0.23913	6.73575	4.55598	1.15789	2.37544	0.804348	0.983397	1.43954	0.658046	4.07151	0.52381	3.02776	1.25627	1.01932	0.262381	3.63636	6.69726	0.280314	Op0111f_1	MET-CAH-But	Q1LRD6 Tartrate dehydrogenase
565	NPKM_0405	CP000352	Rmet_0405	ttuD	87.6667	4.04145	44	AST_432565-2	; FREE	1	0	87.6667	1.11027	0.713626	1.33333	0.218218	0.8327	1.11027	0.491377	1		1.11027	1.12928	0.683909	1	0	1.12928	0.952055	0.172071	0.75	0.131881	1.26941	0.883562	0.518068	0.333333	1.1547	2.65068	Op0111f_1	MET-CAH-DiCarb	Q1LRD5 MOFRL
566	NPKM_0406	CP000352	Rmet_0406	pyrC	93.3333	9.29157	23	AST_438280-2	5UTR_0409; FREE; SenseCross_0409	41	4.3589	2.27642	1.26786	0.966947	1.73171	3.44124	0.732143	1.16071	0.979158	0.853659	0.856574	1.35969	1.2	0.81021	0.723577	1.34915	1.65843	0.811268	0.611236	0.0328638	13.9107	24.6857	0.867692	1.42937	0.0666667	10.1352	13.0154	Op0111f_1	MET-NUC-Pyr	Q1LRD4 Dihydroorotase
567	NPKM_0407	CP000352	Rmet_0407		58.3333	2.08167	18	AST_438280-2	5UTR_0409; FREE; SenseCross_0409	41	4.3589	1.42276	1.13143	0.825014	1.73171	3.44124	0.65336	1.11429	1.03511	0.853659	0.856574	1.30531	1.21714	1.39475	0.723577	1.34915	1.68212	0.909091	0.608713	0.877934	0.59271	1.03549	0.897436	0.663671	1.18095	1.3397	0.759926	Op0111f_1	NA	Q1LRD3 Putative transmembrane protein
568	3UTR_0408	CP000352	Rmet_0408		19.6667	2.51661	129	AST_423206+2	; Cont_0394; SenseCross_6413	773	84.8705	0.025442	2.20339	1.96878	0.771022	1.19222	2.85775	0.966957	0.271677	0.989651	0.0590679	0.977068	1.47458	1.15449	0.911169	0.294626	1.61834	0.492308	1.60963	0.487136	3.10602	1.01062	1.16071	0.525134	1.33551	1.48389	0.869116	Op0112r_2	NA	Q1LRD1 Putative uncharacterized protein
569	NPKM_0408	CP000352	Rmet_0408		191.667	10.9697	129	AST_423206+2	; Cont_0394; SenseCross_6413	773	84.8705	0.247952	2.65217	5.23496	0.771022	1.19222	3.43982	1.89831	2.47591	0.989651	0.0590679	1.91816	0.892174	1.38057	0.911169	0.294626	0.979153	0.730492	1.68825	0.487136	3.10602	1.49956	0.956835	0.427963	1.33551	1.48389	0.716455	Op0112r_2	NA	Q1LRD1 Putative uncharacterized protein
570	5UTR_0409	CP000352	Rmet_0409		26.6667	3.21455	0	AST_423206+2	; Cont_0394; SenseCross_6413	773	84.8705	0.0344976	0.5875	2.07695	0.771022	1.19222	0.761976	0.8375	0.818194	0.989651	0.0590679	0.846258	1	0	0.911169	0.294626	1.09749	0.93617	0.194677	0.487136	3.10602	1.92178	0.820896	1.23595	1.33551	1.48389	0.614667	Op0112r_1	GIP-TL-Ribo	Q1LRD0 50S ribosomal protein L13
571	NPKM_0409	CP000352	Rmet_0409		82	14.9332	0	AST_423206+2	; Cont_0394; SenseCross_6413	773	84.8705	0.10608	2.52033	2.17462	0.771022	1.19222	3.26881	0.792683	0.628291	0.989651	0.0590679	0.800972	0.691057	1.42163	0.911169	0.294626	0.758429	0.456452	1.82864	0.487136	3.10602	0.93701	0.882051	0.346265	1.33551	1.48389	0.660459	Op0112r_1	GIP-TL-Ribo	Q1LRD0 50S ribosomal protein L13
572	NPKM_0410	CP000352	Rmet_0410	rplM	1749.33	53.6315	7	AST_438280-2	5UTR_0409; FREE; SenseCross_0409	41	4.3589	42.6667	0.345274	9.57203	1.73171	3.44124	0.199384	1.10194	0.89998	0.853659	0.856574	1.29085	1.496	6.54506	0.723577	1.34915	2.0675	2.50386	8.77867	0.877934	0.59271	2.85199	1.20457	0.922284	1.18095	1.3397	1.01999	Op0113f_2	GIP-TL-Ribo	Q1LRC9 30S ribosomal protein S9
573	NPKM_0411	CP000352	Rmet_0411	rpsI	1891.67	156.238	14	AST_438280-2	5UTR_0409; FREE; SenseCross_0409	41	4.3589	46.1382	0.2837	5.52659	1.73171	3.44124	0.163827	1.03119	0.189906	0.853659	0.856574	1.20796	1.35683	2.54289	0.723577	1.34915	1.87517	2.35466	3.89338	0.877934	0.59271	2.68204	1.09757	0.406581	1.18095	1.3397	0.929397	Op0113f_2	NA	Q1LRC8 Putative uncharacterized protein
574	NPKM_0412	CP000352	Rmet_0412		45.3333	5.1316	12	AST_439209-2	; FREE	16	2	2.83333	0.779412	1.07585	0.104167	5.56127	7.48235	0.867647	0.954456	0.791667	0.94495	1.09598	0.882353	0.77704	0.666667	1.30666	1.32353	1.04717	0.232666	0.4	0.57735	2.61792	1.07627	0.742307	0.973684	0.124275	1.10536	Op0113f_2	NA	Q1LRC7 Putative uncharacterized protein
575	NPKM_0413	CP000352	Rmet_0413		40.3333	15.5027	11	AST_439209-2	; FREE	16	2	2.52083	0.867769	0.279112	6.85417	8.17933	0.126605	0.933884	0.133254	0.791667	0.94495	1.17964	0.92562	0.153499	0.666667	1.30666	1.38843	0.952381	0.21795	0.148936	7.19969	6.39456	0.80531	0.914251	0.973684	0.124275	0.827075	Op0113f_2	NA	Q1LRC6 Putative iron-sulfur cluster insertion protein erpA
576	3UTR_0414	CP000352	Rmet_0414	erpA	25	2.64575	64	AST_444243-2	; FREE; SenseCross_0416	133.667	16.7432	0.187032	1.68	1.9121	0.820449	0.916213	2.04766	1.01333	0.0645699	0.925187	0.417061	1.09527	1.22667	0.680109	1.01247	0.0482687	1.21156	0.984127	0.0683278	1.08207	0.3509	0.909488	1.13158	0.528886	0.867925	1.14556	1.30378	Op0113f_3	NA	Q1LRC5 Anhydro-N-acetylmuramic acid kinase
577	NPKM_0414	CP000352	Rmet_0414	erpA	1292.33	40.4145	64	AST_444243-2	; FREE; SenseCross_0416	133.667	16.7432	9.66833	2.21408	12.6248	0.820449	0.916213	2.69862	0.9626	0.481698	0.925187	0.417061	1.04044	1.03611	0.200971	1.01247	0.0482687	1.02335	0.981128	0.206985	1.08207	0.3509	0.906716	1.16801	1.22064	0.867925	1.14556	1.34575	Op0113f_3	NA	Q1LRC5 Anhydro-N-acetylmuramic acid kinase
578	3UTR_0415	CP000352	Rmet_0415	anmK	10.3333	1.1547	87	AST_423206+2	; Cont_0394; SenseCross_6413	773	84.8705	0.0133678	1.48387	2.88675	0.771022	1.19222	1.92455	0.903226	0.57735	0.989651	0.0590679	0.912671	0.806452	0.745649	0.911169	0.294626	0.885074	0.826087	0.7698	0.487136	3.10602	1.6958	0.821429	1.44338	1.33551	1.48389	0.615066	Op0114r_1	NA	NA
579	NPKM_0415	CP000352	Rmet_0415	anmK	98.6667	11.8462	87	AST_441210+2	; FREE; SenseCross_0417	185	18.3576	0.533333	0.719595	1.27525	0.720721	1.86865	0.998437	1.01689	0.072759	0.841441	1.01302	1.20851	1.06757	0.229177	3.80721	3.11816	0.280407	1.1784	0.685777	2.1775	3.55927	0.541173	0.833887	0.975335	1.17559	1.31742	0.709336	Op0114r_1	NA	NA
580	5UTR_0416	CP000352	Rmet_0416		194.333	37.5411	47	AST_441210+2	; FREE; SenseCross_0417	185	18.3576	1.05045	1.61578	1.37471	0.720721	1.86865	2.2419	0.964335	0.797756	0.841441	1.01302	1.14605	0.818182	0.578694	3.80721	3.11816	0.214903	0.435244	2.49406	2.1775	3.55927	0.199883	0.806452	0.76727	1.17559	1.31742	0.685998	Op0114r_1	MET-AA-PheTyrTrp	Q1LRC3 Tyrosyl-tRNA synthetase
581	NPKM_0416	CP000352	Rmet_0416		243	6.245	47	AST_441210+2	; FREE; SenseCross_0417	185	18.3576	1.31351	0.596708	7.84628	0.720721	1.86865	0.827932	0.903945	0.303286	0.841441	1.01302	1.07428	0.987654	0.244998	3.80721	3.11816	0.259417	1.52414	4.05658	2.1775	3.55927	0.699949	0.974395	0.582239	1.17559	1.31742	0.828857	Op0114r_1	MET-AA-PheTyrTrp	Q1LRC3 Tyrosyl-tRNA synthetase
582	5UTR_0417	CP000352	Rmet_0417	tyrS	214.333	19.5533	23	AST_444243-2	; FREE; SenseCross_0416	133.667	16.7432	1.60349	0.664075	1.28762	0.820449	0.916213	0.809404	1.04343	0.642346	0.925187	0.417061	1.12781	0.684292	1.98291	1.01247	0.0482687	0.675865	1.08665	0.187155	1.08207	0.3509	1.00424	0.907441	0.537188	0.867925	1.14556	1.04553	Op0115f_1	GIP-TL-Ass	Q1LRC2 D-tyrosyl-tRNA(Tyr) deacylase
583	NPKM_0417	CP000352	Rmet_0417	tyrS	314.667	5.7735	23	AST_444243-2	; FREE; SenseCross_0416	133.667	16.7432	2.35411	0.676907	4.52318	0.820449	0.916213	0.825044	0.856921	0.850532	0.925187	0.417061	0.926213	1.13665	5.1869	1.01247	0.0482687	1.12265	1.3349	3.03415	1.08207	0.3509	1.23366	1.06497	1.19769	0.867925	1.14556	1.22704	Op0115f_1	GIP-TL-Ass	Q1LRC2 D-tyrosyl-tRNA(Tyr) deacylase
584	NPKM_0418	CP000352	Rmet_0418	dtd	245	42.1545	12	AST_444243-2	; FREE; SenseCross_0416	133.667	16.7432	1.83292	0.712925	1.4874	0.0124688	7.62102	57.1766	1.00136	0.0056769	0.925187	0.417061	1.08233	1.13741	0.383408	0.0149626	7.4207	76.0172	1.1374	0.89955	0.8	0.288675	1.42176	0.933424	0.482044	0.867925	1.14556	1.07547	Op0115f_1	NA	Q1LRC1 Phospholipid-binding protein, PBP family
585	NPKM_0419	CP000352	Rmet_0419	ybhB	232.667	8.02081	17	AST_460955-2	; FREE; SenseCross_0435	188.333	22.3681	1.2354	0.75788	1.90514	0.0106195	8.3303	71.367	1.09169	1.21487	0.0247788	8.00448	44.0575	1.2235	2.97612	1.09381	0.368956	1.11857	1.15879	1.18493	78.6667	8.8176	0.0147304	1.03412	0.575974	0.5	2.02073	2.06824	Op0115f_1	MET-CAH-FbP	Q1LRC0 Phosphoglycerate mutase
586	3UTR_0420	CP000352	Rmet_0420	gpmB	43.3333	4.04145	279	AST_460955-2	; FREE; SenseCross_0435	188.333	22.3681	0.230088	0.715385	2.04145	0.893805	0.547086	0.800381	1.10373	0.419498	0.0247788	8.00448	44.5436	1.03846	0.165979	1.09381	0.368956	0.949403	0.935484	0.333333	0.934653	0.345852	1.00089	1.20619	1.39263	0.985827	0.1102	1.22353	Op0115f_1	NA	Q1LRB9 Putative lipoprotein
587	NPKM_0420	CP000352	Rmet_0420	gpmB	160.667	25.5408	279	AST_460955-2	; FREE; SenseCross_0435	188.333	22.3681	0.853097	0.636929	1.51154	0.0247788	8.00448	25.7047	0.746154	1.55006	1.12389	0.63049	0.663901	1.21784	0.585478	1.09381	0.368956	1.1134	1.12052	0.329865	33.7143	8.39122	0.0332358	0.883459	1.04924	1.07143	0.211325	0.824561	Op0115f_1	NA	Q1LRB9 Putative lipoprotein
588	3UTR_0421	CP000352	Rmet_0421		230.667	69.6372	69	AST_441210+2	; FREE; SenseCross_0417	185	18.3576	1.24685	1.74711	0.919	0.720721	1.86865	2.42411	1.61416	0.832124	0.841441	1.01302	1.91833	0.578035	1.04361	3.80721	3.11816	0.151826	0.672457	0.985229	2.1775	3.55927	0.30882	1.08594	0.16401	1.17559	1.31742	0.923745	Op0116r_4	NA	Q1LRB8 Putative uncharacterized protein
589	NPKM_0421	CP000352	Rmet_0421		1275.33	159.077	69	AST_441210+2	; FREE; SenseCross_0417	185	18.3576	6.89369	0.916362	0.351812	0.720721	1.86865	1.27145	1.09514	0.52789	0.841441	1.01302	1.3015	1.42107	2.59766	3.80721	3.11816	0.373257	1.19424	1.04968	2.1775	3.55927	0.548445	1.19594	1.32679	1.17559	1.31742	1.01731	Op0116r_4	NA	Q1LRB8 Putative uncharacterized protein
590	NPKM_0422	CP000352	Rmet_0422		501.667	24.0069	17	AST_441210+2	; FREE; SenseCross_0417	185	18.3576	2.71171	1.02857	0.19003	0.0018018	9.75271	570.857	1.09701	0.555942	0.841441	1.01302	1.30373	1.53821	5.13347	0.0036036	9.7351	426.852	1.20413	1.05811	871	8.19303	0.00138247	1.27317	1.72645	1.17559	1.31742	1.083	Op0116r_4	GIP-REP-Recomb	Q1LRB7 Holliday junction ATP-dependent DNA helicase ruvB
591	NPKM_0423	CP000352	Rmet_0423	ruvB	111	2.64575	32	AST_448079+2	; FREE	8.33333	0.57735	13.32	0.912913	1.06521	1.32	1.6906	0.691601	1.02102	0.257121	18.68	13.1829	0.0546585	1.04805	0.365896	0.68	2.3094	1.54125	0.963816	0.222282	0.666667	1.70171	1.44572	0.961765	0.583292	0.0428266	12.6771	22.4572	Op0116r_3	GIP-REP-Recomb	Q1LRB6 Holliday junction ATP-dependent DNA helicase ruvA
592	NPKM_0424	CP000352	Rmet_0424	ruvA	77	3.60555	20	AST_449341+2	; FREE	8.33333	0.57735	9.24	0.909091	0.593678	1.32	1.6906	0.688705	1.08225	0.760179	18.68	13.1829	0.0579364	1.14719	1.36032	0.76	0.950175	1.50946	1.04286	0.246197	0.0909091	5	11.4714	0.976	0.216566	0.0428266	12.6771	22.7896	Op0116r_3	MET-LIP-GlycPLip	Q1LRB5 Glycerophosphoryl diester phosphodiesterase
593	NPKM_0425	CP000352	Rmet_0425	glpQ	57.6667	2.51661	19	AST_449341+2	; FREE	8.33333	0.57735	6.92	1.17919	1.33977	1.32	1.6906	0.893326	1.09827	0.794161	0.96	0.57735	1.14403	1.13295	1.52321	0.76	0.950175	1.49072	0.818627	1.04039	0.606061	1.71446	1.35074	0.889474	1.13889	0.666667	4.6188	1.33421	Op0116r_3	GIP-REP-Recomb	Q1LRB4 Crossover junction endodeoxyribonuclease ruvC
594	NPKM_0426	CP000352	Rmet_0426	ruvC	120.333	1.52753	23	AST_450862+2	; FREE	4.66667	0.57735	25.7857	1.1385	1.38161	2.35714	4.01517	0.483002	1.0277	1.24275	0.642857	1.05662	1.59865	0.98338	0.745649	0.785714	0.866025	1.25157	0.783455	2.27291	0.030303	6.7624	25.854	0.981132	0.869924	1.77778	1.47927	0.551887	Op0116r_3	MET-NUC-Pur	Q1LRB3 Bifunctional purine biosynthesis protein purH
595	NPKM_0427	CP000352	Rmet_0427	purH	176	11.1355	41	AST_450862+2	; FREE	4.66667	0.57735	37.7143	0.36553	4.69231	1.5	1.47927	0.243687	1.06439	0.413255	1.07143	0.57735	0.993434	1.25379	1.39792	0.785714	0.866025	1.59573	1.97927	2.89841	0.714286	1	2.77098	0.998221	0.0136197	1.06667	0.57735	0.935832	Op0116r_3	NA	Q1LRB2 DNA-binding protein Fis
596	NPKM_0428	CP000352	Rmet_0428		163.333	5.03322	0	AST_450862+2	; FREE	4.66667	0.57735	35	0.279592	11.8067	1.5	1.47927	0.186395	1.01224	0.120312	1.07143	0.57735	0.944762	1.10408	0.867131	0.785714	0.866025	1.40519	2.57664	5.08098	0.714286	1	3.6073	1.02621	0.220964	1.06667	0.57735	0.962072	Op0116r_2	GIP-TL-Ass	Q1LRB1 Dihydrouridine synthase TIM-barrel protein nifR3
597	NPKM_0429	CP000352	Rmet_0429	dusB	200	20.664	43	AST_450862+2	; FREE	4.66667	0.57735	42.8571	0.318333	5.51835	1.5	1.47927	0.212222	0.983333	0.105072	1.07143	0.57735	0.917778	1.04333	0.287277	0.785714	0.866025	1.32788	2.15183	6.91896	0.714286	1	3.01257	0.983051	0.147163	1.06667	0.57735	0.92161	Op0116r_2	MET-COF-CoQ	Q1LRB0 Ubiquinone biosynthesis hydroxylase, UbiH/UbiF/VisC/COQ6 family
598	NPKM_0430	CP000352	Rmet_0430	ubiH	70.3333	4.6188	39	AST_455696+2	; FREE	2.33333	0.57735	30.1429	1.24171	1.01954	2.57143	1.42265	0.482886	1.07109	0.315286	0.857143	0.57735	1.24961	1.18483	0.865102	1.42857	0.866025	0.829384	0.812977	0.697611	0.555556	1.03465	1.46336	0.880531	0.567515	2.16667	4.04145	0.406399	Op0116r_2	NA	Q1LRA9 Putative uncharacterized protein
599	NPKM_0431	CP000352	Rmet_0431		85	9.64365	18	AST_455696+2	; FREE	2.33333	0.57735	36.4286	1.24314	0.64291	1.14286	0.19245	1.08775	1.1098	0.403225	0.857143	0.57735	1.29477	1.24314	0.77115	0.714286	0.57735	1.74039	0.858044	0.426571	0.625	0.433013	1.37287	0.918728	0.330237	1	0	0.918728	Op0116r_2	NA	Q1LRA8 Aminopeptidase P. Metallo peptidase. MEROPS family M24B
600	NPKM_0432	CP000352	Rmet_0432	pepP	104.667	14.4684	25	AST_457568+2	; FREE	0.666667	1.1547	157	1.17197	0.578375	3.5	0.96225	0.33485	1.06369	0.26496	3.5	0.96225	0.303913	1.15287	0.430208	1.5	0.154701	0.768577	0.836957	0.55554	0.285714	0.96225	2.92935	0.886228	0.921364	0.428571	2.3094	2.06786	Op0116r_2	NA	Q1LRA7 Nucleotidyl transferase
601	NPKM_0433	CP000352	Rmet_0433		82.3333	9.71253	20	AST_458067+2	; FREE	2.66667	0.57735	30.875	1.17004	0.545588	0.875	0.288675	1.33719	1.10121	0.392782	0.875	0.288675	1.25853	1.09312	0.329887	0.625	0.866025	1.74899	0.785467	0.655775	0.571429	0.866025	1.37457	0.805147	1.30829	0.714286	0.3849	1.12721	Op0116r_1	NA	Q1LRA6 AzlC-like protein
602	NPKM_0434	CP000352	Rmet_0434		78.6667	12.741	19	AST_459507+2	; FREE	1.66667	1.52753	47.2	1.03814	0.189921	1	0	1.03814	0.944915	0.202846	0.8	0.158362	1.18114	0.936441	0.221173	1	0	0.936441	0.746939	1.41673	0.4	0.866025	1.86735	0.852018	0.92935	0.5	0.57735	1.70404	Op0116r_1	NA	Q1LRA5 Aminoglycoside phosphotransferase
603	5UTR_0435	CP000352	Rmet_0435		77.6667	6.4291	34	AST_460387+2	; FREE; SenseCross_0436	164.333	17.0392	0.472617	0.974249	0.106088	0.517241	3.36206	1.88355	1.03004	0.13754	0.967546	0.197245	1.06459	0.738197	1.28038	0.951318	0.21682	0.775973	0.696035	1.13915	1.2	0.859185	0.580029	0.920833	0.330596	1.01048	0.0906462	0.911281	Op0116r_1	NA	Q1LRA4 LPS-assembly protein
604	NPKM_0435	CP000352	Rmet_0435		161.333	9.45163	34	AST_460387+2	; FREE; SenseCross_0436	164.333	17.0392	0.981744	1.28719	2.91758	0.517241	3.36206	2.48857	1.08264	0.561494	0.967546	0.197245	1.11896	1.00207	0.0217707	0.951318	0.21682	1.05334	0.743178	2.63697	1.2	0.859185	0.619315	0.895038	0.656915	1.01048	0.0906462	0.885754	Op0116r_1	NA	Q1LRA4 LPS-assembly protein
605	5UTR_0436	CP000352	Rmet_0436	ostA	443	48.775	57	AST_460955-2	; FREE; SenseCross_0435	188.333	22.3681	2.35221	0.23702	5.04716	0.893805	0.547086	0.265181	1	0	1.12389	0.63049	0.889764	0.221219	5.35752	1.09381	0.368956	0.202247	0.739683	0.960527	0.934653	0.345852	0.791398	2.18831	4.32194	0.985827	0.1102	2.21977	Op0117f_1	GIP-PTL-Fold	Q1LRA3 Chaperone surA
606	NPKM_0436	CP000352	Rmet_0436	ostA	230.333	12.0554	57	AST_460955-2	; FREE; SenseCross_0435	188.333	22.3681	1.22301	0.622287	5.82244	0.893805	0.547086	0.696222	0.231753	5.99223	1.12389	0.63049	0.206206	1.0275	0.390494	1.09381	0.368956	0.939378	1.34651	6.64942	0.934653	0.345852	1.44065	1.0521	1.51516	0.985827	0.1102	1.06722	Op0117f_1	GIP-PTL-Fold	Q1LRA3 Chaperone surA
607	NPKM_0437	CP000352	Rmet_0437	surA	143	14.1774	30	AST_463314-2	; FREE	7.33333	0.57735	19.5	0.622378	2.45592	1.09091	0.42265	0.570513	1.06993	0.361911	0.863636	0.866025	1.23887	1.1655	0.704312	0.727273	1.73205	1.60256	1.26966	1.12475	0.916667	0.309401	1.38509	0.932462	0.609079	0.894737	0.57735	1.04216	Op0117f_1	MET-COF-B6	Q1LRA2 4-hydroxythreonine-4-phosphate dehydrogenase
608	NPKM_0438	CP000352	Rmet_0438	pdxA	140.333	6.80686	21	AST_465420-2	; FREE	3.33333	0.57735	42.1	0.741093	3.70489	1.1	0.288675	0.673721	1.01188	0.101314	1.1	0.288675	0.919888	1.06651	0.440851	0.9	0.211325	1.18501	1.05769	0.478492	0.818182	0.42265	1.29274	1.01174	0.142143	0.727273	0.866025	1.39114	Op0117f_1	NA	NA
609	NPKM_0439	CP000352	Rmet_0439	ksgA	158.667	11.0151	22	AST_465947-2	; FREE	2	0	79.3333	0.584034	3.29446	1.16667	0.57735	0.5006	1.01681	0.10422	57.1667	13.2081	0.0177867	1.10084	0.448436	1.16667	0.57735	0.943577	1.23022	0.788772	35.7143	7.64584	0.034446	0.989669	0.0722234	0.0233236	12.295	42.4321	Op0117f_1	GIP-TL-Ass	Q1LRA1 Dimethyladenosine transferase
610	3UTR_0440	CP000352	Rmet_0440	trpS	46	5	58	AST_484340-2	5UTR_0455; FREE; SenseCross_0455	115	11.3578	0.4	0.282609	4.71429	0.692754	2.03234	0.40795	1.15942	0.762396	0.994203	0.0335637	1.16618						1.92308	2	1.04603	0.228533	1.83846	0.49375	4.39287	0.918367	0.681213	0.537639	Op0117f_2	MET-AA-Trp	Q1LRA0 Tryptophanyl-tRNA synthetase
611	NPKM_0440	CP000352	Rmet_0440	trpS	196	11.5326	58	AST_484340-2	5UTR_0455; FREE; SenseCross_0455	115	11.3578	1.70435	0.54932	3.32785	0.692754	2.03234	0.792951	1.09524	0.63128	0.994203	0.0335637	1.10162	1.22619	2.38004	0.965217	0.154538	1.27038	1.387	1.66151	1.04603	0.228533	1.32597	1.03882	0.285657	0.918367	0.681213	1.13116	Op0117f_2	MET-AA-Trp	Q1LRA0 Tryptophanyl-tRNA synthetase
612	3UTR_0441	CP000352	Rmet_0441		31	4	149	AST_460387+2	; FREE; SenseCross_0436	164.333	17.0392	0.188641	1.48387	0.991046	0.517241	3.36206	2.86882	1.10155	0.774309	0.967546	0.197245	1.13849	1.02151	0.081666	0.951318	0.21682	1.07378	1.00725	0.0190625	1.2	0.859185	0.839372	0.901961	0.94495	1.01048	0.0906462	0.892604	Op0118r_4	NA	Q1LR99 Putative uncharacterized protein
613	NPKM_0441	CP000352	Rmet_0441		151	9.53939	149	AST_460387+2	; FREE; SenseCross_0436	164.333	17.0392	0.918864	1.95364	2.76667	0.517241	3.36206	3.77704	1.09677	0.5	0.967546	0.197245	1.13356	1.26269	1.63361	0.951318	0.21682	1.32731	0.822599	1.05654	1.2	0.859185	0.685499	0.971944	0.34625	1.01048	0.0906462	0.961861	Op0118r_4	NA	Q1LR99 Putative uncharacterized protein
614	NPKM_0442	CP000352	Rmet_0442	gloA	121.333	8.62168	20	AST_460387+2	; FREE; SenseCross_0436	164.333	17.0392	0.738337	1.8544	4.76923	0.517241	3.36206	3.58516	1.04396	0.290895	0.967546	0.197245	1.07897	1.07143	0.589391	0.951318	0.21682	1.12626	0.751111	1.58255	1.2	0.859185	0.625926	0.926316	0.628756	0.00209644	15.0006	441.853	Op0118r_4	MET-CAH-Pyr	Q1LR98 Glyoxalase I
615	NPKM_0443	CP000352	Rmet_0443		108.667	2.08167	32	AST_470257+2	; FREE	1.33333	0.57735	81.5	0.647239	4.93483	1.75	0.866025	0.369851	1.07362	1.00741	1	0	1.07362	1.1319	2.52027	0.75	0.211325	1.5092	1.18009	1.52024	0.714286	0.57735	1.65213	0.945714	0.797535	0	2.3094		Op0118r_3	NA	Q1LR97 Putative uncharacterized protein
616	NPKM_0444	CP000352	Rmet_0444	plsC	139.333	5.50757	20	AST_470656+2	; FREE	2.66667	0.57735	52.25	0.736842	4.8314	1	0	0.736842	1.00478	0.0920858	0.875	0.288675	1.14833	1.04306	0.376981	0.875	0.288675	1.19207	1.1526	2.55861	1	0	1.1526	0.985714	0.3849	1	0	0.985714	Op0118r_3	MET-LIP-GlycLip	Q1LR96 Phospholipid/glycerol acyltransferase
617	NPKM_0445	CP000352	Rmet_0445	gmhB	140	6.08276	21	AST_470656+2	; FREE	2.66667	0.57735	52.5	0.683333	1.71739	1	0	0.683333	1.0619	0.672376	1	0	1.0619	1.23571	2.31285	0.875	0.288675	1.41224	1.36585	1.17654	1	0	1.36585	1.12108	2.02508	0.875	0.288675	1.28123	Op0118r_3	MET-GLYC-LPS	Q1LR95 D-alpha,beta-D-heptose 1,7-bisphosphate phosphatase
618	NPKM_0446	CP000352	Rmet_0446	glyS	79	3.60555	42	AST_473703+2	; FREE	2	0	39.5	0.582278	3.83473	1.33333	0.57735	0.436709	1.07595	0.436223	1.16667	0.57735	0.922242	1.23629	1.22841	1.33333	1.1547	0.927215	1.57246	2.10573	0.625	0.57735	2.51594	0.937255	0.336804	1.14286	0.288675	0.820098	Op0118r_3	MET-AA-GlySerThr	Q1LR94 Glycyl-tRNA synthetase, beta subunit
619	NPKM_0447	CP000352	Rmet_0447		105.667	6.50641	24	AST_473703+2	; FREE	2	0	52.8333	0.62776	2.02713	8.33333	12.7017	0.0753312	1.14511	0.693977	16.1667	12.0532	0.0708316	1.27445	1.60251	0.833333	0.288675	1.52934	1.52261	1.17116	0.3	5.41452	5.07538	0.884298	0.734809	1.62887	2.89407	0.542892	Op0118r_3	NA	Q1LR93 Conserved hypothetical signal peptide protein
620	NPKM_0448	CP000352	Rmet_0448	glyQ	192	13.7477	22	AST_474542+2	; FREE	67.6667	6.4291	2.83744	0.743056	1.84087	0.246305	6.72486	3.01681	1.08507	0.519827	0.477833	3.94975	2.27082	1.14931	0.890384	0.428571	3.51142	2.68171	1.28271	1.10108	2.34	4.69163	0.548167	0.9392	0.58333	1.62887	2.89407	0.576597	Op0118r_3	MET-AA-GlySerThr	Q1LR92 Glycyl-tRNA synthetase alpha subunit
621	NPKM_0449	CP000352	Rmet_0449	lnt	35	1	42	AST_477080+2	; FREE	10	1	3.5	0.828571	3	0.133333	5.49445	6.21429	1.06667	0.517153	3.23333	6.35081	0.329897	1.08571	0.651388	2.9	3.40345	0.374384	1.1954	0.762766	6.5	3.48397	0.183908	0.991071	0.0541333	0.43299	5.21335	2.2889	Op0118r_2	NA	Q1LR91 Apolipoprotein N-acyltransferase
622	NPKM_0450	CP000352	Rmet_0450	corC	195.333	18.7705	31	AST_477080+2	; FREE	10	1	19.5333	1.29693	1.39047	1.86667	2.13725	0.694783	1.06485	0.281599	3.23333	6.35081	0.329334	0.991468	0.0782945	2.9	3.40345	0.341885	0.748684	2.43407	0.464286	2.18218	1.61255	0.948718	0.323061	0.43299	5.21335	2.19109	Op0118r_2	EIP-TRA-Other	Q1LR90 CBS transporter-associated protein
623	NPKM_0451	CP000352	Rmet_0451		95.3333	4.50925	14	AST_477080+2	; FREE	10	1	9.53333	0.199301	12.2304	1.86667	2.13725	0.106768	0.968531	0.529666	3.23333	6.35081	0.299546	1.23776	2.15683	2.9	3.40345	0.426815	3.29825	4.08293	0.464286	2.18218	7.10391	1.0361	0.57735	0.43299	5.21335	2.3929	Op0118r_2	NA	B2AHA2 Putative metal-dependent hydrolase, COG0319; putative diacylglycerol kinase
624	NPKM_0452	CP000352	Rmet_0452	phoL	67.3333	8.5049	26	AST_477080+2	; FREE	10	1	6.73333	0.212871	5.28287	0.3	3.5	0.709571	0.99505	0.0183669	3.23333	6.35081	0.307747	1.22772	0.763037	2.9	3.40345	0.423353	2.90698	4.371	2.88889	2.24198	1.00626	0.960199	0.185579	0.0824742	9.58857	11.6424	Op0118r_2	NA	Q1LR88 PhoH-like protein
625	NPKM_0453	CP000352	Rmet_0453	miaB	118	2.64575	27	AST_477080+2	; FREE	10	1	11.8	0.262712	10.961	0.5	2.5	0.525424	1.03955	0.459711	0.5	5	2.0791	1.24294	3.51595	0.4	3	3.10734	3	7.81127	1.73333	1.45069	1.73077	1.04348	0.57735	1.06667	0.57735	0.978261	Op0118r_2	GIP-TL-Ass	Q1LR87 tRNA-i(6)A37 thiotransferase enzyme MiaB
626	NPKM_0454	CP000352	Rmet_0454		179	5.2915	13	AST_477080+2	; FREE	10	1	17.9	0.329609	8.4628	0.5	2.5	0.659218	1.10428	0.555859	0.5	5	2.20857	1.20484	3.06838	0.4	3	3.0121	2.25989	2.48837	1.73333	1.45069	1.30378	0.956155	0.224046	1.06667	0.57735	0.896395	Op0118r_2	NA	Q1LR86 Putative uncharacterized protein
627	5UTR_0455	CP000352	Rmet_0455	clcB	41.6667	4.50925	42	AST_483855+2	; FREE; SenseCross_0456	130	14.5258	0.320513	0.696	1.10747	0.269231	5.23953	2.58514	1.06977	0.5	0.0179487	7.4911	59.6013	0.592	2.04938	0.828205	0.777757	0.714799	0.873563	0.309134	2.02857	2.46482	0.43063	1.03738	0.145914	0.515152	4.85584	2.01374	Op0118r_1	EIP-TRA-Pores	Q1LR85 Cl-channel, voltage gated
628	NPKM_0455	CP000352	Rmet_0455	clcB	43	1	42	AST_483855+2	; FREE; SenseCross_0456	130	14.5258	0.330769	0.472868	14.3701	0.269231	5.23953	1.75637	0.856	0.7932	0.930769	0.36696	0.919669	1.00775	0.0435256	0.828205	0.777757	1.21679	1.45902	1.53385	2.02857	2.46482	0.719233	0.884058	0.817053	26.7143	13.0484	0.0330931	Op0118r_1	EIP-TRA-Pores	Q1LR85 Cl-channel, voltage gated
629	5UTR_0456	CP000352	Rmet_0456	rhlE1	1426.67	224.036	34	AST_484340-2	5UTR_0455; FREE; SenseCross_0455	115	11.3578	12.4058	0.390654	2.33609	0.692754	2.03234	0.563915	0.889953	0.439994	0.994203	0.0335637	0.895143	0.721028	1.14488	0.965217	0.154538	0.747011	0.836722	0.404795	1.04603	0.228533	0.799907	0.528223	3.5259	0.918367	0.681213	0.575176	Op0119f_1	NA	Q1LR84 DEAD/DEAH box helicase-like protein
630	NPKM_0456	CP000352	Rmet_0456	rhlE1	70	5.19615	34	AST_484340-2	5UTR_0455; FREE; SenseCross_0455	115	11.3578	0.608696	0.366667	5.27106	0.692754	2.03234	0.529289	1.09524	0.38926	0.994203	0.0335637	1.10162	1.22381	1.74421	0.965217	0.154538	1.26791	2.20779	2.43731	1.04603	0.228533	2.11065	1.05652	0.164437	0.918367	0.681213	1.15043	Op0119f_1	NA	Q1LR84 DEAD/DEAH box helicase-like protein
631	3UTR_0457	CP000352	Rmet_0457	yihE	11.6667	2.51661	51	AST_488403-2	5UTR_0458; FREE; SenseCross_0458	31.3333	3.78594	0.37234	0.571429	1.61605	1.23404	0.641948	0.463054	1	0	0.989362	0.0409257	1.01075	1.05714	0.144982	0.978723	0.0952314	1.08012	1.3	0.950175	2.16379	2.28028	0.600797	0.885714	0.430947	1.89247	3.51511	0.468019	Op0119f_1	NA	Q1LR83 Aminoglycoside phosphotransferase
632	NPKM_0457	CP000352	Rmet_0457	yihE	59.3333	3.78594	51	AST_488403-2	5UTR_0458; FREE; SenseCross_0458	31.3333	3.78594	1.89362	0.365169	7.08891	0.0531915	6.79915	6.86517	1	0	0.989362	0.0409257	1.01075	1.28652	1.09946	0.978723	0.0952314	1.31448	1.93846	2.24001	50.2	6.46985	0.0386148	1.07865	0.28055	0.0322581	5.59816	33.4382	Op0119f_1	NA	Q1LR83 Aminoglycoside phosphotransferase
633	3UTR_0458	CP000352	Rmet_0458	uspA1	51.3333	6.65833	77	AST_483855+2	; FREE; SenseCross_0456	130	14.5258	0.394872	1.33117	0.636904	0.269231	5.23953	4.94434	0.844156	0.570229	0.930769	0.36696	0.906944	0.915584	0.371694	0.828205	0.777757	1.1055	0.292683	2.13119	2.02857	2.46482	0.14428	1.36923	1.47018	0.515152	4.85584	2.65792	Op0120r_1	NA	Q1LR82 UspA
634	5UTR_0458	CP000352	Rmet_0458	uspA1	14.6667	1.52753	77	AST_487322+2	; FREE; SenseCross_0459	25	3	0.586667	0.772727	1.24275	1.4	1.51388	0.551948	0.909091	0.369427	1.01333	0.0736237	0.897129	0.681818	1.84634	0.973333	0.0887794	0.700498	0.970588	0.11547	0.733333	1.3685	1.32353	0.85	0.752158	2.46053	10.2516	0.345455	Op0120r_1	NA	Q1LR82 UspA
635	NPKM_0458	CP000352	Rmet_0458	uspA1	88	8	77	AST_487322+2	; FREE; SenseCross_0459	25	3	3.52	0.973485	0.0954648	1.4	1.51388	0.695346	1.20455	0.54745	4.84	7.38462	0.248873	1.125	0.755627	4.30667	4.80922	0.261223	0.859922	0.522916	2.02857	2.46482	0.423905	0.95283	0.144829	0.515152	4.85584	1.84961	Op0120r_1	NA	Q1LR82 UspA
636	5UTR_0459	CP000352	Rmet_0459		4	0	15	AST_488403-2	5UTR_0458; FREE; SenseCross_0458	31.3333	3.78594	0.12766	1.33333	0.57735	1.23404	0.641948	1.08046	1.10345	0.433013	0.989362	0.0409257	1.11531	0.583333	2.88675	0.978723	0.0952314	0.596014	1.1875	0.227735	2.16379	2.28028	0.548805	0.928571	0.288675	1.89247	3.51511	0.490666	Op0121f_1	EIP-SIG-2Comp	Q1LR81 Two component transcriptional regulator, LuxR family
637	NPKM_0459	CP000352	Rmet_0459		9.66667	1.1547	15	AST_488403-2	5UTR_0458; FREE; SenseCross_0458	31.3333	3.78594	0.308511	1.68966	2.88675	1.23404	0.641948	1.3692	1.16667	1.1547	0.989362	0.0409257	1.17921	0.965517	0.124275	0.978723	0.0952314	0.986507	0.673469	1.84752	2.16379	2.28028	0.311245	0.84375	0.773503	1.89247	3.51511	0.445845	Op0121f_1	EIP-SIG-2Comp	Q1LR81 Two component transcriptional regulator, LuxR family
638	NPKM_0460	CP000352	Rmet_0460		37.6667	3.05505	31	AST_497070-2	; FREE; SenseCross_0465	70	7.2111	0.538095	0.849558	1.39743	0.72381	1.39395	1.17373	0.938053	0.509175	0.92381	0.432104	1.01542	0.982301	0.0729569	0.757143	1.26337	1.29738	1.125	1	1.65132	1.75952	0.681275	0.990566	0.131881	0.907216	0.694164	1.09187	Op0121f_2	MET-CAH-But	Q1LR80 Pyridoxal-dependent decarboxylase
639	3UTR_0461	CP000352	Rmet_0461		20.6667	2.51661	69	AST_487322+2	; FREE; SenseCross_0459	25	3	0.826667	0.774194	1.03322	1.4	1.51388	0.552995	0.919355	0.473941	1.01333	0.0736237	0.907258	0.725806	1.6114	0.973333	0.0887794	0.745692	1.29167	0.894932	0.733333	1.3685	1.76136	0.824561	1.54701	2.46053	10.2516	0.335116	Op0122r_3	NA	Q1LR79 Putative uncharacterized protein
640	NPKM_0461	CP000352	Rmet_0461		67	10.5357	69	AST_487322+2	; FREE; SenseCross_0459	25	3	2.68	0.636816	1.89437	1.4	1.51388	0.454869	0.905473	0.36068	1.01333	0.0736237	0.893559	0.80597	0.66928	0.973333	0.0887794	0.828052	1.52344	2.05773	0.733333	1.3685	2.07741	1.04396	0.219382	2.46053	10.2516	0.424282	Op0122r_3	NA	Q1LR79 Putative uncharacterized protein
641	NPKM_0462	CP000352	Rmet_0462		47.3333	8.02081	27	AST_491796+2	; FREE	6.66667	0.57735	7.1	0.478873	2.68832	1.25	0.791812	0.383099	1.04225	0.17342	1	0	1.04225	1.16901	0.524419	0.75	1.05662	1.55869	10.5588	19.3948	0.76	0.745649	13.8932	1.07432	0.525613	0.85	0.57735	1.26391	Op0122r_2	NA	Q1LR78 Major facilitator superfamily MFS_1
642	NPKM_0463	CP000352	Rmet_0463		72.3333	5.1316	15	AST_492552+2	; FREE	7.33333	1.1547	9.86364	0.834101	1.61269	1.09091	0.309401	0.764593	1.01843	0.113091	0.909091	0.3849	1.12028	0.97235	0.239631	0.681818	1.0829	1.42611	0.59116	7.12065	0.791667	0.773503	0.746729	0.954751	0.46068	0.95	0.158362	1.005	Op0122r_1	NA	Q1LR77 Putative membrane protein
643	NPKM_0464	CP000352	Rmet_0464		54.3333	2.51661	43	AST_494625+2	; FREE	7.33333	1.1547	7.40909	0.748466	3.37938	0.454545	2.3094	1.64663	1	0	0.818182	0.618802	1.22222	0.98773	0.164848	1.04545	0.0791812	0.944785	0.663934	3.2748	1.4	1.1547	0.474239	0.944785	0.652418	1.05556	0.0947882	0.89506	Op0122r_1	EIP-SIG-2Comp	Q1LR76 Sensor protein
644	5UTR_0465	CP000352	Rmet_0465		63.6667	5.50757	11	AST_495046+2	; FREE; SenseCross_0466	472.667	58.3981	0.134697	1.75916	2.38022	0.523272	2.918	3.36185	1.04561	0.34326	0.981664	0.0917963	1.06514	0.549738	3.01514	0.69464	1.47776	0.7914	0.52381	2.33084	1.61456	1.96705	0.32443	3.23834	6.4395	1.00359	0.0284824	3.22675	Op0122r_1	EIP-SIG-2Comp	Q1LR75 Two component transcriptional regulator, winged helix family
645	NPKM_0465	CP000352	Rmet_0465		95	3.60555	11	AST_495046+2	; FREE; SenseCross_0466	472.667	58.3981	0.200987	1.1193	0.768047	0.523272	2.918	2.13904	1.01047	0.0586491	0.981664	0.0917963	1.02934	1	0	0.69464	1.47776	1.43959	0.727273	1.43392	1.61456	1.96705	0.450448	0.989933	0.0420863	1.00359	0.0284824	0.98639	Op0122r_1	EIP-SIG-2Comp	Q1LR75 Two component transcriptional regulator, winged helix family
646	5UTR_0466	CP000352	Rmet_0466	recA	126.667	18.5023	12	AST_497070-2	; FREE; SenseCross_0465	70	7.2111	1.80952	0.618421	1.21174	0.72381	1.39395	0.854398	1.00763	0.0975206	0.92381	0.432104	1.09073	0.552632	1.99875	0.757143	1.26337	0.729891	1.25106	0.534709	1.65132	1.75952	0.757616	0.689904	1.78126	0.907216	0.694164	0.760462	Op0123f_1	GIP-REP-Recomb	Q1LR74 Protein recA
647	NPKM_0466	CP000352	Rmet_0466	recA	524.333	34.2101	12	AST_497070-2	; FREE; SenseCross_0465	70	7.2111	7.49048	0.62047	2.86567	0.72381	1.39395	0.857229	1.09474	0.459069	0.92381	0.432104	1.18502	0.965671	0.384021	0.757143	1.26337	1.27541	1.45492	2.47007	1.65132	1.75952	0.881066	0.954574	1.94893	0.907216	0.694164	1.0522	Op0123f_1	GIP-REP-Recomb	Q1LR74 Protein recA
648	NPKM_0467	CP000352	Rmet_0467	recX	149	22.6495	19	AST_497070-2	; FREE; SenseCross_0465	70	7.2111	2.12857	0.713647	1.30614	0.72381	1.39395	0.985959	1.01342	0.0516223	0.92381	0.432104	1.097	0.991051	0.0421035	0.757143	1.26337	1.30894	1.25392	1.02759	1.65132	1.75952	0.759345	0.960265	0.298604	0.907216	0.694164	1.05847	Op0123f_1	NA	Q1LR73 Regulatory protein RecX
649	NPKM_0468	CP000352	Rmet_0468		1077.67	86.9272	15	AST_503684-2	; FREE	8.33333	0.57735	129.32	0.58274	2.85625	1.08	0.288675	0.539575	0.978348	0.163403	0.96	0.211325	1.01911	0.924219	0.621025	0.8	0.96225	1.15527	1.58599	3.03654	0.962963	0.102263	1.64699	0.985457	0.153587	0.75	2	1.31394	Op0123f_2	NA	Q1LR72 Putative uncharacterized protein
650	NPKM_0469	CP000352	Rmet_0469	sucC	454	35.9305	30	AST_503684-2	; FREE	8.33333	0.57735	54.48	0.475771	3.64811	1.08	0.288675	0.440529	1.06388	0.705139	0.96	0.211325	1.1082	1.31057	2.74028	0.8	0.96225	1.63822	2.10185	3.46413	0.962963	0.102263	2.18269	1.08006	0.845921	0.75	2	1.44007	Op0123f_3	MET-CAH-TCA	Q1LR71 Succinyl-CoA synthetase (ADP-forming) beta subunit
651	NPKM_0470	CP000352	Rmet_0470	sucD	653	54.0278	17	AST_503684-2	; FREE	8.33333	0.57735	78.36	0.521695	2.47756	1.08	0.288675	0.483051	1.09699	0.721852	0.96	0.211325	1.1427	1.41348	3.77363	0.8	0.96225	1.76685	1.99609	2.8306	0.962963	0.102263	2.07286	1.12331	1.23607	0.75	2	1.49775	Op0123f_3	MET-CAH-TCA	Q1LR70 Succinyl-CoA ligase [ADP-forming] subunit alpha
652	NPKM_0471	CP000352	Rmet_0471		271	12.53	33	AST_503684-2	; FREE	8.33333	0.57735	32.52	0.431734	7.09837	1.08	0.288675	0.399754	1.26691	1.54179	0.96	0.211325	1.3197	1.10209	1.31528	0.8	0.96225	1.37761	1.09402	0.501543	0.962963	0.102263	1.13609	0.976699	0.192219	0.75	2	1.30227	Op0123f_3	NA	Q1LR69 Integral membrane protein TerC
653	NPKM_0472	CP000352	Rmet_0472	pilA	4.33333	1.1547	18	AST_503684-2	; FREE	8.33333	0.57735	0.52	1.61538	1.2376	1.08	0.288675	1.49573	1.23077	0.57735	0.12	4.64915	10.2564	1	0	0.68	2.3094	1.47059	0.761905	1.05662	0.703704	0.818102	1.08271	0.8125	0.57735	6	5	0.135417	Op0123f_3	GIP-PTL-T2S	Q1LR68 Fimbrial protein pilin
654	NPKM_0473	CP000352	Rmet_0473	pilE	4	2	13	AST_503684-2	; FREE	8.33333	0.57735	0.48	1.16667	0.211325	1.08	0.288675	1.08025	0.833333	0.258664	1.16	0.63345	0.718391	0.916667	0.129332	0.68	2.3094	1.34804	0.928571	0.144338	0.703704	0.818102	1.31955	1	0	0.827586	0.511314	1.20833	Op0123f_3	GIP-PTL-T2S	Q1LR67 Fimbrial protein pilin
655	3UTR_0474	CP000352	Rmet_0474		17	1.73205	75	AST_505452-2	NPKM_0475; FREE; SenseCross_0475	6.66667	1.52753	2.55	0.921569	0.349615	4.5	3.96392	0.204793	1.015	0.0864966	0.48	2.74722	2.11458	1.03922	0.156912	3.7	3.79581	0.280869	0.808511	0.720577	0.888889	0.391134	0.909574	0.943396	0.433013	0.113636	8.40347	8.30189	Op0123f_4	NA	Q1LR66 O-antigen polymerase
656	NPKM_0474	CP000352	Rmet_0474		133.333	14.9778	75	AST_503684-2	; FREE	8.33333	0.57735	16	0.825	1.10792	0.52	1.38564	1.58654	1.03922	0.23094	4.4	5.60482	0.236185	1.0025	0.0192821	0.32	4.90748	3.13281	1.07273	0.750093	0.692308	0.402893	1.54949	1.02217	0.164736	2	1.4641	0.511084	Op0123f_4	NA	Q1LR66 O-antigen polymerase
657	3UTR_0475	CP000352	Rmet_0475		6	3	198	AST_502414+2	; Cont_0472; SenseCross_0473	87.6667	13.3167	0.0684411	1.27778	0.465894	0.638783	1.67687	2.00033	1.05882	0.144338	0.878327	0.511186	1.2055	0.611111	0.385353	3.74525	4.57635	0.16317	0.565217	1.58362	1.19643	0.723141	0.472421	0.4	2.3094	1.06926	0.354247	0.374089	Op0124r_1	NA	Q1LR65 Proline-rich region
658	NPKM_0475	CP000352	Rmet_0475		5.66667	0.57735	198	AST_502414+2	; Cont_0472; SenseCross_0473	87.6667	13.3167	0.0646388	1.64706	1.74199	0.638783	1.67687	2.57843	1.11111	0.186358	0.878327	0.511186	1.26503	0.647059	1.73205	3.74525	4.57635	0.172768	0.75	0.923169	1.19643	0.723141	0.626866	0.833333	0.366025	1.06926	0.354247	0.779352	Op0124r_1	NA	Q1LR65 Proline-rich region
659	NPKM_0476	CP000352	Rmet_0476		8.33333	0.57735	7	AST_506068+2	; FREE	3.66667	0.57735	2.27273	1.84	6.06218	14.9091	5.28436	0.123415	1.08	0.186358	21	9.02321	0.0514286	1	0	0.272727	1.6906	3.66667	0.847826	4.04145	0.00609756	5.62974	139.043	0.925926	0.147247	0.030303	9.18727	30.5556	Op0124r_1	NA	Q1LR64 Putative uncharacterized protein
660	NPKM_0477	CP000352	Rmet_0477		45.3333	4.93288	17	AST_506580+2	; FREE	8.66667	1.52753	5.23077	0.639706	2.75302	6.30769	4.33909	0.101417	1.05147	0.164037	8.88462	7.52789	0.118347	1.11029	0.639416	0.576923	1.45069	1.92451	1.50575	4.17068	0.121951	4.52775	12.3471	1.02797	0.111694	0.108225	7.56461	9.49846	Op0124r_1	NA	Q1LR63 Putative uncharacterized protein
661	NPKM_0478	CP000352	Rmet_0478		165.667	9.45163	9	AST_506580+2	; FREE	8.66667	1.52753	19.1154	0.619718	3.19556	6.30769	4.33909	0.098248	0.903421	0.467325	8.88462	7.52789	0.101684	0.820926	1.03228	0.576923	1.45069	1.42294	1.2987	1.46339	0.121951	4.52775	10.6494	1.21381	0.785593	0.108225	7.56461	11.2156	Op0124r_1	NA	Q1LR62 Molybdenum cofactor biosynthesis enzyme-like protein
662	3UTR_0479	CP000352	Rmet_0479		11	1.73205	38	AST_508319-2	NPKM_0480; FREE; SenseCross_0478	54.6667	7.02377	0.20122	3	1.8517	0.54878	2.16704	5.46667	0.905637	0.242826	0.536585	2.65538	1.68778	1.39394	0.90521	0.45122	2.93017	3.08927	0.393939	1.68337	0.888889	0.391134	0.443182	0.666667	1.43168	1.80682	3.86574	0.368973	Op0125f_1	NA	Q1LR61 ABC transporter, ATP-binding protein-related protein
663	5UTR_0479	CP000352	Rmet_0479		272	58.643	38	AST_508319-2	NPKM_0480; FREE; SenseCross_0478	54.6667	7.02377	4.97561	1.21201	0.50402	0.54878	2.16704	2.20855	1.27273	0.866025	0.536585	2.65538	2.3719	0.344363	2.42232	0.45122	2.93017	0.763182	0.815976	0.464249	0.888889	0.391134	0.917973	0.404601	2.59549	1.80682	3.86574	0.22393	Op0125f_1	NA	Q1LR61 ABC transporter, ATP-binding protein-related protein
664	NPKM_0479	CP000352	Rmet_0479		55	14	38	AST_508319-2	NPKM_0480; FREE; SenseCross_0478	54.6667	7.02377	1.0061	1.86061	1.61145	0.54878	2.16704	3.39044	0.909091	0.333333	0.536585	2.65538	1.69421	0.812121	0.520323	0.45122	2.93017	1.79984	0.52443	1.99978	0.888889	0.391134	0.589984	0.933333	1.00723	1.80682	3.86574	0.516562	Op0125f_1	NA	Q1LR61 ABC transporter, ATP-binding protein-related protein
665	NPKM_0480	CP000352	Rmet_0480	tnpA	2.33333	0.57735	41	AST_507283+2	5UTR_0479; FREE; SenseCross_0479	56	10.1489	0.0416667	2	1.10854	0.97619	0.0693626	2.04878	1	0	0.904762	0.363848	1.10526	0.714286	0.57735	0.821429	0.583128	0.869565	0.571429	0.950175	0.981707	0.0480938	0.582076	1.14286	0.288675	0.940789	0.350848	1.21479	Op0126r_1	GIP-REP-Recomb	Q9RBF5 Ralstonia eutropha insertion sequence IS1090
666	5UTR_0481	CP000352	Rmet_0481		1.33333	1.1547	17	AST_511138-2	; FREE; SenseCross_0482	32.3333	3.51188	0.0412371	4	1.1547	1.41237	1.89832	2.83212	1	0	1.14433	0.757867	0.873874	2.75	1.01036	0.886598	0.558353	3.10174	1.0625	0.0759117	0.583942	2.36874	1.81953	3	1.2376	0.747748	1.9743	4.01205	Op0127f_1	NA	Q1LR59 Putative uncharacterized protein
667	NPKM_0481	CP000352	Rmet_0481		22	1.73205	17	AST_511138-2	; FREE; SenseCross_0482	32.3333	3.51188	0.680412	1.59091	1.66351	1.41237	1.89832	1.12641	0.954545	0.211325	1.14433	0.757867	0.834152	0.80303	1.87639	0.886598	0.558353	0.905743	0.67619	1.38814	0.583942	2.36874	1.15798	0.968254	0.0887794	0.747748	1.9743	1.29489	Op0127f_1	NA	Q1LR59 Putative uncharacterized protein
668	5UTR_0482	CP000352	Rmet_0482		1	1	20	AST_509548+2	5UTR_0481; FREE; SenseCross_0481	16	2	0.0625	3.33333	0.451905	1.41667	1.15222	2.35294	0.987342	0.12914	0.875	0.5	1.12839	1.66667	0.216333	0.666667	1.51192	2.5	0.6	0.258231	0.647059	1.26933	0.927273	0.666667	1.1547	0.880952	0.319618	0.756757	Op0128r_1	NA	Q1LR58 Putative uncharacterized protein
669	NPKM_0482	CP000352	Rmet_0482		52.6667	2.51661	20	AST_509548+2	5UTR_0481; FREE; SenseCross_0481	16	2	3.29167	1.41772	2.87649	1.41667	1.15222	1.00074	2	1	0.875	0.5	2.28571	0.841772	1.11864	0.666667	1.51192	1.26266	0.611607	4.61321	0.647059	1.26933	0.945211	0.942308	0.377964	0.880952	0.319618	1.06965	Op0128r_1	NA	Q1LR58 Putative uncharacterized protein
670	NPKM_0483	CP000352	Rmet_0483	tnpA	0	0	40																															Op0129f_1	NA	Q1LHY9 Integrase, catalytic region
671	3UTR_0484	CP000352	Rmet_0484	tnpB	4	0	40	AST_514712-2	; FREE; SenseCross_0486	54	6.08276	0.0740741																										Op0129f_1	NA	Q1LHZ0 IstB-like ATP-binding protein
672	NPKM_0484	CP000352	Rmet_0484	tnpB	0	0	40	AST_514712-2	; FREE; SenseCross_0486	54	6.08276	0			1.01852	0.103217				1.02469	0.138966				1.11111	0.410207				0.842424	0.815355				0.963855	0.284747		Op0129f_1	NA	Q1LHZ0 IstB-like ATP-binding protein
673	3UTR_0485	CP000352	Rmet_0485		58	9.16515	49	AST_513488+2	3UTR_0484; FREE	4	0	14.5	0.827586	0.678752	10.3333	10.6306	0.080089	0.935829	0.413563	9.41667	16.1729	0.0993801	0.833333	0.429977	0.583333	2.88675	1.42857	0.972222	0.0932097	0.104839	9.04815	9.2735	1.33913	0.723909	0.115044	10.2996	11.6401	Op0129f_1	NA	Q1LR55 Putative uncharacterized protein
674	NPKM_0485	CP000352	Rmet_0485		62.3333	1.52753	49	AST_513488+2	3UTR_0484; FREE	4	0	15.5833	1.03209	0.331303	10.3333	10.6306	0.0998792	0.66092	1.29447	9.41667	16.1729	0.0701861	1.06417	0.906151	0.583333	2.88675	1.82429	0.911917	0.551085	0.741935	1.38975	1.22911	1.10286	0.492369	1.09735	0.713815	1.00502	Op0129f_1	NA	Q1LR55 Putative uncharacterized protein
675	5UTR_0486	CP000352	Rmet_0486	moaC	54.6667	8.32666	17	AST_513923+2	5UTR_0487; FREE; SenseCross_0487	40	4.58258	1.36667	0.695122	1.02476	1.03333	0.164722	0.672699	0.542683	2.19651	0.941667	0.350127	0.5763	1.03659	0.0551555	0.991667	0.0343141	1.0453	0.605263	1.25657	0.741935	1.38975	0.815789	1.73034	2.43049	1.09735	0.713815	1.57684	Op0130r_1	MET-COF-Folate	Q1LR54 Molybdenum cofactor biosynthesis protein C
676	NPKM_0486	CP000352	Rmet_0486	moaC	51.6667	7.37111	17	AST_513923+2	5UTR_0487; FREE; SenseCross_0487	40	4.58258	1.29167	0.993548	0.0224065	1.03333	0.164722	0.961498	1.10323	0.424383	0.941667	0.350127	1.17157	1.11613	0.416815	0.991667	0.0343141	1.12551	0.961039	0.158263	0.741935	1.38975	1.29531	0.830409	1.32824	1.09735	0.713815	0.756744	Op0130r_1	MET-COF-Folate	Q1LR54 Molybdenum cofactor biosynthesis protein C
677	3UTR_0487	CP000352	Rmet_0487		32	3.4641	127	AST_521113-2	; FREE; SenseCross_0493	153	18.6815	0.20915	0.697917	1.26736	0.986928	0.0708694	0.707161	0.989583	0.0667785	1.08715	0.420176	0.910258	0.833333	0.798564	0.943355	0.242823	0.883372	1.07463	0.218509	0.942605	0.300019	1.14006	0.873684	0.906151	0.8998	0.701936	0.970976	Op0131f_1	NA	Q1LR53 Peptidase M48, Ste24p
678	5UTR_0487	CP000352	Rmet_0487		8	1	127	AST_514712-2	; FREE; SenseCross_0486	54	6.08276	0.148148	1.5	1.33333	1.01852	0.103217	1.47273	0.958333	0.211325	1.02469	0.138966	0.935241	0.625	1.5	1.11111	0.410207	0.5625	0.638889	1.22843	0.842424	0.815355	0.758393	1.04348	0.211325	0.963855	0.284747	1.08261	Op0131f_1	NA	Q1LR53 Peptidase M48, Ste24p
679	NPKM_0487	CP000352	Rmet_0487		66.6667	2.3094	127	AST_514712-2	; FREE; SenseCross_0486	54	6.08276	1.23457	1.245	3.29623	1.01852	0.103217	1.22236	1.02	0.402893	1.02469	0.138966	0.995422	0.99	0.112709	1.11111	0.410207	0.891	0.666667	4.85312	0.842424	0.815355	0.791367	0.901961	1.58182	0.963855	0.284747	0.935784	Op0131f_1	NA	Q1LR53 Peptidase M48, Ste24p
680	3UTR_0488	CP000352	Rmet_0488		24.3333	2.3094	53	AST_513923+2	5UTR_0487; FREE; SenseCross_0487	40	4.58258	0.608333	0.794521	1.13868	1.03333	0.164722	0.768891	1.03896	0.21024	0.941667	0.350127	1.10332	0.958904	0.18103	0.991667	0.0343141	0.966962	0.862069	0.579927	0.741935	1.38975	1.16192	0.742268	2.14404	1.09735	0.713815	0.676422	Op0132r_1	NA	Q1LR52 Putative uncharacterized protein
681	NPKM_0488	CP000352	Rmet_0488		77	11.2694	53	AST_513923+2	5UTR_0487; FREE; SenseCross_0487	40	4.58258	1.925	0.874459	0.476474	1.03333	0.164722	0.846251	1.32877	1.5396	0.941667	0.350127	1.41108	1.09957	0.535214	0.991667	0.0343141	1.10881	0.960396	0.277898	0.741935	1.38975	1.29445	1.0625	0.583583	1.09735	0.713815	0.968246	Op0132r_1	NA	Q1LR52 Putative uncharacterized protein
682	NPKM_0489	CP000352	Rmet_0489		105.667	7.02377	23	AST_517958+2	; FREE	1.33333	0.57735	79.25	1.04416	0.367165	1.75	0.866025	0.596665	1.09464	0.664691	1	0	1.09464	1.08833	0.443942	1.5	0.42265	0.725552	0.912387	0.544857	0.714286	0.57735	1.27734	0.896254	1.30783	1	0	0.896254	Op0132r_1	NA	Q1LR51 Alpha/beta hydrolase fold
683	NPKM_0490	CP000352	Rmet_0490		154.667	1.52753	16	AST_518424+2	; FREE	2.66667	0.57735	58	1.29957	1.53343	0.875	0.288675	1.48522	1.13578	2.5654	0.75	1.1547	1.51437	1.15302	2.4626	1	0	1.15302	0.837479	0.914732	0.714286	0.57735	1.17247	0.944972	0.859955	0.666667	1.1547	1.41746	Op0132r_1	NA	Q1LR50 Putative uncharacterized protein
684	NPKM_0491	CP000352	Rmet_0491	rfaF	118	8.544	28	AST_519131+2	5UTR_0494; FREE	8	1	14.75	1.16102	0.697874	0.958333	0.154701	1.2115	1.0791	0.692544	1.125	0.5	0.959196	1.08475	0.893675	1.125	0.333333	0.964218	0.89781	0.512037	0.913043	0.309401	0.983316	0.897906	0.92813	0.703704	1.6906	1.27597	Op0132r_1	MET-GLYC-LPS	Q1LR49 Lipopolysaccharide heptosyltransferase II
685	NPKM_0492	CP000352	Rmet_0492		591.667	27.6104	8	AST_519131+2	5UTR_0494; FREE	8	1	73.9583	0.894648	0.566003	0.958333	0.154701	0.933546	0.995493	0.0267207	1.125	0.5	0.884883	0.979718	0.145624	1.125	0.333333	0.870861	0.947733	0.198334	0.913043	0.309401	1.03799	0.932088	0.298109	0.703704	1.6906	1.32455	Op0132r_1	NA	Q1LR48 Putative uncharacterized protein
686	5UTR_0493	CP000352	Rmet_0493	ilvE	367.333	67.1739	21	AST_519131+2	5UTR_0494; FREE	8	1	45.9167	0.744102	0.78515	0.958333	0.154701	0.776454	0.725953	0.768514	1.125	0.5	0.645291	1.07078	0.21346	1.125	0.333333	0.951805	1.31951	0.708521	0.913043	0.309401	1.44518	1.20375	0.482666	0.703704	1.6906	1.71059	Op0132r_1	MET-AA-ValLeuIle	Q1LR47 Branched chain amino acid aminotransferase / branched chain amino acid: 2-keto-4-methylthiobutyrate aminotransferase
687	NPKM_0493	CP000352	Rmet_0493	ilvE	248	19.0788	21	AST_519131+2	5UTR_0494; FREE	8	1	31	1.1129	0.828165	0.958333	0.154701	1.16129	1.05914	0.406407	1.125	0.5	0.941458	1.08737	0.758022	1.125	0.333333	0.966547	0.996377	0.0308426	0.913043	0.309401	1.09127	1.07614	0.612727	0.703704	1.6906	1.52925	Op0132r_1	MET-AA-ValLeuIle	Q1LR47 Branched chain amino acid aminotransferase / branched chain amino acid: 2-keto-4-methylthiobutyrate aminotransferase
688	5UTR_0494	CP000352	Rmet_0494		4.33333	0.57735	55	AST_521113-2	; FREE; SenseCross_0493	153	18.6815	0.0283224	1.23077	0.475087	0.986928	0.0708694	1.24707	1.30769	1.1547	1.08715	0.420176	1.20287	0.615385	0.96225	0.943355	0.242823	0.652336	1	0	0.942605	0.300019	1.06089	0.705882	1.05662	0.8998	0.701936	0.784488	Op0133f_1	NA	Q1LR46 SNF2-related
689	NPKM_0494	CP000352	Rmet_0494	rapA	11.3333	1.1547	55	AST_521113-2	; FREE; SenseCross_0493	153	18.6815	0.0740741	0.823529	0.745649	0.986928	0.0708694	0.834437	1.11765	0.3849	1.08715	0.420176	1.02806	1.11765	0.4971	0.943355	0.242823	1.18476	1.03571	0.0923568	0.942605	0.300019	1.09878	0.842105	0.69282	0.8998	0.701936	0.935881	Op0133f_1	NA	Q1LR46 SNF2-related
690	NPKM_0495	CP000352	Rmet_0495		2.66667	0.57735	36	AST_524254-2	; FREE	1	0	2.66667	0.5	1.1547	0.666667	0.57735	0.75	1.375	0.866025	0.666667	0.57735	2.0625	1.125	0.211325	2.66667	1.44338	0.421875	1.75	0.866025	1	0	1.75	0.636364	1.1547	1	0	0.636364	Op0133f_1	MET-AA-Phe	Q1LR45 Amidase
691	NPKM_0496	CP000352	Rmet_0496		5	1	24	AST_525868-2	; FREE	1.66667	0.57735	3	0.733333	0.845299	0.4	0.866025	1.83333	1.06667	0.211325	1	0	1.06667	1.06667	0.154701	0.6	0.288675	1.77778	0.909091	0.288675	1.5	0.211325	0.606061	0.875	0.57735	0.8	0.158362	1.09375	Op0133f_1	NA	Q1LR44 Major facilitator superfamily MFS_1
692	NPKM_0497	CP000352	Rmet_0497		83.6667	2.51661	11	AST_527303-2	; FREE	4.66667	0.57735	17.9286	0.621514	7.01116	1.14286	0.316725	0.543825	1.05179	0.724551	0.642857	2.88675	1.63612	1.0757	1.22683	0.571429	1.73205	1.88247	2.17308	5.98899	0.5625	0.923169	3.86325	0.984848	0.0935679	1.44444	2.3094	0.681818	Op0133f_2	NA	Q1LR43 AzlC-like protein
693	3UTR_0498	CP000352	Rmet_0498		17.6667	3.21455	76	AST_528943-2	NPKM_0499; FREE; SenseCross_0499	2.33333	0.57735	7.57143	0.509434	2.05637	1	0	0.509434	1.09434	0.31469	1	0	1.09434	0.867925	0.372166	14	5.96338	0.0619946	1.25926	0.923169	0.571429	0.866025	2.2037	0.689655	1.66242	0.714286	0.3849	0.965517	Op0133f_2	NA	Q1LR42 Branched-chain amino acid transport
694	NPKM_0498	CP000352	Rmet_0498		46.6667	8.3865	76	AST_528943-2	NPKM_0499; FREE; SenseCross_0499	2.33333	0.57735	20	0.557143	2.20174	1	0	0.557143	1.09286	0.349843	0.714286	0.3849	1.53	1.19286	0.451501	14	5.96338	0.0852041	2.05128	2.37599	0.571429	0.866025	3.58974	0.862745	1.16667	1	0	0.862745	Op0133f_2	NA	Q1LR42 Branched-chain amino acid transport
695	3UTR_0499	CP000352	Rmet_0499		3	0	178	AST_525711+2	; Cont_0495; SenseCross_0496	52.3333	5.1316	0.0573248	0.555556	2.3094	0.853503	0.835781	0.650912	0.964286	0.211325	1.40127	1.71762	0.688149	0.777778	0.264906	0.910828	0.390893	0.853924						0.875	0.158362	0.468182	3.8425	1.86893	Op0134r_1	NA	Q1LR41 Transcriptional regulator, LuxR family
696	NPKM_0499	CP000352	Rmet_0499		9.33333	0.57735	178	AST_525711+2	; Cont_0495; SenseCross_0496	52.3333	5.1316	0.178344	0.928571	0.215473	0.853503	0.835781	1.08795	0.888889	0.218218	1.40127	1.71762	0.634343	1.17857	1.05662	0.910828	0.390893	1.29396	0.846154	0.329695	2.68657	3.66333	0.314957	0.962963	0.211325	0.468182	3.8425	2.05681	Op0134r_1	NA	Q1LR41 Transcriptional regulator, LuxR family
697	5UTR_0500	CP000352	Rmet_0500		72.6667	10.0167	31	AST_530467+2	; FREE; SenseCross_0501	201	21.3776	0.361526	0.426606	3.54649	0.502488	3.14289	0.848987	1.30734	1.14202	1.04975	0.283817	1.24538	0.866972	0.520815	1.01824	0.0767332	0.85144	2.41935	3.50634	1.18812	0.704669	2.03629	0.817544	1.15195	0.933649	0.590586	0.875643	Op0134r_1	NA	Q1LR40 Regulatory protein, LuxR
698	NPKM_0500	CP000352	Rmet_0500		64	4.58258	31	AST_530467+2	; FREE; SenseCross_0501	201	21.3776	0.318408	1.25	1.38139	0.502488	3.14289	2.48762	1.02604	0.15587	1.04975	0.283817	0.977414	0.9375	0.37798	1.01824	0.0767332	0.920704	0.745833	1.60279	1.18812	0.704669	0.627743	0.93401	0.567367	0.933649	0.590586	1.00039	Op0134r_1	NA	Q1LR40 Regulatory protein, LuxR
699	5UTR_0501	CP000352	Rmet_0501	pgk2	54	7.93725	45	AST_531585-2	; FREE; SenseCross_0500	51.6667	6.02771	1.04516	1.20988	0.689285	1.16129	0.742465	1.04184	0.975309	0.0810924	0.425806	3.69553	2.2905	0.469136	2.36903	0.632258	1.80318	0.742001	0.352041	3.29089	0.294444	5.64027	1.19561	0.791139	0.876749	1.98485	5.02777	0.398589	Op0135f_1	MET-CAH-FbP	Q1LR39 Phosphoglycerate kinase
700	NPKM_0501	CP000352	Rmet_0501	pgk2	389.333	45.5448	45	AST_531585-2	; FREE; SenseCross_0500	51.6667	6.02771	7.53548	0.532534	2.79578	1.16129	0.742465	0.458571	1.04538	0.243652	0.425806	3.69553	2.45505	1.08818	0.576481	0.0774194	6.78267	14.0557	1.66399	2.61205	0.294444	5.64027	5.65128	1.01229	0.131707	1.98485	5.02777	0.510006	Op0135f_1	MET-CAH-FbP	Q1LR39 Phosphoglycerate kinase
701	NPKM_0502	CP000352	Rmet_0502	pykA1	259	7	29	AST_535221-2	; FREE	5.66667	0.57735	45.7059	0.552124	5.04348	0.470588	1.73205	1.17326	1.09266	1.15675	3.88235	6.33726	0.281444	1.23295	2.85211	0.882353	0.42265	1.39734	1.60839	2.43713	6.625	4.33013	0.242776	1.00824	0.0962132	0.151515	7.24258	6.65442	Op0135f_1	MET-CAH-FbP	Q1LR38 Pyruvate kinase
702	NPKM_0503	CP000352	Rmet_0503	cbbA3	321.333	14.1539	31	AST_535221-2	; FREE	5.66667	0.57735	56.7059	0.612033	3.11921	1.47059	2.3094	0.416183	1.02593	0.277418	3.88235	6.33726	0.264256	1.1888	2.39889	0.882353	0.42265	1.3473	1.4678	2.10472	2.12	3.23316	0.692357	1.11628	1.25207	0.151515	7.24258	7.36744	Op0135f_1	MET-CAH-FbP	Q1LR37 Fructose-bisphosphate aldolase
703	NPKM_0504	CP000352	Rmet_0504	purC	165.667	3.21455	15	AST_535221-2	; FREE	5.66667	0.57735	29.2353	0.428571	8.48891	0.294118	3.4641	1.45714	1.10262	1.45058	0.235294	1.50111	4.68612	1.28571	2.68379	0.882353	0.42265	1.45714	1.85915	4.9609	10.6	5.54256	0.175392	1.03832	0.420435	2.5	0.69282	0.415328	Op0135f_1	MET-NUC-Pur	Q1LR36 Phosphoribosylaminoimidazole-succinocarboxamide synthase
704	NPKM_0505	CP000352	Rmet_0505	purE	60.3333	8.02081	16	AST_536160-2	; FREE	3	1	20.1111	0.348066	4.03301	0.888889	0.154701	0.391575	1.05525	0.175527	0.666667	0.5	1.58287	1.27072	0.999135	0.555556	0.845299	2.28729	2.19048	5.71063	0.625	0.57735	3.50476	1.00524	0.0146459	1.66667	0.845299	0.603141	Op0135f_1	MET-NUC-Pur	Q1LR35 Phosphoribosylaminoimidazole carboxylase, catalytic subunit
705	NPKM_0506	CP000352	Rmet_0506	purK	97.3333	7.63763	19	AST_536635-2	; FREE	2.33333	0.57735	41.7143	0.438356	3.71069	0.285714	1.44338	1.53425	1.10616	0.566633	0.571429	0.866025	1.93579	1.28425	0.884461	0.142857	1.73205	8.98973	1.44531	1.17513	2	0.57735	0.722656	0.925697	0.469819	0.75	0.211325	1.23426	Op0135f_1	MET-NUC-Pur	Q1LR34 Phosphoribosylaminoimidazole carboxylase
706	3UTR_0507	CP000352	Rmet_0507		89	10.5357	59	AST_550149-2	NPKM_0514; FREE; SenseCross_0513	30	2.64575	2.96667	0.277154	4.73363	1.2	1.13389	0.230961	0.966292	0.186296	0.977778	0.141021	0.988253	0.494382	2.63264	1.38889	1.50008	0.355955	1.60811	1.521	0.666667	1.9196	2.41216	0.96124	0.356365	0.875	1.01592	1.09856	Op0135f_1	GIP-TL-Ass	Q1LR33 Translation factor SUA5
707	NPKM_0507	CP000352	Rmet_0507		123	5.56776	59	AST_538415-2	; FREE	3	1	41	0.357724	8.61194	1.22222	0.216333	0.292683	0.99458	0.0538737	1	0	0.99458	1.14363	0.97762	0.777778	0.42265	1.47038	1.50758	5.3392	6.54545	3.57527	0.230324	0.991826	0.0629698	0.666667	1	1.48774	Op0135f_1	GIP-TL-Ass	Q1LR33 Translation factor SUA5
708	3UTR_0508	CP000352	Rmet_0508	dacB	25.3333	2.51661	197	AST_530467+2	; FREE; SenseCross_0501	201	21.3776	0.126036	1.13158	0.32827	0.502488	3.14289	2.25195	1.26316	1.56912	1.04975	0.283817	1.20329	0.986842	0.0469537	1.01824	0.0767332	0.969163	0.918605	0.204256	1.18812	0.704669	0.773159	0.8125	1.73205	0.933649	0.590586	0.870241	Op0136r_1	NA	Q1LR32 D-Ala-D-Ala carboxypeptidase PBP3. Serine peptidase. MEROPS family S13
709	NPKM_0508	CP000352	Rmet_0508	dacB	31.3333	0.57735	197	AST_540276+2	; FREE	1	1	31.3333	1.10638	2.88675	1.33333	0.211325	0.829787	1.02128	0.258664	7.33333	4.01517	0.139265	1.08511	1.6906	1	0	1.08511	0.903846	1.58362	1.25	0.19245	0.723077	0.958333	0.37798	0.363636	2.6943	2.63542	Op0136r_1	NA	Q1LR32 D-Ala-D-Ala carboxypeptidase PBP3. Serine peptidase. MEROPS family S13
710	5UTR_0509	CP000352	Rmet_0509		33.3333	4.04145	12	AST_540400+2	; FREE; SenseCross_0510	9.33333	1.52753	3.57143	0.69	1.37676	1.53571	1.63663	0.449302	0.981771	0.0955116	0.785714	0.950175	1.24953	1.13	0.477519	0.75	0.923169	1.50667											Op0136r_1	NA	Q1LR31 Transmembrane pair
711	NPKM_0509	CP000352	Rmet_0509		128	17.0587	12	AST_540400+2	; FREE; SenseCross_0510	9.33333	1.52753	13.7143	0.606771	2.18021	1.53571	1.63663	0.395107						0.989583	0.057754	0.75	0.923169	1.31944	1.44206	2.06694	0.627907	2.1101	2.29661	0.933687	0.629854	1.22727	1.05662	0.760782	Op0136r_1	NA	Q1LR31 Transmembrane pair
712	3UTR_0510	CP000352	Rmet_0510		6	1.73205	211	AST_550149-2	NPKM_0514; FREE; SenseCross_0513	30	2.64575	0.2	1.22222	0.46188	0.722222	1.99683	1.69231	0.98	0.102996	0.977778	0.141021	1.00227	0.777778	0.57735	0.722222	1.422	1.07692	0.636364	1.5396	1.10769	0.454568	0.574495	0.736842	0.96225	0.875	1.01592	0.842105	Op0137f_1	NA	Q1LR30 Transcriptional regulator, LysR family
713	5UTR_0510	CP000352	Rmet_0510		5.33333	0.57735	211	AST_550149-2	NPKM_0514; FREE; SenseCross_0513	30	2.64575	0.177778	1.1875	0.34641	1.2	1.13389	0.989583	1.05556	0.11547	0.977778	0.141021	1.07955	0.6875	1.44338	1.38889	1.50008	0.495	1.52632	0.868751	0.666667	1.9196	2.28947	0.5	4	0.875	1.01592	0.571429	Op0137f_1	NA	Q1LR30 Transcriptional regulator, LysR family
714	NPKM_0510	CP000352	Rmet_0510		16.6667	2.08167	211	AST_550149-2	NPKM_0514; FREE; SenseCross_0513	30	2.64575	0.555556	1.44	1.4431	1.2	1.13389	1.2	1.5	1.6906	0.977778	0.141021	1.53409	0.88	0.480384	1.38889	1.50008	0.6336	0.708333	1.4	0.666667	1.9196	1.0625	0.979592	0.154701	0.875	1.01592	1.11953	Op0137f_1	NA	Q1LR30 Transcriptional regulator, LysR family
715	3UTR_0511	CP000352	Rmet_0511		14.3333	1.52753	53	AST_540400+2	; FREE; SenseCross_0510	9.33333	1.52753	1.53571	2.02326	2.49161	1.53571	1.63663	1.31747						1.23256	0.661453	0.75	0.923169	1.64341											Op0138r_1	NA	Q1LR29 RND efflux system, outer membrane lipoprotein, NodT
716	NPKM_0511	CP000352	Rmet_0511		19.3333	1.1547	53	AST_543013+2	; FREE	4	1	4.83333	1.15517	0.817147	1.16667	0.42265	0.990148	1.01724	0.19245	1.83333	2.11325	0.554859	1.01724	0.0674677	1.75	1.5	0.581281	0.641791	1.65768	0.928571	0.19245	0.69116	0.830508	1.2536	0.545455	2.11325	1.5226	Op0138r_1	NA	Q1LR29 RND efflux system, outer membrane lipoprotein, NodT
717	NPKM_0512	CP000352	Rmet_0512	mdtC	22.3333	0.57735	60	AST_545383+2	; FREE	3.66667	0.57735	6.09091	1.02985	0.42265	0.909091	0.288675	1.13284	0.985075	0.57735	1.18182	0.57735	0.833525	1.02985	1.1547	1.27273	0.57735	0.809168	0.985507	0.211325	1.1	0.288675	0.895916	0.984848	0.57735	1	0	0.984848	Op0138r_1	EIP-TRA-Ion	Q1LR28 Acriflavin resistance protein
718	NPKM_0513	CP000352	Rmet_0513	mdtB	24.6667	1.1547	84	AST_549641+2	; FREE	2	0	12.3333	1.02703	0.24855	0			1.04054	0.272382	0.333333	2.3094	3.12162	1.08108	0.745649	0.166667	2.88675	6.48649	1.09211	0.576967		1.44338		0.935065	0.473941	1	0	0.935065	Op0138r_1	EIP-TRA-Ion	Q1LR27 Acriflavin resistance protein
719	NPKM_0514	CP000352	Rmet_0514	mdtA	15.6667	0.57735	38	AST_551508+2	; FREE; SenseCross_0515	25.3333	2.51661	0.618421	0.87234	1.73205	0.0263158	7.97252	33.1489	1.08511	0.845299	0.947368	0.313824	1.14539	1.06383	0.57735	0.0657895	6.44638	16.1702	1.5122	4.04145	52.5	6.95535	0.0288037	0.921569	0.845299	0.0138889	10.248	66.3529	Op0138r_1	EIP-TRA-Other	Q1LR26 Secretion protein HlyD
720	5UTR_0515	CP000352	Rmet_0515	ompR	40.3333	4.72582	21	AST_560674-2	5UTR_0524; FREE; SenseCross_0524	617.333	63.9557	0.0653348	0.528926	2.16715	0.37851	3.35034	1.39739	1.15	0.609112	1.05616	0.323072	1.08885	0.942149	0.267406	0.00809935	9.42694	116.324	1.75	1.35491	1.30956	0.785025	1.33633	0.905109	0.585902	0.904908	0.847417	1.00022	Op0139f_1	EIP-SIG-2Comp	Q1LR25 Two component transcriptional regulator, winged helix family
721	NPKM_0515	CP000352	Rmet_0515	ompR	26.6667	3.05505	21	AST_560674-2	5UTR_0524; FREE; SenseCross_0524	617.333	63.9557	0.0431965	1.375	1.2215	0.37851	3.35034	3.63267	1.13223	0.577509	1.05616	0.323072	1.07203	1.2375	0.693091	0.00809935	9.42694	152.79	1.7	2.96948	1.30956	0.785025	1.29815	0.891304	0.434298	0.904908	0.847417	0.984967	Op0139f_1	EIP-SIG-2Comp	Q1LR25 Two component transcriptional regulator, winged helix family
722	3UTR_0516	CP000352	Rmet_0516	envZ	12.6667	1.1547	92	AST_560674-2	5UTR_0524; FREE; SenseCross_0524	617.333	63.9557	0.0205184	0.842105	0.866025	0.37851	3.35034	2.22479	0.973684	0.144338	1.05616	0.323072	0.921914	0.789474	0.845299	1.24244	0.905524	0.635422	1.375	1.08953	1.30956	0.785025	1.04997	0.837838	1.1547	0.904908	0.847417	0.925882	Op0139f_1	EIP-SIG-2Comp	Q1LR24 Sensor protein
723	NPKM_0516	CP000352	Rmet_0516	envZ	30.3333	2.08167	92	AST_560674-2	5UTR_0524; FREE; SenseCross_0524	617.333	63.9557	0.0491361	1.25275	2.01029	0.37851	3.35034	3.30968	1.03297	0.376079	1.05616	0.323072	0.978044	1	0	0.00809935	9.42694	123.467	1.39474	3.42638	1.30956	0.785025	1.06504	1.03191	0.866025	0.904908	0.847417	1.14035	Op0139f_1	EIP-SIG-2Comp	Q1LR24 Sensor protein
724	NPKM_0517	CP000352	Rmet_0517		167.333	11.6762	49	AST_551508+2	; FREE; SenseCross_0515	25.3333	2.51661	6.60526	0.356574	8.15427	1.01316	0.0724909	0.351943	1.01992	0.172588	0.947368	0.313824	1.07658	1.00797	0.0905106	0.789474	0.966777	1.27676	1.45251	2.40212	1.36364	1.44915	1.06518	0.919922	0.600195	0.902778	0.71584	1.01899	Op0140r_2	NA	Q1LR23 UPF0078 membrane protein Rmet_0517
725	NPKM_0518	CP000352	Rmet_0518		85.6667	3.21455	10	AST_555019+2	; FREE	2	0	42.8333	0.750973	2.76203	0.666667	1.1547	1.12646	1.11673	0.853282	12	12.7017	0.093061	1.2179	4.92277	10	6	0.12179	1	0	26.25	6.82029	0.0380952	0.965157	0.223204	0.902778	0.71584	1.0691	Op0140r_2	NA	Q1LR22 Putative uncharacterized protein
726	NPKM_0519	CP000352	Rmet_0519	xerD	72.3333	8.0829	22	AST_555956+2	; FREE	1	0	72.3333	0.695853	1.32628	1	0	0.695853	1.05069	0.289501	0.666667	0.57735	1.57604	1.21659	1.0387	0.666667	0.288675	1.82488	1.00662	0.0314864	1.33333	0.211325	0.754967	0.921053	0.830068	1.5	0.57735	0.614035	Op0140r_2	GIP-REP-Recomb	Q1LR21 Tyrosine recombinase XerD subunit
727	NPKM_0520	CP000352	Rmet_0520	ogt1	148.333	14.9778	9	AST_556166+2	; FREE	1	0	148.333	0.68764	1.91913	10.6667	16.7432	0.0644663	1.00674	0.0396949	73.3333	14.6635	0.0137283	1.00674	0.0331989	0.666667	0.57735	1.51011	1.04575	0.194373	1	0	1.04575	0.970982	0.231008	0.0227273	11.0932	42.7232	Op0140r_2	GIP-REP-Recomb	Q1LR20 Methylated-DNA--protein-cysteine methyltransferase
728	NPKM_0521	CP000352	Rmet_0521	bug	3126.33	62.6445	29	AST_556489+2	5UTR_0523; FREE; SenseCross_0523	75.3333	8.5049	41.5	0.494189	3.18657	0.141593	7.12011	3.49021	1.15791	3.47966	0.973451	0.148834	1.18949	1.36816	3.62307	0.942478	0.252449	1.45167	1.22654	0.626835	1	0	1.22654	1.01703	0.374621	1.27727	1.7542	0.796255	Op0140r_2	NA	Q1LR19 Uncharacterized protein UPF0065
729	NPKM_0522	CP000352	Rmet_0522		1379.33	88.7543	16	AST_556489+2	5UTR_0523; FREE; SenseCross_0523	75.3333	8.5049	18.3097	0.127115	12.3073	1.26106	1.33334	0.1008	0.98985	0.116388	0.973451	0.148834	1.01685	0.970034	0.21123	0.942478	0.252449	1.02924	1.46008	1.92142	0.112281	10.8502	13.0038	0.894043	1.11275	1.27727	1.7542	0.699962	Op0140r_1	NA	Q1LR18 Putative uncharacterized protein
730	5UTR_0523	CP000352	Rmet_0523		29.3333	6.4291	43	AST_560674-2	5UTR_0524; FREE; SenseCross_0524	617.333	63.9557	0.0475162	0.0340909	4.40704	0.37851	3.35034	0.0900661	0.877778	0.651136	1.05616	0.323072	0.831107	0.625	1.10653	1.24244	0.905524	0.503042						0.684932	2.47794	0.904908	0.847417	0.756907	Op0141f_1	NA	Q1LR17 Auxin Efflux Carrier
731	NPKM_0523	CP000352	Rmet_0523		150	20.5183	43	AST_560674-2	5UTR_0524; FREE; SenseCross_0524	617.333	63.9557	0.242981	0.706667	1.29519	0.37851	3.35034	1.86697	0.829545	0.558927	1.05616	0.323072	0.785439	0.788889	0.952115	1.24244	0.905524	0.634951	0.858491	0.879292	1.30956	0.785025	0.655558	0.924051	0.789213	0.904908	0.847417	1.02115	Op0141f_1	NA	Q1LR17 Auxin Efflux Carrier
732	5UTR_0524	CP000352	Rmet_0524		437.333	46.7369	50	AST_556489+2	5UTR_0523; FREE; SenseCross_0523	75.3333	8.5049	5.80531	0.726372	1.28643	1.26106	1.33334	0.576	0.858232	0.78974	0.973451	0.148834	0.881638	0.450457	3.77071	0.942478	0.252449	0.47795	1.03673	0.135917	0.996491	0.0183399	1.04038	1.06483	0.399362	1.27727	1.7542	0.833676	Op0142r_1	NA	Q1LR16 4Fe-4S cluster binding
733	NPKM_0524	CP000352	Rmet_0524		68.6667	4.04145	50	AST_556489+2	5UTR_0523; FREE; SenseCross_0523	75.3333	8.5049	0.911504	1.26214	2.29962	1.26106	1.33334	1.00085	1.02913	0.247436	0.973451	0.148834	1.05719	0.917476	0.937964	0.942478	0.252449	0.973472	0.684615	2.61707	0.996491	0.0183399	0.687026	0.877358	1.29601	1.27727	1.7542	0.6869	Op0142r_1	NA	Q1LR16 4Fe-4S cluster binding
734	NPKM_0525	CP000352	Rmet_0525		207.333	9.60902	18	AST_560674-2	5UTR_0524; FREE; SenseCross_0524	617.333	63.9557	0.335853	0.836013	1.75969	0.37851	3.35034	2.2087	0.969453	0.45342	1.05616	0.323072	0.917908	0.954984	0.501549	1.24244	0.905524	0.768635	1.13846	0.897139	0.25107	3.10649	4.53444	0.973466	0.540551	0.904908	0.847417	1.07576	Op0143f_1	NA	Q1LR15 Putative uncharacterized protein
735	3UTR_0526	CP000352	Rmet_0526	amiC	28	3.60555	56	AST_563891-2	5UTR_0527; FREE; SenseCross_0527	118.667	12.4231	0.235955	0.571429	2.14074	0.615169	2.62104	0.928898																					Op0143f_2	MET-PepGlyc	Q1LR14 Cell wall hydrolase/autolysin
736	NPKM_0526	CP000352	Rmet_0526	amiC	411	11.1355	56	AST_561869-2	; FREE	8.33333	1.1547	49.32	0.638281	6.60506	8.76	10.5069	0.0728631	0.961071	0.788151	0.84	0.618802	1.14413	0.97648	0.381179	0.68	1.5396	1.436	1.43456	5.85956	0.0776256	12.0726	18.4805	1.01857	0.192205	0.761905	1.05662	1.33687	Op0143f_2	MET-PepGlyc	Q1LR14 Cell wall hydrolase/autolysin
737	3UTR_0527	CP000352	Rmet_0527		17.3333	2.08167	79	AST_556489+2	5UTR_0523; FREE; SenseCross_0523	75.3333	8.5049	0.230088	0.961538	0.184714	1.26106	1.33334	0.762483	1.66667	0.216333	0.973451	0.148834	1.71212	0.884615	0.326631	0.942478	0.252449	0.938606	1.16	0.581914	0.996491	0.0183399	1.16408	0.84	1.1547	1.27727	1.7542	0.657651	Op0144r_1	NA	Q1LR13 Putative lipoprotein transmembrane
738	5UTR_0527	CP000352	Rmet_0527		1	1	79	AST_556489+2	5UTR_0523; FREE; SenseCross_0523	75.3333	8.5049	0.0132743	1.33333	0.211325	1.26106	1.33334	1.05731	0.961538	0.250719	0.973451	0.148834	0.987762	0.333333	0.42265	0.942478	0.252449	0.353678	0	2.3094	0.996491	0.0183399	0	0.8	0.12536	1.27727	1.7542	0.626335	Op0144r_1	NA	Q1LR13 Putative lipoprotein transmembrane
739	NPKM_0527	CP000352	Rmet_0527		185.333	2.08167	79	AST_556489+2	5UTR_0523; FREE; SenseCross_0523	75.3333	8.5049	2.46018	1.10432	1.67631	1.26106	1.33334	0.875704	1.07554	0.94701	0.973451	0.148834	1.10487	1.13309	1.95498	0.942478	0.252449	1.20225	1.37459	3.75425	0.996491	0.0183399	1.37943	1.01338	0.130005	1.27727	1.7542	0.793392	Op0144r_1	NA	Q1LR13 Putative lipoprotein transmembrane
740	5UTR_0528	CP000352	Rmet_0528		9.33333	1.52753	37	AST_563891-2	5UTR_0527; FREE; SenseCross_0527	118.667	12.4231	0.0786517	1.39286	0.471747	0.615169	2.62104	2.26419																					Op0145f_1	NA	Q1LR12 Transcriptional regulator, LysR family
741	NPKM_0528	CP000352	Rmet_0528		30	3.4641	37	AST_564016-2	; FREE	0.333333	0.57735	90	1.26667	1.30936	219	13.0289	0.00578387	0.9	0.49101	513	14.9786	0.00175439	0.922222	0.305913	487	8.10946	0.00189368	0.815789	1.11977	1.9589	2.90712	0.416452	0.91358	0.559113	0.660819	3.11378	1.3825	Op0145f_1	NA	Q1LR12 Transcriptional regulator, LysR family
742	3UTR_0529	CP000352	Rmet_0529		11	2.64575	37	AST_556489+2	5UTR_0523; FREE; SenseCross_0523	75.3333	8.5049	0.146018	1	0	1.26106	1.33334	0.792982	0.969697	0.10342	0.973451	0.148834	0.996143	0.909091	0.228425	0.942478	0.252449	0.964575	0.878788	0.618802	0.996491	0.0183399	0.881882	0.78125	1.34715	1.27727	1.7542	0.611655	Op0146r_1	NA	Q1LR11 Methyltransferase type 11
743	NPKM_0529	CP000352	Rmet_0529		18.6667	2.51661	37	AST_556489+2	5UTR_0523; FREE; SenseCross_0523	75.3333	8.5049	0.247788	0.946429	0.152484	0.20354	5.98061	4.64984	1	0	0.973451	0.148834	1.02727	1.03571	0.181588	0.942478	0.252449	1.09893	1.66038	1.68394	6.17391	5.89494	0.268934	0.964286	0.201446	1.27727	1.7542	0.754957	Op0146r_1	NA	Q1LR11 Methyltransferase type 11
744	3UTR_0530	CP000352	Rmet_0530		11.6667	1.52753	135	AST_573248-2	5UTR_0537; FREE; SenseCross_0537	179.667	18.7172	0.0649351	1.17143	0.654654	0.532468	3.31028	2.2	1.02439	0.216333	0.951763	0.293449	1.07631	0.828571	0.654654	0.903525	0.454746	0.917043	0.804878	0.75596	1.49477	1.83911	0.538462	0.714286	2.6943	0.957115	0.345505	0.74629	Op0147f_1	NA	Q1LR10 Transcriptional regulator, XRE family
745	NPKM_0530	CP000352	Rmet_0530		27.3333	2.08167	135	AST_573248-2	5UTR_0537; FREE; SenseCross_0537	179.667	18.7172	0.152134	0.621951	2.18583	0.532468	3.31028	1.16805	1.4	1.73985	0.951763	0.293449	1.47096	1.02439	0.0739929	0.903525	0.454746	1.13377	0.980392	0.0458849	1.49477	1.83911	0.65588	0.77381	2.05517	0.957115	0.345505	0.808481	Op0147f_1	NA	Q1LR10 Transcriptional regulator, XRE family
746	NPKM_0531	CP000352	Rmet_0531		29.3333	5.03322	35	AST_556489+2	5UTR_0523; FREE; SenseCross_0523	75.3333	8.5049	0.389381	1.11364	0.331133	0.207965	5.63607	5.35493	1.19318	0.655957	0.973451	0.148834	1.22572	1.26136	1.27074	0.942478	0.252449	1.33835	1.58163	1.9911	15.7234	6.04541	0.100591	0.885714	0.713578	0.145455	11.3728	6.08929	Op0148r_1	NA	Q1LR09 Short-chain dehydrogenase/reductase SDR
747	NPKM_0532	CP000352	Rmet_0532	adk	453	14	22	AST_556489+2	5UTR_0523; FREE; SenseCross_0523	75.3333	8.5049	6.01327	0.473142	9.15996	0.207965	5.63607	2.27511	0.949227	0.816256	0.973451	0.148834	0.975115	1.08683	1.18689	0.942478	0.252449	1.15316	2.87092	3.95685	15.7234	6.04541	0.182589	1.14264	3.77224	0.145455	11.3728	7.85562	Op0148r_1	MET-NUC-Pur	Q1LR08 Adenylate kinase
748	NPKM_0533	CP000352	Rmet_0533	kdsB	138.333	16.5025	28	AST_556489+2	5UTR_0523; FREE; SenseCross_0523	75.3333	8.5049	1.83628	0.824096	0.661226	0.079646	7.29448	10.347	1.13976	0.518053	0.973451	0.148834	1.17084	1.23614	0.835297	0.942478	0.252449	1.31159	1.02632	0.0694976	41.0556	6.48253	0.0249982	0.837209	0.957116	0.145455	11.3728	5.75581	Op0148r_1	MET-GLYC-LPS	Q1LR07 3-deoxy-D-manno-octulosonate cytidylyltransferase
749	NPKM_0534	CP000352	Rmet_0534		447.333	8.14453	9	AST_556489+2	5UTR_0523; FREE; SenseCross_0523	75.3333	8.5049	5.93805	0.638599	3.09474	0.079646	7.29448	8.01797	1.03428	0.370047	0.973451	0.148834	1.06248	0.970939	0.420855	0.942478	0.252449	1.0302	1.24271	0.828554	41.0556	6.48253	0.0302689	0.95245	0.514701	0.145455	11.3728	6.54809	Op0148r_1	NA	Q1LR06 UPF0434 protein Rmet_0534
750	NPKM_0535	CP000352	Rmet_0535	lpxK	259	4.3589	33	AST_556489+2	5UTR_0523; FREE; SenseCross_0523	75.3333	8.5049	3.43805	0.738739	4.89964	0.0575221	7.81745	12.8427	1.03861	1.5726	0.973451	0.148834	1.06694	0.963964	1.58557	0.0221239	7.62626	43.5712	1.0784	0.898967	56.8462	6.60276	0.0189705	0.905824	1.48922	0.0409091	14.2581	22.1424	Op0148r_1	MET-GLYC-LPS	Q1LR05 Tetraacyldisaccharide 4'-kinase
751	NPKM_0536	CP000352	Rmet_0536	exbD2	301	15.8745	20	AST_556489+2	5UTR_0523; FREE; SenseCross_0523	75.3333	8.5049	3.99558	0.17165	13.1716	0.0575221	7.81745	2.98407	0.973422	0.178965	0.973451	0.148834	0.99997	1.03322	0.407585	0.0309735	8.03766	33.3583	2.96774	8.79473	56.8462	6.60276	0.0522066	0.953356	0.286172	0.0409091	14.2581	23.3043	Op0148r_1	NA	Q1LR04 Biopolymer transport protein ExbD/TolR
752	5UTR_0537	CP000352	Rmet_0537	exbB2	80.3333	14.5717	15	AST_572078+2	3UTR_6422; FREE; SenseCross_0538	250.333	29.6873	0.320905	0.327801	2.3521	0.155792	6.34772	2.10409	0.978564	0.412376	3.40265	5.6179	0.287588	0.875519	0.385443	1.70173	1.91847	0.514487	2.39241	1.86543	6.31624	5.22519	0.37877	0.834532	0.600679	1.50975	2.48861	0.552761	Op0148r_1	NA	Q1LR03 MotA/TolQ/ExbB proton channel
753	NPKM_0537	CP000352	Rmet_0537	exbB2	311	6.55744	15	AST_556489+2	5UTR_0523; FREE; SenseCross_0523	75.3333	8.5049	4.12832	0.296892	16.8379	0.517699	3.00016	0.573483	1.15353	0.399645	1.02397	0.112358	1.12653	1.00429	0.0852994	5.65487	4.98221	0.177597	2.22744	9.88747	6.31624	5.22519	0.352652	1.02848	0.387317	1.50975	2.48861	0.681222	Op0148r_1	NA	Q1LR03 MotA/TolQ/ExbB proton channel
754	5UTR_0538	CP000352	Rmet_0538	xseA	5	1	26	AST_573248-2	5UTR_0537; FREE; SenseCross_0537	179.667	18.7172	0.0278293	1	0	0.532468	3.31028	1.87805	0.866667	0.42265	0.951763	0.293449	0.910591	0.466667	1.6906	0.903525	0.454746	0.516496						0.384615	2.3094	0.957115	0.345505	0.401849	Op0149f_2	GIP-REP-Recomb	Q1LR02 Exodeoxyribonuclease 7 large subunit
755	NPKM_0538	CP000352	Rmet_0538	xseA	103.333	2.08167	26	AST_573248-2	5UTR_0537; FREE; SenseCross_0537	179.667	18.7172	0.575139	0.625806	6.31487	0.532468	3.31028	1.1753	0.958065	0.466312	0.951763	0.293449	1.00662	0.987097	0.16331	0.903525	0.454746	1.0925	1.29381	3.10299	1.49477	1.83911	0.865559	1.0404	0.322392	0.957115	0.345505	1.08702	Op0149f_2	GIP-REP-Recomb	Q1LR02 Exodeoxyribonuclease 7 large subunit
756	NPKM_0539	CP000352	Rmet_0539	sodB	3032	127.354	25	AST_576953-2	; FREE	18.3333	1.52753	165.382	0.913918	0.390521	1.4	2.4004	0.652799	1.14809	0.859304	0.981818	0.102263	1.16935	1.23307	1.51573	0.709091	1.6362	1.73894	1.35679	1.18018	0.688312	1.97817	1.97119	0.965431	0.166376	0.777778	1.4641	1.24127	Op0149f_4	NA	Q1LR01 Superoxide dismutase
757	NPKM_0540	CP000352	Rmet_0540		121.667	2.51661	22	AST_576953-2	; FREE	18.3333	1.52753	6.63636	1.3589	2.04113	1.4	2.4004	0.970646	1.04384	1.51661	0.981818	0.102263	1.06317	1.10411	0.911987	0.709091	1.6362	1.55708	0.856855	1.21654	0.688312	1.97817	1.24486	0.931759	2.46449	0.777778	1.4641	1.19798	Op0149f_4	NA	Q1LR00 Transcriptional regulator, TetR family
758	3UTR_0541	CP000352	Rmet_0541		5	1	37	AST_578618-2	5UTR_0542; FREE; SenseCross_0542	10.3333	2.08167	0.483871	0.933333	0.154701	1	0	0.933333	1.14286	0.872872	0.981818	0.102263	1.16402	1.26667	0.527525	0.806452	0.554141	1.57067	0.714286	0.4971	0.903226	0.198436	0.790816	0.657895	1.61557	1.12	0.57735	0.587406	Op0149f_4	NA	Q1LQZ9 Major facilitator superfamily MFS_1
759	NPKM_0541	CP000352	Rmet_0541		18.6667	1.52753	37	AST_576953-2	; FREE	18.3333	1.52753	1.01818	0.446429	4.90924	1.4	2.4004	0.318878	2.53333	3.55811	0.806452	0.752158	3.14133	1.05357	0.372825	0.709091	1.6362	1.48581	1.28	2.02073	0.688312	1.97817	1.85962	0.8125	0.989086	0.777778	1.4641	1.04464	Op0149f_4	NA	Q1LQZ9 Major facilitator superfamily MFS_1
760	3UTR_0542	CP000352	Rmet_0542		7.66667	1.52753	132	AST_572078+2	3UTR_6422; FREE; SenseCross_0538	250.333	29.6873	0.0306258	0.565217	1.09109	2.23702	2.46532	0.252666	0.426966	3.30951	1.02397	0.112358	0.416972	0.652174	0.818102	1.70173	1.91847	0.383241	0.153846	1.74199	0.439881	2.37634	0.349745	1.12	0.34641	1.50975	2.48861	0.741843	Op0150r_1	NA	Q1LQZ8 Putative uncharacterized protein
761	5UTR_0542	CP000352	Rmet_0542		29.6667	3.05505	132	AST_572078+2	3UTR_6422; FREE; SenseCross_0538	250.333	29.6873	0.118509	0.921348	0.254588	0.0679095	7.00852	13.5673	1	0	1.02397	0.112358	0.976593	0.741573	0.746791	0.045273	7.65663	16.38	1	0	0.588235	1.31145	1.7	1.94737	2.04513	0.0416125	9.73281	46.7977	Op0150r_1	NA	Q1LQZ8 Putative uncharacterized protein
762	NPKM_0542	CP000352	Rmet_0542		7.33333	2.3094	132	AST_572078+2	3UTR_6422; FREE; SenseCross_0538	250.333	29.6873	0.0292943	1.27273	0.521251	0.0679095	7.00852	18.7415	1.08696	0.316725	1.02397	0.112358	1.06151	1.04545	0.11547	0.045273	7.65663	23.0922	0.821429	0.412119	0.588235	1.31145	1.39643	1.04545	0.158362	0.0416125	9.73281	25.1236	Op0150r_1	NA	Q1LQZ8 Putative uncharacterized protein
763	5UTR_0543	CP000352	Rmet_0543		6.66667	0.57735	23	AST_578618-2	5UTR_0542; FREE; SenseCross_0542	10.3333	2.08167	0.645161	3.2	2.27856	1	0	3.2	1.4	2.3094	0.806452	0.752158	1.736	1	0	0.806452	0.554141	1.24	0.328125	1.88807	0.903226	0.198436	0.363281	0.821429	0.626798	1.12	0.57735	0.733418	Op0151f_1	NA	Q1LQZ7 Ferredoxin
764	NPKM_0543	CP000352	Rmet_0543		7	1	23	AST_579436-2	; FREE	1.66667	0.57735	4.2	1.04762	0.0947882	0.8	0.288675	1.30952	1.04762	0.131881	0.4	0.866025	2.61905	1	0	1	0	1	0.909091	0.132453	1	0	0.909091	1	0	0	1.1547		Op0151f_1	NA	Q1LQZ7 Ferredoxin
765	NPKM_0544	CP000352	Rmet_0544		14.6667	0.57735	21	AST_580530-2	; FREE	3.33333	0.57735	4.4	1.29545	1.21132	1.1	0.288675	1.17769	1.04545	0.15279	0.9	0.211325	1.16162	0.954545	0.288675	0.5	1.44338	1.90909	0.701754	1.36392	0.636364	1.1547	1.10276	0.934783	0.158666	0.888889	0.211325	1.05163	Op0151f_1	NA	Q1LQZ6 Transcriptional regulator, TetR family
766	3UTR_0545	CP000352	Rmet_0545		9	1	57	AST_584218-2	; FREE; SenseCross_0547	18.6667	2.08167	0.482143	1.40741	0.727304	2.375	4.99671	0.592593	1.07407	0.42265	1.125	0.571662	0.954733	0.777778	0.732051	0.910714	0.40833	0.854031	0.421053	1.58771	0.451128	4.26841	0.933333	0.931034	0.42265	0.888889	0.661465	1.04741	Op0151f_2	MET-EN-Methane	Q1LQZ5 Alcohol dehydrogenase, zinc-binding
767	NPKM_0545	CP000352	Rmet_0545		20	0	57	AST_580530-2	; FREE	3.33333	0.57735	6	1.7	1.85435	1.1	0.288675	1.54545	1	0	0.9	0.211325	1.11111	1.05	0.5	1	0	1.05	0.558824	1.75442	1.18182	0.3849	0.472851	0.95	0.267949	0.666667	1	1.425	Op0151f_2	MET-EN-Methane	Q1LQZ5 Alcohol dehydrogenase, zinc-binding
768	3UTR_0546	CP000352	Rmet_0546	bdhA	10.6667	1.52753	78	AST_572078+2	3UTR_6422; FREE; SenseCross_0538	250.333	29.6873	0.0426099	1.59375	1.23383	0.0679095	7.00852	23.4688	0.948718	0.204526	192.25	10.4978	0.00493481	0.875	0.369427	0.045273	7.65663	19.3272	0.470588	1.95416	0.588235	1.31145	0.8	0.818182	1	0.0416125	9.73281	19.6619	Op0152r_1	MET-CAH-But	Q1LQZ4 3-hydroxybutyrate dehydrogenase
769	NPKM_0546	CP000352	Rmet_0546	bdhA	13	1.73205	78	AST_582123+2	; FREE	1.33333	0.57735	9.75	2.48718	3.50369	1.25	0.288675	1.98974	1.03125	0.131881	1.02397	0.112358	1.00711	1.12821	0.721688	8.5	4.75087	0.13273	0.443299	3.06769	0.6	0.42265	0.738832	1.08108	0.475087	0.0416125	9.73281	25.9797	Op0152r_1	MET-CAH-But	Q1LQZ4 3-hydroxybutyrate dehydrogenase
770	5UTR_0547	CP000352	Rmet_0547		55.6667	8.73689	27	AST_583601+2	; FREE; SenseCross_0548	14.3333	1.52753	3.88372	2.77844	2.12463	0.348837	3.69268	7.96487	1.15556	1.0829	0.0232558	6.65122	49.6889	0.934132	0.247419	0.976744	0.094495	0.956373	0.491379	1.52434				1.00508	0.0167396	39	8.03034	0.0257712	Op0152r_1	NA	Q1LQZ3 Citrate transporter
771	NPKM_0547	CP000352	Rmet_0547		15	1	27	AST_583601+2	; FREE; SenseCross_0548	14.3333	1.52753	1.04651	2.55556	4.87539	0.348837	3.69268	7.32593	1.17964	0.466448	0.0232558	6.65122	50.7246	1.2	1.09808	0.976744	0.094495	1.22857	0.504348	4.35451	0.0666667	2.95855	7.56522	0.980769	0.288675	39	8.03034	0.0251479	Op0152r_1	NA	Q1LQZ3 Citrate transporter
772	5UTR_0548	CP000352	Rmet_0548		10.6667	1.1547	35	AST_584218-2	; FREE; SenseCross_0547	18.6667	2.08167	0.571429	0.6875	1.24275	2.375	4.99671	0.289474	1.25	0.63345	1.125	0.571662	1.11111	0.5	3.0792	0.910714	0.40833	0.54902	1.40909	0.831211	0.451128	4.26841	3.12348	0.825	0.487421	0.888889	0.661465	0.928125	Op0153f_1	NA	Q1LQZ2 Sigma54 specific transcriptional regulator, Fis family
773	NPKM_0548	CP000352	Rmet_0548		11	1	35	AST_584218-2	; FREE; SenseCross_0547	18.6667	2.08167	0.589286	0.545455	2.5	2.375	4.99671	0.229665	0.939394	0.309401	1.125	0.571662	0.835017	1.06061	0.216333	0.910714	0.40833	1.16459	1.11111	0.42265	0.451128	4.26841	2.46296	1.06452	0.309401	0.888889	0.661465	1.19758	Op0153f_1	NA	Q1LQZ2 Sigma54 specific transcriptional regulator, Fis family
774	NPKM_0549	CP000352	Rmet_0549	zntB	12.6667	2.08167	23	AST_585958-2	; FREE	2	0	6.33333	0.578947	1.64794	1.66667	2.3094	0.347368	0.973684	0.12536	0.833333	0.57735	1.16842	1	0	1	0	1	1.04545	0.144338	0.3	1.47927	3.48485	0.945946	0.3849	1.4	0.316725	0.675676	Op0153f_1	EIP-TRA-Ion	Q1LQZ1 Mg2+ transporter protein, CorA-like protein
775	NPKM_0550	CP000352	Rmet_0550		23.6667	1.1547	31	AST_586960-2	; FREE	3	1	7.88889	1.67606	2.2024	12.2222	7.0345	0.137132	0.957746	0.308988	2.11111	2.11325	0.453669	1.02817	0.24855	1.88889	1.2376	0.544325	0.537815	2.4004	0.690909	1.65668	0.778417	1.10294	0.571662	1.05263	0.288675	1.04779	Op0153f_1	NA	Q1LQZ0 Putative uncharacterized protein
776	3UTR_0551	CP000352	Rmet_0551		8.66667	1.1547	57	AST_590828-2	5UTR_0552; FREE; SenseCross_0552	18.6667	3.21455	0.464286	0.653846	1.29904	1.96429	2.57125	0.332867	1.19231	0.514981	1	0	1.19231	0.692308	0.92376	0.839286	0.54309	0.824877	1.64706	1.13296	0.690909	1.65668	2.3839	0.741935	1.00288	0.892857	0.745649	0.830968	Op0153f_1	NA	Q1LQY9 Hyicolysin. Metallo peptidase. MEROPS family M30
777	NPKM_0551	CP000352	Rmet_0551		5.33333	0.57735	57	AST_588106-2	; FREE	3.66667	0.57735	1.45455	0.8125	0.866025	10	7.5631	0.08125	0.9375	0.211325	0.909091	0.288675	1.03125	0.875	0.57735	0.818182	0.42265	1.06944	1.07692	0.288675	0.690909	1.65668	1.5587	0.8	1	2	2.88675	0.4	Op0153f_1	NA	Q1LQY9 Hyicolysin. Metallo peptidase. MEROPS family M30
778	3UTR_0552	CP000352	Rmet_0552	fdsR	7.33333	1.1547	157	AST_589607+2	3UTR_0551; FREE	8.66667	1.1547	0.846154	1.90909	2.3094	0.653846	1.29904	2.91979	1.10526	0.57735	1.15	1	0.961098	0.909091	0.24855	0.538462	1.73205	1.68831	0.809524	0.818102	1.70588	1.4913	0.474548	0.869565	0.866025	0.419355	2.25647	2.07358	Op0154r_1	NA	Q1LQY8 Transcriptional regulator of molybdate metabolism, LysR family
779	5UTR_0552	CP000352	Rmet_0552	fdsR	11.3333	2.88675	157	AST_590636+2	; FREE; SenseCross_0553	20	2	0.566667	1.41176	0.511038	0.95	0.21525	1.48607	0.617647	1.50111	1.15	1	0.537084	0.558824	1.13269	0.883333	0.541452	0.63263	0.416667	1.1209	2.73684	4.20816	0.152244	0.952381	0.288675	0.84058	1.18983	1.133	Op0154r_1	NA	Q1LQY8 Transcriptional regulator of molybdate metabolism, LysR family
780	NPKM_0552	CP000352	Rmet_0552	fdsR	31.6667	4.04145	157	AST_590636+2	; FREE; SenseCross_0553	20	2	1.58333	3.41053	6.0652	0.95	0.21525	3.59003	1.04545	0.19245	1.19231	0.514981	0.876833	0.936842	0.359132	0.883333	0.541452	1.06058	0.811728	1.35102	2.73684	4.20816	0.296593	0.914286	0.633975	0.84058	1.18983	1.08768	Op0154r_1	NA	Q1LQY8 Transcriptional regulator of molybdate metabolism, LysR family
781	5UTR_0553	CP000352	Rmet_0553	fdsG	36.6667	10.0664	17	AST_590828-2	5UTR_0552; FREE; SenseCross_0552	18.6667	3.21455	1.96429	1.19091	0.252349	1.96429	2.57125	0.606281	1.93636	1.69838	1	0	1.93636	0.645455	0.990741	0.839286	0.54309	0.769052	1.53435	1.00398	0.690909	1.65668	2.22077	0.389671	3.47827	0.892857	0.745649	0.436432	Op0155f_1	MET-CAH-DiCarb	Q1LQY7 NADH dehydrogenase (Ubiquinone), 24 kDa subunit
782	NPKM_0553	CP000352	Rmet_0553	fdsG	19.6667	1.52753	17	AST_591102-2	; FREE	3	0	6.55556	0.559322	1.6884	1.11111	0.218218	0.50339	1.0339	0.184714	0.444444	2.88675	2.32627	0.881356	0.418988	0.111111	4.6188	7.9322	3.15152	1.32736	7.6	4.80079	0.414673	0.672131	1.25876	12.5	7.28467	0.0537705	Op0155f_1	MET-CAH-DiCarb	Q1LQY7 NADH dehydrogenase (Ubiquinone), 24 kDa subunit
783	NPKM_0554	CP000352	Rmet_0554	fdsB	16.6667	2.88675	35	AST_591406-2	; FREE	3.66667	1.52753	4.54545	0.62	1.43474	0.545455	0.511314	1.13667	1.04	0.112199	0.727273	0.475087	1.43	1.04	0.151025	0.636364	0.436436	1.63429	4.80645	4.0667	0.666667	0.288675	7.20968	0.884615	0.358959	0.5	1.1547	1.76923	Op0155f_1	MET-CAH-DiCarb	Q1LQY6 Respiratory-chain NADH dehydrogenase domain, 51 kDa subunit
784	NPKM_0555	CP000352	Rmet_0555	fdsA	20.3333	2.51661	68	AST_593091-2	; FREE	1.33333	0.57735	15.25	1.09836	0.304968	2	1.1547	0.54918	1.2459	1.36191	1	0	1.2459	1.08197	0.473941	1.75	0.57735	0.618267	3.70149	6.96669	0.625	0.866025	5.92239	0.934211	0.621374	1	0	0.934211	Op0155f_1	MET-CAH-DiCarb	Q1LQY5 Formate dehydrogenase, alpha subunit
785	NPKM_0556	CP000352	Rmet_0556	fdhD	27.6667	3.21455	14	AST_596156-2	; FREE	1.33333	0.57735	20.75	1.36145	1.8103	0.5	0.57735	2.72289	1.15663	0.635377	0.75	0.211325	1.54217	0.939759	0.268188	1	0	0.939759	2.89381	6.21665	1	0	2.89381	0.854167	0.909136	0.333333	0.42265	2.5625	Op0155f_1	NA	Q1LQY4 Formate dehydrogenase family accessory protein FdhD
786	3UTR_0557	CP000352	Rmet_0557	fdsD	11	1	59	AST_603870-2	5UTR_0563; FREE; SenseCross_0563	33.3333	3.21455	0.33	1.09091	0.366025	0.72	1.59264	1.51515	1.24242	1.6906	1.05	0.284399	1.18326	1.12121	0.432666	0.94	0.275634	1.19278	2.13889	2.60619	1.27778	0.996929	1.67391	0.926829	0.475087	0.609524	2.64737	1.52058	Op0155f_1	MET-CAH-DiCarb	Q1LQY3 Formate dehydrogenase delta subunit
787	NPKM_0557	CP000352	Rmet_0557	fdsD	17.3333	2.08167	59	AST_603870-2	5UTR_0563; FREE; SenseCross_0563	33.3333	3.21455	0.52	1.34615	1.30484	0.72	1.59264	1.86966	1.32692	0.850309	1.05	0.284399	1.26374	1.21154	0.440352	0.94	0.275634	1.28887	3.72857	2.16514	1.27778	0.996929	2.91801	0.927536	0.250091	0.609524	2.64737	1.52174	Op0155f_1	MET-CAH-DiCarb	Q1LQY3 Formate dehydrogenase delta subunit
788	3UTR_0558	CP000352	Rmet_0558		8	2	141	AST_590636+2	; FREE; SenseCross_0553	20	2	0.4	0.916667	0.18899	0.95	0.21525	0.964912	1.16667	0.517327	1.15	1	1.01449	1.25	0.535898	0.883333	0.541452	1.41509	1	0	2.73684	4.20816	0.365385	0.964286	0.211325	0.84058	1.18983	1.14717	Op0156r_1	NA	Q1LQY2 Glycosyl transferase, family 51
789	NPKM_0558	CP000352	Rmet_0558		65.3333	6.02771	141	AST_590636+2	; FREE; SenseCross_0553	20	2	3.26667	0.857143	0.983303	0.95	0.21525	0.902256	1.08673	0.588239	1.15	1	0.944987	1.05102	0.309976	0.883333	0.541452	1.18983	1.19048	1.84752	2.73684	4.20816	0.434982	0.985915	0.138675	0.84058	1.18983	1.1729	Op0156r_1	NA	Q1LQY2 Glycosyl transferase, family 51
790	NPKM_0559	CP000352	Rmet_0559	ldh	11.3333	1.1547	21	AST_598876+2	; FREE	2.66667	0.57735	4.25	1.85294	2.32668	1	0	1.85294	1.11765	0.7698	1.5	0.845299	0.745098	1.44118	1.54494	0.625	0.866025	2.30588	0.888889	0.515366	19.5	7.76799	0.045584	1.21053	1.5396	0.666667	0.845299	1.81579	Op0156r_1	MET-CAH-FbP	Q1LQY1 Malate/L-lactate dehydrogenase
791	NPKM_0560	CP000352	Rmet_0560		10.3333	0.57735	39	AST_599640+2	; FREE	1	0	10.3333	2	2.23723	72	13.4177	0.0277778	1.06452	0.42265	0.666667	0.57735	1.59677	1.25806	1.6906	1.66667	0.57735	0.754839	0.693548	1.37121	0.0138889	13.4177	49.9355	1.06061	0.309401	88	12.5574	0.0120523	Op0156r_1	NA	Q1LQY0 Anion transporter
792	3UTR_0561	CP000352	Rmet_0561		23	2.64575	62	AST_603870-2	5UTR_0563; FREE; SenseCross_0563	33.3333	3.21455	0.69	1.37681	0.812508	2.03	4.73171	0.678232	1.30435	1.32288	1.05	0.284399	1.24224	0.869565	0.566947	0.94	0.275634	0.925069	0.473684	1.66321	0.453202	4.57756	1.04519	0.777778	1.2914	1.35238	2.22925	0.575117	Op0157f_1	NA	Q1LQX9 Protein tyrosine/serine phosphatase
793	5UTR_0561	CP000352	Rmet_0561		3.33333	1.1547	62	AST_603870-2	5UTR_0563; FREE; SenseCross_0563	33.3333	3.21455	0.1	1.7	1.01036	0.72	1.59264	2.36111	1.00518	0.0469306	1.05	0.284399	0.957316	0.8	0.205992	0.94	0.275634	0.851064	0.588235	1.34715	1.27778	0.996929	0.460358	1.1	0.12536	0.609524	2.64737	1.80469	Op0157f_1	NA	Q1LQX9 Protein tyrosine/serine phosphatase
794	NPKM_0561	CP000352	Rmet_0561		128.667	5.1316	62	AST_603870-2	5UTR_0563; FREE; SenseCross_0563	33.3333	3.21455	3.86	1.71244	6.17528	0.72	1.59264	2.37838	1	0	1.05	0.284399	0.952381	0.979275	0.274513	0.94	0.275634	1.04178	0.665658	3.03352	1.27778	0.996929	0.52095	1.03608	0.331586	0.609524	2.64737	1.69982	Op0157f_1	NA	Q1LQX9 Protein tyrosine/serine phosphatase
795	NPKM_0562	CP000352	Rmet_0562	ackA2	35.3333	2.51661	51	AST_600468+2	; FREE; SenseCross_0561	61.3333	5.7735	0.576087	2.76415	4.60645	1.17391	0.964	2.35465	1.16038	1.09769	1.16848	0.994325	0.993067	1.20755	1.21644	1.07065	0.303489	1.12786	0.375427	3.56199	0.657407	2.00293	0.571071	0.902439	0.755929	0.818605	1.50111	1.10241	Op0158r_1	MET-CAH-Pyr	Q1LQX8 Acetate kinase
796	5UTR_0563	CP000352	Rmet_0563	ptb	376.667	40.0666	20	AST_603706+2	; FREE; SenseCross_0564	83.3333	9.71253	4.52	1.62389	1.28468	1.952	3.31915	0.831913	1.00885	0.0354954	0.86	0.814067	1.17308	0.723009	1.47101	0.788	0.969767	0.917524	0.579837	1.18198	0.42418	4.01067	1.36696	0.689474	1.66567	1.03256	0.218037	0.667734	Op0158r_1	MET-CAH-Pyr	Q1LQX7 Phosphate acetyl/butaryl transferase
797	NPKM_0563	CP000352	Rmet_0563	ptb	47.6667	3.05505	20	AST_603706+2	; FREE; SenseCross_0564	83.3333	9.71253	0.572	2.71329	5.57631	1.952	3.31915	1.39	1.12587	1.00979	0.86	0.814067	1.30916	1.06294	0.438533	0.788	0.969767	1.3489	0.402062	5.80481	0.290984	5.43693	1.38173	0.937888	0.520944	1.03256	0.218037	0.908315	Op0158r_1	MET-CAH-Pyr	Q1LQX7 Phosphate acetyl/butaryl transferase
798	5UTR_0564	CP000352	Rmet_0564		212	39.0512	56	AST_603870-2	5UTR_0563; FREE; SenseCross_0563	33.3333	3.21455	6.36	1.66195	0.738921	2.03	4.73171	0.818694	1.10141	0.757599	3.5	0.96225	0.314688	0.262579	3.61761	0.94	0.275634	0.279339	0.369915	1.23481	0.453202	4.57756	0.816225	3.31193	5.80166	1.35238	2.22925	2.44896	Op0159f_1	NA	Q1LQX6 Putative uncharacterized protein
799	NPKM_0564	CP000352	Rmet_0564		118.333	11.6762	56	AST_604102-2	; FREE	0.666667	0.57735	177.5	2.91268	4.70194	101.5	14.5059	0.0286963	0.171384	4.1008	1.05	0.284399	0.163223	1.16056	0.964614	2	0.57735	0.580282	0.358801	5.2015	0.0344828	14.1451	10.4052	0.953964	0.274772	1	0	0.953964	Op0159f_1	NA	Q1LQX6 Putative uncharacterized protein
800	NPKM_0565	CP000352	Rmet_0565	fabI	60.6667	4.04145	19	AST_606744-2	; FREE	2.33333	0.57735	26	1.91209	2.45253	29	14.1451	0.0659341	1.17033	1.71041	1.42857	0.866025	0.819231	1.1978	1.95979	0.714286	0.57735	1.67692	0.531609	2.63729	0.0246305	14.2894	21.5833	0.882629	1.16851	0.4	1.73205	2.20657	Op0159f_1	MET-LIP-FASyn	Q1LQX5 Enoyl-[acyl-carrier-protein] reductase (NADH)
801	NPKM_0566	CP000352	Rmet_0566	moaA1	107	17.088	18	AST_607588-2	; FREE	9.33333	2.08167	11.4643	1.86604	4.83402	0.642857	0.874038	2.90273	1.04984	0.240028	1	0	1.04984	1.02804	0.117041	0.642857	1.08167	1.59917	0.559265	12.927	1.27778	0.511314	0.437686	0.958457	0.400985	0.928571	0.316725	1.03218	Op0159f_1	NA	Q1LQX4 Putative uncharacterized protein
802	NPKM_0567	CP000352	Rmet_0567	modE	58	1	15	AST_607661-2	; FREE	0.333333	0.57735	174	0.971264	0.659407	5	0.501439	0.194253	0.971264	0.302522	3	0.42265	0.323755	0.988506	0.132237	2	0.288675	0.494253	0.946746	0.632634	4.6	1.66242	0.205814	0.982249	0.176555	12	5.5	0.081854	Op0159f_1	EIP-TRA-ABC	Q1LQX3 Transcriptional regulator, ModE family
803	3UTR_0568	CP000352	Rmet_0568		27.6667	3.05505	65	AST_611258-2	5UTR_0571; FREE; SenseCross_0571	12.6667	1.1547	2.18421	0.650602	1.45132	0.763158	1.73205	0.852514	0.987952	0.0648923	1.05263	0.3849	0.938554	0.975904	0.0872872	0.815789	1.01036	1.19627	0.814815	0.54447	0.655172	1.9245	1.24366	0.939024	0.461784	0.775	1.42526	1.21164	Op0159f_1	MET-NUC-Pur	Q1LQX2 Adenylate cyclase
804	NPKM_0568	CP000352	Rmet_0568		55	5.2915	65	AST_608671-2	; FREE	18.6667	4.04145	2.94643	1.16364	0.480125	0.517857	1.94856	2.24702	1.13939	0.937445	0.714286	1.1547	1.59515	1.17576	1.09806	0.553571	1.60375	2.12395	0.90625	0.29035	0.655172	1.9245	1.38322	0.87766	1.56887	0.9	0.845299	0.975177	Op0159f_1	MET-NUC-Pur	Q1LQX2 Adenylate cyclase
805	3UTR_0569	CP000352	Rmet_0569	modC	3	0	119	AST_603706+2	; FREE; SenseCross_0564	83.3333	9.71253	0.036	0.888889	0.288675	1.952	3.31915	0.455373	1.44444	2.3094	0.86	0.814067	1.67959	1.11111	0.218218	0.788	0.969767	1.41004	1.125	0.154701	0.42418	4.01067	2.65217	0.692308	0.845299	1.03256	0.218037	0.670478	Op0160r_1	EIP-TRA-ABC	Q1LQX1 ABC transporter-related protein
806	NPKM_0569	CP000352	Rmet_0569	modC	16.3333	0.57735	119	AST_603706+2	; FREE; SenseCross_0564	83.3333	9.71253	0.196	0.755102	2.3094	1.952	3.31915	0.386835	1.12245	1.73205	0.86	0.814067	1.30517	0.897959	0.626798	0.788	0.969767	1.13954	0.864865	0.721688	0.42418	4.01067	2.03891	0.745455	2.6943	1.03256	0.218037	0.721949	Op0160r_1	EIP-TRA-ABC	Q1LQX1 ABC transporter-related protein
807	NPKM_0570	CP000352	Rmet_0570	modB	13.3333	1.52753	12	AST_610392+2	; FREE	2.33333	0.57735	5.71429	0.875	0.434375	69.7143	10.8579	0.0125512	1.1	0.63345	30.7143	13.3432	0.035814	1	0	28.1429	6.97331	0.035533	0.914286	0.34641	0.42418	4.01067	2.15542	0.795455	1.73205	1.03256	0.218037	0.770373	Op0160r_1	EIP-TRA-ABC	Q1LQX0 Molybdate ABC transporter, permease protein
808	5UTR_0571	CP000352	Rmet_0571	modA	5.66667	0.57735	20	AST_611204+2	; FREE	1	1	5.66667	0.411765	1.58362	3.33333	0.923169	0.123529	0.705882	2.88675	2	1	0.352941	0.529412	1.6906				0.857143	0.131881	0.6	0.527525	1.42857	0.75	1	1	0	0.75	Op0160r_1	EIP-TRA-ABC	Q1LQW9 Molybdenum ABC transporter, periplasmic molybdate-binding protein
809	NPKM_0571	CP000352	Rmet_0571	modA	10.3333	1.52753	20	AST_611204+2	; FREE	1	1	10.3333	0.709677	1.42526	3.33333	0.923169	0.212903	0.967742	0.218218	2	1	0.483871	0.903226	0.475087	65.6667	6.80351	0.0137547	1.09091	0.42265	0.6	0.527525	1.81818	1.03333	0.288675	1	0	1.03333	Op0160r_1	EIP-TRA-ABC	Q1LQW9 Molybdenum ABC transporter, periplasmic molybdate-binding protein
810	5UTR_0572	CP000352	Rmet_0572	cpdB	1.33333	1.52753	51	AST_612341-2	; FREE	2.66667	0.57735	0.5	3.75	1.12489	3.625	6.06218	1.03448	1.5	0.436436	5	9.2376	0.3	1.25	0.124275	1	0	1.25	0.133333	1.50111	0.655172	1.9245	0.203509	0		0.25	4.75087	0	Op0161f_1	MET-NUC-Pur	Q1LQW8 5'-Nucleotidase-like protein
811	NPKM_0572	CP000352	Rmet_0572	cpdB	1	0	51	AST_612341-2	; FREE	2.66667	0.57735	0.375	1.33333	0.57735	3.625	6.06218	0.367816	0.666667	0.57735	1.5	2.3094	0.444444	0.666667	0.57735	1	0	0.666667	1	0	0.655172	1.9245	1.52632	1.5	0.57735	0.833333	0.436436	1.8	Op0161f_1	MET-NUC-Pur	Q1LQW8 5'-Nucleotidase-like protein
812	NPKM_0573	CP000352	Rmet_0573		3	0	61	AST_613673-2	; FREE	0.666667	0.57735	4.5	1.33333		14.5	7.79423	0.091954	0.777778	1.1547	2	0.57735	0.388889	0.777778	1.1547	2.5	0.866025	0.311111	0.666667	2.3094	0.655172	1.9245	1.01754	0.857143	0.211325	0.75	0.211325	1.14286	Op0161f_1	NA	Q1LQW7 Sel1
813	3UTR_0574	CP000352	Rmet_0574	htrE	3	1	126	AST_614430+2	; FREE	6	0	0.5	1.55556	1.05662	2.05556	4.14614	0.756757	1	0	0.777778	2.3094	1.28571	1	0	0.666667	2	1.5	0.571429	1.1547	0.378378	2.50951	1.5102	0.777778	0.42265	1.64286	2.59808	0.47343	Op0162r_1	NA	Q1LQW6 Fimbrial biogenesis outer membrane usher protein
814	NPKM_0574	CP000352	Rmet_0574	htrE	3.66667	0.57735	126	AST_614905+2	; FREE; SenseCross_0577	6.33333	0.57735	0.578947	1.54545	1.73205	1.94737	2.85052	0.793612	1.09091	0.57735	1.15789	0.866025	0.942149	0.909091	0.288675	1.15789	0.57735	0.785124	0.705882	2.88675	0.702703	1.2002	1.00452	0.916667	0.57735	1.04545	0.288675	0.876812	Op0162r_1	NA	Q1LQW6 Fimbrial biogenesis outer membrane usher protein
815	NPKM_0575	CP000352	Rmet_0575	fimC	2.66667	0.57735	14	AST_614905+2	; FREE; SenseCross_0577	6.33333	0.57735	0.421053	1.125	0.57735	1.94737	2.85052	0.577703	0.875	0.288675	1.15789	0.866025	0.755682	0.625	0.866025	1.15789	0.57735	0.539773	0.666667		0.702703	1.2002	0.948718	0.857143	0.211325	1.04545	0.288675	0.819876	Op0162r_1	NA	Q1LQW5 Pili assembly chaperone
816	NPKM_0576	CP000352	Rmet_0576	fimA	1.33333	0.57735	22	AST_614905+2	; FREE; SenseCross_0577	6.33333	0.57735	0.210526	1.5	0.42265	1.94737	2.85052	0.77027	1.25	0.288675	1.15789	0.866025	1.07955	1	0	0.421053	2.11695	2.375	0.666667	0.42265	0.702703	1.2002	0.948718	1	0	0.409091	2.74722	2.44444	Op0162r_1	NA	Q1LQW4 Fimbrial protein
817	5UTR_0577	CP000352	Rmet_0577		2.33333	1.1547	121						1.57143	0.316725				2	0.673575				2.71429	1.4913				1	0				0.785714	0.34641				Op0163f_1	MET-NUC-Pyr	Q1LQW3 Nucleoside 2-deoxyribosyltransferase
818	NPKM_0577	CP000352	Rmet_0577		3	2.64575	121	AST_619172-2	; FREE	0.333333	0.57735	9	0.777778	0.159747	139	10.5425	0.00559552	0.444444	0.5171	147	9.43166	0.00302343	0.666667	0.228425	134	6.12705	0.00497512	0.571429	0.475087	0.906475	0.532034	0.630385	1	0	0.911565	0.535346	1.09701	Op0163f_1	MET-NUC-Pyr	Q1LQW3 Nucleoside 2-deoxyribosyltransferase
819	3UTR_0578	CP000352	Rmet_0578		20	1.73205	33	AST_614905+2	; FREE; SenseCross_0577	6.33333	0.57735	3.15789	0.8	1.4641	0.421053	3.17543	1.9	0.916667	0.437019				0.733333	1.2553	0.578947	2.3094	1.26667	0.958333	0.164404	0.5	1.1547	1.91667	0.781818	1.50432				Op0164r_1	NA	Q1LQW2 Putative uncharacterized protein
820	NPKM_0578	CP000352	Rmet_0578		26.3333	5.50757	33	AST_619567+2	; FREE	4	1	6.58333	0.696203	0.827224	0.666667	0.845299	1.0443	0.962025	0.0948695	1	0	0.962025	1	0	0.916667	0.211325	1.09091	1.25455	0.509276	1	0	1.25455	0.789474	0.694537	0.75		1.05263	Op0164r_1	NA	Q1LQW2 Putative uncharacterized protein
821	NPKM_0579	CP000352	Rmet_0579	pqiB	34.3333	1.52753	34	AST_621758+2	; FREE	2	1	17.1667	0.970874	0.327327	1.33333	0.309401	0.728155	1.04854	0.301521	0.333333	0.845299	3.14563	0.970874	0.372825	0.333333	0.845299	2.91262	0.97	0.372825	0.25	1.1547	3.88	0.972222	0.2	4.5	4.04145	0.216049	Op0164r_1	NA	Q1LQW1 Mammalian cell entry related
822	NPKM_0580	CP000352	Rmet_0580	pqiA1	31	6.245	21	AST_622295+2	; FREE	1.33333	0.57735	23.25	0.989247	0.0428861	1.75	0.866025	0.565284	1.03226	0.094305	1.5	1.1547	0.688172	1.06452	0.151	0.75	0.211325	1.41935	0.891304	0.407207	0.285714	1.44338	3.11957	0.84375	0.933027	0.5		1.6875	Op0164r_1	NA	Q1LQW0 Paraquat-inducible protein A
823	NPKM_0581	CP000352	Rmet_0581	pqiA2	42.6667	5.1316	20	AST_622858+2	; FREE	1.33333	0.57735	32	1.03125	0.163969	0.5	0.57735	2.0625	1.04688	0.231388	0.75	0.57735	1.39583	1.10156	0.504128	0.5	0.57735	2.20312	0.878788	0.966777	2.5	0.57735	0.351515	0.955224	0.18153	0.666667	0.288675	1.43284	Op0164r_1	NA	Q1LQV9 Paraquat-inducible protein A
824	NPKM_0582	CP000352	Rmet_0582		120.333	15.308	19	AST_624255+2	; FREE	11.3333	2.08167	10.6176	1.21053	0.992595	1	0	1.21053	1.03324	0.136426	0.588235	1.75504	1.75651	0.98615	0.065555	0.0588235	3.29588	16.7645	0.762014	1.34352	0.558824	1.30313	1.3636	0.938338	0.290908	0.15	9.81495	6.25559	Op0164r_1	NA	Q1LQV8 Putative uncharacterized protein
825	5UTR_0583	CP000352	Rmet_0583		20	4.3589	29	AST_625527+2	5UTR_0584; FREE; SenseCross_0584	28.3333	3.21455	0.705882	1.28333	0.764325				1	0	0.0235294	7.29625	42.5	0.45	2.05266				0.597403	1.26222				0.776119	0.520226	0.5	0.288675	1.55224	Op0164r_1	NA	Q1LQV7 CBS domain containing membrane protein
826	NPKM_0583	CP000352	Rmet_0583		21.3333	2.88675	29	AST_625527+2	5UTR_0584; FREE; SenseCross_0584	28.3333	3.21455	0.752941	1.01563	0.0520944	0.0352941	8.503	28.776	1.11667	0.203722	0.0235294	7.29625	47.4583	1.0625	0.24676	0.0235294	7.29625	45.1563	0.661538	1.31103	0.333333	1.1547	1.98462	0.953125	0.14055	0.5	0.288675	1.90625	Op0164r_1	NA	Q1LQV7 CBS domain containing membrane protein
827	5UTR_0584	CP000352	Rmet_0584		0.333333	0.57735	42	AST_626290-2	; FREE; SenseCross_0583	45.3333	6.02771	0.00735294																										Op0165f_1	NA	Q1LQV6 Cl-channel, voltage gated
828	NPKM_0584	CP000352	Rmet_0584		22.6667	4.16333	42	AST_626290-2	; FREE; SenseCross_0583	45.3333	6.02771	0.5	0.808824	0.587341	1.02206	0.101899	0.791367	1.01471	0.0391134	1.08088	0.345576	0.938776	1	0	0.985294	0.0525512	1.01493	0.690909	1.49441	0.330935	3.47629	2.08775	0.942029	0.143496	0.911565	0.535346	1.03342	Op0165f_1	NA	Q1LQV6 Cl-channel, voltage gated
829	NPKM_0585	CP000352	Rmet_0585		17	2.64575	16	AST_627695-2	; FREE	9	1	1.88889	0.784314	0.775617	0.703704	1.2376	1.11455	1.17647	0.566947	0.851852	0.845299	1.38107	1.13725	0.72394	0.814815	0.503616	1.39572	1	0	1	0	1	0.783333	1.14022	0.73913	1.73205	1.0598	Op0165f_1	NA	Q1LQV5 Amidinotransferase
830	3UTR_0586	CP000352	Rmet_0586	arcB	50.6667	6.50641	203	AST_634799-2	NPKM_0590; FREE; SenseCross_0589	96.3333	9.45163	0.525952	0.980263	0.094806	0.761246	1.3117	1.28771	0.736842	1.14567	0.937716	0.37244	0.785784	0.578947	2.23118	0.979239	0.0871281	0.591222	0.691275	1.57626	0.827273	0.769103	0.835607	1.02679	0.12215	0.826568	1.17647	1.24223	Op0165f_1	MET-AA-ArgPro	Q1LQV4 Ornithine cyclodeaminase
831	NPKM_0586	CP000352	Rmet_0586	arcB	13.3333	2.3094	203	AST_634799-2	NPKM_0590; FREE; SenseCross_0589	96.3333	9.45163	0.138408	1.45	1.56375	0.761246	1.3117	1.90477	1.1	0.2566	0.937716	0.37244	1.17306	0.975	0.0627817	0.0346021	8.76835	28.1775	0.655172	3.16725	0.827273	0.769103	0.791967	0.954545	0.171523	0.826568	1.17647	1.15483	Op0165f_1	MET-AA-ArgPro	Q1LQV4 Ornithine cyclodeaminase
832	3UTR_0587	CP000352	Rmet_0587		9	1	123	AST_625527+2	5UTR_0584; FREE; SenseCross_0584	28.3333	3.21455	0.317647	1.37037	1.31881	1.07059	0.377628	1.28002	0.851852	0.845299	0.811765	0.910078	1.04938	1.33333	1.09808	0.776471	1.08072	1.71717	1	0	0.714286	1.63639	1.4	1.34783	0.92376	0.971014	0.141021	1.38806	Op0166r_3	NA	Q1LQV3 Excisionase/Xis, DNA-binding
833	NPKM_0587	CP000352	Rmet_0587		163.333	10.0167	123	AST_625527+2	5UTR_0584; FREE; SenseCross_0584	28.3333	3.21455	5.76471	1.02041	0.135566	1.07059	0.377628	0.953129	1.06531	0.65594	0.811765	0.910078	1.31233	1.0898	1.22053	0.776471	1.08072	1.40353	0.972	0.15506	0.714286	1.63639	1.3608	0.871648	0.760655	0.971014	0.141021	0.897667	Op0166r_3	NA	Q1LQV3 Excisionase/Xis, DNA-binding
834	NPKM_0588	CP000352	Rmet_0588	gltR2	116.333	9.29157	33	AST_631322+2	; FREE	4.33333	0.57735	26.8462	0.320917	5.92514	0.846154	0.3849	0.379265	1.01146	0.0767409	5.30769	5.79152	0.190565	1.01719	0.0611071	0.846154	0.57735	1.20214	0.991071	0.0346889	1.18182	0.288675	0.838599	0.78187	0.682704	0.15942	5.99836	4.90446	Op0166r_2	NA	Q1LQV2 Two component, sigma54 specific, transcriptional regulator, Fis family
835	NPKM_0589	CP000352	Rmet_0589	gltS2	46.6667	6.02771	43	AST_633193+2	; FREE	1.33333	0.57735	35	0.457143	3.35308	4	1.90035	0.114286	1.07143	0.302269	0.25	0.866025	4.28571	1.10714	0.333542	2.75	2.02073	0.402597	1.71875	1.44636	0	3.49149		0.853333	0.811079	10	2.59808	0.0853333	Op0166r_2	NA	Q1LQV1 Sensor protein
836	5UTR_0590	CP000352	Rmet_0590	gltP2	1.66667	0.57735	27	AST_634968+2	; FREE	3	0	0.555556	7.2	2.55684	1.77778	1.52753	4.05	1.06667	0.211325	0.888889	0.57735	1.2	2.6	1.2669	0.888889	0.57735	2.925	0.0833333	2.4641	0.5625	0.923169	0.148148	0.571429	0.745649	1.25	0.57735	0.457143	Op0166r_1	NA	Q1LQV0 Sodium:dicarboxylate symporter
837	NPKM_0590	CP000352	Rmet_0590	gltP2	5	1	27	AST_634968+2	; FREE	3	0	1.66667	1.4	1	1.77778	1.52753	0.7875	2.8	1.42526	0.888889	0.57735	3.15	0.866667	0.42265	0.888889	0.57735	0.975	0.428571	4	0.5625	0.923169	0.761905	0.9375	0.57735	1.25	0.57735	0.75	Op0166r_1	NA	Q1LQV0 Sodium:dicarboxylate symporter
838	3UTR_0591	CP000352	Rmet_0591		8.66667	1.1547	80	AST_634968+2	; FREE	3	0	2.88889	0.307692	3.4641	1.77778	1.52753	0.173077	1.19231	0.357149	1.22222	0.436436	0.975524	0.730769	0.869924	0.666667	1	1.09615	1.5	0.517327	0.5625	0.923169	2.66667	0.709677	0.733634	0.909091	0.158362	0.780645	Op0166r_1	NA	Q1LQU9 Diguanylate cyclase/phosphodiesterase (GGDEF & EAL domains) with PAS/PAC sensor(S)
839	5UTR_0591	CP000352	Rmet_0591		45	8.7178	80	AST_639147+2	; FREE	0.333333	0.57735	135	0.0962963	4.37504	8	2.02073	0.012037	0.896296	0.328052	5	1.1547	0.179259	0.392593	2.3554	3	0.42265	0.130864	2.30769	2.45374	1	0	2.30769	0.289256	3.77728	0.8	0.288675	0.36157	Op0166r_1	NA	Q1LQU9 Diguanylate cyclase/phosphodiesterase (GGDEF & EAL domains) with PAS/PAC sensor(S)
840	NPKM_0591	CP000352	Rmet_0591		21	2.64575	80	AST_639147+2	; FREE	0.333333	0.57735	63	0.253968	4.86074	8	2.02073	0.031746	1	0	5	1.1547	0.2	0.84127	0.877089	3	0.42265	0.280423	1.5	4.6188	1	0	1.5	0.777778	1.03073	0.8	0.288675	0.972222	Op0166r_1	NA	Q1LQU9 Diguanylate cyclase/phosphodiesterase (GGDEF & EAL domains) with PAS/PAC sensor(S)
841	5UTR_0592	CP000352	Rmet_0592		2.66667	0.57735	22	AST_639456-2	; FREE; SenseCross_0591	21	2.64575	0.126984	0.75	0.42265				1.16667	0.263763	0.142857	6.80336	8.16667	1.25	0.215473	0.301587	4.55048	4.14474	1.33333	0.42265				0.6	0.216333	5.11111	8.07406	0.117391	Op0167f_1	NA	Q1LQU8 Putative uncharacterized protein
842	NPKM_0592	CP000352	Rmet_0592		4	1	22	AST_639456-2	; FREE; SenseCross_0591	21	2.64575	0.190476	1.08333	0.211325	0.047619	5.48584	22.75	1.25	0.140627	0.142857	6.80336	8.75	1	0	0.301587	4.55048	3.31579	1	0	7	3	0.142857	0.785714	0.475087	5.11111	8.07406	0.153727	Op0167f_1	NA	Q1LQU8 Putative uncharacterized protein
843	NPKM_0593	CP000352	Rmet_0593		11.6667	1.52753	24	AST_640675-2	; FREE	3	0	3.88889	0.628571	1.07151	0.333333	2	1.88571	0.857143	0.659407	0.555556	2.3094	1.54286	0.714286	1.58362	0.333333	2	2.14286	1.27273	0.494543	1.33333	0.211325	0.954545	0.966667	0.131881	1.2	0.211325	0.805556	Op0167f_1	NA	Q1LQU7 Putative uncharacterized protein
844	NPKM_0594	CP000352	Rmet_0594	iorA	36.6667	5.85947	17	AST_641068-2	; FREE	2	0	18.3333	1.85455	2.52344	1.66667	2.3094	1.11273	1.08182	0.263921	0.5		2.16364	0.945455	0.251853	0.166667	2.88675	5.67273	0.696078	1.27023	0.6	0.845299	1.16013	0.890756	0.712143	1	0	0.890756	Op0167f_2	NA	Q1LQU6 (2Fe-2S)-binding
845	3UTR_0595	CP000352	Rmet_0595	iorB	22.6667	2.08167	62	AST_645400-2	5UTR_0597; FREE; SenseCross_0597	18	2.64575	1.25926	1.39706	0.662481	0.722222	1.14213	1.93439	1.11765	0.738854	1.25926	1.11823	0.887543	0.970588	0.117222	1	0	0.970588	1.11579	0.215544	1.25641	0.874038	0.888077	0.907895	0.661465	0.647059	2.61861	1.40311	Op0167f_2	NA	Q1LQU5 Twin-arginine translocation pathway signal
846	NPKM_0595	CP000352	Rmet_0595	iorB	42.6667	4.72582	62	AST_641695-2	; FREE	1	0	42.6667	1.80469	1.74644	3.33333	4.04145	0.541406	1.15625	0.920502	3.33333	4.04145	0.346875	1.26562	1.46694	1.66667	0.57735	0.759375	0.904762	0.404091	1	0	0.904762	0.945946	0.659391	0.3	1.47927	3.15315	Op0167f_2	NA	Q1LQU5 Twin-arginine translocation pathway signal
847	3UTR_0596	CP000352	Rmet_0596		8.66667	1.52753	117	AST_639301+2	; FREE; SenseCross_0592	32.3333	4.04145	0.268041	0.923077	0.204526	1.76289	2.19209	0.523617	0.986301	0.0661185	1.13402	0.660764	0.869738	0.730769	0.869924	1.04124	0.162507	0.701828	0.875	0.366025	0.97076	0.115378	0.901355	0.833333	0.659407	0.890909	0.989086	0.935374	Op0168r_1	GIP-TK-RNAP	Q1LQU4 Putative transmembrane transcriptional regulator (Anti-sigma factor)
848	NPKM_0596	CP000352	Rmet_0596		24.3333	4.04145	117	AST_639301+2	; FREE; SenseCross_0592	32.3333	4.04145	0.752577	0.931507	0.229695	1.76289	2.19209	0.528399	1.15385	0.527525	1.13402	0.660764	1.01748	1.05479	0.288675	1.04124	0.162507	1.01302	0.911765	0.421756	0.97076	0.115378	0.939227	0.916667	0.434259	0.890909	0.989086	1.02891	Op0168r_1	GIP-TK-RNAP	Q1LQU4 Putative transmembrane transcriptional regulator (Anti-sigma factor)
849	5UTR_0597	CP000352	Rmet_0597	rpoO	76.3333	13.7961	16						0.572052	1.38056				0.847162	0.454976		1		0.790393	0.475427		0.57735		1.0458	0.125838				0.391753	1.93273				Op0168r_1	GIP-TK-RNAP	Q1LQU3 RNA polymerase sigma factor
850	NPKM_0597	CP000352	Rmet_0597	rpoO	28.3333	7.63763	16	AST_644787+2	; FREE	1.33333	0.57735	21.25	0.694118	0.798611	0.75	0.57735	0.92549	0.917647	0.194501	0.75	0.211325	1.22353	0.823529	0.44845	0.25	0.866025	3.29412	1.0678	0.156751	0			0.807692	0.713812	0.333333	0.42265	2.42308	Op0168r_1	GIP-TK-RNAP	Q1LQU3 RNA polymerase sigma factor
851	5UTR_0598	CP000352	Rmet_0598		1.33333	0.57735	20	AST_645562-2	; FREE	3	2	0.444444	0.75	0.211325	0.555556	0.517327	1.35	1.14286	0.288675	0.888889	0.105662	1.28571						2	0.5	1.2	0.211325	1.66667						Op0169f_1	NA	Q1LQU2 Twin-arginine translocation pathway signal
852	NPKM_0598	CP000352	Rmet_0598		2.33333	0.57735	20	AST_645562-2	; FREE	3	2	0.777778	1.14286	0.288675	0.555556	0.517327	2.05714						1.28571	0.42265	0.222222	0.905323	5.78571	1	0	1.2	0.211325	0.833333	0.625	0.866025	5.5	4.4739	0.113636	Op0169f_1	NA	Q1LQU2 Twin-arginine translocation pathway signal
853	3UTR_0599	CP000352	Rmet_0599		4.33333	0.57735	84	AST_648966-2	NPKM_0600; FREE; SenseCross_0600	4.33333	0.57735	1	1.15385	0.20684	2.07692	2.95855	0.555556	0.875	0.288675	0.0769231	3.4641	11.375	1	0	0.615385	1.44338	1.625	0.533333	0.613962	0.666667	1.5	0.8	1	0	0.916667	0.211325	1.09091	Op0169f_1	MET-EN-OxPhos	Q1LQU1 Cytochrome c oxidase subunit 2
854	NPKM_0599	CP000352	Rmet_0599		5.33333	1.1547	84	AST_648966-2	NPKM_0600; FREE; SenseCross_0600	4.33333	0.57735	1.23077	1	0	0.461538	1.01036	2.16667	1.15385	1.1547	0.923077	0.211325	1.25	1.25	0.7698	0.615385	1.44338	2.03125	1	0	0.833333	0.144338	1.2	1.28571	0.46188	2	0.288675	0.642857	Op0169f_1	MET-EN-OxPhos	Q1LQU1 Cytochrome c oxidase subunit 2
855	3UTR_0600	CP000352	Rmet_0600	mdtB	4.66667	0.57735	108	AST_646802+2	3UTR_0599; FREE	3.66667	0.57735	1.27273	0.642857	1.05662	1.27273	0.866025	0.505102	0.833333	1.1547	0.5	0.316725	1.66667	0.357143	2.59808	0.909091	0.19245	0.392857	1.44444	0.618802	0.571429	1.1547	2.52778	0.666667	1	1.25	1	0.533333	Op0170r_1	EIP-TRA-Ion	Q1LQU0 Acriflavin resistance protein
856	NPKM_0600	CP000352	Rmet_0600	mdtB	4	0	108	AST_649863+2	; FREE	1.33333	1.52753	3	2.08333	7.50555	0.75	0.131881	2.77778	0.642857	1.05662	1.09091	0.57735	0.589286	0.75		0.5	0.316725	1.5	0.68	2.3094	0.333333	0.42265	2.04	0.9	0.57735	1	0	0.9	Op0170r_1	EIP-TRA-Ion	Q1LQU0 Acriflavin resistance protein
857	5UTR_0601	CP000352	Rmet_0601	mdtA	12	2	33	AST_651365+2	5UTR_0602; FREE; SenseCross_0602	33	3.60555	0.363636	0.777778	0.51139	0.575758	2.23953	1.35088	0.833333	0.535898	1.10101	0.54447	0.756881	0.888889	0.201446	1.0404	0.154343	0.854369	0.964286	0.0673863	1.12281	0.42175	0.858817	1.13333	0.409051	0.889908	0.869891	1.27354	Op0170r_1	EIP-TRA-Other	Q1LQT9 Secretion protein HlyD
858	NPKM_0601	CP000352	Rmet_0601	mdtA	6.66667	0.57735	33	AST_651365+2	5UTR_0602; FREE; SenseCross_0602	33	3.60555	0.20202	2.2	4.6188	0.575758	2.23953	3.82105	1.05	0.129332	0.0505051	6.1042	20.79	1.05	0.57735	1.0404	0.154343	1.00922	0.886364	0.773503	1.12281	0.42175	0.789418	0.952381	0.105662	0.6	0.436436	1.5873	Op0170r_1	EIP-TRA-Other	Q1LQT9 Secretion protein HlyD
859	5UTR_0602	CP000352	Rmet_0602		28.3333	6.80686	16	AST_651771-2	5UTR_0601; FREE	12	2	2.36111	0.788235	0.417283	0.666667	0.732051	1.18235	1.88235	1.48602	0.611111	1.81065	3.08021	1.54118	1.15173	0.888889	0.201446	1.73382	1.74627	0.683215	1.125	0.19245	1.55224	0.775	0.486682	1.54545	1.90035	0.501471	Op0171f_1	NA	Q1LQT8 Putative uncharacterized protein
860	NPKM_0602	CP000352	Rmet_0602		58.6667	3.78594	16	AST_651771-2	5UTR_0601; FREE	12	2	4.88889	0.477273	6.40766	0.666667	0.732051	0.715909	0.977273	0.122543	0.611111	1.81065	1.59917	0.823864	1.00398	0.888889	0.201446	0.926847	1.38095	6.7624	1.125	0.19245	1.22751	0.872093	0.685349	1.54545	1.90035	0.564295	Op0171f_1	NA	Q1LQT8 Putative uncharacterized protein
861	NPKM_0603	CP000352	Rmet_0603		44.3333	3.05505	30	AST_652037-2	; FREE	5	1.73205	8.86667	0.56391	4.76772	1.6	0.57735	0.352444	1.01504	0.131881	1.46667	1.01036	0.692071	1.06015	0.309257	0.533333	1.01036	1.98778	1.22667	1.83883	1.125	0.19245	1.09037	0.888889	1.33975	0.454545	3.4641	1.95556	Op0171f_1	NA	Q1LQT7 Putative integral membrane sensor protein
862	3UTR_0604	CP000352	Rmet_0604		12.3333	1.52753	244	AST_657688-2	NPKM_0606; FREE; SenseCross_0605	16	2.64575	0.770833	0.621622	1.293	0.916667	0.282043	0.678133	1.0625	0.659391	0.666667	0.211325	1.59375	0.972973	0.102263	0.979167	0.0645699	0.993675	1.13043	0.27707	0.977273	0.102996	1.15672	0.972222	0.57735	0.847826	0.757166	1.14672	Op0171f_1	NA	Q1LQT6 Esterase/lipase-like protein
863	NPKM_0604	CP000352	Rmet_0604		42.6667	2.51661	244	AST_653322-2	; FREE	1	1	42.6667	0.492188	3.15128	0.666667	0.211325	0.738281	0.972973	0.218218	0.958333	0.141021	1.01528	1.07031	0.392248	1.33333	0.131881	0.802734	1.19048	0.447354	0	1.1547		0.830882	2.50951	0.5	0.288675	1.66176	Op0171f_1	NA	Q1LQT6 Esterase/lipase-like protein
864	3UTR_0605	CP000352	Rmet_0605		11	1	108	AST_651365+2	5UTR_0602; FREE; SenseCross_0602	33	3.60555	0.333333	0.878788	0.432666	0.575758	2.23953	1.52632	0.727273	1.5	1.10101	0.54447	0.66055	1.33333	1.45069	1.0404	0.154343	1.28155	0.724138	0.865333	1.12281	0.42175	0.644935	1.54167	2.01111	0.889908	0.869891	1.73239	Op0172r_2	NA	Q1LQT5 Patatin
865	NPKM_0605	CP000352	Rmet_0605		17.6667	1.52753	108	AST_656731+2	; FREE	0.666667	0.57735	26.5	0.660377	2.85052	3	0.845299	0.220126	1.01887	0.102263	1	0	1.01887	1	0	1	0	1	1.42857	1.44338	0.333333	0.845299	4.28571	0.888889	0.732051	0.5	0.288675	1.77778	Op0172r_2	NA	Q1LQT5 Patatin
866	NPKM_0606	CP000352	Rmet_0606		11.3333	0.57735	56	AST_658607+2	; FREE	3	0	3.77778	1.41176	2.02073	0.444444	2.88675	3.17647	1.17647	0.950175	0.666667		1.76471	1.17647	1.1547	0.555556	2.3094	2.11765	0.833333	1.1547	0.25	0.866025	3.33333	0.875	0.621374	0.666667	1.1547	1.3125	Op0172r_2	NA	Q1LQT4 Sulphate transporter
867	NPKM_0607	CP000352	Rmet_0607		31.6667	4.93288	23	AST_659385+2	; FREE	2	0	15.8333	1.06316	0.170361	0.333333	2.3094	3.18947	1.07368	0.294134	0.666667	1.1547	1.61053	1.12632	0.511533	0.5	1	2.25263	0.970297	0.0668834	2	0.57735	0.485149	0.823529	2	0.25	0.866025	3.29412	Op0172r_2	MET-CAH-But	Q1LQT3 Hydroxymethylglutaryl-CoA lyase
868	NPKM_0608	CP000352	Rmet_0608	accC	19.3333	1.52753	45	AST_661865+2	; FREE	0.666667	0.57735	29	1.37931	1.4552	1	0	1.37931	1.10345	0.654654	1.5	0.211325	0.735632	1.18966	1.45069	3	0.845299	0.396552	1.1125	0.456834	3.5	0.621374	0.317857	0.953125	0.327327	1	0	0.953125	Op0172r_2	MET-AA-ValLeuIle	Q1LQT2 3-methylcrotonoyl-CoA carboxylase, alpha subunit
869	NPKM_0609	CP000352	Rmet_0609	accB	21.6667	3.21455	38	AST_663499+2	; FREE	1	1	21.6667	1.26154	0.780963	1.33333	0.211325	0.946154	1.07692	0.381454	0.333333	0.42265	3.23077	1.10769	0.299256	0.666667	0.154701	1.66154	1.35366	1.1209	0.5	0.3849	2.70732	0.857143	1.54701	2	0.19245	0.428571	Op0172r_2	MET-AA-ValLeuIle	Q1LQT1 Carboxyl transferase
870	5UTR_0610	CP000352	Rmet_0610		33	6.08276	29	AST_663855+2	; FREE; SenseCross_0611	27.6667	3.05505	1.19277	0.575758	1.60394	1.28916	1.276	0.446616	0.525253	1.82184	1.10843	0.584031	0.473869	0.585859	1.49562	0.86747	0.550501	0.675365	1.68421	1.46219	0.813084	0.977503	2.07139	1.44231	1.48511	0.880435	0.898326	1.63818	Op0172r_1	MET-LIP-FASyn	Q1LQT0 AMP-dependent synthetase and ligase
871	NPKM_0610	CP000352	Rmet_0610		12.6667	0.57735	29	AST_663855+2	; FREE; SenseCross_0611	27.6667	3.05505	0.457831	1.13158	0.791812	1.28916	1.276	0.877767	0.973684	0.288675	1.10843	0.584031	0.878432	0.947368	0.42265	0.86747	0.550501	1.09211	2.88372	3.74284	0.813084	0.977503	3.54665	0.864865	1.44338	0.880435	0.898326	0.982316	Op0172r_1	MET-LIP-FASyn	Q1LQT0 AMP-dependent synthetase and ligase
872	5UTR_0611	CP000352	Rmet_0611		37.6667	11.0151	24	AST_665959-2	; FREE; SenseCross_0610	21	2.64575	1.79365	0.212389	2.46911	1.12698	0.482	0.188458	0.902913	0.649383	1.07937	0.399366	0.836522	0.238938	2.24886	1.07937	0.284399	0.221369	4	3.65421	1.3662	1.35446	2.92784	2.93548	6.17977	0.852941	1.24275	3.4416	Op0173f_1	NA	Q1LQS9 Transcriptional regulator, TetR family
873	NPKM_0611	CP000352	Rmet_0611		34.3333	1.52753	24	AST_665959-2	; FREE; SenseCross_0610	21	2.64575	1.63492	0.640777	4.87961	1.12698	0.482	0.568577	0.274336	2.08702	1.07937	0.399366	0.254164	0.912621	0.496954	1.07937	0.284399	0.845517	1.78788	1.97701	1.3662	1.35446	1.30865	0.913978	0.519507	0.852941	1.24275	1.07156	Op0173f_1	NA	Q1LQS9 Transcriptional regulator, TetR family
874	NPKM_0612	CP000352	Rmet_0612		65.3333	5.1316	17	AST_666768-2	; FREE	1.66667	0.57735	39.2	1.4949	2.27613	1.4	0.57735	1.06778	0.923469	0.424091	0.6	0.42265	1.53912	0.897959	0.469306	0.6	1.1547	1.4966	0.757679	2.01942	0.571429	0.866025	1.32594	0.928177	0.465746	2.33333	0.527525	0.39779	Op0173f_1	NA	Q1LQS8 Two component transcriptional regulator, LuxR family
875	3UTR_0613	CP000352	Rmet_0613		7.66667	1.52753	107						2.04348	2.21656				1.04167	0.527525	1	0	1.04167	0.956522	0.109109				0.489362	2.21656				1	0				Op0173f_1	NA	Q1LQS7 Periplasmic sensor signal transduction histidine kinase
876	NPKM_0613	CP000352	Rmet_0613		32	1	107	AST_667295-2	; FREE	1.33333	0.57735	24	1.77083	15.638	3.25	2.59808	0.544872	1	0				0.916667	0.657616	2	0.7698	0.458333	0.647059	6.4642	0.230769	5.7735	2.80392	0.91	0.831211	1	0	0.91	Op0173f_1	NA	Q1LQS7 Periplasmic sensor signal transduction histidine kinase
877	3UTR_0614	CP000352	Rmet_0614		1.33333	0.57735	183	AST_663855+2	; FREE; SenseCross_0611	27.6667	3.05505	0.0481928	1.25	0.12536	1.28916	1.276	0.969626	1	0	0.911466	0.488794	1.09713	0.5	0.3849	0.86747	0.550501	0.576389	0.2	0.501439	0.813084	0.977503	0.245977	0		0.880435	0.898326	0	Op0174r_1	NA	Q1LQS6 Outer membrane autotransporter barrel
878	NPKM_0614	CP000352	Rmet_0614		3.33333	0.57735	183	AST_673827+2	5UTR_0615; FREE; SenseCross_0615	459.333	57.8734	0.00725689	1.3	0.866025	1.05806	0.211446	1.22867	1.5	1.1547	1.10843	0.584031	1.35326	0.9	0.57735	1.12119	0.442787	0.802718	0.769231	0.866025	1.43141	1.15034	0.537393	0.9	0.57735	1.28742	2.04214	0.699072	Op0174r_1	NA	Q1LQS6 Outer membrane autotransporter barrel
879	5UTR_0615	CP000352	Rmet_0615	groS	205.667	22.942	19	AST_677513-2	NPKM_0618; FREE; SenseCross_0617	12.3333	1.52753	16.6757	0.6094	1.56803	0.675676	1.90035	0.901912	0.921569	0.600858	0.756757	1.42526	1.21779	1.15559	0.518406	0.783784	0.872872	1.47438	5.58511	3.59786	1.04	0.158362	5.37029	0.206897	3.92693	1.03571	0.288675	0.199762	Op0175f_1	GIP-PTL-Fold	Q1LQS5 10 kDa chaperonin
880	NPKM_0615	CP000352	Rmet_0615	groS	544	49.5076	19	AST_677513-2	NPKM_0618; FREE; SenseCross_0617	12.3333	1.52753	44.1081	1.10723	0.693179	0.675676	1.90035	1.6387	5.17018	4.26475	0.756757	1.42526	6.83202	1.13787	0.915452	0.783784	0.872872	1.45176	1.89319	3.03758	1.04	0.158362	1.82038	0.954787	0.457839	1.03571	0.288675	0.921864	Op0175f_1	GIP-PTL-Fold	Q1LQS5 10 kDa chaperonin
881	3UTR_0616	CP000352	Rmet_0616	groL	75	9.53939	199	AST_677513-2	NPKM_0618; FREE; SenseCross_0617	12.3333	1.52753	6.08108	1.79111	1.02963	0.675676	1.90035	2.65084	0.979025	0.119896	0.756757	1.42526	1.29371	1.09778	0.214911	0.783784	0.872872	1.40061	0.806452	0.415634	1.04	0.158362	0.775434	1.85593	0.96092	1.03571	0.288675	1.79193	Op0175f_1	GIP-PTL-Fold	Q1LQS4 60 kDa chaperonin
882	NPKM_0616	CP000352	Rmet_0616	groL	1033	107.429	199	AST_677513-2	NPKM_0618; FREE; SenseCross_0617	12.3333	1.52753	83.7568	0.926428	0.303738	0.675676	1.90035	1.37111	1.04889	0.104522	0.756757	1.42526	1.38603	1.32849	2.3767	0.783784	0.872872	1.69497	2.06688	2.25142	1.04	0.158362	1.98738	1.02703	0.273205	1.03571	0.288675	0.991612	Op0175f_1	GIP-PTL-Fold	Q1LQS4 60 kDa chaperonin
883	NPKM_0617	CP000352	Rmet_0617		3	1	56	AST_673827+2	5UTR_0615; FREE; SenseCross_0615	459.333	57.8734	0.0065312	2.11111	1.31881	1.05806	0.211446	1.99528	1	0	0.911466	0.488794	1.09713	0.666667	1	1.12119	0.442787	0.594606	0.684211	0.950175	1.43141	1.15034	0.477997	1		1.28742	2.04214	0.776747	Op0176r_2	NA	Q1LQS3 Putative uncharacterized protein
884	5UTR_0618	CP000352	Rmet_0618	clpB	0.666667	0.57735	50	AST_679840+2	; FREE	5	0	0.133333						1.42857	0.866025	0.6		2.38095																Op0176r_2	NA	Q1LQS2 ATPase AAA-2
885	NPKM_0618	CP000352	Rmet_0618	clpB	2.33333	0.57735	50	AST_679840+2	; FREE	5	0	0.466667	2.42857	2.88675	0.733333	1.1547	3.31169						1.14286	0.288675	0.6	2	1.90476	0.647059	1.73205	1	0	0.647059	0.8	0.57735	0.444444	1.09109	1.8	Op0176r_2	NA	Q1LQS2 ATPase AAA-2
886	3UTR_0619	CP000352	Rmet_0619		1.33333	1.52753	12	AST_679840+2	; FREE	5	0	0.266667											0.75	0.218218	0.6	2	1.25											Op0176r_2	NA	Q1LQS1 Putative uncharacterized protein
887	NPKM_0619	CP000352	Rmet_0619		8	1	12	AST_680566+2	; FREE	2.66667	0.57735	3	1.83333	1.47758	0.625	0.866025	2.93333	0.666667	1.6906	0.75	0.42265	0.888889	0.625	3	0.625	0.866025	1	0.590909	0.913668	1.6	0.866025	0.369318	1.1875	0.475087	1.16667	0.211325	1.01786	Op0176r_2	NA	Q1LQS1 Putative uncharacterized protein
888	NPKM_0620	CP000352	Rmet_0620		5.33333	0.57735	37	AST_682078+2	; FREE	0.666667	0.57735	8	1	0	1.5	0.211325	0.666667	1.0625	0.288675	3.5	0.791812	0.303571	0.875	0.57735	8	2.21707	0.109375	1.1875	0.57735	1	0	1.1875	0.941176	0.288675	0.857143	0.131881	1.09804	Op0176r_2	NA	Q1LQS0 OmpA/MotB
889	NPKM_0621	CP000352	Rmet_0621		12.6667	2.08167	9	AST_682914+2	; FREE	3.33333	0.57735	3.8	0.921053	0.376079	1.6	1.73205	0.575658	0.921053	0.170427	1.1	0.288675	0.837321	0.736842	0.648923	0.9	0.211325	0.818713	1.05714	0.316725	0.6875	1.44338	1.53766	1.08571	0.188201	0.727273	0.866025	1.49286	Op0176r_1	NA	Q1LQR9 Putative uncharacterized protein
890	NPKM_0622	CP000352	Rmet_0622		1	0	33	AST_682914+2	; FREE	3.33333	0.57735	0.3	2		1.6	1.73205	1.25	1.66667	1.1547	0.7	0.866025	2.38095	1.66667	1.1547	0	5.7735		0.833333	0.57735	0.6875	1.44338	1.21212	0.6	1.1547	1.14286	0.288675	0.525	Op0176r_1	NA	Q1LQR8 Putative uncharacterized protein
891	5UTR_0623	CP000352	Rmet_0623		0.666667	0.57735	11	AST_682914+2	; FREE	3.33333	0.57735	0.2	2.5	0.866025	1.6	1.73205	1.5625	1.4	0.3849	1.8	1.03465	0.777778	4.5	1.47927	0.8	0.57735	5.625	1.2	0.144338	0.6875	1.44338	1.74545						Op0177f_1	NA	Q1LQR7 Putative uncharacterized protein
892	NPKM_0623	CP000352	Rmet_0623		1.66667	1.1547	11	AST_682914+2	; FREE	3.33333	0.57735	0.5	1.2	0.288675	1.6	1.73205	0.75						1	0	0.8	0.57735	1.25	0.5		0.6875	1.44338	0.727273	0.714286	0.57735	0.444444	1.29332	1.60714	Op0177f_1	NA	Q1LQR7 Putative uncharacterized protein
893	NPKM_0624	CP000352	Rmet_0624		1.33333	0.57735	37	AST_685356+2	; FREE	2.66667	0.57735	0.5	2	1.1547	0.625	0.57735	3.2	1	0	1.25	0.57735	0.8	1.75	0.866025	0.75	0.42265	2.33333	0.75	1.1547	2	0.621374	0.375	1.25	0.288675	0.8	0.57735	1.5625	Op0178r_1	NA	Q1LQR6 Putative uncharacterized protein
894	5UTR_0625	CP000352	Rmet_0625		2	1	19	AST_686430+2	; FREE	1.66667	0.57735	1.2	0.5	1	1.2	0.57735	0.416667	0.833333	0.131881	0.8	0.288675	1.04167																Op0178r_1	NA	Q1LQR5 Uncharacterised conserved protein UCP028301
895	NPKM_0625	CP000352	Rmet_0625		1.33333	0.57735	19	AST_686430+2	; FREE	1.66667	0.57735	0.8	0.75	0.211325	1.2	0.57735	0.625	0.75	0.57735	0.8	0.288675	0.9375	0.25	0.866025	0.6	1.1547	0.416667	0.666667	0.211325	0.666667	1.1547	1	0.666667	0.57735	2	1.1547	0.333333	Op0178r_1	NA	Q1LQR5 Uncharacterised conserved protein UCP028301
896	NPKM_0626	CP000352	Rmet_0626		0.333333	0.57735	48	AST_687213-2	; FREE	2	0	0.166667	2	0.288675	4.5	7	0.444444	2	0.288675	1		2	1	0	0.333333	1.1547	3	1	0	0.037037	5.49445	27	1	0	0.833333	0.288675	1.2	Op0179f_1	NA	Q1LQR4 Rhs element Vgr protein
897	NPKM_0627	CP000352	Rmet_0627		1.33333	0.57735	23	AST_689447-2	; FREE	8	1.73205	0.166667	1.5	0.42265	1.25	0.732051	1.2	1	0	1.125	0.366025	0.888889	1	0	0.541667	1.58771	1.84615	0.5	1	0.7	1.09808	0.714286	0.75	0.57735	0.666667	1.5	1.125	Op0179f_2	NA	Q1LQR3 Phospholipase D/Transphosphatidylase
898	NPKM_0628	CP000352	Rmet_0628		2.33333	0.57735	23	AST_691602-2	; FREE	1	0	2.33333	1	0	1.66667	1.1547	0.6	0.857143	0.211325	1.33333	0.57735	0.642857	0.857143	0.211325	0.666667	0.288675	1.28571	1	0	0.4	0.57735	2.5	1	0	1.25	0.288675	0.8	Op0179f_3	NA	Q1LQR2 Sel1
899	NPKM_0629	CP000352	Rmet_0629		2	1	10	AST_692944-2	; FREE	1	0	2	0.333333	0.618802	1.66667	0.57735	0.2	0.666667	0.263763	3		0.222222	0.666667	0.42265	0.333333	1.1547	2	3	0.618802	2.4	1.0829	1.25	0.5	0.316725	0.444444	2.88675	1.125	Op0179f_3	NA	Q1LQR1 Putative phospholipase protein
900	3UTR_0630	CP000352	Rmet_0630		1	0	23	AST_695111-2	; FREE	13.3333	2.08167	0.075						1	0	3		0.333333																Op0179f_3	NA	Q1LQR0 Sel1
901	NPKM_0630	CP000352	Rmet_0630		2.33333	0.57735	23	AST_692944-2	; FREE	1	0	2.33333	1.28571	1.1547	1.33333	0.218218	0.964286						1.14286	0.288675	3.33333	1.52753	0.342857	1		1.75	0.475087	0.571429	1.28571	1.1547	1.77778	0.725866	0.723214	Op0179f_3	NA	Q1LQR0 Sel1
902	5UTR_0631	CP000352	Rmet_0631		1.33333	1.52753	7	AST_695111-2	; FREE	13.3333	2.08167	0.1																										Op0179f_3	NA	Q1LQQ9 PaaR
903	NPKM_0631	CP000352	Rmet_0631		2	1	7	AST_695111-2	; FREE	13.3333	2.08167	0.15	1.33333	0.42265	1	0	1.33333	0.666667	0.42265	0.875	0.40032	0.761905	1.5	0.5	0.675	1.40617	2.22222	0.625	0.866025	0.95	0.13814	0.657895	1.75	0.866025	0.885714	0.411985	1.97581	Op0179f_3	NA	Q1LQQ9 PaaR
904	NPKM_0632	CP000352	Rmet_0632		2.66667	0.57735	21	AST_695111-2	; FREE	13.3333	2.08167	0.2	1.125	0.57735	1	0	1.125	1.125	0.211325	0.875	0.40032	1.28571	0.875	0.288675	0.675	1.40617	1.2963	0.888889	0.57735	0.95	0.13814	0.935673	0.555556	0.845299	0.885714	0.411985	0.62724	Op0179f_3	NA	Q1LQQ8 Putative uncharacterized protein
905	5UTR_0633	CP000352	Rmet_0633		1.66667	0.57735	67	AST_696063-2	; FREE	1	1	1.66667	0.6	0.42265				1.11111	0.57735	4	3	0.277778						1.33333	0.211325				0.25	1.1547				Op0179f_3	NA	Q1LQQ7 ImcF-related
906	NPKM_0633	CP000352	Rmet_0633		3	0	67	AST_696063-2	; FREE	1	1	3	1.33333		0.666667	0.154701	2	1.6	0.57735				1		3.33333	1.47927	0.3	0.916667	0.57735	6.5	1.58771	0.141026	0.9	0.57735	0.916667	0.57735	0.981818	Op0179f_3	NA	Q1LQQ7 ImcF-related
907	NPKM_0634	CP000352	Rmet_0634		3	0	33	AST_699617-2	; FREE	3	0	1	1.11111	0.218218	2.66667	5	0.416667	0.888889	0.57735	1.66667		0.533333	1.22222	1.1547	1.55556	1.09109	0.785714	1.2	0.263763	0.75	1	1.6	1	0	0.666667	2.88675	1.5	Op0179f_3	NA	Q1LQQ6 ImpA-like protein
908	5UTR_0635	CP000352	Rmet_0635		0.333333	0.57735	34	AST_701013-2	; FREE	2.33333	0.57735	0.142857																										Op0179f_3	NA	Q1LQQ5 Putative uncharacterized protein
909	NPKM_0635	CP000352	Rmet_0635		4.66667	0.57735	34	AST_701013-2	; FREE	2.33333	0.57735	2	1.42857	1.73205	1.85714	1.73205	0.769231	1	0	0.571429	0.866025	1.75	1	0	1.57143	0.7698	0.636364	0.75	2.88675	0.307692	2.59808	2.4375	1.14286	0.57735	2	1.1547	0.571429	Op0179f_3	NA	Q1LQQ5 Putative uncharacterized protein
910	NPKM_0636	CP000352	Rmet_0636		4.66667	1.52753	27	AST_702895-2	; FREE	1	1	4.66667	1.14286	0.316725	1.33333	0.211325	0.857143	0.785714	0.372825	1	0	0.785714	0.857143	0.436436	0.333333	0.42265	2.57143	0.8125	0.866025	0.5	0.3849	1.625	1	0	0.666667	0.211325	1.5	Op0179f_3	NA	Q1LQQ4 Putative uncharacterized protein
911	3UTR_0637	CP000352	Rmet_0637		3.33333	0.57735	253	AST_705497-2	5UTR_0638; FREE; SenseCross_0638	51.6667	4.6188	0.0645161	1.5	1.05662	0.748387	1.40729	2.00431	0.4	0.950175	1.50968	2.35619	0.264957	1	0	1.42581	1.4113	0.701357	0.466667	1.6906	0.982759	0.0613659	0.474854	2.5	0.950175	0.632479	2.47326	3.9527	Op0179f_4	NA	Q1LQQ3 Putative uncharacterized protein
912	NPKM_0637	CP000352	Rmet_0637		4	1.73205	253	AST_705497-2	5UTR_0638; FREE; SenseCross_0638	51.6667	4.6188	0.0774194	1.58333	0.71584	0.748387	1.40729	2.11566	1	0	0.0580645	8.6614	17.2222	0.833333	0.288675	0.0516129	9.43005	16.1458	0.684211	0.950175	0.982759	0.0613659	0.696214	0.833333	0.42265	16.4444	7.6797	0.0506757	Op0179f_4	NA	Q1LQQ3 Putative uncharacterized protein
913	3UTR_0638	CP000352	Rmet_0638		19	2	365	AST_700959+2	; FREE; SenseCross_0635	4.33333	0.57735	4.38462	1.29825	1.38832	1.30769	0.7698	0.992776	2.33333	3.76658	0.846154	0.57735	2.75758	2.05263	1.79129	0.846154	0.57735	2.42584	0.797297	0.94407	0.647059	1.1547	1.23219	0.518797	2.76131	0.818182	1.1547	0.634085	Op0180r_4	NA	Q1LQQ2 Metallophosphoesterase
914	5UTR_0638	CP000352	Rmet_0638		243.333	22.1886	365	AST_705372+2	; FREE	7.33333	1.1547	33.1818	0.435616	2.89565	0.318182	2.88675	1.36908	0.784932	0.933591	0.409091	3.75278	1.91872	0.612329	2.40177	0.409091	2.01111	1.4968	1.38679	0.827115	1.14286	0.288675	1.21344	1.01222	0.0369604	1.11111	0.57735	0.910995	Op0180r_4	NA	Q1LQQ2 Metallophosphoesterase
915	NPKM_0638	CP000352	Rmet_0638		76.6667	4.50925	365	AST_705372+2	; FREE	7.33333	1.1547	10.4545	0.865217	0.663683	0.318182	2.88675	2.71925	1.06957	0.626769	0.409091	3.75278	2.61449	1.13478	0.719686	0.409091	2.01111	2.77391	1.07538	0.368268	1.14286	0.288675	0.940955	1.00813	0.0379285	1.11111	0.57735	0.907317	Op0180r_4	NA	Q1LQQ2 Metallophosphoesterase
916	3UTR_0639	CP000352	Rmet_0639	tadC	4.66667	0.57735	27	AST_705372+2	; FREE	7.33333	1.1547	0.636364	1.21429	0.57735	0.318182	2.88675	3.81633	0.875	0.288675	1.8	2.3094	0.486111	0.642857	0.721688	0.409091	2.01111	1.57143	0.411765	1.24275	1.14286	0.288675	0.360294	0.466667	1.6906	1.11111	0.57735	0.42	Op0180r_3	NA	Q1LQQ1 Type II secretion system protein
917	5UTR_0639	CP000352	Rmet_0639	tadC	1	1	27	AST_706565+2	; FREE	1.66667	0.57735	0.6						1.07143	0.211325	0.409091	3.75278	2.61905											3	2.3094				Op0180r_3	NA	Q1LQQ1 Type II secretion system protein
918	NPKM_0639	CP000352	Rmet_0639	tadC	2.66667	0.57735	27	AST_706565+2	; FREE	1.66667	0.57735	1.6	1	0	0.4	0.866025	2.5	0.666667	0.211325				0.875	0.288675	1.4	0.57735	0.625	1	0	2.5	0.866025	0.4	1.14286	0.288675	0.777778	1.1547	1.46939	Op0180r_3	NA	Q1LQQ1 Type II secretion system protein
919	NPKM_0640	CP000352	Rmet_0640	tadB	1.33333	0.57735	12	AST_707264+2	; FREE	7	1.73205	0.190476	2	1.1547	0.52381	1.44338	3.81818	1.25	0.288675	0.428571	2.3094	2.91667	0.75	0.57735	0.333333	2.02073	2.25	1	0	1	0	1	0.8	0.288675	1.55556	2.88675	0.514286	Op0180r_3	NA	Q1LQQ0 Type II secretion system protein
920	5UTR_0641	CP000352	Rmet_0641	cpaF1	1.33333	1.52753	29						0.75	0.131881		5.7735							0.5	0.316725				1.66667	0.309401	1.4	0.7698	1.19048						Op0180r_3	GIP-PTL-T2S	Q1LQP9 Type II secretion system protein E
921	NPKM_0641	CP000352	Rmet_0641	cpaF1	1.33333	0.57735	29	AST_708506+2	; FREE	5.33333	0.57735	0.25	1.75	0.866025	0.625	1.73205	2.8	1	0	0.5625	4.04145	1.77778	0.75	0.57735	0.9375	0.211325	0.8	0.714286	0.57735	1.4	0.7698	0.510204	0.75	0.57735	1.44444	2.3094	0.519231	Op0180r_3	GIP-PTL-T2S	Q1LQP9 Type II secretion system protein E
922	5UTR_0642	CP000352	Rmet_0642	cpaE1	1	1	27	AST_709557+2	; FREE	1.66667	0.57735	0.6						2	0.288675	0.4	0.866025	5	2.66667	1.05662	0.8	0.288675	3.33333						0.142857	1.73205	2	0.57735	0.0714286	Op0180r_3	GIP-PTL-T2S	Q1LQP8 Response regulator receiver domain protein (CheY-like)
923	NPKM_0642	CP000352	Rmet_0642	cpaE1	0.333333	0.57735	27	AST_709557+2	; FREE	1.66667	0.57735	0.2	2	0.288675	1.2	0.211325	1.66667	2.33333	0.845299	0.4	0.866025	5.83333	2	0.288675	0.8	0.288675	2.5	1.5	0.57735	0.833333	0.154701	1.8	0.5	0.288675	2	0.57735	0.25	Op0180r_3	GIP-PTL-T2S	Q1LQP8 Response regulator receiver domain protein (CheY-like)
924	NPKM_0643	CP000352	Rmet_0643		0.666667	0.57735	18	AST_710706+2	; FREE	1	1	0.666667	1.5	0.211325	1	0	1.5	1	0	1	0	1	0	1.1547	1.33333	0.211325	0	1	0	3	1	0.333333	1	0	1		1	Op0180r_2	NA	Q1LQP7 TadE-like protein
925	5UTR_0644	CP000352	Rmet_0644		1.33333	0.57735	16						0.5	0.57735		6.35085		0.5	0.57735		2.18218																	Op0180r_2	NA	Q1LQP6 TadE-like protein
926	NPKM_0644	CP000352	Rmet_0644		0.666667	0.57735	16	AST_711274+2	; FREE	0.333333	0.57735	2	1.5	0.57735	11	2.88675	0.136364	1	0	10	1.42526	0.1	1	0	14	1.62968	0.0714286	1.66667	1.1547	0.818182	0.42265	2.03704	2.5	0.866025	1.1	0.124275	2.27273	Op0180r_2	NA	Q1LQP6 TadE-like protein
927	5UTR_0645	CP000352	Rmet_0645		0.666667	0.57735	33	AST_712479+2	; FREE	1	1	0.666667						1		1	0	1	0.5	0.288675	1	0	0.5											Op0180r_2	NA	Q1LQP5 Putative uncharacterized protein
928	NPKM_0645	CP000352	Rmet_0645		1	0	33	AST_712479+2	; FREE	1	1	1	1.33333	0.57735	1.33333	0.211325	1						1.33333	0.57735	1	0	1.33333	1	0	0.75	0.57735	1.33333	1.66667	1.1547	1	0	1.66667	Op0180r_2	NA	Q1LQP5 Putative uncharacterized protein
929	NPKM_0646	CP000352	Rmet_0646		0	0	15	AST_713017+2	; FREE	0.333333	0.57735	0		2.3094	0	0.57735			1.1547	4	0.866025			1.1547	5	1.1547		0.25	0.866025				0.5	0.288675	0.25	0.866025	2	Op0180r_2	NA	Q1LQP4 Putative lipoprotein
930	NPKM_0647	CP000352	Rmet_0647	cpaC1	0	0	53	AST_714816+2	; FREE	0.666667	0.57735	0			1.5	0.57735			0.57735	1.5	0.211325				1	0			0.57735	1	0		1	0	1.33333	0.211325	0.75	Op0180r_2	GIP-PTL-T2S	Q1LQP3 Type II and III secretion system protein
931	NPKM_0648	CP000352	Rmet_0648	cpaB1	0	0	12	AST_715585+2	; FREE	5	0	0			0.866667	1.1547				0.533333	4.04145				0.533333	2.02073				0.692308	0.845299				1.5	0.845299		Op0180r_1	GIP-PTL-T2S	Q1LQP2 Flp pilus assembly CpaB
932	NPKM_0649	CP000352	Rmet_0649		0	0	36	AST_716766+2	; FREE	7.66667	1.52753	0			0.478261	1.90035				0.608696	1.42526				0.478261	1.4913				1.18182	0.57735				1.35714	1.44338		Op0180r_1	NA	Q1LQP1 ATPase
933	NPKM_0650	CP000352	Rmet_0650	cpaA1	0.333333	0.57735	8	AST_717842+2	; FREE	3	0	0.111111	0	0.57735	1.33333	1	0	0	0.57735	0.666667		0	0	0.57735	0.888889	0.57735	0			0.333333	1.6906				0.833333	0.57735		Op0180r_1	GIP-PTL-T2S	Q1LQP0 Peptidase A24A, prepilin type IV
934	NPKM_0651	CP000352	Rmet_0651	pilA	0	0	11	AST_718066+2	; FREE	2	1	0		0.57735	2	1				1	0			1.1547	0.666667	0.263763		2	0.288675	0.333333	1.6906	6			0.833333	0.57735		Op0180r_1	NA	Q1LQN9 Flp/Fap pilin component
935	NPKM_0652	CP000352	Rmet_0652	pilA	0.333333	0.57735	10	AST_718066+2	; FREE	2	1	0.166667	1	0	2	1	0.5	0	0.57735	0.666667	0.42265	0	1	0	0.333333	0.845299	3	3	0.288675	0.333333	1.6906	9			1	0		Op0180r_1	GIP-PTL-T2S	Q1LQN8 Flp/Fap pilin component
936	3UTR_0653	CP000352	Rmet_0653	pilA	0.333333	0.57735	9	AST_718294+2	; FREE	1	1	0.333333						3	0.42265	1.33333	0.211325	2.25	3	0.42265	0.666667	0.211325	4.5											Op0180r_1	GIP-PTL-T2S	Q1LQN7 Flp/Fap pilin component
937	5UTR_0653	CP000352	Rmet_0653	pilA	4	1.73205	9	AST_718456+2	; FREE	0.666667	0.57735	6	0.583333	0.57735				0.857143	0.263763	2	0.57735	0.428571	1.16667	0.23094	1	0	1.16667	2.28571	1.11847				0.583333	0.721688				Op0180r_1	GIP-PTL-T2S	Q1LQN7 Flp/Fap pilin component
938	NPKM_0653	CP000352	Rmet_0653	pilA	4.66667	1.52753	9	AST_718456+2	; FREE	0.666667	0.57735	7	0.571429	0.950175	0.5	0.288675	1.14286	1	0				0.857143	0.263763	1	0	0.857143	1.5	0.57735	1	0	1.5	0.5	1	0.75	0.144338	0.666667	Op0180r_1	GIP-PTL-T2S	Q1LQN7 Flp/Fap pilin component
939	5UTR_0654	CP000352	Rmet_0654		0	0	22																															Op0181f_1	NA	Q1LQN6 Putative membrane protein
940	NPKM_0654	CP000352	Rmet_0654		0.666667	0.57735	22	AST_719856-2	; FREE	7.66667	0.57735	0.0869565	1.5	0.57735	0.217391	5.19615	6.9	1.5	0.57735	0.0434783	6.35085	34.5	1	0	0.478261	3.4641	2.09091	1		5	3.16725	0.2	0.666667	0.57735	16	4.33013	0.0416667	Op0181f_1	NA	Q1LQN6 Putative membrane protein
941	NPKM_0655	CP000352	Rmet_0655		1	0	8	AST_721405-2	; FREE	1	0	1	1.66667	1.1547	1	0	1.66667	0.666667	0.57735	0			1		0			0.8	0.288675	0.666667	0.154701	1.2	1.5	0.57735		0.872872		Op0181f_1	NA	Q1LQN5 Putative membrane protein
942	NPKM_0656	CP000352	Rmet_0656	gtrB	2.33333	0.57735	101	AST_722225-2	; FREE	2.33333	0.57735	1	0.714286	0.57735	0.714286	0.57735	1	1.14286	0.288675	0.428571	2.3094	2.66667	0.857143	0.57735	0.285714	1.44338	3	1.8	2.3094	0.4	0.866025	4.5	0.875	0.288675	0.666667	0.57735	1.3125	Op0181f_1	NA	Q1LQN4 Glycosyl transferase, family 2
943	3UTR_0657	CP000352	Rmet_0657		1	0	127	AST_723223+2	; Cont_0656	2	1	0.5											0.333333	1.1547	0.833333	0.211325	0.4											Op0182r_1	NA	Q1LQN3 Putative membrane protein
944	5UTR_0657	CP000352	Rmet_0657		1	1	127						0.666667	0.154701				1	0				0.666667	0.211325				0.5	0.19245				0.666667	0.211325				Op0182r_1	NA	Q1LQN3 Putative membrane protein
945	NPKM_0657	CP000352	Rmet_0657		1.66667	0.57735	127	AST_724134+2	; FREE	1	0	1.66667	1	0	0.666667	0.57735	1.5	1.4	0.57735	1		1.4	0.6	1.1547	2	1	0.3	1.2	0.211325	2.5	0.866025	0.48	0.571429	0.866025	1.66667	1.1547	0.342857	Op0182r_1	NA	Q1LQN3 Putative membrane protein
946	NPKM_0658	CP000352	Rmet_0658	gtrA	6	2	18	AST_724808+2	; FREE	1.33333	0.57735	4.5	1.38889	0.739637	1.25	0.19245	1.11111	1.22222	0.309401	0.5	0.57735	2.44444	1.05556	0.105662	1	0	1.05556	0.84	0.42265	0.6	0.57735	1.4	0.818182	0.402893	2	0.57735	0.409091	Op0182r_1	NA	Q1LQN2 GtrA-like protein
947	NPKM_0659	CP000352	Rmet_0659		8	1	38	AST_726267+2	; FREE	1.33333	0.57735	6	1.125	0.366025	2	0.7698	0.5625	1.08333	0.42265	0.75	0.57735	1.44444	0.916667	0.42265	0.5	0.3849	1.83333	0.962963	0.11547	0.625	0.308988	1.54074	0.884615	0.866025	1	0	0.884615	Op0182r_1	NA	Q1LQN1 Sigma54 specific transcriptional regulator, Fis family
948	5UTR_0660	CP000352	Rmet_0660		2.66667	2.08167	35	AST_728387+2	5UTR_0661; FREE; SenseCross_0661	38.6667	4.72582	0.0689655	0.75	0.320256	1.60345	2.17544	0.467742	0.5	0.411985	0.965517	0.171361	0.517857	0.375	0.540833	0.853448	0.582642	0.439394	1	0	2.22043	3.22345	0.450363	1	0	0.875	0.869924	1.14286	Op0182r_1	NA	Q1LQN0 Transcriptional regulator, LysR family
949	NPKM_0660	CP000352	Rmet_0660		15.3333	2.08167	35	AST_726632+2	; FREE	21	2	0.730159	2.54348	2.84227	2.95238	5.125	0.861501	1.17391	0.865333	1.77778	3.23109	0.660326	1.23913	1.76141	1.57143	1.71429	0.788538	0.598291	1.30355	2.22043	3.22345	0.269448	0.833333	1.5	0.875	0.869924	0.952381	Op0182r_1	NA	Q1LQN0 Transcriptional regulator, LysR family
950	5UTR_0661	CP000352	Rmet_0661		19.6667	1.52753	35						0.559322	2.65883		12.8749		0.944444	0.323303	0.75	0.131881	1.25926	0.237288	5.59237				0.545455	1.44338				1.09091	0.142762				Op0183f_1	NA	Q1LQM9 Major facilitator superfamily MFS_1
951	NPKM_0661	CP000352	Rmet_0661		66	5.56776	35	AST_729047-2	; FREE	1.33333	1.52753	49.5	1.71717	4.42394	14.75	6.00099	0.116418	0.559322	1.47231				0.954545	0.302216	0.5	0.316725	1.90909	4.16471	5.42353	0.0677966	8.70994	61.4294	0.941176	0.466784	13	6	0.0723982	Op0183f_1	NA	Q1LQM9 Major facilitator superfamily MFS_1
952	3UTR_0662	CP000352	Rmet_0662		5	0	58	AST_737962-2	; FREE; SenseCross_0667	69.3333	6.80686	0.0721154	1.6	1.13389	1.4375	2.25272	1.11304	0.933333	0.57735	1.07212	0.418814	0.870553	1.06667	0.288675	0.870192	0.606973	1.22578	3.20833	2.4319	0.648829	2.32638	4.9448	0.785714	0.57735	0.843049	1.27184	0.931991	Op0183f_1	NA	Q1LQM8 Putative integral membrane sensor protein
953	NPKM_0662	CP000352	Rmet_0662		7.33333	0.57735	58	AST_737962-2	; FREE; SenseCross_0667	69.3333	6.80686	0.105769	1.86364	2.19393	1.4375	2.25272	1.29644	1.18182	0.7698	1.07212	0.418814	1.10232	1.04545	0.288675	0.870192	0.606973	1.20141	4.56098	3.25058	0.648829	2.32638	7.02954	0.961538	0.19245	0.843049	1.27184	1.14055	Op0183f_1	NA	Q1LQM8 Putative integral membrane sensor protein
954	3UTR_0663	CP000352	Rmet_0663		13	1.73205	56	AST_728387+2	5UTR_0661; FREE; SenseCross_0661	38.6667	4.72582	0.336207	1.76923	2.28425	1.60345	2.17544	1.10339	1.46154	2.19615	0.965517	0.171361	1.51374	0.74359	1.02263	0.853448	0.582642	0.871277	0.347826	3.42638	2.22043	3.22345	0.156648	0.77193	1.71446	0.875	0.869924	0.882206	Op0184r_1	NA	Q1LQM7 Putative uncharacterized protein
955	NPKM_0663	CP000352	Rmet_0663		60.3333	8.02081	56	AST_731350+2	; FREE	1	0	60.3333	1.18785	0.868187	2		0.593923	1.08287	0.41037	1		1.08287	1.01657	0.0760317	1.66667	0.57735	0.609945	0.734884	2.09374	68.8333	7.76401	0.0106763	0.821429	1.40112	1.66667	0.436436	0.492857	Op0184r_1	NA	Q1LQM7 Putative uncharacterized protein
956	NPKM_0664	CP000352	Rmet_0664		69	1.73205	23	AST_732218+2	; FREE; SenseCross_0666	192.333	20.7926	0.358752	1.10628	0.708279	0.461005	3.62978	2.39971	1.15459	2.51059	1.0104	0.0608098	1.14271	1.15459	1.18965	0.0017331	8.98457	666.198	0.895197	0.788239	0.0112782	11.2864	79.3741	0.861925	1.82467	0.893654	0.894197	0.964495	Op0184r_1	NA	Q1LQM6 Putative uncharacterized protein
957	NPKM_0665	CP000352	Rmet_0665	lemA	101	9.53939	19	AST_732218+2	; FREE; SenseCross_0666	192.333	20.7926	0.52513	1.14851	1.06217	0.461005	3.62978	2.49133	1.07261	0.437196	1.0104	0.0608098	1.06157	1.0099	0.0576381	0.953206	0.197989	1.05948	0.87931	1.32293	1.33835	1.34918	0.657013	0.926154	0.552931	0.893654	0.894197	1.03637	Op0184r_1	NA	Q1LQM5 LemA
958	3UTR_0666	CP000352	Rmet_0666	dapA	8	1.73205	30	AST_737962-2	; FREE; SenseCross_0667	69.3333	6.80686	0.115385						0.7109	1.99261	1.07212	0.418814	0.663082																Op0185f_1	MET-AA-Lys_Syn	Q1LQM4 Dihydrodipicolinate synthase
959	5UTR_0666	CP000352	Rmet_0666	dapA	211	18.0831	30	AST_737962-2	; FREE; SenseCross_0667	69.3333	6.80686	3.04327	0.759874	1.60407	1.4375	2.25272	0.528608						0.601896	2.69578	0.870192	0.606973	0.691681	0.864865	0.653428	0.648829	2.32638	1.33296	1.02667	0.171331	0.843049	1.27184	1.2178	Op0185f_1	MET-AA-Lys_Syn	Q1LQM4 Dihydrodipicolinate synthase
960	NPKM_0666	CP000352	Rmet_0666	dapA	29	3.60555	30	AST_737962-2	; FREE; SenseCross_0667	69.3333	6.80686	0.418269	0.781609	1.03449	1.4375	2.25272	0.543728	1.09195	0.519507	1.07212	0.418814	1.0185	1.09195	0.410743	0.870192	0.606973	1.25484	1.51471	1.39286	0.648829	2.32638	2.33452	0.831579	1.74574	0.843049	1.27184	0.986394	Op0185f_1	MET-AA-Lys_Syn	Q1LQM4 Dihydrodipicolinate synthase
961	5UTR_0667	CP000352	Rmet_0667	hemL	180	18.6815	57	AST_732218+2	; FREE; SenseCross_0666	192.333	20.7926	0.935875	4.43333	2.3628	0.461005	3.62978	9.61667	1.06323	1.338	1.0104	0.0608098	1.05229	1.70926	3.17342	0.953206	0.197989	1.79317	0.137845	2.6606	1.33835	1.34918	0.102996	1.62092	3.38454	0.893654	0.894197	1.81381	Op0186r_1	MET-COF-Porph	Q1LQM3 Glutamate-1-semialdehyde 2,1-aminomutase
962	NPKM_0667	CP000352	Rmet_0667	hemL	142.333	3.51188	57	AST_732218+2	; FREE; SenseCross_0666	192.333	20.7926	0.740035	1.45902	1.98718	0.461005	3.62978	3.16486	0.566667	2.81776	1.0104	0.0608098	0.560835	1.14754	1.36735	0.953206	0.197989	1.20387	0.82183	0.933666	1.33835	1.34918	0.614064	0.96696	0.506438	0.893654	0.894197	1.08203	Op0186r_1	MET-COF-Porph	Q1LQM3 Glutamate-1-semialdehyde 2,1-aminomutase
963	5UTR_0668	CP000352	Rmet_0668	rubA	64.6667	12.3423	8	AST_737962-2	; FREE; SenseCross_0667	69.3333	6.80686	0.932692																										Op0187f_1	NA	Q1LQM2 Rubredoxin
964	NPKM_0668	CP000352	Rmet_0668	rubA	1629.67	177.88	8	AST_737962-2	; FREE; SenseCross_0667	69.3333	6.80686	23.5048	0.618122	1.41436	1.4375	2.25272	0.429998	0.825936	0.677706	1.07212	0.418814	0.77038	0.75496	1.57226	0.870192	0.606973	0.867578	1.11516	0.244792	0.648829	2.32638	1.71872	0.971273	0.115405	0.843049	1.27184	1.15209	Op0187f_1	NA	Q1LQM2 Rubredoxin
965	NPKM_0669	CP000352	Rmet_0669	pilG	410.333	2.3094	22	AST_737962-2	; FREE; SenseCross_0667	69.3333	6.80686	5.91827	0.576767	13.2619	1.4375	2.25272	0.401229	0.988627	0.145466	1.07212	0.418814	0.922128	1.07392	1.381	0.870192	0.606973	1.23412	1.44648	2.944	0.648829	2.32638	2.22937	1.05916	0.485567	0.843049	1.27184	1.25635	Op0187f_1	GIP-PTL-T2S	Q1LQM1 Response regulator receiver domain protein (CheY-like)
966	NPKM_0670	CP000352	Rmet_0670	pilH	317	2.64575	19	AST_737962-2	; FREE; SenseCross_0667	69.3333	6.80686	4.57212	0.40694	13.7772	1.4375	2.25272	0.283089	1.05994	0.87777	1.07212	0.418814	0.988641	1.05258	1.27674	0.870192	0.606973	1.20959	1.79587	5.26363	0.648829	2.32638	2.76785	0.963294	0.282984	0.843049	1.27184	1.14263	Op0187f_1	GIP-PTL-T2S	Q1LQM0 Response regulator receiver domain protein (CheY-like)
967	NPKM_0671	CP000352	Rmet_0671	pilI	325	42.0357	8	AST_737962-2	; FREE; SenseCross_0667	69.3333	6.80686	4.6875	0.397949	3.04448	0.206731	5.89909	1.92496	1.10462	0.581219	0.139423	7.49434	7.92276	1.09231	0.336382	0.870192	0.606973	1.25525	1.6933	1.14575	4.51163	4.61642	0.375319	0.810585	1.31194	6.48276	10.1999	0.125037	Op0187f_1	GIP-PTL-T2S	Q1LQL9 CheW protein
968	NPKM_0672	CP000352	Rmet_0672	pilJ	181.333	9.0185	40	AST_737962-2	; FREE; SenseCross_0667	69.3333	6.80686	2.61538	0.354779	7.26117	0.206731	5.89909	1.71614	1.09007	0.858062	0.139423	7.49434	7.81846	1.14338	0.963957	0.870192	0.606973	1.31394	2.03627	4.26296	4.51163	4.61642	0.451338	0.91231	1.01298	6.48276	10.1999	0.140729	Op0187f_1	GIP-PTL-T2S	Q1LQL8 Methyl-accepting chemotaxis sensory transducer
969	3UTR_0673	CP000352	Rmet_0673	pilL2	37.6667	5.50757	189	AST_752343-2	5UTR_0679; FREE; SenseCross_0679	33.3333	3.21455	1.13	0.433628	2.20593	1.2	1.1376	0.361357	1.04771	0.381479	0.777778	1.1547	1.34706	1.50442	1.13451	1.03	0.125939	1.46061	1.42857	0.853161	0.7	1.9196	2.04082	0.782895	1.60795	0.959596	0.309401	0.815859	Op0187f_1	GIP-PTL-T2S	Q1LQL7 CheA signal transduction histidine kinases
970	NPKM_0673	CP000352	Rmet_0673	pilL2	167.667	7.76745	189	AST_740233-2	; FREE	3	0	55.8889	0.403579	5.41708	1	0	0.403579	1.34513	1.39883	0.99	0.0639237	1.35872	1.09344	0.747064	0.666667	1	1.64016	1.46305	1.26347	0.888889	0.144338	1.64594	0.943074	0.579879	0.857143	0.57735	1.10025	Op0187f_1	GIP-PTL-T2S	Q1LQL7 CheA signal transduction histidine kinases
971	3UTR_0674	CP000352	Rmet_0674		13.3333	1.52753	233	AST_732218+2	; FREE; SenseCross_0666	192.333	20.7926	0.0693241	0.875	0.461784	0.461005	3.62978	1.89803	1.825	3.04777	1.0104	0.0608098	1.80622	1.525	1.7309	0.953206	0.197989	1.59986	0.771429	0.865333	1.33835	1.34918	0.576404	0.890411	0.738854	0.893654	0.894197	0.996372	Op0188r_1	NA	Q1LQL6 Major facilitator superfamily MFS_1
972	NPKM_0674	CP000352	Rmet_0674		38	2.64575	233	AST_747166+2	; FREE	2	0	19	0.614035	3.85919	2.33333	2.3094	0.263158	1.0614	0.409299	1.16667	0.57735	0.909774	1.15789	1.64575	0.833333	0.57735	1.38947	0.742857	2.59808	0.642857	0.57735	1.15556	0.966942	0.278526	0.857143	0.57735	1.1281	Op0188r_1	NA	Q1LQL6 Major facilitator superfamily MFS_1
973	NPKM_0675	CP000352	Rmet_0675	tsaC	36.3333	2.08167	18	AST_748273+2	; FREE	4.66667	1.1547	7.78571	0.798165	1.28944	1.14286	0.19245	0.698394	1.07339	0.865333	0.857143	0.57735	1.25229	1.16514	1.13288	0.5	1.34715	2.33028	1.08046	0.557827	0.5625	0.705062	1.92082	0.948718	1	0.916667	0.288675	1.03497	Op0188r_1	MET-LIP-FASyn	Q1LQL5 Short-chain dehydrogenase/reductase SDR
974	NPKM_0676	CP000352	Rmet_0676		71.3333	6.1101	10	AST_748273+2	; FREE	4.66667	1.1547	15.2857	1.26168	1.54141	1.14286	0.19245	1.10397	0.981308	0.117929	0.857143	0.57735	1.14486	1.31308	1.92236	0.5	1.34715	2.62617	1.03704	0.189966	0.5625	0.705062	1.84362	1.11905	1.2394	0.916667	0.288675	1.22078	Op0188r_1	NA	Q1LQL4 Putative uncharacterized protein
975	5UTR_0677	CP000352	Rmet_0677	puuC	55.6667	5.68624	30	AST_750094+2	5UTR_0678; FREE; SenseCross_0678	258.667	33.5012	0.215206	0.556886	1.60906	0.51933	2.58635	1.07232																					Op0188r_1	MET-CAH-FbP	Q1LQL3 Aldehyde dehydrogenase
976	NPKM_0677	CP000352	Rmet_0677	puuC	47.3333	2.3094	30	AST_750094+2	5UTR_0678; FREE; SenseCross_0678	258.667	33.5012	0.18299	0.866197	0.949767	0.0219072	7.42402	39.5394	1.09155	0.807787	0.863402	0.751704	1.26424	1.16901	1.08953	0.0167526	7.46314	69.7811	1.12195	0.482677	0.882353	0.20684	1.27154	0.96129	0.475087	0.019403	14.5703	49.5434	Op0188r_1	MET-CAH-FbP	Q1LQL3 Aldehyde dehydrogenase
977	3UTR_0678	CP000352	Rmet_0678	ppa	76.3333	8.73689	34	AST_752343-2	5UTR_0679; FREE; SenseCross_0679	33.3333	3.21455	2.29	0.567686	1.44836	1.2	1.1376	0.473071	1.01451	0.135092	0.99	0.0639237	1.02475	1.37555	0.565006	1.03	0.125939	1.33548	3.73846	4.38734	0.7	1.9196	5.34066	1.91126	0.776257	0.959596	0.309401	1.99174	Op0189f_1	MET-EN-OxPhos	Q1LQL2 Inorganic pyrophosphatase
978	5UTR_0678	CP000352	Rmet_0678	ppa	128	26.1534	34	AST_752343-2	5UTR_0679; FREE; SenseCross_0679	33.3333	3.21455	3.84	1.72396	1.655	1.2	1.1376	1.43663	0.75	0.681401	0.99	0.0639237	0.757576	4.08594	3.81131	1.03	0.125939	3.96693	3.04079	2.77515	0.7	1.9196	4.34398	5.61111	4.258	0.959596	0.309401	5.84737	Op0189f_1	MET-EN-OxPhos	Q1LQL2 Inorganic pyrophosphatase
979	NPKM_0678	CP000352	Rmet_0678	ppa	390.667	25.3837	34	AST_752343-2	5UTR_0679; FREE; SenseCross_0679	33.3333	3.21455	11.72	0.44198	4.93129	1.2	1.1376	0.368316	1.27948	0.470159	0.99	0.0639237	1.2924	1.16041	1.14604	1.03	0.125939	1.12661	2.98263	4.64921	0.7	1.9196	4.26089	1.09167	0.725734	0.959596	0.309401	1.13764	Op0189f_1	MET-EN-OxPhos	Q1LQL2 Inorganic pyrophosphatase
980	3UTR_0679	CP000352	Rmet_0679		6.33333	0.57735	41	AST_750094+2	5UTR_0678; FREE; SenseCross_0678	258.667	33.5012	0.0244845	2.31579	1.90987	0.51933	2.58635	4.45919	1.08451	0.554141	120.25	14.1082	0.00901877																Op0190r_1	NA	Q1LQL1 Putative uncharacterized protein
981	5UTR_0679	CP000352	Rmet_0679		2	0	41	AST_752099+2	5UTR_0680; FREE; SenseCross_0680	155.667	19.0088	0.012848	1.83333	1.44338	1.10064	0.494668	1.66569	1.33333	1.1547	1.02998	0.157119	1.29453	1.83333	1.44338	0.916488	0.315554	2.00039	1.27273	0.433013	0.863813	0.754866	1.47338	0.75	1.1547	1.08108	0.523211	0.69375	Op0190r_1	NA	Q1LQL1 Putative uncharacterized protein
982	NPKM_0679	CP000352	Rmet_0679		23.6667	1.52753	41	AST_751751+2	; FREE	1.33333	0.57735	17.75	4.14085	17.8117	128.5	12.8402	0.0322245						0.985915	0.109109	0.5	0.3849	1.97183	0.357143	8.03376	0.863813	0.754866	0.413449	0.896104	0.653328	1.08108	0.523211	0.828896	Op0190r_1	NA	Q1LQL1 Putative uncharacterized protein
983	5UTR_0680	CP000352	Rmet_0680	nadE	5	2.64575	61	AST_752343-2	5UTR_0679; FREE; SenseCross_0679	33.3333	3.21455	0.15	1.73333	0.775617	1.2	1.1376	1.44444	1.07955	0.869924	0.99	0.0639237	1.09045	0.733333	0.319493	1.03	0.125939	0.711974	0.461538	1.51433	0.7	1.9196	0.659341	0.727273	0.866025	0.959596	0.309401	0.757895	Op0191f_1	MET-AA-GluGSH	Q1LQL0 NAD+ synthetase
984	NPKM_0680	CP000352	Rmet_0680	nadE	58.6667	3.05505	61	AST_752343-2	5UTR_0679; FREE; SenseCross_0679	33.3333	3.21455	1.76	2.71023	9.23429	1.2	1.1376	2.25852	0.733333	0.41368	0.99	0.0639237	0.740741	1.17614	3.38238	1.03	0.125939	1.14188	0.538784	8.74307	0.7	1.9196	0.769692	1.03684	0.505181	0.959596	0.309401	1.0805	Op0191f_1	MET-AA-GluGSH	Q1LQL0 NAD+ synthetase
985	3UTR_0681	CP000352	Rmet_0681	glnB	25	2.64575	57	AST_763215-2	5UTR_0689; FREE; SenseCross_0689	68	7.2111	0.367647	0.613333	1.87253	0.916667	0.498193	0.669091	1.01333	0.0877089	0.980392	0.111698	1.0336	1.02667	0.0979084	1.0098	0.0398832	1.0167	1.30435	1.03322	0.957219	0.217754	1.36264	1.27632	0.895939	1.51	2.66737	0.845242	Op0191f_2	EIP-SIG-2Comp	Q1LQK9 Nitrogen regulatory protein P-II
986	NPKM_0681	CP000352	Rmet_0681	glnB	902.667	86.9042	57	AST_763215-2	5UTR_0689; FREE; SenseCross_0689	68	7.2111	13.2745	0.905465	0.582859	0.916667	0.498193	0.98778	1.02696	0.183224	0.980392	0.111698	1.0475	1.08235	0.336792	1.0098	0.0398832	1.07184	1.24633	1.38654	0.957219	0.217754	1.30203	1.13592	0.670524	1.51	2.66737	0.752266	Op0191f_2	EIP-SIG-2Comp	Q1LQK9 Nitrogen regulatory protein P-II
987	3UTR_0682	CP000352	Rmet_0682		11.6667	1.1547	73	AST_752099+2	5UTR_0680; FREE; SenseCross_0680	155.667	19.0088	0.0749465	0.914286	0.57735	1.10064	0.494668	0.830684	0.916201	0.520624	1.02998	0.157119	0.889534	1.05714	0.19245	0.916488	0.315554	1.15347	1.40625	1.34446	0.863813	0.754866	1.62796	0.868421	0.659407	1.08108	0.523211	0.803289	Op0192r_1	NA	Q1LQK8 Putative uncharacterized protein
988	NPKM_0682	CP000352	Rmet_0682		119.333	15.0444	73	AST_752099+2	5UTR_0680; FREE; SenseCross_0680	155.667	19.0088	0.766595	1.0419	0.243286	1.10064	0.494668	0.946628	1.08571	0.372825	1.02998	0.157119	1.05411	1.00559	0.0295061	0.916488	0.315554	1.09722	0.887399	1.66779	0.863813	0.754866	1.0273	0.969512	0.255398	1.08108	0.523211	0.896799	Op0192r_1	NA	Q1LQK8 Putative uncharacterized protein
989	NPKM_0683	CP000352	Rmet_0683		78	6.55744	12	AST_756123+2	; FREE; SenseCross_0685	288	66.1211	0.270833	0.952991	0.221229	0.0150463	4.25297	63.3373	1.00427	0.026314	0.84838	0.358983	1.18375	1.08547	0.644535	0.71412	0.814052	1.52001	1.06726	0.413281	43.3846	8.0149	0.0246001	0.987234	0.0897398	0.00272851	4.34374	361.821	Op0192r_1	NA	Q1LQK7 Smr protein/MutS2
990	NPKM_0684	CP000352	Rmet_0684	trxB	289.667	20.7926	21	AST_756123+2	; FREE; SenseCross_0685	288	66.1211	1.00579	1.09436	0.379897	0.457176	1.53372	2.39374	1.05754	0.391495	0.84838	0.358983	1.24654	1.11507	0.475389	0.71412	0.814052	1.56147	1.02629	0.0813457	1.42785	0.968792	0.718766	0.92383	0.905123	1.12415	0.352429	0.821805	Op0192r_1	MET-NUC-Pyr	Q1LQK6 Thioredoxin reductase
991	5UTR_0685	CP000352	Rmet_0685	ftsK	19.3333	2.51661	47	AST_763215-2	5UTR_0689; FREE; SenseCross_0689	68	7.2111	0.284314	1.41379	1.0739	0.916667	0.498193	1.54232	0.827586	0.645699	0.980392	0.111698	0.844138	1.51724	1.30749	1.0098	0.0398832	1.50251	0.865854	0.408573	0.957219	0.217754	0.904551	1.22917	0.878606	1.51	2.66737	0.814018	Op0193f_1	EIP-TRA-Other	Q1LQK5 DNA translocase FtsK
992	NPKM_0685	CP000352	Rmet_0685	ftsK	161.333	4.6188	47	AST_763215-2	5UTR_0689; FREE; SenseCross_0689	68	7.2111	2.37255	1.05372	0.636375	0.916667	0.498193	1.14951	0.997934	0.0524864	0.980392	0.111698	1.01789	1.06612	0.954406	1.0098	0.0398832	1.05577	1.01176	0.137289	0.957219	0.217754	1.05698	1.06211	1.20635	1.51	2.66737	0.703385	Op0193f_1	EIP-TRA-Other	Q1LQK5 DNA translocase FtsK
993	NPKM_0686	CP000352	Rmet_0686	lolA	112.333	1.52753	20	AST_763215-2	5UTR_0689; FREE; SenseCross_0689	68	7.2111	1.65196	1.07715	0.69181	0.916667	0.498193	1.17507	1.03561	0.906151	0.980392	0.111698	1.05632	1.12463	2.27778	1.0098	0.0398832	1.11371	1.03581	0.298606	0.957219	0.217754	1.08211	1.09742	1.90739	0.26	6.21298	4.22085	Op0193f_1	NA	Q1LQK4 Outer-membrane lipoprotein carrier protein
994	NPKM_0687	CP000352	Rmet_0687		74.3333	7.37111	41	AST_763215-2	5UTR_0689; FREE; SenseCross_0689	68	7.2111	1.09314	1.1435	0.309838	0.916667	0.498193	1.24745	1.10314	0.505005	0.980392	0.111698	1.1252	1.29596	0.662959	1.0098	0.0398832	1.28338	0.894118	0.166954	0.957219	0.217754	0.934078	0.813008	1.64208	0.26	6.21298	3.12695	Op0193f_1	NA	Q1LQK3 Putative lipoprotein transmembrane
995	NPKM_0688	CP000352	Rmet_0688		35	4.58258	76	AST_756123+2	; FREE; SenseCross_0685	288	66.1211	0.121528	0.714286	1.22128	0.457176	1.53372	1.56239	1	0	0.84838	0.358983	1.17872	0.92381	0.349149	0.71412	0.814052	1.29363	1.10667	0.292618	1.42785	0.968792	0.775059	0.780952	0.56421	1.12415	0.352429	0.694706	Op0194r_1	NA	Q1LQK2 Putative uncharacterized protein
996	5UTR_0689	CP000352	Rmet_0689		23.3333	2.51661	17	AST_756123+2	; FREE; SenseCross_0685	288	66.1211	0.0810185	1.82857	2.94802	0.457176	1.53372	3.99971	0.931818	0.31335	0.84838	0.358983	1.09835	0.485714	2.96726	0.71412	0.814052	0.680157	0.585938	2.19695	1.42785	0.968792	0.410364	0.892857	0.554141	1.12415	0.352429	0.794253	Op0194r_1	NA	Q1LQK1 Putative uncharacterized protein
997	NPKM_0689	CP000352	Rmet_0689		44	2.64575	17	AST_756123+2	; FREE; SenseCross_0685	288	66.1211	0.152778	0.69697	1.73634	0.457176	1.53372	1.52451	0.8	1.15393	0.84838	0.358983	0.942974	0.772727	1.88982	0.71412	0.814052	1.08207	1.05435	0.181227	1.42785	0.968792	0.738417	0.723577	0.75191	1.12415	0.352429	0.643668	Op0194r_1	NA	Q1LQK1 Putative uncharacterized protein
998	NPKM_0690	CP000352	Rmet_0690		78.3333	5.1316	24	AST_763215-2	5UTR_0689; FREE; SenseCross_0689	68	7.2111	1.15196	0.455319	5.73399	0.916667	0.498193	0.496712	1.10638	0.845387	0.980392	0.111698	1.12851	1.06809	0.617035	1.0098	0.0398832	1.05772	0.962617	0.195542	0.957219	0.217754	1.00564	0.926923	0.768823	0.26	6.21298	3.56509	Op0195f_1	EIP-TRA-ABC	Q1LQK0 Extracellular solute-binding protein, family 3
999	NPKM_0691	CP000352	Rmet_0691	gltJ	41	1	29	AST_763443-2	; FREE	1.66667	0.57735	24.6	0.308943	9.19416	37.4	12.797	0.00826051	1.0813	0.73879	40	12.2568	0.0270325	1.06504	0.865333	41.2	6.64568	0.0258505	1.28947	1.13296	0.957219	0.217754	1.3471	0.902256	0.78618	0.01	11.2235	90.2256	Op0195f_1	EIP-TRA-ABC	Q1LQJ9 Amino acid ABC transporter, permease protein, 3-TM region, His/Glu/Gln/Arg/opine
1000	NPKM_0692	CP000352	Rmet_0692	aapM	18.6667	2.51661	15	AST_764077-2	; FREE	2.33333	0.57735	8	0.392857	3.66305	1.28571	0.42265	0.305556	0.928571	0.363176	1.42857	0.866025	0.65	1	0	1	0	1	0.954545	0.144338	0.555556	0.845299	1.71818	0.961538	0.24855	0.8	0.3849	1.20192	Op0195f_1	EIP-TRA-ABC	Q1LQJ8 Amino acid ABC transporter, permease protein, 3-TM region, His/Glu/Gln/Arg/opine
1001	NPKM_0693	CP000352	Rmet_0693	aapP	21	1	18	AST_765628-2	; FREE	3	0	7	0.365079	5.27525	1.88889	2.3094	0.193277	0.873016	0.686091	0.777778	1.1547	1.12245	0.904762	0.548584	0.444444	2.88675	2.03571	0.869565	0.475087	0.294118	2.3094	2.95652	1	0	1	0	1	Op0195f_1	EIP-TRA-ABC	Q1LQJ7 ABC transporter-related protein
1002	NPKM_0694	CP000352	Rmet_0694	ycaJ	63.3333	6.65833	31	AST_765628-2	; FREE	3	0	21.1111	0.989474	0.0522121	1.33333	1	0.742105	1.02632	0.151278	71.2222	10.7739	0.0144101	1.04737	0.199404	70.4444	8.48868	0.014868	0.925532	0.341632	39.3333	6.40438	0.0235305	0.892308	1.14925	0.0171607	10.4318	51.9972	Op0195f_2	GIP-REP-Recomb	Q1LQJ6 Recombination protein MgsA
1003	NPKM_0695	CP000352	Rmet_0695	serS	229	12.1655	27	AST_772457-2	5UTR_0699; FREE; SenseCross_0699	288.333	31.9739	0.79422	0.649199	2.29106	0.789595	1.20578	0.822193	1.09753	1.56756	0.74104	1.44907	1.48106	1.25764	2.66179	0.732948	1.36244	1.71587	1.53363	2.99327	0.691069	1.70376	2.21922	1.09814	1.91239	1.16537	0.979412	0.942316	Op0195f_3	MET-AA-GlySerThr	Q1LQJ5 Seryl-tRNA synthetase
1004	3UTR_0696	CP000352	Rmet_0696		13	1.73205	139	AST_756123+2	; FREE; SenseCross_0685	288	66.1211	0.0451389	1.17949	0.71584	0.457176	1.53372	2.57994	0.871795	0.721688	0.84838	0.358983	1.0276	0.74359	1.02263	0.71412	0.814052	1.04127	0.956522	0.17375	1.42785	0.968792	0.669904	0.970588	0.211325	1.12415	0.352429	0.863399	Op0196r_2	NA	Q1LQJ4 Putative uncharacterized protein
1005	NPKM_0696	CP000352	Rmet_0696		56	8.88819	139	AST_756123+2	; FREE; SenseCross_0685	288	66.1211	0.194444	1.16071	0.72036	0.457176	1.53372	2.53888	1.08333	0.216546	0.84838	0.358983	1.27694	0.952381	0.174989	0.71412	0.814052	1.33364	0.871795	1.17083	1.42785	0.968792	0.610566	0.989011	0.035565	1.12415	0.352429	0.879788	Op0196r_2	NA	Q1LQJ4 Putative uncharacterized protein
1006	NPKM_0697	CP000352	Rmet_0697	pilA	1836.67	25.9294	14	AST_756123+2	; FREE; SenseCross_0685	288	66.1211	6.37731	0.541561	7.94572	0.457176	1.53372	1.18458	0.961706	0.336279	0.84838	0.358983	1.13358	1.00726	0.127985	0.71412	0.814052	1.41049	1.04155	0.252939	1.42785	0.968792	0.729458	0.996037	0.0273823	1.12415	0.352429	0.886038	Op0196r_2	GIP-PTL-T2S	Q1LQJ3 Pilus assembly protein major pilin PilA
1007	NPKM_0698	CP000352	Rmet_0698		122.667	2.08167	37	AST_756123+2	; FREE; SenseCross_0685	288	66.1211	0.425926	1.23098	1.60056	0.457176	1.53372	2.69257	0.959239	0.514441	0.84838	0.358983	1.13067	0.918478	0.782819	0.71412	0.814052	1.28617	0.869757	0.765629	1.42785	0.968792	0.609138	0.997167	0.0342961	1.12415	0.352429	0.887043	Op0196r_1	NA	Q1LQJ2 Putative uncharacterized protein
1008	5UTR_0699	CP000352	Rmet_0699		111.333	23.6714	26	AST_771788+2	; FREE; SenseCross_0700	50	4.3589	2.22667	1.00898	0.0268469	0.14	8.02404	7.20701	0.760479	0.749028	1.09333	0.555532	0.69556	0.757485	0.677234	0.78	1.13985	0.971135	0.780415	0.894081	3.66667	3.38824	0.212841	1.16929	0.574935	0.993902	0.0425855	1.17646	Op0196r_1	NA	Q1LQJ1 Transcriptional regulator, LysR family
1009	NPKM_0699	CP000352	Rmet_0699		260.667	74.3797	26	AST_771788+2	; FREE; SenseCross_0700	50	4.3589	5.21333	1.84015	1.84833	0.14	8.02404	13.144	1.01662	0.0398378	1.09333	0.555532	0.929839	0.975703	0.0503123	0.78	1.13985	1.2509	0.740792	2.10915	3.66667	3.38824	0.202034	1.01887	0.0908121	0.993902	0.0425855	1.02512	Op0196r_1	NA	Q1LQJ1 Transcriptional regulator, LysR family
1010	5UTR_0700	CP000352	Rmet_0700	dadA2	189.333	37.8594	30	AST_772457-2	5UTR_0699; FREE; SenseCross_0699	288.333	31.9739	0.656647	0.0915493	4.18757	0.789595	1.20578	0.115945	1.04412	0.866025	213.667	10.3471	0.00488667	0.318662	2.7236	0.732948	1.36244	0.434768	0.807692	0.568799	0.691069	1.70376	1.16876	0.890244	0.37387	1.16537	0.979412	0.763917	Op0197f_1	MET-EN-Nitrog	Q1LQJ0 FAD dependent oxidoreductase
1011	NPKM_0700	CP000352	Rmet_0700	dadA2	22.6667	0.57735	30	AST_772675-2	; FREE	1	1	22.6667	0.25	14.7224	227.667	11.7205	0.0010981	0.288732	2.75535	0.74104	1.44907	0.389631	1.16176	1.1851	1	0	1.16176	1.88235	2.37544	0.178624	8.03531	10.5381	0.957746	0.866025	0.00468019	10.8762	204.638	Op0197f_1	MET-EN-Nitrog	Q1LQJ0 FAD dependent oxidoreductase
1012	3UTR_0701	CP000352	Rmet_0701	gltI	131.667	10.6927	161	AST_784679-2	5UTR_0707; FREE; SenseCross_0707	57.3333	6.65833	2.29651	0.546835	2.12776	0.877907	0.61489	0.622885	1.22059	0.96225	12.9231	14.4427	0.0944503	0.518987	3.36214	0.976744	0.0938428	0.531344	1.24074	0.495725	0.807947	1.00082	1.53567	1.2924	1.80207	0.928571	0.708497	1.39181	Op0197f_2	EIP-TRA-ABC	Q1LQI9 Extracellular solute-binding protein, family 3
1013	NPKM_0701	CP000352	Rmet_0701	gltI	22.6667	1.1547	161	AST_773917-2	; FREE	4.33333	0.57735	5.23077	0.352941	6.80682	11.6154	8.67406	0.0303857	0.865823	0.902241	0.976744	0.13805	0.886438	1.32353	1.9296	12.9231	6.35726	0.102416	1.66667	2.1101	0.807947	1.00082	2.06284	1	0	0.928571	0.708497	1.07692	Op0197f_2	EIP-TRA-ABC	Q1LQI9 Extracellular solute-binding protein, family 3
1014	3UTR_0702	CP000352	Rmet_0702		21.6667	2.08167	73	AST_771788+2	; FREE; SenseCross_0700	50	4.3589	0.433333	1.06154	0.240424	0.7	1.32055	1.51648	1.00758	0.0798733	1.09333	0.555532	0.921563	0.892308	0.507436	0.78	1.13985	1.14398	0.753623	0.81231	0.733333	0.810942	1.02767	1.26415	1.23069	0.993902	0.0425855	1.27191	Op0198r_1	NA	Q1LQI8 Putative uncharacterized protein
1015	NPKM_0702	CP000352	Rmet_0702		44	2.64575	73	AST_771788+2	; FREE; SenseCross_0700	50	4.3589	0.88	1.67424	2.68909	0.7	1.32055	2.39177	0.815385	1.50432	1.09333	0.555532	0.745779	1.01515	0.0817663	0.78	1.13985	1.30148	0.80543	1.50226	0.733333	0.810942	1.09831	1.04511	0.654654	0.993902	0.0425855	1.05152	Op0198r_1	NA	Q1LQI8 Putative uncharacterized protein
1016	NPKM_0703	CP000352	Rmet_0703	cphA1	62	2.64575	60	AST_777816+2	; FREE	1.33333	0.57735	46.5	0.66129	2.36201	24.75	12.2865	0.0267188	1.06989	0.636405	15.75	6.10178	0.0679297	1.15054	0.958213	0.5	0.3849	2.30108	1.22764	0.794153	0.393939	6.66667	3.11632	0.959799	0.411985	0.015873	6.41204	60.4673	Op0198r_1	NA	Q1LQI7 Cyanophycin synthetase
1017	5UTR_0704	CP000352	Rmet_0704	cphA2	80.3333	12.0554	47	AST_780337+2	; FREE; SenseCross_0705	300.667	33.828	0.267184	1.16598	0.300283	0.136364	7.11928	8.55048	1.05525	0.439219	1.11308	0.582486	0.948042	0.726141	1.19018	1.11863	0.478896	0.649137	0.790036	0.438234	1.63415	2.29966	0.483455	0.980676	0.110512	0.999004	0.00787496	0.981654	Op0198r_1	NA	Q1LQI6 Cyanophycin synthetase
1018	NPKM_0704	CP000352	Rmet_0704	cphA2	60.3333	2.08167	47	AST_780337+2	; FREE; SenseCross_0705	300.667	33.828	0.200665	0.718232	3.03921	0.136364	7.11928	5.26703	0.858921	0.608898	1.11308	0.582486	0.77166	1.14365	1.17543	1.11863	0.478896	1.02237	1.20769	1.06575	1.63415	2.29966	0.739036	0.968586	0.238256	0.999004	0.00787496	0.969552	Op0198r_1	NA	Q1LQI6 Cyanophycin synthetase
1019	5UTR_0705	CP000352	Rmet_0705		60.3333	9.86577	52	AST_784679-2	5UTR_0707; FREE; SenseCross_0707	57.3333	6.65833	1.05233	0.370166	2.42978	0.877907	0.61489	0.421646	0.987421	0.186133	0.976744	0.13805	1.01093	0.950276	0.188757	0.976744	0.0938428	0.972902	1.77612	1.39427	0.807947	1.00082	2.19831	0.53876	3.3243	0.928571	0.708497	0.580203	Op0199f_1	EIP-TRA-ABC	Q1LQI5 ABC transporter-related protein
1020	NPKM_0705	CP000352	Rmet_0705		106	3	52	AST_784679-2	5UTR_0707; FREE; SenseCross_0707	57.3333	6.65833	1.84884	0.537736	9.8	0.877907	0.61489	0.61252	1.42541	1.38115	0.976744	0.13805	1.45935	1.04403	1.03073	0.976744	0.0938428	1.06888	1.5848	10.5662	0.807947	1.00082	1.96151	1.0414	0.636405	0.928571	0.708497	1.12151	Op0199f_1	EIP-TRA-ABC	Q1LQI5 ABC transporter-related protein
1021	NPKM_0706	CP000352	Rmet_0706		128.667	11.6762	28	AST_784679-2	5UTR_0707; FREE; SenseCross_0707	57.3333	6.65833	2.24419	0.38342	4.77651	33.9244	11.6989	0.0113022	0.997409	0.0151934	71.3198	10.0447	0.013985	1.01813	0.105049	70.4302	5.34369	0.0144559	2.06081	4.30123	2.27455	2.4645	0.90603	1.03377	0.219214	0.698052	1.72541	1.48093	Op0199f_1	NA	Q1LQI4 Putative uncharacterized protein
1022	3UTR_0707	CP000352	Rmet_0707		34.3333	5.03322	75	AST_780337+2	; FREE; SenseCross_0705	300.667	33.828	0.114191	0.582524	2.11866	0.136364	7.11928	4.27184						0.805825	0.734645	1.11863	0.478896	0.720371	1.71667	2.25691	1.63415	2.29966	1.0505	1.07273	0.436436	0.999004	0.00787496	1.0738	Op0200r_2	NA	Q1LQI3 Putative uncharacterized protein
1023	5UTR_0707	CP000352	Rmet_0707		93	12.7671	75	AST_780337+2	; FREE; SenseCross_0705	300.667	33.828	0.309313						0.533981	2.43875	1.11308	0.582486	0.479732																Op0200r_2	NA	Q1LQI3 Putative uncharacterized protein
1024	NPKM_0707	CP000352	Rmet_0707		182	10.1489	75	AST_780337+2	; FREE; SenseCross_0705	300.667	33.828	0.605322	1.02747	0.224485	0.136364	7.11928	7.5348	0.957875	0.523031	1.11308	0.582486	0.860561	0.961538	0.280589	1.11863	0.478896	0.859572	0.916221	0.657068	1.63415	2.29966	0.560673	0.99044	0.0721738	0.999004	0.00787496	0.991427	Op0200r_2	NA	Q1LQI3 Putative uncharacterized protein
1025	NPKM_0708	CP000352	Rmet_0708		3.33333	0.57735	10	AST_780337+2	; FREE; SenseCross_0705	300.667	33.828	0.0110865	1.2	1.1547	0.136364	7.11928	8.8	1.1	0.288675	1.11308	0.582486	0.988247	1	0	1.11863	0.478896	0.893954	1	0	1.63415	2.29966	0.61194	1	0	0.999004	0.00787496	1.001	Op0200r_1	NA	Q1LQI2 Putative uncharacterized protein
1026	NPKM_0709	CP000352	Rmet_0709		116	12.1244	9	AST_793320-2	; FREE; SenseCross_6426	3909	402.597	0.0296751	0.336207	5.45158	0.49757	3.52418	0.675698	0.913793	0.551744	1.04605	0.225759	0.873567	0.862069	1.0579	1.033	0.113072	0.834529	2.10256	4.5027	2.27455	2.4645	0.924387	0.908805	0.702139	0.698052	1.72541	1.30192	Op0201f_1	NA	Q1LQI1 Putative uncharacterized protein
1027	NPKM_0710	CP000352	Rmet_0710	gph	148	6.55744	24	AST_780337+2	; FREE; SenseCross_0705	300.667	33.828	0.492239	1.37162	3.82803	0.614191	2.28177	2.23322	1.0473	0.487204	1.11308	0.582486	0.940899	1.03829	0.334006	1.11863	0.478896	0.928182	0.845649	2.61687	1.49097	1.63561	0.567178	0.954839	0.53428	0.999004	0.00787496	0.955791	Op0202r_2	MET-CAH-DiCarb	Q1LQI0 Phosphoglycolate phosphatase
1028	NPKM_0711	CP000352	Rmet_0711	ubiG	203.333	17.2434	14	AST_780337+2	; FREE; SenseCross_0705	300.667	33.828	0.676275	1.36393	2.21291	0.614191	2.28177	2.2207	1.02295	0.171296	1.11308	0.582486	0.919026	1.00328	0.0243378	1.11863	0.478896	0.896885	0.856971	1.50751	1.49097	1.63561	0.574772	0.950321	0.516237	0.999004	0.00787496	0.951268	Op0202r_2	MET-COF-CoQ	Q1LQH9 3-demethylubiquinone-9 3-methyltransferase
1029	NPKM_0712	CP000352	Rmet_0712	ompA	4319	754.253	19	AST_780337+2	; FREE; SenseCross_0705	300.667	33.828	14.3647	0.501119	1.8284	0.614191	2.28177	0.815901	1.05572	0.222549	1.11308	0.582486	0.948468	1.10218	0.306116	1.11863	0.478896	0.985302	1.87248	1.99938	1.49097	1.63561	1.25588	0.907157	0.610986	0.999004	0.00787496	0.908061	Op0202r_2	EIP-TRA-Pores	Q1LQH8 OmpA/MotB
1030	5UTR_0713	CP000352	Rmet_0713	gyrA	99.3333	11.0604	36	AST_793320-2	; FREE; SenseCross_6426	3909	402.597	0.0254114	0.563758	2.19096	0.49757	3.52418	1.13302	1.07518	2.38061	0.00443421	9.62988	242.474						1.50595	1.28586	2.27455	2.4645	0.662088						Op0203f_1	GIP-REP-Complex	Q1LQH7 DNA gyrase subunit A
1031	NPKM_0713	CP000352	Rmet_0713	gyrA	368	3	36	AST_793320-2	; FREE; SenseCross_6426	3909	402.597	0.0941417	0.597826	6.00813	0.49757	3.52418	1.20149						1.18388	5.63021	0.00409312	9.62193	289.236	1.69242	3.99449	0.00856898	12.2657	197.506	1.06487	1.15432	164.673	8.79983	0.00646657	Op0203f_1	GIP-REP-Complex	Q1LQH7 DNA gyrase subunit A
1032	NPKM_0714	CP000352	Rmet_0714		750.333	32.8684	0	AST_793320-2	; FREE; SenseCross_6426	3909	402.597	0.19195	0.650378	2.94838	0.49757	3.52418	1.30711	1.03687	0.259131	0.00443421	9.62988	233.835	1.27588	4.75195	0.00409312	9.62193	311.713	1.57855	1.95562	0.00856898	12.2657	184.217	1.10668	0.884168	164.673	8.79983	0.00672049	Op0203f_2	NA	Q1LQH6 Putative signal peptide protein
1033	NPKM_0715	CP000352	Rmet_0715	serC	293.667	8.14453	27	AST_793320-2	; FREE; SenseCross_6426	3909	402.597	0.0751258	0.749149	3.56317	0.49757	3.52418	1.50562	1.06129	0.889268	0.00443421	9.62988	239.342	1.14529	1.07022	0.00409312	9.62193	279.809	1.29545	3.66691	0.00856898	12.2657	151.18	0.989305	0.165182	164.673	8.79983	0.00600769	Op0203f_2	MET-AA-GlySerThr	Q1LQH5 Phosphoserine aminotransferase
1034	NPKM_0716	CP000352	Rmet_0716	pheA	249.333	3.78594	31	AST_793320-2	; FREE; SenseCross_6426	3909	402.597	0.0637844	0.574866	5.94388	0.00162019	9.66602	354.814	1.0254	1.03905	0.00443421	9.62988	231.248	1.10695	1.78713	0.00136437	9.66849	811.327	1.45814	3.26208	0.947368	0.154701	1.53915	1.04694	0.916367	0.346154	4.48396	3.02448	Op0203f_2	NA	Q1LQH4 Prephenate dehydratase / chorismate mutase
1035	NPKM_0717	CP000352	Rmet_0717	hisC1	204.667	9.29157	20	AST_795768-2	; FREE	8.33333	0.57735	24.56	0.592834	4.03277	1.16	1.1547	0.511064	1.09772	0.806638	0.68	2.3094	1.61429	1.28827	4.4251	0.64	1.73205	2.01293	1.46703	3.55164	0.62069	2.32457	2.36355	1.06083	0.57945	1.05882	0.211325	1.0019	Op0203f_2	MET-AA-His	Q1LQH3 Aminotransferase
1036	NPKM_0718	CP000352	Rmet_0718	tyrA	143.333	12.6623	20	AST_795768-2	; FREE	8.33333	0.57735	17.2	0.590698	2.74154	1.16	1.1547	0.509222	1.12093	0.838044	0.68	2.3094	1.64843	1.33488	1.25516	0.6	2.11325	2.22481	1.29134	0.889028	0.655172	1.9245	1.97099	0.950207	0.638465	1.05882	0.211325	0.897418	Op0203f_2	MET-AA-PheTyrTrp	Q1LQH2 Prephenate dehydrogenase
1037	NPKM_0719	CP000352	Rmet_0719	aroA	166.333	20.0333	23	AST_796757-2	; FREE	1.66667	0.57735	99.8	0.607214	2.76381	2.2	1.1547	0.276007	1.03407	0.203518	3.4	3.4641	0.304138	1.1503	0.872449	1.6	0.57735	0.718938	1.15182	2.6961	0.272727	2.3094	4.22332	0.974806	0.325379	0	9.81495		Op0203f_2	MET-AA-PheTyrTrp	Q1LQH1 3-phosphoshikimate 1-carboxyvinyltransferase
1038	3UTR_0720	CP000352	Rmet_0720		4.33333	0.57735	181	AST_780337+2	; FREE; SenseCross_0705	300.667	33.828	0.0144124	2.92308	2.03787	0.614191	2.28177	4.75923	1.92308	2.3094	1.11308	0.582486	1.7277	1.15385	0.42265	1.11863	0.478896	1.03149	0.5	1.25676	1.49097	1.63561	0.335351	0.6	1.54701	0.999004	0.00787496	0.600598	Op0204r_1	NA	Q1LQH0 Membrane protein-like protein
1039	5UTR_0720	CP000352	Rmet_0720		6.66667	2.51661	181	AST_780337+2	; FREE; SenseCross_0705	300.667	33.828	0.0221729	0.75	0.473941	0.614191	2.28177	1.22112	0.35	1.40058	1.11308	0.582486	0.314442	0.35	1.40058	1.11863	0.478896	0.312884	1	0	1.49097	1.63561	0.670702	2	0.877518	0.999004	0.00787496	2.00199	Op0204r_1	NA	Q1LQH0 Membrane protein-like protein
1040	NPKM_0720	CP000352	Rmet_0720		22	9.64365	181	AST_780337+2	; FREE; SenseCross_0705	300.667	33.828	0.0731707	2.75758	0.959268	0.614191	2.28177	4.48977	0.939394	0.109647	1.11308	0.582486	0.843958	0.848485	0.235523	1.11863	0.478896	0.758507	0.445055	1.01069	1.49097	1.63561	0.298499	0.951613	0.158666	0.999004	0.00787496	0.952562	Op0204r_1	NA	Q1LQH0 Membrane protein-like protein
1041	NPKM_0721	CP000352	Rmet_0721	cmk	1521	355.332	22	AST_798350-2	5UTR_0720; FREE; SenseCross_0720	8.33333	1.1547	182.52	0.915407	0.286779	1.44	1.27017	0.635699	0.962086	0.0897928	1.32	1.2376	0.728853	0.851414	0.478036	0.92	0.3849	0.92545	1.25664	1.73606	0.888889	0.349615	1.41372	1.07654	0.280224	0.454545	3	2.36838	Op0205f_1	MET-NUC-Pyr	Q1LQG9 Cytidylate kinase
1042	NPKM_0722	CP000352	Rmet_0722	rpsA	1106	53.7773	28	AST_801619-2	; FREE	15	2.64575	73.7333	0.576552	3.90649	0.488889	2.37866	1.17931	1.10006	1.14169	0.733333	1.09717	1.50008	1.29837	3.03906	0.622222	1.35785	2.08667	1.80554	3.43615	0.954545	0.211325	1.89152	1.16849	1.52832	0.848485	1.05662	1.37715	Op0205f_2	GIP-TL-Ribo	Q1LQG8 SSU ribosomal protein S1P
1043	NPKM_0723	CP000352	Rmet_0723	ihfB	2088.67	84.0079	14	AST_801619-2	; FREE	15	2.64575	139.244	0.452921	2.74472	0.488889	2.37866	0.926428	1.19518	0.859064	0.733333	1.09717	1.62979	1.55905	3.72447	0.622222	1.35785	2.50561	2.0828	1.46435	0.954545	0.211325	2.18199	1.21124	1.0237	0.848485	1.05662	1.42754	Op0205f_2	GIP-REP-Recomb	Q1LQG7 Integration host factor, beta subunit
1044	NPKM_0724	CP000352	Rmet_0724		242	10.4403	7	AST_801619-2	; FREE	15	2.64575	16.1333	1.05785	0.345762	0.488889	2.37866	2.16379	1.06061	0.258949	0.733333	1.09717	1.44628	1.01102	0.079367	0.622222	1.35785	1.62485	1.07943	0.351868	0.954545	0.211325	1.13083	0.951948	0.153383	0.848485	1.05662	1.12194	Op0205f_2	NA	Q1LQG6 Putative transmembrane protein
1045	NPKM_0725	CP000352	Rmet_0725		246	8	29	AST_802044-2	; FREE	1.66667	0.57735	147.6	0.879404	1.74892	4.4	4.90748	0.199864	0.998645	0.0125393	1	0	0.998645	0.9729	0.287645	5.6	3.64234	0.173732	1.08475	1.3967	0.954545	0.211325	1.1364	0.968792	0.246413	5.6	6.63953	0.172999	Op0205f_2	NA	Q1LQG5 Tetratricopeptide TPR_2
1046	NPKM_0726	CP000352	Rmet_0726	ugd	144.667	6.1101	22	AST_804684-2	; FREE	4.66667	0.57735	31	0.960829	0.414838	1.57143	1.2669	0.611437	1.10829	0.885106	1.35714	1.44338	0.816638	1.23733	3.76871	1.07143	0.211325	1.15484	1.20144	1.72121	0.954545	0.131881	1.25865	1.06029	0.575864	0.736842	1.44338	1.43897	Op0205f_2	MET-CAH-Pent	Q1LQG4 UDP-glucose/GDP-mannose dehydrogenase
1047	NPKM_0727	CP000352	Rmet_0727	rfaE	103.333	2.3094	16	AST_804684-2	; FREE	4.66667	0.57735	22.1429	0.887097	0.878576	0.571429	1.73205	1.55242	1.08065	0.762352	0.357143	1.42526	3.02581	1.14516	1.10708	0.571429	1.1547	2.00403	1.14909	0.556764	2.625	2.74722	0.437749	0.985075	0.1098	1.2	0.218218	0.820896	Op0205f_2	NA	Q1LQG3 D-alpha,beta-D-heptose 7-phosphate 1-kinase
1048	NPKM_0728	CP000352	Rmet_0728	rfaD	179.667	10.0664	18	AST_807131-2	; FREE	3.33333	0.57735	53.9	1.0705	0.582573	1.5	1.05662	0.713667	1.08349	0.941861	0.9	0.57735	1.20388	1.20965	2.39113	0.8	0.57735	1.51206	1.00347	0.0212663	0.733333	0.845299	1.36836	1.02911	0.397774	0.777778	1.1547	1.32314	Op0205f_2	MET-GLYC-LPS	Q1LQG2 ADP-L-glycero-D-manno-heptose-6-epimerase
1049	NPKM_0729	CP000352	Rmet_0729		25.3333	0.57735	9	AST_807131-2	; FREE	3.33333	0.57735	7.6	0.881579	0.649519	1.5	1.05662	0.587719	1.27632	2.42487	0.9	0.57735	1.41813	1.15789	0.78638	0.8	0.57735	1.44737	1.37313	1.2707	0.733333	0.845299	1.87246	0.896907	1.00723	1		0.896907	Op0205f_2	GIP-PTL-T2S	Q1LQG1 Helix-hairpin-helix DNA-binding, class 1
1050	NPKM_0730	CP000352	Rmet_0730	rutG	72.6667	1.52753	28	AST_808118-2	; FREE	3.66667	0.57735	19.8182	0.545872	5.27718	1.36364	0.845299	0.400306	0.926606	1.16383	0.909091	0.288675	1.01927	0.93578	0.792785	0.727273	0.866025	1.2867	1.55462	2.32764	4.46667	4.45959	0.34805	1.07426	0.76139	1	0	1.07426	Op0205f_3	EIP-TRA-Ion	Q1LQG0 Uracil-xanthine permease
1051	3UTR_0731	CP000352	Rmet_0731	cysM	20.6667	3.21455	52	AST_811410-2	5UTR_0732; FREE; SenseCross_0732	45.3333	5.50757	0.455882	0.66129	1.47615	1.05882	0.297232	0.624552	0.419355	3.16464	0.889706	0.53801	0.471341	0.935484	0.212666	0.948529	0.193397	0.986247	0.853659	0.654654	0.465278	4.04145	1.83473	1.84615	2.8453	1.04959	0.292355	1.75893	Op0205f_4	NA	Q1LQF9 Cysteine synthase
1052	NPKM_0731	CP000352	Rmet_0731	cysM	256.667	9.07377	52	AST_811410-2	5UTR_0732; FREE; SenseCross_0732	45.3333	5.50757	5.66176	1.57013	4.88521	1.05882	0.297232	1.4829	0.996104	0.0513292	0.889706	0.53801	1.11959	1.10519	1.04103	0.948529	0.193397	1.16517	0.995864	0.0422041	0.465278	4.04145	2.14037	1.07953	0.833049	1.04959	0.292355	1.02853	Op0205f_4	NA	Q1LQF9 Cysteine synthase
1053	3UTR_0732	CP000352	Rmet_0732	mltB	7	1	242	AST_780337+2	; FREE; SenseCross_0705	300.667	33.828	0.0232816	1.04762	0.211325	0.614191	2.28177	1.70569	0.996865	0.0180422	0.769401	1.38598	1.29564	0.904762	0.309401	1.11863	0.478896	0.808816	0.909091	0.316725	1.49097	1.63561	0.609729	0.875	1	0.999004	0.00787496	0.875872	Op0206r_1	NA	Q1LQF8 Lytic murein transglycosylase B
1054	5UTR_0732	CP000352	Rmet_0732	mltB	3	0	242	AST_780337+2	; FREE; SenseCross_0705	300.667	33.828	0.00997783	1.66667	2	0.614191	2.28177	2.7136	1.14286	1	1.11308	0.582486	1.02675	1	0	0.745011	1.19896	1.34226	0.8	0.5	1.49097	1.63561	0.536562	0.833333	0.42265	1.07349	0.558823	0.776286	Op0206r_1	NA	Q1LQF8 Lytic murein transglycosylase B
1055	NPKM_0732	CP000352	Rmet_0732	mltB	106.333	8.0829	242	AST_780337+2	; FREE; SenseCross_0705	300.667	33.828	0.353659	0.949843	0.528948	0.614191	2.28177	1.5465	1.33333	1	0.769401	1.38598	1.73295	1.03135	0.162554	0.745011	1.19896	1.38434	0.933993	0.641859	1.49097	1.63561	0.626431	0.90566	0.694816	0.00576369	13.7116	157.132	Op0206r_1	NA	Q1LQF8 Lytic murein transglycosylase B
1056	5UTR_0733	CP000352	Rmet_0733		927.667	100.047	17	AST_811410-2	5UTR_0732; FREE; SenseCross_0732	45.3333	5.50757	20.4632	1.33956	0.625636	1.05882	0.297232	1.26514	1.05594	0.416646	0.889706	0.53801	1.18685	0.027668	8.68706	0.948529	0.193397	0.0291693	0.380633	1.58171	0.465278	4.04145	0.818077	3.80633	3.19903	1.04959	0.292355	3.6265	Op0207f_1	NA	Q1LQF7 Histone deacetylase superfamily
1057	NPKM_0733	CP000352	Rmet_0733		190.667	3.05505	17	AST_811410-2	5UTR_0732; FREE; SenseCross_0732	45.3333	5.50757	4.20588	1.46503	14.5115	1.05882	0.297232	1.38364	0.192957	5.36463	0.889706	0.53801	0.216878	0.984266	0.183665	0.948529	0.193397	1.03768	0.494033	21.2193	0.465278	4.04145	1.0618	0.884106	0.673	1.04959	0.292355	0.842337	Op0207f_1	NA	Q1LQF7 Histone deacetylase superfamily
1058	NPKM_0734	CP000352	Rmet_0734	metN	186.333	8.32666	21	AST_813350-2	; FREE	10	1	18.6333	0.364937	7.61585	1.33333	1.31881	0.273703	1.01073	0.122343	1	0	1.01073	1.13596	1.33198	0.833333	0.773503	1.36315	2.68137	5.56969	1.675	2.03884	1.60082	1.08673	0.661962	0.833333	0.773503	1.30407	Op0207f_1	EIP-TRA-ABC	Q1LQF6 Methionine import ATP-binding protein metN
1059	NPKM_0735	CP000352	Rmet_0735	metI	130	8.88819	13	AST_813350-2	; FREE	10	1	13	0.435897	6.68498	1.33333	1.31881	0.326923	0.987179	0.0896022	1	0	0.987179	1.17436	1.61676	0.4	3	2.9359	2.12941	9.71034	1.675	2.03884	1.27129	1.06234	0.425842	0.833333	0.773503	1.27481	Op0207f_1	EIP-TRA-ABC	Q1LQF5 Binding-protein-dependent transport systems inner membrane component
1060	NPKM_0736	CP000352	Rmet_0736	metQ	206.333	3.05505	19	AST_815585-2	; FREE	10.6667	1.1547	19.3438	0.397415	8.3755	0.875	0.4971	0.454189	1.02908	0.319999	0.9375	0.309401	1.09768	1.33279	12.0451	0.71875	1.11847	1.85432	2.56504	4.93988	1.03571	0.109109	2.47659	1.17425	1.33133	0.833333	0.659407	1.40911	Op0207f_2	EIP-TRA-ABC	Q1LQF4 Lipoprotein YaeC
1061	NPKM_0737	CP000352	Rmet_0737	etfB	611	58.2838	16	AST_815585-2	; FREE	10.6667	1.1547	57.2812	0.635025	2.35451	0.875	0.4971	0.725742	0.978723	0.14807	0.9375	0.309401	1.04397	1.05947	0.404813	0.71875	1.11847	1.47404	1.52921	4.02077	1.03571	0.109109	1.47648	1.10424	1.35462	0.833333	0.659407	1.32508	Op0207f_3	NA	Q1LQF3 Electron transfer flavoprotein beta-subunit
1062	5UTR_0738	CP000352	Rmet_0738	etfA	29	5.2915	32						0.574713	1.80866				1.0741	0.310406	0.952941	0.241954	1.12715	1.95402	0.969516				1.58	1.37406				0.682927	0.993674				Op0207f_3	NA	Q1LQF2 Electron transfer flavoprotein, alpha subunit
1063	NPKM_0738	CP000352	Rmet_0738	etfA	427.333	67.4191	32	AST_829582-2	5UTR_0753; FREE; SenseCross_0753	113.333	12.5033	3.77059	0.691108	1.16368	1.98235	4.54103	0.34863	1.41379	1.05501				1.26443	0.899847	0.75	1.26759	1.68591	1.38939	1.28569	0.756677	1.70361	1.83617	0.96732	0.277178	0.805556	1.39007	1.20081	Op0207f_3	NA	Q1LQF2 Electron transfer flavoprotein, alpha subunit
1064	3UTR_0739	CP000352	Rmet_0739		15	2.64575	60	AST_829582-2	5UTR_0753; FREE; SenseCross_0753	113.333	12.5033	0.132353	0.266667	3.01721	1.98235	4.54103	0.13452	0.4	3.40168	0.952941	0.241954	0.419753	1.4	0.902832	0.75	1.26759	1.86667	1.58333	0.923169	0.756677	1.70361	2.09248	2.05556	4.14614	0.805556	1.39007	2.55172	Op0207f_3	NA	Q1LQF1 Acyl-CoA dehydrogenase-like protein
1065	NPKM_0739	CP000352	Rmet_0739		70.6667	5.68624	60	AST_829582-2	5UTR_0753; FREE; SenseCross_0753	113.333	12.5033	0.623529	0.429245	4.14624	1.98235	4.54103	0.216533	1.00943	0.106435	0.952941	0.241954	1.05928	1.20283	1.54258	0.75	1.26759	1.60377	1.65934	3.59132	0.756677	1.70361	2.19293	1.06542	0.80829	0.805556	1.39007	1.32259	Op0207f_3	NA	Q1LQF1 Acyl-CoA dehydrogenase-like protein
1066	3UTR_0740	CP000352	Rmet_0740	dadA	8.33333	0.57735	164	AST_780337+2	; FREE; SenseCross_0705	300.667	33.828	0.0277162	1.08	0.42265	0.614191	2.28177	1.75841	1.0795	0.287869	0.0652174	4.69168	16.5523	0.68	2.3094	0.745011	1.19896	0.912738	1.44444	1.33333	1.49097	1.63561	0.968792	0.826087	1.1547	1.07349	0.558823	0.769536	Op0208r_1	MET-EN-Nitrog	Q1LQF0 D-amino acid dehydrogenase small subunit
1067	NPKM_0740	CP000352	Rmet_0740	dadA	79.6667	9.71253	164	AST_819838+2	; FREE; SenseCross_0741	15.3333	3.05505	5.19565	6.31799	6.38828	12.0435	8.4393	0.524599	0.92	0.57735	0.769401	1.38598	1.19573	0.878661	0.479668	0.26087	2.79487	3.3682	1.42914	1.29755	1.49097	1.63561	0.958527	0.837209	0.672036	2	1	0.418605	Op0208r_1	MET-EN-Nitrog	Q1LQF0 D-amino acid dehydrogenase small subunit
1068	5UTR_0741	CP000352	Rmet_0741	lrp	40.6667	8.02081	51	AST_829582-2	5UTR_0753; FREE; SenseCross_0753	113.333	12.5033	0.358824	3.5082	3.42282	1.98235	4.54103	1.76971	0.895349	0.238244	0.952941	0.241954	0.939564	0.57377	1.54275	0.75	1.26759	0.765027	0.151869	4.60278	0.756677	1.70361	0.200706	1.03448	0.163709	0.805556	1.39007	1.28419	Op0209f_1	NA	Q1LQE9 Transcriptional regulator, AsnC family
1069	NPKM_0741	CP000352	Rmet_0741	lrp	28.6667	8.0829	51	AST_829582-2	5UTR_0753; FREE; SenseCross_0753	113.333	12.5033	0.252941	3.7907	7.54751	1.98235	4.54103	1.91222	0.95082	0.123722	0.952941	0.241954	0.997774	0.895349	0.312161	0.75	1.26759	1.1938	1.13804	0.777621	0.756677	1.70361	1.50399	1.14286	0.720848	0.805556	1.39007	1.41872	Op0209f_1	NA	Q1LQE9 Transcriptional regulator, AsnC family
1070	NPKM_0742	CP000352	Rmet_0742	splB	100.333	7.50555	45	AST_819838+2	; FREE; SenseCross_0741	15.3333	3.05505	6.54348	1.14618	1.21331	12.0435	8.4393	0.0951701	0.9701	0.209608	0.847826	0.575414	1.14422	0.820598	0.906897	0.673913	1.18772	1.21766	1.01449	0.234769	1.49097	1.63561	0.680423	0.893836	0.646965	25.3846	19.6898	0.0352117	Op0210r_1	NA	Q1LQE8 Radical SAM
1071	NPKM_0743	CP000352	Rmet_0743		89.6667	7.57188	28	AST_819838+2	; FREE; SenseCross_0741	15.3333	3.05505	5.84783	0.936803	0.466221	12.0435	8.4393	0.0777851	1.03346	0.161403	0.847826	0.575414	1.21895	1.0223	0.109502	0.673913	1.18772	1.51697	1.25397	1.87308	1.49097	1.63561	0.841039	0.935252	0.359252	25.3846	19.6898	0.0368433	Op0210r_1	NA	Q1LQE7 Transcriptional regulator, LysR family
1072	NPKM_0744	CP000352	Rmet_0744		286.667	31.5013	17	AST_819838+2	; FREE; SenseCross_0741	15.3333	3.05505	18.6957	1.34767	1.77837	12.0435	8.4393	0.111901	1.0407	0.197609	0.847826	0.575414	1.22749	1.02093	0.0915943	0.673913	1.18772	1.51493	0.928387	0.544034	1.49097	1.63561	0.622671	0.959777	0.319536	25.3846	19.6898	0.0378094	Op0210r_1	NA	Q1LQE6 TM2
1073	3UTR_0745	CP000352	Rmet_0745		2.66667	0.57735	36	AST_829582-2	5UTR_0753; FREE; SenseCross_0753	113.333	12.5033	0.0235294	1.25	0.57735	1.98235	4.54103	0.630564	1.25	0.316725	0.952941	0.241954	1.31173	1.125	0.211325	0.75	1.26759	1.5	1.1	0.19245	0.756677	1.70361	1.45373						Op0211f_1	NA	Q1LQE5 Putative uncharacterized protein
1074	NPKM_0745	CP000352	Rmet_0745		11.6667	2.3094	36	AST_829582-2	5UTR_0753; FREE; SenseCross_0753	113.333	12.5033	0.102941	1.6	1.20248	1.98235	4.54103	0.807122	0.942857	0.164957	0.952941	0.241954	0.989418	0.857143	0.503616	0.75	1.26759	1.14286	0.732143	0.743336	0.756677	1.70361	0.967577	1.0303	0.0874038	0.805556	1.39007	1.279	Op0211f_1	NA	Q1LQE5 Putative uncharacterized protein
1075	NPKM_0746	CP000352	Rmet_0746		67.6667	15.0111	29	AST_823990+2	; FREE; SenseCross_0748	414.333	49.5412	0.163315	0.807882	0.70183	0.445696	3.45099	1.81263	1.17241	0.244446	0.0313757	7.94071	37.3669	0.689655	1.05295	0.0249397	7.96908	27.6529	1.15244	0.946605	1.49097	1.63561	0.772943	0.802521	0.432448	25.3846	19.6898	0.0316145	Op0212r_2	NA	Q1LQE4 Putative uncharacterized protein
1076	5UTR_0747	CP000352	Rmet_0747		32	3	33	AST_823990+2	; FREE; SenseCross_0748	414.333	49.5412	0.0772325	0.71875	1.8	0.422365	3.66752	1.70173						0.5	2.83399	1.05632	0.235734	0.473343	0.681159	1.70171	1.57333	1.85324	0.43294						Op0212r_1	NA	Q1LQE3 Putative membrane-bound dehydrogenase oxidoreductase protein
1077	NPKM_0747	CP000352	Rmet_0747		20	1	33	AST_823990+2	; FREE; SenseCross_0748	414.333	49.5412	0.0482703	1.35	1.92004	0.422365	3.66752	3.19629	1.11667	0.757166	1.01931	0.0986364	1.09551	0.95	0.5	1.05632	0.235734	0.899353	0.740741	1.92004	1.57333	1.85324	0.47081	0.835821	0.880705	0.781373	1.97867	1.06968	Op0212r_1	NA	Q1LQE3 Putative membrane-bound dehydrogenase oxidoreductase protein
1078	5UTR_0748	CP000352	Rmet_0748	rpsP	33.3333	3.05505	11	AST_829582-2	5UTR_0753; FREE; SenseCross_0753	113.333	12.5033	0.294118	0.95	0.272772	1.98235	4.54103	0.479228	0.97	0.163663	0.952941	0.241954	1.0179	0.93	0.305505	0.75	1.26759	1.24	0.757895	1.60153	0.756677	1.70361	1.00161						Op0213f_1	GIP-TL-Ribo	Q1LQE2 SSU ribosomal protein S16P
1079	NPKM_0748	CP000352	Rmet_0748	rpsP	7237.33	1178.51	11	AST_829582-2	5UTR_0753; FREE; SenseCross_0753	113.333	12.5033	63.8588	0.176907	4.6359	1.98235	4.54103	0.0892408	0.937822	0.222078	0.952941	0.241954	0.984135	1.00405	0.0176654	0.75	1.26759	1.33874	3.75762	4.68621	0.756677	1.70361	4.96595	1.08732	0.40146	0.805556	1.39007	1.34978	Op0213f_1	GIP-TL-Ribo	Q1LQE2 SSU ribosomal protein S16P
1080	NPKM_0749	CP000352	Rmet_0749	rimM	913.333	55.1392	14	AST_829582-2	5UTR_0753; FREE; SenseCross_0753	113.333	12.5033	8.05882	0.295985	6.52778	1.98235	4.54103	0.14931	1.07993	0.350302	0.952941	0.241954	1.13326	1.37774	3.61663	0.75	1.26759	1.83698	2.86313	5.48975	0.756677	1.70361	3.78383	1.09699	0.382068	0.805556	1.39007	1.36178	Op0213f_1	GIP-TL-Ass	Q1LQE1 Ribosome maturation factor rimM
1081	NPKM_0750	CP000352	Rmet_0750	trmD	962.333	22.1435	12	AST_829582-2	5UTR_0753; FREE; SenseCross_0753	113.333	12.5033	8.49118	0.31486	13.3663	0.529412	3.3108	0.594735	0.924489	0.786778	0.952941	0.241954	0.970143	1.15726	1.5648	0.75	1.26759	1.54301	2.27503	5.99853	2.83333	4.64519	0.802951	1.20719	0.827517	0.805556	1.39007	1.49859	Op0213f_1	GIP-TL-Ass	Q1LQE0 tRNA (guanine-N(1)-)-methyltransferase
1082	NPKM_0751	CP000352	Rmet_0751	rplS	2049.33	134.374	8	AST_829582-2	5UTR_0753; FREE; SenseCross_0753	113.333	12.5033	18.0824	0.463891	4.07947	0.529412	3.3108	0.876238	1.03172	0.160526	0.952941	0.241954	1.08267	1.39167	1.89866	0.75	1.26759	1.85556	1.67742	2.22537	2.83333	4.64519	0.59203	1.34542	1.67391	0.805556	1.39007	1.67018	Op0213f_2	GIP-TL-Ribo	Q1LQD9 50S ribosomal protein L19
1083	NPKM_0752	CP000352	Rmet_0752		181.667	10.9697	49	AST_829582-2	5UTR_0753; FREE; SenseCross_0753	113.333	12.5033	1.60294	1.34312	3.85588	0.529412	3.3108	2.537	0.998165	0.0190737	0.952941	0.241954	1.04746	0.994495	0.0295646	0.75	1.26759	1.32599	0.867486	1.51359	2.83333	4.64519	0.306172	0.887868	2.39036	0.805556	1.39007	1.10218	Op0213f_2	NA	Q1LQD8 NUDIX hydrolase
1084	3UTR_0753	CP000352	Rmet_0753		23	1.73205	96	AST_823990+2	; FREE; SenseCross_0748	414.333	49.5412	0.0555109	0.637681	2.88675	0.422365	3.66752	1.50979	0.985714	0.200197	1.01931	0.0986364	0.967043	1.04348	0.18735	1.05632	0.235734	0.987847	1.45455	1.64957	1.57333	1.85324	0.924499						Op0214r_1	NA	Q1LQD7 UPF0176 protein Rmet_0753
1085	5UTR_0753	CP000352	Rmet_0753		1715.33	214.964	96	AST_823990+2	; FREE; SenseCross_0748	414.333	49.5412	4.13998	0.20307	5.0449	0.422365	3.66752	0.480793	0.841042	0.542911	1.01931	0.0986364	0.82511	0.688302	1.34885	1.05632	0.235734	0.651606	2.20478	2.0234	1.57333	1.85324	1.40135	0.43854	2.15868	0.781373	1.97867	0.561242	Op0214r_1	NA	Q1LQD7 UPF0176 protein Rmet_0753
1086	NPKM_0753	CP000352	Rmet_0753		186.667	1.1547	96	AST_823990+2	; FREE; SenseCross_0748	414.333	49.5412	0.450523	0.675	3.77095	0.422365	3.66752	1.59814						1.05714	0.512572	1.05632	0.235734	1.00078	1.27249	1.79788	1.57333	1.85324	0.808784	0.980072	0.194788	0.781373	1.97867	1.25429	Op0214r_1	NA	Q1LQD7 UPF0176 protein Rmet_0753
1087	NPKM_0754	CP000352	Rmet_0754	dnaE	188.333	6.4291	57	AST_829660-2	; FREE	0.666667	0.57735	282.5	1.14513	1.24629	90	14.1847	0.0127237	1.03009	0.514605	0.5	0.288675	2.06018	1.08319	1.72638	1.5	0.57735	0.722124	0.924266	0.764592	2.83333	4.64519	0.326211	1.01203	0.338558	261	14.1033	0.0038775	Op0215f_1	GIP-REP-DNA_Pol	Q1LQD6 DNA polymerase III, alpha subunit
1088	NPKM_0755	CP000352	Rmet_0755		155.333	4.93288	39	AST_833309-2	; FREE	1.66667	0.57735	93.2	1.08584	0.544524	0.6	0.42265	1.80973	1.03433	0.307291	0.4	0.866025	2.58584	1.09442	1.13406	17.6	5.99001	0.062183	0.964427	0.212955	31	5.59816	0.0311105	1.02075	0.188169	47	11.5331	0.021718	Op0215f_1	NA	Q1LQD5 Glycosyl transferase, group 1
1089	3UTR_0756	CP000352	Rmet_0756		9	1	109	AST_823990+2	; FREE; SenseCross_0748	414.333	49.5412	0.0217216	0.555556	2	0.422365	3.66752	1.31534	1.69841	1.42896	1.01931	0.0986364	1.66624	0.740741	0.923169	1.05632	0.235734	0.70125	1.6	1.5	1.57333	1.85324	1.01695	1.18182	0.411985	0.781373	1.97867	1.51249	Op0216r_1	NA	Q1LQD4 Glycosyl transferase, family 2
1090	5UTR_0756	CP000352	Rmet_0756		21	3.60555	109	AST_823990+2	; FREE; SenseCross_0748	414.333	49.5412	0.0506838	0.968254	0.0871801	0.422365	3.66752	2.29246	0.814815	0.773503	1.01931	0.0986364	0.79938	1.55556	1.33529	1.05632	0.235734	1.47262	1.04918	0.127756	1.57333	1.85324	0.666852	0.401869	2.94835	0.781373	1.97867	0.514311	Op0216r_1	NA	Q1LQD4 Glycosyl transferase, family 2
1091	NPKM_0756	CP000352	Rmet_0756		86.3333	6.80686	109	AST_823990+2	; FREE; SenseCross_0748	414.333	49.5412	0.208367	0.764479	1.82104	0.422365	3.66752	1.80999	0.965251	0.255542	1.01931	0.0986364	0.946967	0.96139	0.352636	1.05632	0.235734	0.910135	1.21212	1.75781	1.57333	1.85324	0.770416	1.052	0.497009	0.781373	1.97867	1.34635	Op0216r_1	NA	Q1LQD4 Glycosyl transferase, family 2
1092	NPKM_0757	CP000352	Rmet_0757	msbA	102.333	3.21455	46	AST_835703-2	5UTR_0756; FREE; SenseCross_0756	42.6667	5.50757	2.39844	0.654723	6.77591	0.632812	2.16402	1.03462	1.02932	0.255985	0.882812	0.554357	1.16595	1.17915	3.46159	0.6875	1.3963	1.71513	1.59204	4.23287	1.14815	0.656712	1.38662	1.06329	0.550489	0.831858	1.13226	1.27821	Op0217f_1	NA	Q1LQD3 Lipid A export ATP-binding/permease protein msbA
1093	3UTR_0758	CP000352	Rmet_0758		28.6667	3.05505	134	AST_837989-2	NPKM_0759; FREE	2	0	14.3333	0.581395	1.69097				1.09302	0.581914				1.16279	0.599762				0.7	0.897831				0.840426	1.38535				Op0217f_1	NA	Q1LQD2 Uncharacterised peroxidase-related
1094	NPKM_0758	CP000352	Rmet_0758		145.333	5.50757	134	AST_837177-2	; FREE	3	0	48.4444	0.649083	2.41263	1.22222	0.57735	0.531068	1.09862	0.698551	0.555556	2.3094	1.97752	1.21789	4.86613	0.444444	2.88675	2.74025	1.18375	0.978575	0.818182	0.309401	1.4468	1.03758	0.319199	1	0	1.03758	Op0217f_1	NA	Q1LQD2 Uncharacterised peroxidase-related
1095	3UTR_0759	CP000352	Rmet_0759		1	0	75	AST_823990+2	; FREE; SenseCross_0748	414.333	49.5412	0.00241352											0.666667	0.57735	1.05632	0.235734	0.631125											Op0218r_1	NA	Q1LQD1 Putative lipoprotein
1096	NPKM_0759	CP000352	Rmet_0759		3.33333	0.57735	75	AST_823990+2	; FREE; SenseCross_0748	414.333	49.5412	0.00804505	1.1	0.288675	0.422365	3.66752	2.60438	0.9	0.211325	1.01931	0.0986364	0.882952	0.8	0.57735	1.05632	0.235734	0.75735	0.545455	1.05662	1.57333	1.85324	0.346687	0.666667	1	0.781373	1.97867	0.853199	Op0218r_1	NA	Q1LQD1 Putative lipoprotein
1097	NPKM_0760	CP000352	Rmet_0760	phnM	3.33333	0.57735	39	AST_823990+2	; FREE; SenseCross_0748	414.333	49.5412	0.00804505	1.4	1.1547	0.422365	3.66752	3.31467	0.9	0.57735	1.01931	0.0986364	0.882952	1.3	0.866025	0.00724055	8.13857	179.544	0.5	2.02073	0.0114286	10.3492	43.75	1.11111	0.57735	0.781373	1.97867	1.422	Op0218r_1	NA	Q1LQD0 Amidohydrolase 3
1098	NPKM_0761	CP000352	Rmet_0761	phnL	3	1	21	AST_823990+2	; FREE; SenseCross_0748	414.333	49.5412	0.00724055	1.55556	1.05662	0.00724055	8.13857	214.84	1.11111	0.211325	0.00563154	8.2205	197.302	1.22222	0.42265	0.00321802	8.24046	379.806	0.571429	1.73205	0.777778	0.42265	0.734694	1	0	0.857143	0.57735	1.16667	Op0218r_1	EIP-TRA-ABC	Q1LQC9 Phosphonate C-P lyase system, PhnL
1099	NPKM_0762	CP000352	Rmet_0762	phnK	2.66667	0.57735	16	AST_840967+2	; FREE	2	0	1.33333	1.625	1.44338	0.5	1	3.25	1.25	0.57735	1	0	1.25	1.375	0.57735	0.666667	1.1547	2.0625	0.461538	4.04145	2.33333	0.845299	0.197802	0.9	0.57735	0.666667	0.42265	1.35	Op0218r_1	EIP-TRA-ABC	Q1LQC8 Phosphonate C-P lyase system, PhnK
1100	NPKM_0763	CP000352	Rmet_0763	phnJ	3.33333	0.57735	9	AST_841925+2	; FREE	4.66667	0.57735	0.714286	1.9	2.59808	0.785714	0.866025	2.41818	1.1	0.288675	0.785714	0.866025	1.4	1	0	0.642857	1.05662	1.55556	0.526316	2.59808	0.727273	0.866025	0.723684	1	0	0.636364	1.1547	1.57143	Op0218r_1	NA	Q1LQC7 Phosphonate metabolism PhnJ
1101	NPKM_0764	CP000352	Rmet_0764	phnI	3.33333	0.57735	27	AST_842535+2	; FREE	1	0	3.33333	1.7	1.34715	1.33333	0.57735	1.275	1	0	1.33333	0.57735	0.75	1.2	0.42265	0.666667	0.57735	1.8	0.529412	1.2376	1.25	0.288675	0.423529	0.9	0.211325	1.5	0.42265	0.6	Op0218r_1	NA	Q1LQC6 Phosphonate metabolism
1102	NPKM_0765	CP000352	Rmet_0765	phnH	1	0	16	AST_842535+2	; FREE	1	0	1	2.66667	2.88675	1.33333	0.57735	2	1.33333	0.57735	0.666667	0.57735	2	2	1	0.333333	1.1547	6	0.375	1.05662	0.75	0.211325	0.5	0.75	0.57735	0.5	0.288675	1.5	Op0218r_1	NA	Q1LQC5 Phosphonate metabolism
1103	5UTR_0766	CP000352	Rmet_0766	phnG	1	1	14						3.66667	1.2376		11.6559		0.6	0.42265	1	0	0.6	0.666667	0.211325		7.81474		0.363636	1.34715									Op0218r_1	NA	Q1LQC4 Phosphonate metabolism PhnG
1104	NPKM_0766	CP000352	Rmet_0766	phnG	1.66667	0.57735	14	AST_844136+2	; FREE	1	1	1.66667	1.2	0.57735	0.333333	0.42265	3.6						0.6	0.42265	0.333333	0.42265	1.8	0.5		1	0	0.5	1	0	1	0	1	Op0218r_1	NA	Q1LQC4 Phosphonate metabolism PhnG
1105	5UTR_0767	CP000352	Rmet_0767	phnF	14	2.64575	30						1.19048	0.269907				0.857143	0.548584				0.619048	0.694537		2.83683		0.54	0.830249				0.472222	4.01517				Op0219f_1	NA	Q1LQC3 Transcriptional regulator, GntR family
1106	NPKM_0767	CP000352	Rmet_0767	phnF	28	4	30	AST_844598-2	; FREE	0.666667	0.57735	42	0.964286	0.166667	11	5.7735	0.0876623	0.940476	0.274048	8	4.04145	0.11756	1.03571	0.174458	6.5	1.74199	0.159341	0.814815	1.25	0.727273	1.1547	1.12037	1.02532	0.216333	1.0625	0.19245	0.965004	Op0219f_1	NA	Q1LQC3 Transcriptional regulator, GntR family
1107	NPKM_0768	CP000352	Rmet_0768	phnM	20.6667	1.52753	25	AST_845509-2	; FREE	1.66667	0.57735	12.4	2.03226	6.04768	0.4	0.866025	5.08065	1	0	1.2	0.57735	0.833333	1.17742	0.77322	0.2	1.1547	5.8871	0.396825	6.20662	2	0.57735	0.198413	1.06452	0.41368	0.166667	2.88675	6.3871	Op0219f_1	NA	Q1LQC2 Amidohydrolase 3
1108	NPKM_0769	CP000352	Rmet_0769		15	1	13	AST_846702-2	; FREE	1	1	15	1.84444	2.5125	0.666667	0.211325	2.76667	1.15556	1.47927	1.33333	0.211325	0.866667	1.31111	1.03431	2	0.5	0.655556	0.433735	2.34278	2	0.57735	0.216867	0.961538	0.316725	0.5	0.57735	1.92308	Op0219f_1	NA	Q1LQC1 Putative uncharacterized protein
1109	3UTR_0770	CP000352	Rmet_0770	phnN	12.6667	1.1547	75	AST_847991-2	NPKM_0771; FREE; SenseCross_0771	2	1	6.33333	1.47368	1.85393	4.83333	4.86047	0.3049	1.13158	0.721688				0.736842	0.96225	2.16667	0.923169	0.340081	0.5	2.02975				0.883721	0.96225				Op0219f_1	MET-CAH-PP_KDPG	Q1LQC0 Phosphonate metabolism, 1,5-bisphosphokinase (PRPP-forming) PhnN
1110	NPKM_0770	CP000352	Rmet_0770	phnN	20	1	75	AST_847562-2	; FREE	4.33333	1.1547	4.61538	1.61667	4.00216	0.846154	0.3849	1.91061	1.1	0.666667	0.769231	0.433013	1.43	1.23333	1.51433	0.769231	0.57735	1.60333	0.505155	4.43313	0.818182	0.42265	0.617411	0.984848	0.105662	1.1	0.19245	0.895317	Op0219f_1	MET-CAH-PP_KDPG	Q1LQC0 Phosphonate metabolism, 1,5-bisphosphokinase (PRPP-forming) PhnN
1111	3UTR_0771	CP000352	Rmet_0771	phnO	4	1.73205	81	AST_844313+2	5UTR_0767; FREE; SenseCross_0767	18.3333	1.52753	0.218182	2.33333	1.84752	1.6	2.71999	1.45833	1.125	0.211325	0.781818	1.4913	1.43895	0.583333	0.511314	1.07273	0.329695	0.543785	0.428571	2.47521	0.477273	3.60898	0.897959	0.363636	2.02073	1.18605	1.2376	0.306595	Op0220r_1	NA	Q1LQB9 GCN5-related N-acetyltransferase
1112	NPKM_0771	CP000352	Rmet_0771	phnO	2.66667	0.57735	81	AST_844313+2	5UTR_0767; FREE; SenseCross_0767	18.3333	1.52753	0.145455	4.625	4.59251	1.6	2.71999	2.89063	1.83333	1.1547	0.781818	1.4913	2.34496	1.25	0.57735	1.07273	0.329695	1.16525	0.540541	2.69216	0.477273	3.60898	1.13256	1.11111	0.211325	1.18605	1.2376	0.936819	Op0220r_1	NA	Q1LQB9 GCN5-related N-acetyltransferase
1113	NPKM_0772	CP000352	Rmet_0772		0.333333	0.57735	12	AST_844313+2	5UTR_0767; FREE; SenseCross_0767	18.3333	1.52753	0.0181818	13	1.90035	0.0545455	11.3473	238.333	3	0.42265	0.0545455	11.3473	55	1	0	0.0545455	6.85783	18.3333	0.307692	1.42526	2.33333	2.3094	0.131868	0.333333	0.42265	17	16	0.0196078	Op0220r_1	NA	Q1LQB8 Putative uncharacterized protein
1114	NPKM_0773	CP000352	Rmet_0773	phnE	1.66667	0.57735	32	AST_849690+2	; FREE	1.66667	0.57735	1	5.4	4.64915	1.2	0.144338	4.5	1.2	0.57735	0.8	0.288675	1.5	1	0	1	0	1	0.259259	4.2265	1.16667	0.144338	0.222222	1		1.25	0.19245	0.8	Op0220r_1	EIP-TRA-ABC	Q1LQB7 Phosphonate uptake transporter
1115	NPKM_0774	CP000352	Rmet_0774	phnD	1	0	16	AST_850742+2	; FREE	1	0	1	11.6667	3.49149	1	0	11.6667	1.33333	0.57735	0			1.33333	0.57735	0			0.228571	2.4777	0	1		0.75	0.57735		0.57735		Op0220r_1	EIP-TRA-ABC	Q1LQB6 Phosphonate-binding periplasmic protein
1116	5UTR_0775	CP000352	Rmet_0775	phnC	4.66667	1.52753	20	AST_851220+2	; FREE; SenseCross_0776	2.66667	0.57735	1.75	1	0	1.125	0.57735	0.888889	0.928571	0.158362	0.375	2.88675	2.47619	0.285714	1.58362				0.428571	1.6906	0.555556	2.3094	0.771429	0.538462	1.73205				Op0220r_1	EIP-TRA-ABC	Q1LQB5 Phosphonates import ATP-binding protein phnC 1
1117	NPKM_0775	CP000352	Rmet_0775	phnC	6	1	20	AST_851220+2	; FREE; SenseCross_0776	2.66667	0.57735	2.25	7.77778	5.02393	1.125	0.57735	6.91358	1.05556	0.0947882	0.375	2.88675	2.81481	0.777778	0.845299	0.375	1.05662	2.07407	0.207143	4.48523	0.555556	2.3094	0.372857	1.52632	1.07737	2.66667	2.88675	0.572368	Op0220r_1	EIP-TRA-ABC	Q1LQB5 Phosphonates import ATP-binding protein phnC 1
1118	5UTR_0776	CP000352	Rmet_0776		2.66667	0.57735	19	AST_852202-2	; FREE	2.66667	1.52753	1	0.375	1.05662	8	6.1101	0.046875	0.714286	0.57735	0.25	0.950175	2.85714	0	4.6188				2	0.5	0.0625	9.50175	32	1		1.5	0.211325	0.666667	Op0221f_1	NA	Q1LQB4 Major facilitator superfamily MFS_1
1119	NPKM_0776	CP000352	Rmet_0776		2.33333	0.57735	19	AST_852202-2	; FREE	2.66667	1.52753	0.875	1.14286	0.288675	8	6.1101	0.142857	0.375	2.88675	0.25	0.950175	1.5	0.714286	0.57735	0.25	0.950175	2.85714	0.875	0.288675	0.0625	9.50175	14	1	0	1.5	0.211325	0.666667	Op0221f_1	NA	Q1LQB4 Major facilitator superfamily MFS_1
1120	3UTR_0777	CP000352	Rmet_0777	bcr	11	2.64575	145	AST_862577-2	5UTR_0785; FREE; SenseCross_0785	162.333	16.1658	0.0677618	0.787879	0.493575	0.880903	0.743171	0.894399	0.515152	1.65472	0.903491	0.592783	0.570179						0.884615	0.27707	0.958042	0.219905	0.923358	2.17647	3.849	1.00455	0.0378051	2.16662	Op0221f_1	NA	Q1LQB3 Drug resistance transporter Bcr/CflA subfamily
1121	NPKM_0777	CP000352	Rmet_0777	bcr	1.33333	0.57735	145	AST_853718-2	; FREE	1.33333	0.57735	1	1	0	1.25	0.288675	0.8	1.5	1.1547	1.5	1.1547	1	0.75	0.57735	1.25	0.288675	0.6	0.75	0.57735	0.8	0.288675	0.9375	0.666667	1.1547	0.5		1.33333	Op0221f_1	NA	Q1LQB3 Drug resistance transporter Bcr/CflA subfamily
1122	3UTR_0778	CP000352	Rmet_0778	rng	30.3333	2.51661	76						0.967033	0.104045				1.01858	0.209446	0.363636	1.34715	2.80108	0.736264	1.13865				0.965909	0.0919072				1	0				Op0222r_3	GIP-TL-Ass	Q1LQB2 RNAse G
1123	NPKM_0778	CP000352	Rmet_0778	rng	107.667	5.50757	76	AST_855994+2	; FREE	3.66667	0.57735	29.3636	1.82353	2.84502	0.727273	0.866025	2.50735	0.747253	1.89575				1.1517	1.79229	0.454545	1.73205	2.53375	0.682513	2.2023	0.75	0.42265	0.910017	1.06687	0.724336	2	0.7698	0.533435	Op0222r_3	GIP-TL-Ass	Q1LQB2 RNAse G
1124	NPKM_0779	CP000352	Rmet_0779	maf	155.667	12.5831	25	AST_856728+2	; FREE	1	0	155.667	1.63812	1.92665	2	0.5	0.819058	0.957173	0.214339	1.33333	0.218218	0.71788	0.817987	1.21244	0.666667	0.57735	1.22698	0.700654	1.49586	1.5	0.333333	0.467102	0.993289	0.031497	0.5	0.316725	1.98658	Op0222r_2	DIV-Division	Q1LQB1 Maf-like protein Rmet_0779
1125	NPKM_0780	CP000352	Rmet_0780		107.667	3.51188	12	AST_857019+2	; FREE	4.66667	0.57735	23.0714	0.780186	2.46665	1.07143	0.211325	0.728173	1.11765	1.40437	0.785714	0.866025	1.42246	1.20433	1.67671	0.857143	0.288675	1.40506	1.19048	0.754165	0.6	1	1.98413	0.919668	0.809829	1	0	0.919668	Op0222r_2	NA	Q1LQB0 UPF0247 protein Rmet_0780
1126	NPKM_0781	CP000352	Rmet_0781		122.667	5.85947	23	AST_857918+2	; FREE	2	1	61.3333	0.82337	1.57042	0.333333	0.845299	2.47011	0.994565	0.0457333	1	0	0.994565	1.10326	0.683881	0.666667	0.42265	1.65489	1.09901	0.620247	3	0.845299	0.366337	1.04098	0.307359	0.5	1	2.08197	Op0222r_2	NA	Q1LQA9 Iojap-related protein
1127	NPKM_0782	CP000352	Rmet_0782	nadD	187.333	10.0167	18	AST_858937+2	; FREE	1.66667	1.1547	112.4	0.772242	2.12979	0.4	0.57735	1.9306	1.09431	0.732346	0.4	0.57735	2.73577	1.04093	0.445018	0.8	0.19245	1.30116	1.07373	0.327571	2.5	0.866025	0.429493	0.921951	0.609007	2	0.57735	0.460976	Op0222r_1	MET-COF-NicAm	Q1LQA8 Nicotinate-nucleotide adenylyltransferase
[truncated: 9,052 more rows]

## Sheet: Up-regulated 
In the comparison M_0 for C. metallidurans CH34, all regions containing up-regulated sense signals (Q>2, NPKM, 3UTR and 5UTR signals) and up-regulated anti-sense transcripts are listed with the number of signals,
those up-up, up-down, up-not regulated and the names of the genes that were up-up-regulated.
[truncated: 1,264 more rows]

## Sheet: Transport
The transportome of C. metallidurans and ist changes. The genes are listed with the mean NPKM value of the sense, antisense transcript and the ratio S/AS of both values.
[truncated: 112 more rows]

[truncated: 1 more sheets: ASTs]
