# Supplementary material for: Antisense transcription is associated with expression of metal resistance determinants in Cupriavidus metallidurans CH34
Source: Metallomics. 2024 Nov 19;16(12):mfae057. doi: 10.1093/mtomcs/mfae057 (PMC11647585; doi:10.1093/mtomcs/mfae057)
Supplement: mfae057_Supplementary_Files [file mfae057_supplementary_files.zip › Suppl_data_SupplMaterialM3.xlsx]

## Sheet: Legend
The files gives for the chromosome, chromid and the plasmids the name of the possible Rho utilization site, the start and stop position, the DNA strand, the C/G ratio of the DNA sequence and the DNA sequence.
The prediction gives for a given 78 bp DNA sequence several scores between 6 and 15. For each sequence, the maximum values of these scores for the respective DNA sequence is given.

## Sheet: Chromosome
Name	Start	Strand	Stop	C/G	Score	Sequence
RTS_000012+2	88	+	166	1.2	10	CACTTAGAAGAACACATGCAAGATTTCTGGCAGGCAGCAGCCGCGCAACTCGAGCGCGAACTGACGCCGCAACAGTTC
RTS_000022+2	320	+	398	1.27273	10	TTAGCGTTCACTTCGTGCTCGACCCCGCTGCATCGGGGCGCGCGGCCGCATATACCCAGCAAGCAATGCAACAGGGCC
RTS_000032+2	593	+	671	1.24	14	CGGGTGGACAAACGCCCTATTCCCAGTCGCAGCAGTCCGCGCAGGGACGCGGCGCGGCACCCACCGGGCATCCGCTTC
RTS_000042+2	827	+	905	1.52381	0	CGCGCCTGAACCCGATCCTGACGTTCGACAACTTCGTCACCGGCAAGGCCAACCAGCTCGCGCGTGCCGCGGCGATCC
RTS_000052+2	1076	+	1154	1.21053	9	CCTACCAGCGCAAGGCGTTCGACGAGTTCAAGCGCTATTACCACTCGCTGGACCTGCTGCTGATCGATGATATTCAGT
RTS_000062+2	1465	+	1543	1.09524	9	ATCCTGGCGTTCTCGAACTTCCATGGCAAGGACATCACGATCGATGTCACGCGTGAAGCGCTGAAGGACCTGCTGACC
RTS_000072+2	1731	+	1809	1.08696	10	GCGCGATCACACCACGGTGCTTCACGCCGTGCGCAAGATTGCCGAAGAGCGTAGCAAGGACGCGCAGCTCAATCACGA
RTS_000082+2	2079	+	2157	1.58824	10	ACGCCGTGCCGGGTTCGCCCCGCTTCACCGCAGCGGCTTATCCTTGGTACAATGCGACATTAACTCCTTGATTCCTAA
RTS_000092+2	2312	+	2390	1.93333	10	GCCAACCTGCTGATTCGCAAGTCCGGCTCGAACGTATCCTTCCTCTCGACCGACATCGAGATCCAGATCACGACCCAT
RTS_000102+2	2559	+	2637	1.3	9	AAGAATTCCCGACCGTTGCCGAAGCCGCCGAATTCAACGCCAGCGTGAGCCTGCCGCAGAAGACGTTCAAGCATCTGC
RTS_000112+2	2856	+	2934	1.41176	10	AAGACACCGATGATCCCGTGCAGGTGCAACTGGCCGCCAATCAGGTCAAGTTCACCTTCGCCAATATCGAACTGATCA
RTS_000122+2	3290	+	3368	1.5	12	GAAGACGACAACTTCAAGTATGTCGTCATGCCGATGCGCATTTGATGGCCACCATCAGACGCCATCCAGACCACAATC
RTS_000132+2	3598	+	3676	1.22727	12	GTACGCAAGCGTCCCGGCATGTACATCGGCGATACGTCCGACGGCACCGGCTTGCACCACCTCGTGTTCGAGGTACTC
RTS_000142+2	4108	+	4186	1.44444	13	CACTTCCTGGCCGACGAGGAAATCTTCACGAACGTCGAGTTCCACTACGAAGTGCTGTCCAAGCGCATCCGCGAACTC
RTS_000152+2	4386	+	4464	1.33333	11	CTACAACGAGCAGGTGCTCTGCTTCACGAACAACATTCCGCAGCGTGACGGCGGTACCCACCTGACCGGCTTGCGCGC
RTS_000162+2	4617	+	4695	1.08696	10	CAAGCTCGTTTCCTCCGAAGTGCGCCTGCCTGTGGAAGAGCTCGTCGGCAAGGCGCTGACCGACTTCCTGCTGGAAAC
RTS_000172+2	4878	+	4956	1.20833	7	TGACTCCGCAGGCGGCTCCGCCAAGCAGGGCCGCGACCGCAAGTTCCAGGCGATCCTGCCGCTCAAGGGCAAGATCCT
RTS_000182+2	5116	+	5194	1.55556	9	CACATCCGCACACTGCTGCTGACGTTCTTCTATCGCCAGATGCCGGACATCATCGAGCGCGGCTACGTGTACATCGCC
RTS_000192+2	5385	+	5463	1.19231	9	CCGCCTGTCGCGCATCGTCGATGTGGACGCGCTACGCGCGATCGCCGACGGCGTGGCGCTCGACCTCGACAACGCCGC
RTS_000202+2	5657	+	5735	1.59091	13	ACTTCGTCCACGGCGCCGACTACGCGGCACTCGCCCGCGCGGCCACGACCTTCCAGGGCCTGATCCCGGACGGCACCA
RTS_000212+2	5886	+	5964	1.55	10	AACCACGCTCGACGTCACGCAGCGCCGCCTGCTGAGGGTCCAGATCGAAGACGCCATCGCCGCCGACCAGATCTTCAC
RTS_000222+2	6246	+	6324	1.65	14	CACAAGATCCGAGGCGGTCTGCTTCACCCTCACCGCGCACGCGGCGGCCGCCTAACCTCGCTTGCGCGCCCAGATAAC
RTS_000232+2	6508	+	6586	1.10526	8	CGACTTGATCGAGTGACAAATTGGACGTATCGCTCACCCCGGCATTTGTTAGGCCAGTAGCAACAAGCTAGTCCGACT
RTS_000242+2	6829	+	6907	1.92857	11	CGATACCACAACCATCTGATGCCCCACTACGATGACCAAGATTATTCCTTTTGATGCCCTCGCGACGGCCGATCTCGT
RTS_000252+2	7366	+	7444	1.23529	10	ATTCCAAAATTATCGCGCTGTCTTTACGATCCTAAACGCGCCTGTGTTGAGCCGTGCTTGGATCAACGATCTCAAGGC
RTS_000262+2	7851	+	7929	1.41176	9	CGCGTTTAATCTCGCGTATTCGCCATCGGCAGTTTGGCGTTCTTGTCACAACCTCAGTGATTGCCTCCCAGGCTTACA
RTS_000272+2	8111	+	8189	1.2381	7	GCCACTGGGCGAAGCTATGTCCGGCGACGATCCGGGTCACCCCACAGCCTTATGACAAGGCTCTGGCAGCTATTCCAT
RTS_000282+2	8352	+	8430	6.66667	14	CCAACATCCCCCCCTCAAGCCGCAAACCGCCTCCGTCCCTCCGACCAAGTCTCCATCACCTTCAACTTACCAATCTCC
RTS_000292+2	9103	+	9181	1.33333	11	ACCAGAACTTGATGCCGTGTAGCCGGAAGCGATCTGTGCCGGCGCCCGGCTTGATGCCTCGCTCTACCCAGCCATCCA
RTS_000302+2	9402	+	9480	1.03704	12	CCTTCCTCGAGCCGGCCGGTTAGTTCGCCCTTGTCGTCGCGGACAAAGCGGCCCTGGGCCGGGTTCGGCGTATCGCGC
RTS_000312+2	9825	+	9903	1.25	9	CCACGGAACTGCGCGACCGCATCCATCGAGCCAACGGCAACGATGCGGCCATCGCGCACGGCCAGGGCCTTGGCCGTT
RTS_000322+2	10069	+	10147	1.09091	8	ACGCGCGCGCGAGCAGGACTGCTGCACCACCAGGACTGCAGTAGAAGCACATGTGGTTACCCCATCGTTATCGTTGCT
RTS_000332+2	10300	+	10378	1.44444	10	CACTATCGGTCATGTCAGCAGACTGAGACATCCCAAGGCTGAACACCGCGACCAGCACGCAACCGATGCCGATGATCT
RTS_000342+2	10548	+	10626	1.34783	9	ACCGCGTTGCCGGAGAGCGCGTGCATCCACGGCATCTCGAAGCCGGCCGGTATCACCGCCACCGCGAGTCCGAACACC
RTS_000352+2	10782	+	10860	1.25	8	ACACCGGCAGCCGCCAATGCGATGGCCAGCAACACGGCGCGTCGCGGCCGCTCGCCAAGCACCATGATGGCGATTGCC
RTS_000362+2	11083	+	11161	1.17391	10	TGAACGGTGGCAGGCCCGCGGCCACGATCTTGCTGGCCACCACGGTGCTGCCGACCGTAATCATCGCCAGCGTCAAAT
RTS_000372+2	11631	+	11709	1.08333	8	TCCGAGCGGGTCTGCCCATGCATCGTGTCGGCCAGCAAGGTGAGCAGCAATTCCTCGCGCAGCACCGAGGCATGTTCC
RTS_000382+2	11906	+	11984	1.29167	10	CACTTCGCCAGGGTTGACCGTGATCGTGTCGCCGGGGCCGGCCTCCACGATCCCCTGCCCGCTGGCCGATCTTTGCGC
RTS_000392+2	12205	+	12283	1.45	13	TACAGCAGCGCTACCGGCACGCTGACGATCAGGCATGCACCCATCAGCGAGCCCCAGAAATAGACGTCGCCGCGCACA
RTS_000402+2	12437	+	12515	1.66667	10	CGCCAAAGCGGCTCATGCCATCCATCATCGCGGCTTCCTCGATGTCCCGGGGCACCGCCTTGAAGAAGCCCATCATCA
RTS_000412+2	12939	+	13017	1.63636	10	CGCCAACGTGGCGAACACCGCTACCCACGCGCAGCGTGCGGGCCAGCGCGACCCGAGCCACGCCAGCTTCCAGCCTCC
RTS_000422+2	13261	+	13339	1.47619	10	CAACAGGGCCACCAGCATGACCGGCATCAGCAACGGCACGTCGATCCTGAACAGCCGCCGCCAGAAGCCTGCGCCGTC
RTS_000432+2	13538	+	13616	1.4	10	ACCGGGTCGAAGATCCACAACCAGCCAATCGATCCCAGCGAGATCGGCGCCACCCATGGCAACAGGATCAGCAGTCGC
RTS_000442+2	13911	+	13989	1.26087	11	CATCCGGCGTATCCGACGTCTCGTGGTCCGGTCTGCCAAGGGTGGCCGATAGCGCGCTCATGTCACGCCTTCCGCCAC
RTS_000452+2	14139	+	14217	1.08696	8	GCCGTACACGAGCCGGTCCGCGCCCAGGTTTTCGATGCGAGTGATGTCCAACGGAAACCGTTCCAACGATGCATCGGC
RTS_000462+2	14524	+	14602	1.03846	10	AGCGGTTCATCGAGCAGGAATGCAACGGGGTCGCGCACGACAGCACGCGCAAGCGCCACGCGTTGACGTTCGCCGCCC
RTS_000472+2	14797	+	14875	1.29167	12	AGCCCCGTGACGATGCGCCCGCTCACCAGCACATCGCCGGAGGTCGGCGTCTCGAGTCCCGCGATCATGCGCAGCAGC
RTS_000482+2	15025	+	15103	1.52632	15	CTATACCAGCCCCCTCGCCTTCCATTTTGCGAAGATCCGCTTGCAAGCGTTCTCGGCATCGCGGATGGCGTCCTCCGG
RTS_000492+2	15365	+	15443	1.15	13	TAGTCGACGAGGAACTGCTTCGCGCCGGCAATGTTCTCGGCGAATTTCCAGATCACGTAGCAGTCCATCACGTGTTCC
RTS_000502+2	15642	+	15720	1.20833	7	CTCGCACGTACTTGACGGCCTCGAGCGTGCCGGGCGAGTTCAGCACGACATTGCCGCGCATGTCCTGCACGGCGCCAC
RTS_000512+2	15961	+	16039	1.13636	9	AACCGCCAGGTCCACGGGCTTGCCATGCTTGCGCTGGCATTCCTCGTAGATGTCGCGATGATCGATGACCTGGTCCTC
RTS_000522+2	16211	+	16289	1.03704	12	CCCGGCACGAAATGGTTCCACTGAAGAATCCTGAGCGTATGCCTGGCCGCCGCGTGCGCGGCACCGGGGCGCGCCAGC
RTS_000532+2	16604	+	16682	1.33333	14	GCCTAGCGCGGGCCTAGTACAAGCCCGGCAACATGCGCCACGTACGTGCGCAGTACTGTTCGTACTCGACCCCGAACT
RTS_000542+2	16877	+	16955	1.24	9	CCACGAGCCCGCTGAAACGCCGGCCCAGCACGAAGACGGGCCAGAGCCGCAGCGCGCCGCCGGCGACAAACAGGAACA
RTS_000552+2	17132	+	17210	1.5	10	CCATCACCAGCGTCGCAACGACTGCCAGCGTGCGCGCGGTATCGGCGAAGTACGCCGTGATACCACCCCATCCGAACA
RTS_000562+2	17388	+	17466	1.92308	13	ACAATACATGCCTGTCAGCGACATCCACATTGCATTCACAATGGCTCTCATCGATATCAGCAATCTCCAGCAAGCGGC
RTS_000572+2	17616	+	17694	1.22727	9	CGCGCACGTCGAGCAGGAACTGGCCGATATCACCATCTACCTGACGCAGCTCGTGACCGCGCTTGGCGTCGATCTCGA
RTS_000582+2	17850	+	17928	1.2	8	ACTTCCTCCACCAATCCTCGCGGAGATCGGGTCATGGCGGTTACCAGACAGGGCAAGTCGGCGAGCAACATCCATATT
RTS_000592+2	18079	+	18157	1.26087	11	CGAACTGGCGCGACGCCACGCCCGATGGCTTCGTCTTCTCGGTCAAGGCTTCGCGCTTTGCGACCAATCGCCGCGTGC
RTS_000602+2	18384	+	18462	1.55556	9	GCGCGCAAGTTCAAGGCGGCCACCGTCTTCACCGACTCACCGAAGTTTCCGTCGTTCGCTGATCTCACTTCGGACTTC
RTS_000612+2	18837	+	18915	1.875	11	TGTCTCTGCCATGCGCGTCACCAAGTTCTCCGCATCGATTCCGCTTTCGACCGGCACACTGTTTTCCGCGCTTCCGCT
RTS_000622+2	19065	+	19143	1.16	7	CCTGCTCCATCATCTCGATCCGCGCCGGTTCGATGTGCAGGCGCTGGTGCTCTGCCCGACGCGCGAGCGCGTGCAGCA
RTS_000632+2	19305	+	19383	1.13043	12	CAGCCTCGATCTGCGCGCGATCGGCATCCTGGTGATCGACGACGCCGAATCGATGCTCGACCTCGGACTTGTCGACGA
RTS_000642+2	19741	+	19819	1.25	12	CTGGAAAGCAAGGCAAATCAGGCGATCTTCAGCATTCCTCCCACGGCGACGGTCTATGCTGCGCTGCAACTCATGGCC
RTS_000652+2	20068	+	20146	1.52941	13	ATCTCGATCGGTGACCTCGTGAACGACATCATCAGCGAGCAGCGCTTCACCATCGAGCAACTGGAGCACTACATCCAC
RTS_000662+2	20354	+	20432	2.5625	13	CCCTCCCTCCCCGCATGTCGTCGACCGCCCCCGCCAGCCAGTCCACCGCAGAGGCCCTAGAGGCCACAGCTTCCCTCC
RTS_000672+2	20618	+	20696	1.08333	11	CCACGCCGCTGTACGGCAAGCTGTCCGACAGTTTCGGGCGTCGCCGTCTGCTGATGGTGGCGATCTCGCTGTTCATCC
RTS_000682+2	20972	+	21050	1.11111	12	CCATGTGCTATCGCGGGCTCGCGCATCTGAAGCCGCGCGGCGGCCGGCCCCAGGTCGATTGGCTAGGCGCCCTGCTCC
RTS_000692+2	21249	+	21327	1.66667	11	CGCATCGGCGCTGGCCGCGCTCAATATCTTCCTGTGCATCTTCGCCCTGCCCCTGCATTTCCAGCTTGTTCGTGACGC
RTS_000702+2	22014	+	22092	2.38462	16	TAGACTTCCTTGCACCTAAAGTCACTCCTCAAGCCACCGGAGCCCCGATTCATGTCCCGCCAACGTACCCTGGAATCC
RTS_000712+2	22300	+	22378	1.13043	8	TCGTGAACACGGCCAGCTATTGCGGCTTCACGCCGCAGTACGAGGGCCTTGAGGCGCTCTACGCCAAGTACCGCGAAC
RTS_000722+2	22573	+	22651	1.09524	10	ACTTCTACAAGTACCTGATCGACCGCAAGGGGCAGGTCATCGGCAGCTACAACAGCATGGTCAAGCCGGACGACAAGC
RTS_000732+2	22988	+	23066	1.58824	10	ACATGACCTACAGCGAGCTGTATCTGACGATCAGCCGCTATTTCCCACCCAAGCAGCTTGACTACGTGCTGGCGTCCC
RTS_000742+2	23257	+	23335	1.75	14	CCCGCGCACTTCCTCCATTCCGAAGGCAATTTCCAGTTCTACGATCCGGTCAGCAAGATCCTGTTCTCGGGCGACCTT
RTS_000752+2	23535	+	23613	1.28571	11	CAATCGCTTCATCGACTGGATCGACCAATTGCAGTGCGGGCTGGATCTGCTCGAGCCCGCCCACTACCGTGTGCCGTC
RTS_000762+2	23777	+	23855	1.29167	10	GATCGACAACATCGGCCCGCAGGAACTGGCGCCTGGCGTGCTGGCCCGTCTGGCGAACATCGACCCCGCCACGCTGCC
RTS_000772+2	24344	+	24422	1.20833	12	TGTGGCGACGATCGTCAGCTATGTCAGCCGCTTCATGACGCTGGAGCCCGGCGACCTGATCGCCACCGGCACGCCGCC
RTS_000782+2	24596	+	24674	1.47368	9	CCGCGGCGACATCGGCGCGGGTTCCCAACGGAAACGTCTTCACACAAATCGTCGCAGTTCCACACAAAGCGTCCGATC
RTS_000792+2	24852	+	24930	2.64286	11	CCTCAAGTCTGTCTCCGTCCGCCTCGCCAAGGATTCCCCCACCCGGTCCTTCTGCACCCTGCACGACACGCTCGACTC
RTS_000802+2	25105	+	25183	1.08	9	CGCAGCGTCGGCATTCGCGCCGACATGGATGCATTGCCGATCCACGAGCGGTCGGGCTTGCCCTATGCCAGCGTGCAC
RTS_000812+2	25491	+	25569	1.04	9	CCATGCCGCGCGGCCGCATCAGTCGATTGATCCGATCCTGGTCGCGGGCAGTCTGGTCATGGCGCTGCAGTCCATCGT
RTS_000822+2	25729	+	25807	1.04	0	CTTGCCACGTCACACGCCGAGGGCTACGGCGCGACGGCCGATATCGAGTACGTGCGTGGCTATCCGGTGCTCGTCAAC
RTS_000832+2	25961	+	26039	1.4	14	TCAACCAGCCGCTGCTTCACAACGCCGGCTACGACTTCAATGACGACAACCTGACCGTCGGGGCGGCTTACTGGACGC
RTS_000842+2	26190	+	26268	1.56522	10	CGCCTGCCGCCAGCCGCTCTAGCGCGGCCAGCAGCCGTGCCTGCTGGCGCCACTGGCCGAACGTCATCCCGGTCTCCC
RTS_000852+2	26635	+	26713	1.5	11	CACGGTGCCACCGGGCATCCACATGCCGCGTGTCGGCGGCACGATCCACTGTCCTTCTGACGTCGAGACCACCATTAC
RTS_000862+2	26904	+	26982	1.6875	12	CCTTTTCTCCAAAGTTACGGCCTCATTCTCGCAGGACAGGCGGCAGTTTGCCAATTAGCATCGTCACACTTCCCGGCC
RTS_000872+2	27132	+	27210	1.52941	11	CTCAACGACATGATCCAGTCGCTGATCCTTGCCATCTATCCGATGCTCAAGGGCGGCTTCAACCTGAGCTTCACGCAG
RTS_000882+2	27709	+	27787	1.5625	11	CCATCGTGGTGCTGCTGCTGCTGATCTTCTCGAAGTACTTCTACATGGCCAGCCTGAACACGTACTACACGTTCTACC
RTS_000892+2	27957	+	28035	1.55	15	CCCCATGCCAACCTGTTCTGGACCGCCGTGCTGTCCGTGGTGATCGGCTTCATCCTGGCCTCGGCCTTCTCGGCCATC
RTS_000902+2	28300	+	28378	2.21429	13	CGTCACTTCCCTCCCGCGATCACTTCCCCGTCTTGTCCTGCGAGACATCCATGATCATCCGCGTCAGCAGATACAGAC
RTS_000912+2	28568	+	28646	1.25	9	CACAGCCAGCGCACGCGATGCCGGTGTCGCTTCCAGCGGCGGGCGACGGCGCTCGAACTTCACCTCGACCTTCGTGTC
RTS_000922+2	28866	+	28944	1.125	9	TTACGCCCCAGTTCCGGCGAGCTTCCCGCATGGGAGGACTTGCCGTCGACCTTGAGCGAGATGGCGCCAATGCCGCTC
RTS_000932+2	29122	+	29200	1.36364	13	CCACGGTATGCAGGATCACCGCCACACCGTTCTTGTCGTCGGCAATGCCCAGGCCGTAGGCGCGATCCCCGTCGACGC
RTS_000942+2	29415	+	29493	1.3	14	TCCAGGCCTTCGATATCCTTGCTGCCAGACTCGATCGAGACCAGGTCCTTGAGCGTGTCGATCAGCGCCGGCTTTTCC
RTS_000952+2	29710	+	29788	1.25	11	CCCCGGCGTGGGTCTCGTCACGATTCACGCGCCGTCCGCGCATCCTGTCGCGCGGGCGCTGCAGACATTGGTCATCCT
RTS_000962+2	29939	+	30017	1.43478	10	CGAACCCCATCCCTGCCTGGCCCTGCACAACACGGCGCCGCTGGTCAGCCAGAGCGCGGCCGGCGTGCCGTTCAGCAT
RTS_000972+2	30181	+	30259	3.18182	13	CCATGCATTTCCCGCCACGTCCCGCCAAATCCGCAGATTCCCGCTAATTTCCCGCCAATTTCCCGCTCAAGCCCGATC
RTS_000982+2	30537	+	30615	1.72222	14	CTACACAGTCGGTTTCTCGTCGACCAGCCCGCTGACGCTCAATCCGCACGTGGGCCACGTCAACTACGACCCGCAGCA
RTS_000992+2	30884	+	30962	1.26923	9	GCACCAACGCCAGCCCCATGCTGACGCAGCACATGCAGGCCGGGCGCCTGCGCGCCATCGCCGTGGGCGCGCCGAAGC
RTS_001002+2	31259	+	31337	1.52381	11	TCCGCTCAGCCGAAGGCGGCGGCCACATCTGCCACATTCGCCTCATCCGCCTCATAGGGCAGCCAATGACGGCCGGCC
RTS_001012+2	31496	+	31574	1.16667	9	CCAAACGTGCTCGATCATCGCGCGGCGCGTCACCAGCGCGCCAAGGTTGCGGAACAGCAGCAGCGCCAGCGCGTATTC
RTS_001022+2	31772	+	31850	1.78947	13	CTGTGGCACGTACGCATCCGCGCCAGCCGCGAGGCAGCCCACGACCACTTCCTCCGCATCGCTCTGGCCCAGCATCAT
RTS_001032+2	32580	+	32658	1.26923	13	CAAGCCGATCCGGCCGCGCGAACTCGGCGCGCGCATCGCAGCGCTGCTGCGGCGAGCGTACCCGGACTCTCGCCAGCC
RTS_001042+2	32922	+	33000	1.42857	12	GCTCCAGCCGCTCTACACGCATGGCTATCGTCTGGAACTGCTGACGACGCCGGGGATGGCGCCACCGTCAACACCACC
RTS_001052+2	33155	+	33233	1.18182	9	CCCGAAACCTTGTTGAAGTCCGCAGCACCATAGACTTGCGTGCGCTTCGACAGCGAGTACTCGGCGATCAGCGCGGCC
RTS_001062+2	33517	+	33595	1.70588	10	GTACTTACCAGCAGCGCCCCACATTTGCTGCTTGTTGCCATTGGCGTCGCGAATTTCCTGGTACACGCCACCCACGCC
RTS_001072+2	33866	+	33944	1.45	0	CCCAGCTTCACGGCGCCGAAGTCACCAGCCAGGCCAACGTAGGCTTGACGGTTGAGCTTGCCCCCGCAAAACGAATCC
RTS_001082+2	34315	+	34393	1.13636	9	TCTCGGTCCTGTGTGAGCTGTTAGGGGTCAGCCCCAGCGGCTATCACCAGCGCAAGCAACGCACAGTAAGCACCGACA
RTS_001092+2	34591	+	34669	2.06667	12	CGACAACCAACTCGAACCACGATTTGCCGGTGGCCCCCAATCTGCTGCAACGCGACTTTAGCCCAGCAGCACCCAATC
RTS_001102+2	34996	+	35074	1.13636	9	TCGCTCGCCTGCACGGTCGCCAGTTCGCTACCCGCCGCGCCGCAATGGACGAGGTAATTGACTGGCTTGGCTTTTATA
RTS_001112+2	35662	+	35740	1.13636	12	GTTTGCCGCTACACAATGCCTCCGCACCCTGAAAATGGTGCGCAGCAGCACGCGTCGTTCTGGTGCAAGGGCACGAAC
RTS_001122+2	35964	+	36042	1.35	13	TCCTGACGCTCCAGGCTGACGCGCAGGTCCTGATCGCTGATTTTGACGTACTTCGAAATCACGGCCACCAGCTCGCGC
RTS_001132+2	36238	+	36316	1.08696	8	TAAAGCGCAGCGGTTTGTCCTTGCCCAGGAAGCGGTCCACGATGTCGCCGTAGGCATCGGCCACATCGGTGCCTTCCA
RTS_001142+2	36488	+	36566	1.18182	9	CTCGCCTTCGCTGGCGCGCTTGGTCTTCGACGACAGGATACCGAGAATGCGGTCCGAATCGCGTACCGACGATACCTC
RTS_001152+2	36758	+	36836	1.58824	10	TTCGCACTTCTTGTCCTTGATCAGCGCCTGGTGCAGGTTCGCTTCGCCCTGCACCACGTTGATCAGGTCATACACCAC
RTS_001162+2	37168	+	37246	1.08333	9	AAATCAGTTCGGGCTCCAGGCACGTGCAGAAGATGCGCGCATCGGGATTACCCTTGACACCCGCCAGTGCGCGGCCGC
RTS_001172+2	37441	+	37519	1.52174	13	CCTTGCCATTGACGGCGGCGCCCTCGCTGTCCTTGCCCTTGCCGGTGTTCCCGGCCGCCTCGGCGTCCGTCTGCCCGC
RTS_001182+2	37691	+	37769	1.31818	0	CACACGGTCCAGCGCCAGCGCCCCGGTGCCTTCCAGGCGGCGCAGGTCCAGCGCGACAACGTCATCAGAAAAGAAATC
RTS_001192+2	37919	+	37997	1.08696	8	CCACATTCTAACGTCGTATCTCCGGGGAACTGTAACAAATGTCGGACGGCCGGCCCCAGGTGGCCGATGCGGACCACG
RTS_001202+2	38164	+	38242	1.11538	7	CATTGCCAGAGCGCTGGCCGAGCCCGGCACCTTCGTCTGGCTGGGGCTGCACGAGCCAGACCTGCCGCTGCTGCGCAA
RTS_001212+2	38532	+	38610	1.2	8	ACTACATCGTCGATCACTACCTGCCAATCGTGAACCGGCTCGAGGAAGCCTTCGAGGCGCTGGAGCAGGATATCTTCC
RTS_001222+2	38763	+	38841	1.08333	8	TCCGCGATATCCAGGACCACAGCAGCCGCGTTGTGCGCACACTCGACGTGGTACGAGAGATGCTGACGACGGCCGTCC
RTS_001232+2	39023	+	39101	1.33333	10	TGCAGCTTTCTCTGGCGCAAGCTGCACCGCGCGGGCTGGATCTGACGGTTTCGTCGCCATGATCTCCCTTCTCCCGCA
RTS_001242+2	39345	+	39423	1.15385	9	CTGCTGGCTCTGTGCGCCGCGCTTGGCGCCAATCCGCCGGCCAGTCGAGGTAACGGCGAAGCCGCCGCTGCCGATTCC
RTS_001252+2	39612	+	39690	1.07692	10	CCCATTCCTGGGCCGCTATATGCGCCGTGCCGTCGAGGAGGGCAACTTCAGCCTGACCGCCTGGGGGCGGCCCATCGA
RTS_001262+2	39855	+	39933	1.5	9	CTCGCCCGATTCGTCGTTCAACACCGCCATCAGCTTTGTCACCAATACGAACTGGCAAGGCTACAGCGGCGAGTCGAC
RTS_001272+2	40083	+	40161	1.04167	11	CACGCTCTACGTGCTGCTGCCGCTGTCGGTGATCACAGCGCTGCTGCTGGTCAGCCAGGGCGTGATCCAGAACTTCGA
RTS_001282+2	40338	+	40416	1.5	13	CACTAATGGTGGCGGCTTCTTCAACGCGAACTCGGCGCACCCCTATGAGAACCCGACGCCGCTGTCCAATTTCATCGA
RTS_001292+2	40664	+	40742	1.6	11	CCACTTCGCTGTTCGCCACGATCACGACCGCCGCTTCGTGCGGCGCGGTCAACGCCATGCACGACTCGTTCACGGCCA
RTS_001302+2	41048	+	41126	1.82353	14	CGCTGTCGTCGGCGTCGAACAACAACGGCAGCGCGTTTGCCGGCCTTTCCGCCAACACACCCTTCTACAACACGCTTC
RTS_001312+2	41373	+	41451	1.63158	14	ATCCTGCGGAGAATCGCACATGCAACAACAATCCACCGCGACACGCTCCAGCGCTGCCGGCACGGCGTCGCGCAATCC
RTS_001322+2	41619	+	41697	1.08	10	CAGCATCCTGACGTCGATCCTGTGCGTGCGTGCCTGGCTGCACCCGACGCCGGGTGGCGAATCGGCAGGCTTCATCCT
RTS_001332+2	42058	+	42136	1.13636	9	CTGTCGGACTGGATCATCGTGCGCATCACGGCCAACCCCGGCGAGAGCTTCATCGACCGCATGATCAGCATGGTCGAA
RTS_001342+2	42439	+	42517	1.45	10	CTGCTGCTCGACAAGACCGGCACGATCACACATGGCAATCGCCAGGCCTCGCGCTTTATCTGTGCGCCCGGCGTTACC
RTS_001352+2	42984	+	43062	1.19231	9	CACCGGCGACAACCGGTTGACCGCTGCGTCGATCGCGGCCGAGGCCGGTGTCGACGACTTCCTCGCCGAGGCCACGCC
RTS_001362+2	43315	+	43393	2	12	GCCAACGACGTGGCCAAGTATTTCGCCATCATCCCGGCCGCGTTCGCGACCACCTATCCGCAGCTCAACCTGCTCAAC
RTS_001372+2	43642	+	43720	1.09091	11	CAAATGACTACACAAAGCAATACCGTCGCGCAGGTGCCGCGTCAGACTGGGCTGCTGCGTCCGGCGCTGACTGTTTTC
RTS_001382+2	43887	+	43965	1.26087	12	CCGCCTGTCGGCTACGGCGCCGATGTCTTACAACGCCACGGCATCAGGTGGCTCAAACCTGGGGCCGACCAATCCGGC
RTS_001392+2	44266	+	44344	1.29167	8	CCGTTGATACCTGGTTTGCCCTCCGTCTTCCCCTCGCCCTTGCCCTGCCCGTGCAGGCGGGAGCCGGGGGAACGCCGA
RTS_001402+2	44665	+	44743	1.11538	8	CCGCGCCGAGACCGAGGCTCTGCTCGATGGACTCGAGCGCCTGCCGCTGCGCGAGGTTCCATATCGGGACCGCGTCCT
RTS_001412+2	45055	+	45133	1.45	14	CAAGGTCTACCTGCCCGATCAGGCGCGCCACGCCGCACGTAATTTCTTCCGCAAAGGCAACCTGATCGCGCTGCGCGA
RTS_001422+2	45317	+	45395	1.30435	9	CATGTGGTGACGATCGCCACGCCCCAGTTGATGCCGCCATCCAACGAGGTCCGCGCGCGCATGCGCGCCGCCATGCAA
RTS_001432+2	45951	+	46029	1.09524	10	CGTTCGACTTTTTCTTCGTGCCGCCGAGAATGTCGTTCGCCGTCAGCGACGTGCAGTACCTGTTGACGTTCTTCGTGC
RTS_001442+2	46339	+	46417	1.2	9	CGATCACGGTCAGCCTGCCGGCACGGGCACGCACACGCTACCCGGCAGCACGGTGCTGTATCTGCCGCTGAAGGCGCC
RTS_001452+2	46719	+	46797	1.22727	12	CAATGCGCGTTCAGGCACAACGGATGCGCACGATGGTCGTCAACCTGCTCGACATGGCGCGCCTGCAGCATCACGACC
RTS_001462+2	47077	+	47155	1.03846	12	CCAGGAGCGCTACATCTTCGAGAAATTCACGCGTGGCGAGCGCGAATCGGCCACCTCCGGCGTCGGGCTCGGCCTGGC
RTS_001472+2	47350	+	47428	1.21739	8	ACGAACCCCACATCCGCCGCTTCGTGCGTGAATCGCTGCAGTCCGAGGGCTGCACGGTGCACGAGGCCGATACGCTCA
RTS_001482+2	47679	+	47757	1.30435	9	CACGCCAAGGCGAATCCACAAGGCACGCCCCAGATCACGTTCGGCGACGTGCGCGTGGACCTGGCCAACCGGCTCGTC
RTS_001492+2	47918	+	47996	1.12	8	CCACCTGCGCCACAAGCTCGAGGTCGATCCGGCCCAGCCCGCGCATCTGCTGACAGAGGTGGGCGTCGGATACCGGTT
RTS_001502+2	48150	+	48228	1.47619	11	CAACTTGCCGCCCCTACGATCCGCCAGTCCGTCGTTGCACTGGCGCTGGCCTGCGCCCTGTCCGGCTTGAGTGCTTAC
RTS_001512+2	48444	+	48522	1.08696	12	GACAACCAGATGACCCACGCGCAGTTCACATTCGGCGATCTGTACGAACGCGGTGACGTGGTGCCGAAGTCGCTGCCC
RTS_001522+2	48730	+	48808	1.07692	9	ATCGCGATATCGAACAGGCCAAGCTCTGGTACGCCCGTGCCGCCGCGCATGGCGATCCGGGCGCGCTGGCCAAGCTGC
RTS_001532+2	48964	+	49042	1.24	11	ACCCGATGCGCCTGCCCTGATGGCTGGCCAACTGGCGCTGCCCGTGCCGGATGGCCACCTCGACGAGTTGCGCCTGCC
RTS_001542+2	49286	+	49364	1.40909	13	GCCAACGCGATCATGGCCGACATCTACGGCCCACAGCTGCTGCTCAAGCGCGGCCTGCTGCCACCGGGGCTCGTCTAC
RTS_001552+2	49570	+	49648	1.28	11	TGTGCGGCGGCTCCCGCAGGCGTTCGCCCAGTTGATCTCCACACTCGCGCTGGCGCCGCTGACGCCGCTGACGCCGCT
RTS_001562+2	49854	+	49932	1.12	0	TCCTGCGTCGCCTCGACGATGTGTTCTGCGACCCCCTCGAACTGCGCGGCGATTCGATGATCGGCGTGCCGGGCCTGC
RTS_001572+2	50109	+	50187	1.125	9	CACTGGGTCTGCTTGACGAAGCGTTCGTGATGCCCACCTATCCGCGCACGCCTGCAGACGCGCCGCTTGGCATGGAGC
RTS_001582+2	50608	+	50686	1.13636	0	CCGCTACGCCGAGCGCGCCGAGAACCTTGTGCGTCTGTGCCGGCAAATCCTTGGTTCGATCGAATCGAACGACGAAAC
RTS_001592+2	50836	+	50914	1.65	12	CCCGACGCTCGCCAGCCATGCCGGCGCCGCCAACGAGATCCGCAACCGGCTCTCGAACGATCACTGGCGCACGATCTT
RTS_001602+2	51225	+	51303	1.42857	12	CGTTCCGATCGCTGTTTCCCGGCCGCGCCGATGTACCTGCGCTGGTCGATCTGCTCGTGCTCGATCCGACCAATCCGC
RTS_001612+2	51549	+	51627	1.82353	10	CCGGCGTGACAATCGAAACCGAACTGCCATGAGCGACATCGGCACGACCACGCTCAGCGTGCACCACACCACCACCTA
RTS_001622+2	51799	+	51877	1.20833	11	CCGCACGAGACGATGTGGCTGACGGCTACCAGCACCGTCACACTGAAGCCGCGCTGGCAGGCGCTCGATATCGCCCGC
RTS_001632+2	52041	+	52119	1.25	8	CGCCATCGATCTGATGCATCGTATTCACGCCGACTTCGACTATCACAGCGAGATCACGGAGGTGCATACGCCGGCGCT
RTS_001642+2	52315	+	52393	1.42105	9	ATCGATCTCGATCCCACCAATGCAATGCTGGCCGACACGCGACACGTGACGCTGGCCATCGCACGCGACTATAGCGAT
RTS_001652+2	52555	+	52633	1.4	13	CCCAGCTTCTTCTTCAGCAGTTCATTGACCTGCGCCGGGTTAGCCTTGCCCTTGGTGGCCTTCATGGCCTGGCCGACC
RTS_001662+2	52787	+	52865	1.33333	14	ACTCGCCAGCCCACATCGCCGGGAACACGTCCTTCTTGGCGGTGTTGTTCGACACCGTGCCGTCCGTAATGCGTGCCA
RTS_001672+2	53064	+	53142	1.16667	9	GCCGTACTGGGACACGAAACGGGCCTGCATCGTGGCCGGCAATTCGGGCAGTTCGCTCTTCACGCGCTCGACCCACGC
RTS_001682+2	53386	+	53464	1.31818	13	CCCACCGGACGCACGGACACATTGGCGTCGCAGCGGAAGCTGCCTTCCTGCATGTTGCCGTCGCAGATGCCAAGCCAC
RTS_001692+2	53647	+	53725	1.47368	11	ACGGTCTTCTCGTACACGCCCTGCTTGCCTTCCACCTGAATCGTGATCTGGCCGCCTTGCACGACGGGGATCTCGTAC
RTS_001702+2	53954	+	54032	1.09091	12	CCGTGGAGAGCTGCGTGTGCGTCTCCAGGCCGATCACCACTTCCCATTGCATGGCGGTTGTTCCTTCGTAAGCCTGAT
RTS_001712+2	54183	+	54261	1.38095	9	CTGCGATCACATCGCGCCGCACATGCAGTTCGCTCGTGCCGTCGAAGCCATGGTACGCGCCCGGATAGATCTCCAGCC
RTS_001722+2	54442	+	54520	1.03448	8	CGTGCCGCCGGGCCAGGGCCGGCTGGCGTCGATCGTGGCCAGCACGGCTTGCGCACCGTTGGACCAGCCCAGCAGCAC
RTS_001732+2	54670	+	54748	1.15385	11	CATCAGCACCGCATAGCCGCGCTCGGCAAGCCAGTGCGCGTACTCGCGGTAGCGGCTCTGCAGCGCGCCGGCCGGATC
RTS_001742+2	55035	+	55113	1.36	11	CGGCCTGCAGGAGCGCCATGCCGATGGCCACCGCCGCCACGCTCGCGCGCAGCCAGTGCCCCGCCATGGTCGGAACCA
RTS_001752+2	55308	+	55386	1.04167	10	GGTCCTGCCAGACCATCAGCTCGCAGGCGCTGCCGTCGTTGGCGCGCAGTTCGATATGCGGCGTTTTCTTGACCTGAC
RTS_001762+2	55782	+	55860	1.07692	8	TTGCCTTCGCCAAAGCCGCACGGCACGCTCATGCCGGGCAGGCCCGCCAGGCTGGTGGACAGCGTGAAGATGTCCGCC
RTS_001772+2	56027	+	56105	1.27273	12	CGACAGCACGTACGTGCCCACCATGATCCGGCGCTTGACCTCGGGGCCGAAGCCTTCGGCGCGGCTCTTCTTGTACAT
RTS_001782+2	56255	+	56333	1.21739	12	GCCCAGCTTCTCATACTCGGCCAGCGCGGCGCGCAAGGCCTGTTCGACGTCGGCCGAGAGGCCTTTGCCGAAATACTC
RTS_001792+2	56518	+	56596	1.30435	11	CCATCGGGCCGCCCTGGTCCAGCGACGACGCGAACGCAATCATGCCGTACCGCGACACGCGGCCATACGTCGGCTTGA
RTS_001802+2	56771	+	56849	1.20833	10	CGACGAGCCCATCGCGAACTCGTCCATGTTGGTCTTGCCCAGCGTGACCATGCCGGCGGCGGCCAGGCGTTCGACCAC
RTS_001812+2	57803	+	57881	1.03704	8	CCCGATGGTGACGCCGTCGGCACAGTCCGGACGGTTTTCGCGGTCGACCAGAACGGCCCCGGGACCCGGAACGGACCA
RTS_001822+2	58341	+	58419	1.25	12	GCATCGGCCCGCGCCAGCATGACTGGCGCGGGCCGCACGCACCGGGGAGCCGTGAACCATCACCCTTGCAAACGATTC
RTS_001832+2	58685	+	58763	1.22727	11	TCCCGGGCAACATCGAGGCCATCCGCCCGATGAAGGACGGCGTCATTGCCGACTTCACCGTGACCGAGCAGATGCTCA
RTS_001842+2	59091	+	59169	1.22727	7	CATCCGCCGCAACTACGGCATGCTGATCGGCGAGCAGACCGCCGAAGCGATCAAGAAGGAAATCGGCTCGGCCTTCCC
RTS_001852+2	59545	+	59623	1.89474	9	CAACGTGGTGAGTCGCGTCGCCGGGCCCTCCCCCATCTTGAACGTTTTCTCCGCCAGCCCGACCCGCCCCGTCCCGCA
RTS_001862+2	59847	+	59925	1.42857	11	TACCGCGCGACGCCATCCGTGGCGTCTTCGACTACGCCCAGTCTTCCGTCGAACTGGCCAACGAGAACCGCGAGCTGC
RTS_001872+2	60115	+	60193	1.03704	9	CCTGCGCGCCGGCTATCCGGTCATCGACGAGCGCGGCGTGATCGGCCAGGTGACGCGCGTTTCCCCGTTCCAGTCGGA
RTS_001882+2	60399	+	60477	1.125	12	TCCAGATCGAACGCAAAGCCGATACGGCGTTCTCCCGCGTGTATTGCGAGCCCGTGGCCGGTGTGCGTTCGCACCGCC
RTS_001892+2	60661	+	60739	1.83333	9	ACCCTCGGAGCCCGCACGGTGACGACATCCCAATACCTGCTGCGCCCGGTCAATCCCGCGTTCATCGCGCTGACCTTC
RTS_001902+2	60889	+	60967	1.4	13	CATGACGCTCGCCTGCTTGGCGAACATGCGCTTGCCTACACGCTGTTGGCCTACTTCGCGATCACGATCCATCGCCGG
RTS_001912+2	61182	+	61260	2.2	13	TCCGATCTAGTCCCAATCCCTGACGCGCTCACCACGCCGCCCGCAGTACCGCCATGACCGAAATTCGCAACGTCGAAC
RTS_001922+2	61457	+	61535	1.61111	12	GTGCTGGCGCGCAACTACTCCGCGTACACGCTTGAAATCACGCCGTCCAAGCTGACCGACACGCTCGACAACACGATC
RTS_001932+2	61815	+	61893	1.4	11	CCAACGACGCCGCCGATGGCGACAAGTACGATCCGCGCAAGGACGCCGACAACTACAAGGGCTCCAACTACATCGGCA
RTS_001942+2	62135	+	62213	1.75	13	TCCAAGCCGACCTTCGATCCGAACCTGTTCGTCGAAGGCATCGACTCCAAGACCTGGGACGAACTGAACAACTCACCC
RTS_001952+2	62433	+	62511	1.25	11	ACACCTATTACTACATGCTGGCGCGTGACATGGGCGTCAACGCGATCCACGATTTCATGAAGCCGCTCGGCTTCGGCC
RTS_001962+2	62884	+	62962	1.13043	10	CGCTGCCTACGAGTCGGCCGGCAAGACCGGTACGGCGCAGACCTACACGCTGGGCAAGAACGAGAAGTACAACCACCA
RTS_001972+2	63172	+	63250	1.24	12	GCGCGCTGGCGGCAAGCCGCCTGTCGACACGCCGAGCGTGTTCACGACTGGCCAGACCGCCAATGCCGCCAGTGCCAC
RTS_001982+2	63449	+	63527	2	15	CTTGGCCACAGCAAGCCAGCGCCGACGCCACCCGCCACGCCGTCGCGCGCAACGCCCGCCTCGGCCCCGGCACCCGCC
RTS_001992+2	63683	+	63761	1.33333	11	CAAGCCGCTGGCCTTGATCGTCTTTCTGCTGTTCGCCACCGGCATCGTTGCGCTGTACTCGGCCGCGATCGACATGCC
RTS_002002+2	64030	+	64108	1.09524	8	TGATCAAATGGTTCGACTTCGTCGTGGCACTGATCATGCTCGGTATTCCGGTCGGCCTGATCGCCAAGCAGCCTGACC
RTS_002012+2	64271	+	64349	1.77778	10	CCTGCACGACTACCAGCAGCACCGTGTCTGCACGCTGCTCGACCCGACCACTGATCCGCTCGGCAAGGGCTTTCACAC
RTS_002022+2	64552	+	64630	1.76471	8	CGAACGCGCCAACGCTGTTCTCGCGTCTGCTGGCCGGCTCCATCACGCTGATCTTCTTCACCTACGCCTTCGTGAACA
RTS_002032+2	64847	+	64925	1.42105	9	CTTACCTGCAGAGCCATCCGCAGTTTTTCGAAGATCACGCCGAACTGCTGGCGACGGTGCAACTGACCAGCCCGCACA
RTS_002042+2	65084	+	65162	1.07143	10	CCGATTCCCACGCGCTGCCCTATGCGGTGCGCGACGGCCTGCAGCAGGTGTTCGACGTGCCCGCCGTGGGGCTGCGCC
RTS_002052+2	65377	+	65455	1.03846	13	TTCGGCCTGCTGGTGCTGGGCTCGCCCGACGCGCGCCGCTTCCATGAGGGTATGGGCACTGCCTATCTGGCCCAGATC
RTS_002062+2	65642	+	65720	1.36364	10	AAGCTCGCCGCGCACACGCTGACCAGCTACGGGCACGATCTGTCCGTGTTGCAGTCGCAAGCCATTCGCCTGGCGCCC
RTS_002072+2	65915	+	65993	1.26087	9	CCGCTGCCCAAGGCGCTCTCGGTCGAACATGCGGTGGCGCTGGTCGCCCATCGCCAGGACGACACCAACGAATCGCTA
RTS_002082+2	66252	+	66330	1.11538	8	CCCACGCGCTGTTTCTTGGCACGCGCGGCCGGCGGTTGCCGATCAGCACGGTGCAGCAGCGCATCAAACGCCAGGCGC
RTS_002092+2	66480	+	66558	1.31818	0	ATTTCCAGCACCTGGCCAAGGTCTACGATCAGGCCCACCCGCGCGCCGGTCGGGCAAGCAAGTCGCCGAAGGCATCCA
RTS_002102+2	66804	+	66882	1.34783	11	CCAGCGACGAGCGGATCAGCGCCACGCCCTGTCCTTCGGCCGCAGCCTGCAGCAGCAGCGACGAATCCTGCAGCAGCA
RTS_002112+2	67036	+	67114	1.26087	8	CACATCGTCGAGCAGCCTCTCCACGTAGAGGCCCGGGTAGTGGCCGGTGCCCATGCGCAGCGCGATATCGACCTCCTC
RTS_002122+2	67320	+	67398	1.47368	10	CATAGAGACGTCCGTTGGTGGTCAGCATCACGCGCTTGCCCCTGCGCTCGAACAGTTGCTGCCCCAGTTCCTCTTCCA
RTS_002132+2	67728	+	67806	1.875	13	ACCCCCGCCAAGACAGCTGGAATCCGGACTCACGGAGAGTCATCATGAAAGCCCTGCTCACAACGACCGTCTTCACCC
RTS_002142+2	68252	+	68330	1.88235	9	CCGGCCCTTTTCGTTACACTCCTGCCCATGCATCCGATTCACGTCATCGACCGGGGCCGCCAGCCGTATCAGCCCTGT
RTS_002152+2	68601	+	68679	1.17391	9	TACTGGACACGCTCGCGGCGTATAATCTCGCAGCCGAACGCAAGGCCGGCGCCCCGGGTATCTACCTGTCCGACGGTA
RTS_002162+2	68844	+	68922	1.29167	11	CCTTCACGGCGGCGGACGATGCCGGCGGCGCGGTGCATCGGCCCGTCACCGCGACACAACAACCCGAGATCGCACAAC
RTS_002172+2	69079	+	69157	1.66667	10	ACAGTATGAGCGACGCCCCGATCGCCACGTCCAGCGAAGTCACGCAATCCCCTGCCGACTACGATCCGACCAAGAAGC
RTS_002182+2	69422	+	69500	1.61905	11	CCACGGCCGCCCGGACCCGCTCGACGTGAACGAGCCCGGCAACCTGGCGCGCACGATCGCCCAGCTCAAGCTCAACTA
RTS_002192+2	69724	+	69802	1.45	13	CCCGCCCCGGCGCTGATTACGCGCATTCGCTGAAGCTGCTGCAGGATTTCAAGCGCCGCAATCCCAATGTGCCGACCA
RTS_002202+2	69982	+	70060	1.17391	10	CGTACAAGATGGGCTTCACCCACGCCGCTGTCGGCGCGATGGTCCGCAGCTCGTATCACGCTGATCAGCAGGCGCATC
RTS_002212+2	70211	+	70289	1.05	8	GCGTGTTCTTGTCGCTAACGGTGCATAACTACCTAGGGTCAACACCGAGTGCCGTGCACCGGTAAGTTTCGATACCAT
RTS_002222+2	70456	+	70534	1.03704	9	CTGCTTTACAGCGTCGAGCCGCCGGCGTCGCTCGATGTCCAGCGACGTATCTGGGCGATGGCCGCGCGTGCCGCCGAC
RTS_002232+2	70733	+	70811	1.27273	14	CCCACACGGGCCTGACACCCGCTGAGGTCGTGCACCGCCATGCCGCTGGCGAGTACGTGGTCTATTTCCTTGGATTCC
RTS_002242+2	70972	+	71050	1.21739	10	ACCGACGCCCAGCTATTCGTGGCCGATCGCGATCCGCCGTCGTTGTTCGCGCCCGGCGATACCGTGCGTTTTGTTGCC
RTS_002252+2	71354	+	71432	1.23077	12	CGAGACGCTCACGCTGCCGTCGCCGCGCGGCGGCACGCGCACCTATCTCTGCGTGGCCGGTGGCATCGACGTGCCCCT
RTS_002262+2	71600	+	71678	1.52381	14	CAATGCCATCGCAATCCGCCTGCTGCCCGGCCCCGAATACGCCGACTTCGAGCCGGCGTCGCAAGCCGCGCTATGGCA
RTS_002272+2	71928	+	72006	1.19231	10	ACCGTGCGCTTCCGCCAGGTCACGCTCGAGGAAGCCGCCGCCGCGCAGGCCGAGGTGGACCGCTACCTGCGCCAGATC
RTS_002282+2	72170	+	72248	1.27273	12	ACCTGAATGCCGACCTCGGCGAAGGCTGCGGCAATGACGAAGCCCTGCTGGCGCTGATCAGCTCCGCCAACATCGCCT
RTS_002292+2	72453	+	72531	1.08	9	CGAACTCGCCCACGTGAAGCCGCACGGCGCGCTCTACAACATGGCCGTGCGCGACGCAAAGCTGTGCGAGGCGATCGT
RTS_002302+2	72824	+	72902	1.2	9	CTCACGCGCTTGCCTTCGCGCGCCGCATCCGGGAACGGCTCGGCGCGGAAGGCATTGCCATCCGTGCCGGCAACTGAC
RTS_002312+2	73096	+	73174	1.28571	10	GCCTGTCATGCAGATCTTCACGGCGATCGGCACGGCATTCGTCAAGGCGCGCAACTTGCCGCTGATCATCCTGCTGCC
RTS_002322+2	73379	+	73457	1.33333	13	GCCGAGAACCGATTCGGTCATCTGCCCGAACCGGTGCGCCAACGCATCCTGGCGTTCTGTGCCGCTACCGACAACGTT
RTS_002332+2	73610	+	73688	1.07692	9	CGCCTGAAGCGTCTCGATGGCTGGCTCGAACGCGAACTCGGTGGCAAGCAAGCCGCCGGCACGCCGGCCACTGCCGTA
RTS_002342+2	73964	+	74042	1.16	12	CGCGCCAGCGCGCGTCGCCTGGGCAACAAGCTGTTCATTCCGGCGCTGCTGATCCCGCTGGTCACGGTGCTCGGTACC
RTS_002352+2	74600	+	74678	1.5	14	CCTACCGCGCTGTGCATCCTGGTGGCCAATATCATCCTGCTGTACTTCCTGATGTAACCGGAGCCTGGCCATGACCAC
RTS_002362+2	74923	+	75001	1.20833	11	CGATCAATGTCGACGATGCCCGCATTGCCGACAACGCCGGGGCCCAGCCGATCGACGCGCCGATCGCCAAGGATGGCC
RTS_002372+2	75183	+	75261	1.57895	11	TTCATCCATATTCCCTATCTGCCCGAACAGGCCGCGCGTCATCCGGGGGCGCCGAGCCTCGCACTCGATACGCTGATC
RTS_002382+2	75647	+	75725	1.47826	11	CGCCCGCAGCCAGCGTGGCAGGCGCAACAGCAGCACCAGCACCAGCGAACTCGTCAGCAGCGCGAAGCGGCCCCCCTC
RTS_002392+2	75879	+	75957	1.2381	8	CTCGATGCCGTGACCATGGTCTCCAGCATCAACTGGCCCTGCATATCGTCAGGGCGCAGGCCGATGTTGTCCTGCCAT
RTS_002402+2	76121	+	76199	1.24	9	CTCGAACCACGCATAGCGCAGTCGCGTCAGGGTGCCGCGGTCCACCAGCGCACTGGTGAACGGCGCCACCACGGCCGC
RTS_002412+2	76527	+	76605	1.07143	11	CAGAGCAGGCCCACGCGCGCCACCGGCGAGTGACGCGGCAGCAGCGCGACTTCGAGCTCGGACTGGCGCGTGTCCTCC
RTS_002422+2	76837	+	76915	1.21739	13	CCGAAAGTGCCTTGACGCCACCCTGGCCGTCCGCGCTTGGCGCCGGCTGTTCGGCGACGAACGTTTTCTGTCCGATCA
RTS_002432+2	77128	+	77206	1.16	9	CCTGCAGCCGCTGCGCCTGCGTGTACTGGAGCCGGTAGTAGATGCCGCTGCCGTCCATCCAGACCGGCCCGTCGGTCT
RTS_002442+2	77424	+	77502	1.03846	11	CCTGGAAACCCGGCTCGCCCGGGCCAGGCGTGGGCGATGGCCCGCCGAACAGCACGCTACTTGGCTTGTCGTTGAACT
RTS_002452+2	77674	+	77752	1.22727	10	GTTGCCGATCTCATCGGTCAGCCGCTTCGTCGACACCAGCGCTGCGTTCAGGTTGTCCACGGCCTTGGGCAGCTTCTC
RTS_002462+2	77904	+	77982	1.25	8	CGCCGCGCTTTTCCAGTTCCTCGAAGAAACCGGGCCGCATCACGATGCGCGCGGGCTCGCGTGCCGACGTCGTCAGCC
RTS_002472+2	78155	+	78233	1.47368	0	ATAGATAAGACCTTGCCGACCTCGAGTCCGCGATATTTCACGTCGGCCTGCGGCCCCAGTCCGTTCACCGTCGATCGC
RTS_002482+2	78472	+	78550	1.07692	11	ACCTTGATCACCTCGGGAATTGGCGCGGCGGCCAGCACTCGATGGTCGGCCAGCACGGCCACGCGATCGGACAGCGCC
RTS_002492+2	78710	+	78788	1.16	10	CCAGCCCGACGCGCTTGATCATGCCGCCGGACAGGTCGGACGGCATCTTGTCGGCGTCCTTGGCGGAGAGCCCCACCA
RTS_002502+2	79012	+	79090	1.52381	12	CCGACGATCTGGCGCAGCAGCACGGTCTTGCCCGAGCCAGACCCGCCAACGATCGACAGCACCTCGCCGCGATAGACC
RTS_002512+2	79329	+	79407	1.31818	10	CAGGCCGTCAGCGCGATCAGCATGCCGAAGACCACGCCCTTGCACAGGCCGAACCACAGGTTGGCAACCGGCACTGCA
RTS_002522+2	79560	+	79638	1.27273	11	CCATGGGAAATCCCCATCACGGACATCGCGTCGAGTTCCTCGGTCACCCGCATGACGCCGATCTGCGCGGTGATGGCC
RTS_002532+2	79889	+	79967	1.21739	10	CAACAGGTCGAACACCAGTTGCCCGAGCATCGTGACGCCGACGCCGAGTTGGGCCAGAAACGACAGCACGCTCGCGCC
RTS_002542+2	80191	+	80269	1.40909	10	GCAGTTGCGCGCGCAGGCCACGTGCTTCATGGCATCCGGCTAGCGCAACGGCCGTCCACTCTCCCTGCAACTGCACGC
RTS_002552+2	80442	+	80520	2.75	13	ATTCCCTGAAACTCCCCGAATTCCGAGTTCTTTGCTTTCGACATGTCAGAAGCCCCCGACCGTTCCCCATCCGCCCCC
RTS_002562+2	80870	+	80948	1.08333	8	CCTGAAATGGCCGAACGATCTCCAGATCGACGGCCGCAAGCTGTCGGGCATCCTGATCGAATCGGTGCCTGCCGGGCC
RTS_002572+2	81299	+	81377	1.17391	13	CATCGCCAGTGGCGAAGTCTCGCTGCGCGGAGCCAGTGCATGAGTCGGCTCCTGATCGACATCGGCAACACACGCCTC
RTS_002582+2	81619	+	81697	1.25	12	CGCGGTGTCGCCACATTGGGTACGTACCACGGCCGCGCACGGCGACCTCGTCAACGGCTATCGCGAGCCCACGCAGCT
RTS_002592+2	81847	+	81925	1.22727	12	CGGCCTTGAACTGATGCTCGGCACGCTGGCCCGCAATACTGCGCAATTGCCTGAACTCGATGTGCTCGACACCGGCGC
RTS_002602+2	82136	+	82214	1.77778	13	CTGCTCGGGTTGCACGCCATGGCGCTGCCTGCCTGACATACCTGCGCAACCCCTATCCGTCGCCTGTCATTCGTCACC
RTS_002612+2	82425	+	82503	1.68182	11	CTCCGGCATCGTCCCCGGCAGCGCCACGCGCGGCCCATCCGGCGGCCATCTCCAGCACCGCGCGGACATCCGCCGATA
RTS_002622+2	82730	+	82808	1.04545	9	AATCCCGAGTCGTACACGGTTTCGCTCGGACTGTTCCGTGACCGCGAGCGTGCCGACAAATTCCTGGAAGTATTGCGC
RTS_002632+2	83084	+	83162	1.875	12	CCCTGCAACGACGCCAGAATCTTCTTGAAACGGCTTCTAACACCCGGCTCAGCCGCCGCGTACCTTCGTCAGCAGCTT
RTS_002642+2	83312	+	83390	1.17391	9	CTTCTCGCGGAACATCGCCACCAGATCCACTGACGCGAGCGCGGCCAGCAGCGCCATGCGATCGGCATCGTGATTGAG
RTS_002652+2	83818	+	83896	1.31579	11	CAGAATCCGCTCGATGACCTTCTTTTCCCAGATCTCGTCGAAGCGGATCTGTTCGTCGAGCCAGTGCTCGAGCCAGTC
RTS_002662+2	84233	+	84311	1.125	8	TCGAACTCGAAGCGCACGGCGTGCAGCTCTTCCTCGGTCGGCACCAGGTCCGGACGGAAACGGCGCAGGTACTCCATC
RTS_002672+2	84583	+	84661	1.26667	10	GCGGATTCTACCAGACAAGAATTATTCTCGAATGATTTCTCTACTCCGTTGTAGCCCGGATCGTAGCGATTTCAATCA
RTS_002682+2	84822	+	84900	1.03704	9	ACTCGGGTTCGAACAACAGATAGCTCGCGAACGCGGCGCCGCGCGCCTCGGTGCCGCCCAGTGGCGACAGGAACGCGC
RTS_002692+2	85088	+	85166	1.19231	12	CTGGCCAGGGCTTGGCCGCCAACCTGCGCCAGCGACGGATAGCCGCCCGATGGCACGGTATCGAACCAGCCGGCCCGC
RTS_002702+2	85320	+	85398	1.08	10	CCGATGCCAGCAGGTGATCGACGCCAATCGCGGACTCCACGGCCATGCGCTGGCTGCGTTGCCATCCGTGGATACGGC
RTS_002712+2	85566	+	85644	1.32	10	ACCGCCGCGTGACCCAGCCGAAGGCCAGCGAGGACAGCCATCGCGCGCCGGAAACGCCCACGCGCAGCACGTCGGTCC
RTS_002722+2	85814	+	85892	1.65	11	ATCTTCGCAATACCGGACAGCACACCGGCCTGGTACGCGGCCCGCGCGCCACCGCCCATCATCACCAGAGCGGTGCTC
RTS_002732+2	86079	+	86157	1.4	11	CGCCGATTTTGCGGATTTCCTGGCTACGGTCTTTGTTCCCGCCTTCTTCGTCCCGGACGTCTTCGCCCCCTTGGGTGC
RTS_002742+2	86420	+	86498	1.13043	10	CGTCGATGTCGTCATCGGCGGGCTCGTCATTTTCCGCATCGGCTTGTGCTTCCGAGACCGTCTCGGCAGCGCCGTACT
RTS_002752+2	86711	+	86789	1.15385	0	TGCCCTCGAGATCCATCGGGGGCGTCATCGCGCTCAGGCCGGGCATCAGCCCGCTGGGCATTCCGCTGCCGGAAGCCC
RTS_002762+2	87086	+	87164	2.125	15	CCACCTCGAACGCTTTCGCGACCAGTTCGTCTTCTTCCACCGCCAGCGATACCAGGCCGATCCGCTCGGCTTCCTCGC
RTS_002772+2	87314	+	87392	1.15385	9	CGGCCAGCAGCCCGGCTACCAGCCCCGCGCCAACGGCCGGGCCATGCATCGCGGAGACGATCGGCTTGTCGCAGTTGA
RTS_002782+2	87977	+	88055	1.25	12	CAGGGCGCGCATGTGCTCGCAGGCACGTGCCGTTCCGCAGGCGGCTCGCATACGAGCCGAAACCCCTGCGTCACCCTA
RTS_002792+2	88222	+	88300	1.31579	11	CCGTCGATCGTCTCGATCATGCGTTTTTCGGCGATACAGCAGTACCCCTTGCTGCGATCGACGTTCGAAATCGTGCCC
RTS_002802+2	88470	+	88548	1.04	12	TTCGTCCGGCGTGACCGCCACCGGCGAAAACGCCGTGGCGGGCTTGCTCTGGAAGAAGCCGAAACCCTTGCCGAGTTC
RTS_002812+2	88737	+	88815	1.3913	10	GCCGCCCTGATACATCAGCGGGTCGGTCCAGAACTCGGGCGGCATCTCCGCGCCGCGCGCCTTGCGCACCAGTTCCAC
RTS_002822+2	89141	+	89219	1.13636	9	GGCGCACCGTATAGAATGGCCGGCAATACCGATACGCTTGCCAGGAACGCATGACCGCAGCCGAAGACGACGATACCC
RTS_002832+2	89409	+	89487	1.11111	11	GGACGCCGTGAGCCAGCGCTACGACCTTGGCCCGTTCGCGCTGCAGCTTGGCCTGGCCGGGCTGAACCGGCTCGACCC
RTS_002842+2	89683	+	89761	1.3913	13	CTGTCGCGCCGCCAGACACTGCCGCTGATCGAGCGGGAACTGGCCACGCGTGGCACCGTCCCACTGCCTGACATGCCC
RTS_002852+2	89967	+	90045	1.44444	9	CGATATCGCCCGGCAAATCTCTTCGGAACTCGGTTACCTAGATGGCAACCAACGGGCCGGACAAACCGGTCAAACCTC
RTS_002862+2	90237	+	90315	2.38889	16	CTCCGCCGGCGCCTCCTCCGCCCGTGCCCGCGCCACGACCGGTGCCGCAGCCGCCAGCCCCTTCACCACCGCCAAAAC
RTS_002872+2	90946	+	91024	1.27273	12	CACGAAGCACTTCGTGCGCCTGCCGCGCCACCCGAACGACAAACGCAAGGTGGAAATCTGGCTGGCGCCGTCCCTGAA
RTS_002882+2	91263	+	91341	1.125	12	TCCTGGCCCATGCGCTCGGTGCGAATCTGACTTTGTGGGATGACACCGCGCGGCACCTTGCCGCACGCTATCGCGTGC
RTS_002892+2	91749	+	91827	1.16667	9	CGCAGGCCATCGAAGCCTTCGATCTGGCCCGCGCGATCTCCCGGATTCACTGCCCGACGCTAGTGGTGGTCGGCGACA
RTS_002902+2	92098	+	92176	1.15	9	CACGACAAGGTCCGCCCGGTCGTACAACTTGAATTACGGGCGACTACCCTCAGCTTGGAGAGGAAATCGCGTCAATTC
RTS_002912+2	92355	+	92433	1.08696	11	CGCGAAATTTTCCTCGGTGGCCTGATGGCCGAGACCTTCCGCGCCGATGTGACGCGTTTGATCGAGAGCGAACCCTCC
RTS_002922+2	92587	+	92665	1.15789	9	CGTTGCTGTCTTCTCAGAAGTCGCGAAATCAGATCAATATTGTTCCCAGGGTAGCCCGTCGTGACGCCAACCGTTGAC
RTS_002932+2	92823	+	92901	1.18182	12	CCAGTTTTTTCACCGCCTGCACGAAATGCGGATTGACCTCCCAGTCGGGGCCGTCGTTCCAGGGAACGTTGTGCGCCC
RTS_002942+2	93077	+	93155	1.47826	8	CCCGGCACCCGGGCCGACACCGGGCCCGACACCCGGCCATCAATGTGGCAGGGCAAGTCCCTGACCGCCGCAATGCCT
RTS_002952+2	93369	+	93447	1.08696	10	ACTATCGGGGCACGCGCTTCGCCGACCATCGGATCGACGTGAAGGGCAATAACGAATTGCTGCTGCTGACCCGTCCGC
RTS_002962+2	93645	+	93723	1.24	12	CCGGTGCGTTCGGCCCGACGCCGAAGACGGCCAGCATCAGCCCGGACGTCAACGACCCGGGCGCGCGCAATGTCACCT
RTS_002972+2	93916	+	93994	1.17391	0	CCGCATTCTCTCCGGTCAGACCGTGGAGGCGTTCTGGAACAGCCTGCGCCACGCGAAGCCTGTCACGTTCGGCCTGAA
RTS_002982+2	94197	+	94275	1.73684	0	GCACCACGCCCGATCACATCGCTGCCATCGCCAAGAGCGTGGCCAACAAGACGCCACGCACCTGGCCCGGCCAGTATC
RTS_002992+2	94847	+	94925	1.5	11	CAAGCGCAGCTACGACTTCCTCGTGAACGAAGTGGGCTTCCCGCCCGAGGACATCATCTTCGATCCGAACATCTTCGC
RTS_003002+2	95091	+	95169	1.04	9	TTCCTGTACCACGCGATCGCGGCGGGCATGGACATGGGCATCGTCAACGCCGGCCAGCTTGGCGTGTACGACCAGCTC
RTS_003012+2	95355	+	95433	1.12	8	CACGGCATCACCACGTTCATCGTCGAGGACACCGAGGAAGTGCGCCAGCAGATCGCGGCGCGCGGTGGCCGTCCCATC
RTS_003022+2	95861	+	95939	1.21739	8	CTTCCGCGTGAAGAAGATTCCGCTGCTGATCGGCGGCGCCACCACATCGCGCGTGCATACCGCGGTCAAGATCGCGCC
RTS_003032+2	96124	+	96202	1.27273	12	CCAACAAGACGCCGATCGACTGGAGCGCCTATGTGCCGCCGAAGCCGAAGTTCATCGGCCGCCGCGTGTTCCGCAACT
RTS_003042+2	96406	+	96484	1.09524	12	CCAATACGGTCAATGACGACGACGTCGAGATTTATACCGACGAGTCGCGCAGCAAGGTCGCGCTGACCTGGAACAACC
RTS_003052+2	96646	+	96724	1.26087	13	CCGACCACGACGACTACAGCGCCATCATGCTCAAGGCGCTGGCCGATCGTCTGGCCGAGGCGTTCGCCGAATGCCTGC
RTS_003062+2	96940	+	97018	1.25	9	TGAGCGGCTTCTACCTGTCGCATCCGGACTCGACCTACTTCAGCATTGGCAAGATCGGCCAGGACCAGCTCGACGATA
RTS_003072+2	97207	+	97285	1.27778	10	ATCGCGTCGAATCGTGCCGATTTGTAGCAGCGATGTCCTCACCTCTGCTTACAGGGCATTACAAGTCCTCACAGAAGC
RTS_003082+2	97463	+	97541	1.23077	10	GCCACCGCCGGAACTGCCGGCACACAGGCCGGCGTCGGTGCCGCTGTGAACGCGCCGTCCCTGCAAACCGGCACTGGC
RTS_003092+2	97742	+	97820	1.75	9	CGGGCCCCTCCAGACCGCCCCAGCTCCCACTGTCGACAGACCTCGACAAACCGGCAACGGGCGCCTTGTGCGCCCGTT
RTS_003102+2	98178	+	98256	1.44444	9	TCCGACAGAGACTGCCTGCCTTGCCGGTGCTGATCCTGTCGACCTATCCGGAAGACCAGTACGCCATCAATCTGATAC
RTS_003112+2	98671	+	98749	2.23077	11	GCCCCCCGCCTAGCCAGAACCGATTCGCTTCATTTTGATCGCGCCTCCAAGCAGGCTTCCATAAATCGCTCAATTTTC
RTS_003122+2	99026	+	99104	1.18182	8	CATCCGCATCGTCTACACGAACCATGCGCAGGTATCGATGTACCGGCGCCAGTGCGCCGAAGCCGGCGCGGACTATTT
RTS_003132+2	99293	+	99371	1.88889	10	CCCGATCGTCACACCGTGTCCCGGCGATGAATCCACTTCCATCGTGCCGCCCAGCGCCAGTACGCGCTGCTCCATGCC
RTS_003142+2	99594	+	99672	1.31818	10	TCCAGCGCGGTATCCCACTGGTTGCGCGTGCCGACATCTTCCACCAGTTGCACGATGGCCTCGCGCAGGCCCAGGTTC
RTS_003152+2	99933	+	100011	1.15385	7	GCGCGCACCTTGCGGTCGAGCCGCGCGCTTTCCTCTTCCAGTTCGGCCCGGGTGGCATCGGCCATTGCCATGCGGCGC
RTS_003162+2	100401	+	100479	1.16667	8	TCCTTCCCGGTCAGCAGGAAGCCGCGCTGGCCGCCCTCTGCATTGACGAGTTCGGCGATCAGGTCGCCCAGGTCGTTC
RTS_003172+2	100854	+	100932	1.35	11	CAAGCCGGACGCGCCACTTTCGGCTCGCCCATCATCCGAGGGAGGCTGGACATGCTGTACTACGCACTCGTCTTCTTT
RTS_003182+2	101109	+	101187	1.66667	15	CAAAACCCCAAGGTTCGCAAGGAAATCAACCACCTGCACGACAGCGCTGACGCAGCCGTCCGGCAGATCCGCCATGCC
RTS_003192+2	101590	+	101668	1.63158	12	CACATGCCGTTCCGCAGGCGGCTCGCATGCGAGCCAGAACCCCTGCTTCACCCTGGCCAGAACCGCTTCGCTTCATGT
RTS_003202+2	101947	+	102025	1.40909	12	CAGACGCCCCACATCACATCCGCGCCTTCCTTGGCGGACTCGCGCAGCATGTCCAGGAACGGATAGGCGCGCTGGCCC
RTS_003212+2	102328	+	102406	1.47368	13	CAGCATAGCACCTGATAAAATTCCGCGTTTCCCGATTTCCACTGCCGGTCACGCGGCGCGGCGTTCACTTGCCGACGC
RTS_003222+2	102556	+	102634	1.34783	12	CCGCCCACGGCGACCTGGCCTGCAACATCGCCATGCAGGTGGCCAAGTCGCTCAAGACCAACCCGCGTGAGCTGGCGC
RTS_003232+2	102829	+	102907	1.30769	13	TCGTCTCCGCCAACCCGACTGGCCCGCTGCACGTGGGCCACGGCCGCCAGGCCGCCCTGGGCGATGCGCTGGCGAACC
RTS_003242+2	103058	+	103136	1.20833	10	CTACATCGCCGATATCGCAGCCGATTTCCTGGCCGGCAAGACCGTGTCCGCCTCGGACGGCGAGCCGGTGACGGCCTC
RTS_003252+2	103363	+	103441	1.04348	9	ACGACAAGGACCGCGTCATGAAGAAGGGCGACGGCACGTACACGTACTTCGTGCCGGATGTGGCGTACCACACCACCA
RTS_003262+2	103722	+	103800	1.29167	9	CCCGCGCACTTCACGCGCGGCCGCGACGCGGTGCGCTTCTTCCTGCTGTCGCGCAAGGCCGACACCGAGTTCGTGTTC
RTS_003272+2	103991	+	104069	1.47826	10	CCGCCGTCTGGCCGAGTTCCCCGACATGCTGGCCGCGGCCTCCAGCGAACTGGCCCCGCACGCGGTGGCCTTCTACCT
RTS_003282+2	104272	+	104350	1.22727	10	TTGACGCACCACCCGCCAGCCCATGGCATCGGCGGCCGGCAGTCGACAATTTGCGACGAATCTGAAGCCGTGCGTCAT
RTS_003292+2	104515	+	104593	1.40909	11	CTGTACATCACCAAGTCTCCTGCGCCGTTCCAGCAGAAGGGCGGCAGTAGTGCCCCGGCCCCGCGTCCCAGCGAGCCT
RTS_003302+2	104756	+	104834	1.66667	11	CCACCCGTCCGGCCGATGCTGGCACCAACTCCGCCAGTTCCACCGTTGCCGGCAAGACCCCGGAGAAGCCTGCCGCGC
RTS_003312+2	105045	+	105123	1.4	13	CAACCGCATCGACGACATGAACCGCGCACGTGACCGCCTGCAATCGGCCGGTTTCGAAGCCTCGGTGATCCGCTTTAC
RTS_003322+2	105286	+	105364	1.47826	9	AATCGCCGCACTGCTTGCCACCGTTGCCGCTGTCAGCGGCCTGCTGATGACCGCGCCCGCCGCCATGGCCGCGCCGAC
RTS_003332+2	105518	+	105596	1.13043	8	TTCAAGCGCGTGCCGGTGGCGTTCCGCGACGACCTTCTGCCCCACACGAAGATCTTCTATGCGCTGGAAGCCATGGGC
RTS_003342+2	105814	+	105892	1.31818	9	GCAGGGCAAGTACGAGACCTCGCCTTCGATCGCCGGCACCAAGCCTGGCGCCATCCAGGCCATGGACTTCCTGGTCAC
RTS_003352+2	106125	+	106203	1.2	8	CTAAGGGCTTTCGCGGGCACGCTCCCCAATCCCGGCGCTGTGCGCGTCTATGCCGTGGACGTCCGCGACGTCGACGCC
RTS_003362+2	106353	+	106431	1.03846	12	CTGACTACGTTTCAGCCATTCCTCGGGCCGATGCGCGAGCAGCCACCCGGTGCCGACGGATGGCGTGGCACGCTGGTC
RTS_003372+2	106717	+	106795	1.56522	10	CTTCGCTGCTGCACCTGATGCCGCGCTGGCTCTACGACGCGCTGTTCGCACGCGCGCCGCGCAAGCCGCGCCGCCCCC
RTS_003382+2	107073	+	107151	1.82353	15	TCGACGAAATCCGCACCTTCGTGCCGCACGTGATCGTCACCCATCCGTGTGCCCCGGAAGACAACCTCGCGCTCTATC
RTS_003392+2	107367	+	107445	1.32	11	CTTCGGACACGCCGGCTGCCTGCGTCGACGGCGACTGCAGCCGCCCGAACGCGCCGGGCGAGCGCTATCCGACCTTCC
RTS_003402+2	107641	+	107719	2.2	12	CTTCTGATCAGCCCGCCTTCTTGAACCGGATTACCCCATCGTCACCTACCACGCGCACCAGTTCGCCGCGGTGCCACA
RTS_003412+2	107931	+	108009	1.08696	12	ATCAGCACATCCTTCGGCAGGCCTTCGTACTTGCCGAGCGAGTCCAGGTAGAGCTGCAGCGGATTGGCTTCCGGCTCC
RTS_003422+2	108309	+	108387	1.89474	11	TCGCCGCCCGCGTTCGATCCGACGCCCGAGCCGCCGGCCATCACGCGCGCCGACATGTAGTCACCCAGACTCATCCAC
RTS_003432+2	108773	+	108851	1.53846	11	TTAACGTCAATTCGCTCTGCTTGTTCGTCATCTTAGACGAAAACTTGATTGCGCAACGAACGATCGTTCACTTTTTCC
RTS_003442+2	109083	+	109161	1.66667	11	AAATTCTGGATTTGTACGAGTCCCCGCGCGATACGGCTCCCCAACTCGAGCGCTTCCTGCATCTCCTGGCCGGCCACC
RTS_003452+2	109354	+	109432	2.72727	14	AAAATAGCCGACACCGACCTCATCGAACCCATCGAACCCATCGAACTAACAGGAGACACCACCATGACCGAACTACCC
RTS_003462+2	109698	+	109776	1.27273	9	CGCCCATTCGAACCTGTGCGTGAACCAGATCCACCGCAACGGCACGGCGGCCCAGAAGGCGAAGTACCTGCCGAAGCT
RTS_003472+2	110201	+	110279	1.19048	12	CCTGCATGGACGTGATCACGCCGTACATCCACGATCGCAAGCAGTTTGGCCAGAGCATCGGCGAGTTCCAGCTGATCC
RTS_003482+2	110541	+	110619	1.21053	7	CACTTCGGAGATCCGCCGCATGCTGATTGGCCGCGAATTGTTCTCCGAAACGATGTAATCCGCCCAGTCGACTGAAAA
RTS_003492+2	110865	+	110943	1.28571	9	GCATGGTCTGCAGCAACTGCAGCGGGACCGCATCGCGTTCTACAACCAGCGCGTGCACGAAACCATCGTGACGCTCCA
RTS_003502+2	111111	+	111189	1.5	9	CGTGCGTCCCGCGATCTCGACCGAGTACATCGAGAACGAGGAGTCGCCGATCAAGCCGACCTACCGCGCCTACTACCC
RTS_003512+2	111348	+	111426	1.36842	10	TACGCTGTCGTCGCTGTTCTTCCGCAACAAGACTGCGTTCGTCATCGGCCGGGTGATCAACGGCGACCATACCTATCC
RTS_003522+2	111642	+	111720	1.5	7	CAAGAACCTGTTCTATCGCGACTTCCTGCATCATCTGCAGCATTCGTCGGATAAATTCATCAGCGCGCCGGGCATCAA
RTS_003532+2	111899	+	111977	1.07692	9	CGTTCCCGCTGTCCCGCTTCGACGACGCGCTGGTGCGCGAGCTGGAGCAGCACGCGCCGTCGATGATCGAGTACCAGC
RTS_003542+2	112132	+	112210	1.64706	10	AACATCTTCCCCGGCGACATGCTTTACAAGAACTTCGGCGTAACCCGCCACGGCCGCGTGGTCTTCTACGACTACGAC
RTS_003552+2	112412	+	112490	1.64706	12	GGCAGCACCACAAAGACCGGCTCCTGGCCGGCCATGTCCATGACTTTTTTGCGTACCACAGCCAAGAACGCTTCATCC
RTS_003562+2	112693	+	112771	1.3	13	CCAACCAGATTCTTGGCCTGGCGCCGGGCGAGGTCTTCGTCCATCGCAATATCGCCAACGTGATTTCGCACAGCGATC
RTS_003572+2	113126	+	113204	1.31818	9	CATGGCCGCCAGCAACAATGACGAACTGCACGCGCAGATTGCAGCCGCGCTGCGCCAGTACGGCGATCCGCCACAAGC
RTS_003582+2	113443	+	113521	1.11111	10	ACAGGGTCAGGCGCCCGCCCGACAGGCCGCGCTTGGCGCGGGCCTGCCGCTCGACGTGGCGTGTACCACCGTCAACAA
RTS_003592+2	113758	+	113836	1.16	8	CGCCGCCAAGTACCACTTCACGCGCGAACAGCAGGATGCGTTCGCGATGGAGTCGGTGCGCCGCGCCCAGCGTGCCAC
RTS_003602+2	113987	+	114065	1.08333	9	ACCGCTGCGTCGTCGTCGTCGATCAATGACGGCGCCTCGGCGCTGGTGATGATGCGCGAATCCACCGCGAAATCGCTC
RTS_003612+2	114245	+	114323	1.26087	7	CACGATCTCGACATTCCGCGCGACAAGGTCAACATCCATGGCGGCGCATGCGCGCTGGGCCATCCGATCGGCGCGTCC
RTS_003622+2	114486	+	114564	1.40909	13	CTGAACATGCCCACCGCTCTCGTCCTCGGCGCCTCGCGCGGCCTGGGTCTCGAATTTGTCCGGCAGTACCGCGCCGAT
RTS_003632+2	114789	+	114867	1.08333	10	ATGCACACCAACGTGCTCGGTCCGATGATGGCGCTGCCGGTGCTGCTGCCGTTCGTCGAATCCGGCAATCATGGCCGC
RTS_003642+2	115183	+	115261	1.13043	12	ACAACATGCTGCTGACCCCTGAACAGGAAATGATCCGTGACGCCGTGCGGCAGTTCGCGCAGGACGTCATCGCGCCGC
RTS_003652+2	115427	+	115505	1.4	10	CACCTCCACTGTCATCAGCGTCAACAACTGCCCGGTGTGCAGCATGCTGATGGCCTTCGCCAGCGACGCGCAGAAGCA
RTS_003662+2	115677	+	115755	1.03846	13	GCGATCGTGATGGCCGTGACCGACAAGGCCGCGGGCAAACGCGGCATCAGCGCATTCCTGGTGCCGACGTCAACGCCC
RTS_003672+2	116209	+	116287	1.04545	8	ACGTGACCGATTTCCCCGTCGAGCGCATCTATCGCGATGTGCGCGTGTGCCAGATCTATGAAGGGACCAGCGATATCC
RTS_003682+2	116437	+	116515	1.44444	13	TTTCTCCTCGCCCTATGGCTACTTCGCCAGCACGCGCATCGACGATATTGCCCAGAAGTACGGCCGCTATGTGATCTG
RTS_003692+2	116762	+	116840	1.31818	11	TTTGTCGACGACATCAACATTGCCGAACCCGCCGAACTGGCGAAGCTGGCCGAGCCGCTCGGCGTCGACCCGATCGCC
RTS_003702+2	117318	+	117396	1.03846	9	CGCGGCACTCATCGAGGAACTGGAAGCCGTGCCGCACGTCCGTCAGGCGATCGAAGCCGTCAAGGCACGTGGCCTGCC
RTS_003712+2	117606	+	117684	1.11111	13	TCCCACCGGCGCCACGGCGGGCGTGGCTGCCGGCATGACGGTGTTTGGCTACGCCGCGAGCACCAACGCCGACGCCTT
RTS_003722+2	117922	+	118000	1.375	12	CCTGGCACGCGTCGACCTGCCCGCCGGACCTCTCGGCCGATCCCGGCACGAACTGGCTCGGGCTGACCGTGAAGTCCC
RTS_003732+2	118234	+	118312	1.19231	13	AGTCTCGCGTCGTCTCCTCCATCTGCGGCATCGCGGCCGCGCTCGCTGGCCTGGTCTGGTGCGCGACGGCCATCGCGC
RTS_003742+2	118665	+	118743	1.21739	12	CCCTACGTGGACCCGACACGCATCGTCGTGATCGGCCAGTCGTTTGGCGGCCTGTCGACCATGGCGCTGTCCACGATC
RTS_003752+2	118966	+	119044	1.14286	9	ACACCCACTTTGTCGACGTCGGCGAGTTCGATGGCGATTCACACCAGCTTTTCAGCGATAGCGCGGGCATCGCCGTAT
RTS_003762+2	119223	+	119301	1.76471	15	CAATTCACCACGCTTACGGTTACCGCTGAACGCCACGTTGCGACGGTCACGCTCAATCGTCCCGACGTCCGCAACGCA
RTS_003772+2	119478	+	119556	1.08333	9	ACGCTGGCGCAGATGCTGCACACGATCTGGTCCTGCCCGAAGCCCGTGATCGCGCGTGTGCACGGCGATACTTATGCC
RTS_003782+2	119865	+	119943	1.2	11	CAGGACGTGGCCGGCCGCGCCATCGACAAGGACCTGCTGACCGATACCGCGGACCGGATCGCCGTCATCCGCGCGTCA
RTS_003792+2	120217	+	120295	1.4	10	ACCTTTCTACCATGAGCTTCCCACATCCGGCCGCGCGCGATGCGCGGGCGGACACTCATAGGAGAGTCCCTTTGACAC
RTS_003802+2	120454	+	120532	1.61111	11	ACAAGCGCTACTTCGATGCCATCAGCTCCTGGTGGGTCAATCTGTTCGGCCATGCCAACCCGGCCATCAACGCCGCCA
RTS_003812+2	120698	+	120776	1.57895	0	CTTCCACTACTGGCGCAACACCGGCCTCACGGCCAAGCGCGAGTTCATCTGCCTGCGCCATGGCTATCACGGCGAAAC
RTS_003822+2	121014	+	121092	1.08333	13	TACGACCCGTCGTATCTCGAAGGCGCGCGCGCGTTGTGCGATCGCTATCGCGTGCACCTGATCGCCGACGAGATCGCT
RTS_003832+2	121283	+	121361	1.31818	11	CTTCCTGCATTCGCATTCGTACACGGGCAATCCGCTGGCCTGCCGGGCCGCGCTGGCCACGCTGGACCTGTTCGAATC
RTS_003842+2	121517	+	121595	1.15385	12	ACGCTTCCATCTGGCCGCGCGCGAACGCGGCGTGCTGGCGCGCCCGATCGGGCACACGCTCTACGTGATGCCGCCGTA
RTS_003852+2	121794	+	121872	1.6	0	GATCGACGCCACGCCCACGCCGCTGCTCACGTTCTGCAGCAACGACTACCTGGGCCTGGCCAATCACGGCTCGATCGC
RTS_003862+2	122080	+	122158	1.21739	9	ACGCTGTTCTGCGAATCGCTCAACCATGCCTCGCTGATCGACGGCGCGCGTCTGGCGCGTGCCGATGTCCAGCGCTAC
RTS_003872+2	122462	+	122540	1.65	14	CGATCGTCGAACACCTGATCAACACGGCGCGCCCGTACATCTACACCACGGCAGCACCGCCGGCGGTTGCCCACGCGC
RTS_003882+2	122703	+	122781	1.11111	10	CGACAATGCCGCCGCGCTGGCGCTGTCGGCCGCCCTCGAAGCCGAAGGCATTCGCGTTGGGGCGATTCGCCCGCCGAC
RTS_003892+2	122931	+	123009	1.31818	10	TTCGCCTGCTTCATCACCGGTACCGATACCGGCGTGGGCAAGACGCATGCGACCGCCACGCTGCTGCACGCGCTGCAT
RTS_003902+2	123166	+	123244	1.21739	12	TATCGCCGCATCTGGCCGCCGCGCTCGAAGGCGCGCGCATTACGCCCGAGCCGATTCGCGATGCATTCGAATCGTTGC
RTS_003912+2	123396	+	123474	1.34783	10	CACGCCATGCTGACCGCCGAAGCGATTCGCGCACGCGGCCTCAGGCTGGCTGGCTGGATCGCCAACCGTATCGACCCC
RTS_003922+2	123670	+	123748	3.09091	14	GCCAAACCGAATCCACTACCGAACCCCATACCGATCATGACGCAACAAGCCAACCAGACCGTCGCCACCATTTCCGCC
RTS_003932+2	124058	+	124136	1.11538	9	CCAACGGCGCCACGCGCTTCTGCATGGGCGCGGCATGGCGCGAGCCGAAGGAACGCCACCTCGAGCCCGTGATCGACA
RTS_003942+2	124286	+	124364	1.08	12	CCACGCGCACGTACCAGGATCGGCTGGACACCATCGGCCATGTGCGCGAAGCCGGCATCAACGTCTGCTGTGGCGGCA
RTS_003952+2	124625	+	124703	1.34783	10	CCGGCGCGAACTCGATCTTCTACGGCGAGAAGCTGCTGACCACCGGCAATCCCCAGGCTGACCGCGACCGCGCGCTGC
RTS_003962+2	125059	+	125137	1.42105	11	CCGATCTCAAGGCCATCTTCAATCTCGGCGCTGGTGTCGACGGTATCCTGAAGCTGAATGCCCAGCATCCCGATGCCC
RTS_003972+2	125330	+	125408	1.19231	10	CACGCTCGGCGCCCATATCGCCCGCACGCTGGCTGGCTTCGGCTTCCCGGTGCGCGGATGGAGCCGCTCGCCGAAGAC
RTS_003982+2	125647	+	125725	1.63158	11	ACGTGTTCCGCACCGAGCCGCTGCCTGCCGATCATCCATACTGGCAGGAGCCGCGCATCACGATCACGCCGCACATCT
RTS_003992+2	125880	+	125958	1.29167	11	CCCCACGCTTCCCGATGCCGCGCAACGCGTGGCCGATCTGTTGGTCGGCATCGGCCACGACCGCCCCGTGGTGATGCT
RTS_004002+2	126273	+	126351	1.17391	8	ACATCCGCATGCCGTCTTCAACCTGACGCCGCAACAGCTTCAGGCGATGACCGGAGCGGAAGTCGCGGACGTGGCCCA
RTS_004012+2	126565	+	126643	1.22222	8	CCCTGCTGCCCGCGCGCGTGCCGCGCCTGTGCGCCGCGGGGAGCGAAGCATGAGCACGCCTCCGCTGCTGCCATCGAC
RTS_004022+2	126797	+	126875	1.57895	10	ACTCATATCATCAACACGCATCTGCACTCCGACCATTGCGGCGGCAACGCGGCATTGCAGGCACGCTGGCAGCCCCGC
RTS_004032+2	127035	+	127113	1.17391	11	CTGCTCCGGGCCATGATCCACACGCGGTGATGCTGTTCGCGCCGTCGCACGGCATCCTGATTTCTGGCGATGCGCTCT
RTS_004042+2	127263	+	127341	1.25	10	TCTCGCACGCCAGAAGCCGGCTCGACTACCTGCAAGGCGATGGCGTGCGCAATGCCACCCACGCCGTGCGCGTGCTCG
RTS_004052+2	127563	+	127641	1.03846	8	CAAGGACTTCCTGTTGCGACCGTTCCGCGCCAGCGACGTGGACCCGTTCGTTGCCGCCGTGCGGGAGTCCATGGGCAC
RTS_004062+2	127793	+	127871	1.2381	9	CCATCAACCAGATCCGTCGCGAGGACAACCTTGGCAATCTCGGTTACTGGATTCGCCAGAGCCATCAGCGGCAGGGCC
RTS_004072+2	128022	+	128100	1.08	13	CCTGATCCTGGGCGGCCGGCCCGTGGCGGCCGCCGTGTATTCGCTCGTGCCCGAGTCATTTGATTTCAGCCGATAGCC
RTS_004082+2	128284	+	128362	1.04167	9	ACCCGACACCTTGAGCTTGTATGTCAGCGATACGCCCAGCATCGTGTATGCGTCGGTCGGCGTGTCGCCGGTCGGCAC
RTS_004092+2	128538	+	128616	1.38095	9	TCAGCATCTTCTGCAGCAGGCGCGTCTTGCCTTCCGCCTCGAAGCCATACAGCGTGGCTGGCACGCCCGCGTACTGCA
RTS_004102+2	129131	+	129209	1.4	9	TCCTCTCCCAGCGCCGAGAAATCGGAATGGCCGAACTGCGTGCCGATCACGCCGCTCATATTGCCGATCTTGCCGTGC
RTS_004112+2	129485	+	129563	1.2	9	CCGCCCATCGAGCCGCCTTCCTGATGGGAGCTCGTGTTCGGCAGCGTGCCGTAGGCCTCGCTCTCTCCTGCGGGCAGC
RTS_004122+2	129785	+	129863	1.84211	11	ACCACGCCGCCCAGTGCATTGCCGCCGTACATCAGCGCCGCGGGGCCGCGCACCACTTCCACTTTCTCGGCAACCAGC
RTS_004132+2	130088	+	130166	1.04167	13	GCGACCATCTCGTTCAGGTCGCTGCCGAGCGGATTGGCCGTGACCACCACTTCCTTCAGCGTTTGCGGTTGCGGTTGC
RTS_004142+2	130366	+	130444	1.07143	12	CCCGGCACCGCGCCGTGAGGCAGGCGCGAGCGCGCGGCAAGATACCGCGCCCCCGGCCAATCAGGCGAAAGCGAATGC
RTS_004152+2	130694	+	130772	1.29167	10	CCACCATGCAACACGCGGTGGACCAGACCCGCGTGCTGGGCGAGCAGCAGGCACGCGACCAGCCACAGCACGGCCCAA
RTS_004162+2	130976	+	131054	1.16	13	GCACGCATCGAGCTGCGCTTCCAGCGCGTGCGCGTCGAGATCCAGGCCGATCAGCACCAGTTCCTGGCGACGGTCGCC
RTS_004172+2	131224	+	131302	1.3	10	CGAGCCAGAACAGACCTTTCGAACGCAGCACGTCGCCATGCTCGCGCATCCATTCGGTATGGATCAGGTCCGCGAAAC
RTS_004182+2	131562	+	131640	1.17391	9	ACGACGAGGACGTCGCATACCTCGACCTGGTCGATCAGCACATCGACGACCGTACGGTCGTCGTCATCGTGCGCGGCC
RTS_004192+2	131800	+	131878	1.17391	12	CACCGGCTTCGATCACCACATGATCGTACTGGCCGGTCTGGGCCAGCCGTTCGACTTCGGCAAGCAGGTCGCCATGGC
RTS_004202+2	132046	+	132124	1.11765	12	ACAGGCGGTCATTCTGAAATCATTCTGCAATGGTAGTGTCGCAATCGTTACACCATCAAGGCAAATACGACTCCGGAA
RTS_004212+2	132281	+	132359	1.61111	14	CTCGCCCGTTTCCTCGCACCAGCCATAGTCGCCGGATTCGATGCGCTGCAGCGATTGCTCGACCTTCTTCAGCAGCTT
RTS_004222+2	132688	+	132766	1.40909	12	TTTCACTCTGGCTGGCTGCAGTCTTGCTGCTTCGCGTGCCTCCCTTGGCCTCGCCCGCATCGGCGTGCGCCGCCGTAC
RTS_004232+2	132935	+	133013	1.54545	9	CGGTCTCCGCACAAAGCCCACGACCGCGCCTGCTGGCGGCCCCGCCTCATGCTGACGACGACTGCCGCCCTGCGGATA
RTS_004242+2	133211	+	133289	1.58824	10	TCCCTTCAGAATTGCGTCGCGCGGCAGGTCCACGCCAATGAAGACCATCTTCGTGCCCGGTTGTTCATCTTCCCACTT
RTS_004252+2	133924	+	134002	1.22727	9	CGATTTCCTCGTCCATGAAGAACGTCTGCGCCACGGGGCCCGGATTGGCCACGCCCGTGGTTTCGATCACCACGCGAT
RTS_004262+2	134343	+	134421	1.13043	9	ATGCGTCGCCGTGCGATCGGCCGCATTCGGCGCAGATGCCGTTGACCGTCAGTTCCACGTGTTCGACCGCAAATCCGT
RTS_004272+2	134576	+	134654	1.57143	12	CGTTTCTGTGCCAGGCCCTGGTCCACCAGCCAGTCCAGCACCCGGTACACGGTCACGCGGTCCACGTCGCCTTCGGCC
RTS_004282+2	134851	+	134929	1.19048	12	TTAACCATAGGCCCCTACCCGATGCAATTCAGTTGCACCAACAGGGTCTTCGAGACGGCGGTGCGCCGGGATTCAGCC
RTS_004292+2	135098	+	135176	1.36364	11	TTCCGCAAAGCCACCTGATCTGGCACAAGGTGGCCCCGGCGCTGGCCGACCGCTTCACGGTGATTGCCACCGACCTGC
RTS_004302+2	135328	+	135406	1.26087	10	CATCGGCTCTGCATCGACCACCCCGAGGCGGTCAGCCGCGCGATGCTGCTCGATATCGCGCCGACACTGGCGATGTAC
RTS_004312+2	135598	+	135676	1.33333	12	CCGGCGCGCGTCCATGCGATGTGCGAGGACTATCGCGCCGCCGCTACCATCGATCTGGACCACGACCGCGCCGACCGC
RTS_004322+2	135904	+	135982	1.5	9	CCCCTATACCTCGCAATTGTCCGGGGTTGCTAACATCCACCTCCGGCTCCGCCTGTCGGCGGGGTTCGCTGCCGCATA
RTS_004332+2	136256	+	136334	1.13636	7	CCCGACCGACAAGGTCGCGCGCGAACTGACGATGGTGATGTCCAAGCACCTGGGCACCACGATCGTGATCGAAAACCT
RTS_004342+2	136527	+	136605	1.35	9	CAACTTCCGCCGGCCAGCTTCAAGGAGCTGGTGCCGTACATCAAGGCCAATTCCAGCAAGCTGTCGCTGGCCAATGCC
RTS_004352+2	136780	+	136858	1.2	8	CGCTCAAGCCGTACGCGGCAATGCAGCCGCGCCGCGTGGAAGCATTCAAGGACATCCCGACCGCCGCCGAGCAGGGCC
RTS_004362+2	137107	+	137185	1.4	9	ACTGATCGGCAATCGCTGCTCCGTGCCGCAAAGGCCACGCGTATCGCGTGGCCTTTTTTATTGTCCGTCCCGCCCGCA
RTS_004372+2	137471	+	137549	1.5	14	CACGGCCGATGCTTTCTCACTGCTCGACCGCTTCGAAGCCAAGCTCGAGAAGTACCAGGGCAACCTGACCCGCGCCGC
RTS_004382+2	137776	+	137854	1.75	11	CCCTGACCATCGCGGGCGAGCTCTGCATCTACACGAACACCAATTTCGTTATCGAAACCCTCGACTGACGCGCTGAAC
RTS_004392+2	138004	+	138082	1.08696	9	AAATCACGCCGAAGAACATCCTGATGATCGGGCCGACTGGCGTCGGCAAGACCGAAATCGCGCGCCGTCTGGCCAAGC
RTS_004402+2	138270	+	138348	1.21739	7	CTGCCGCCGCCGCGCGACATCGGCTTTGCCCAGCACGAGGAGAAGGACTCGAACACGCGCCAGGTCTTCCGCAAGAAA
RTS_004412+2	138547	+	138625	1.2	11	AGGCCGCCAAGCTCGTCAATGAAGAAGAGCTCAAGCACAAGGCCATCGCCAACGTCGAACAGAACGGCATCGTGTTCC
RTS_004422+2	138836	+	138914	1.33333	10	CTTCCCGATCCGCGTGGAACTCGAATCGCTGTCGGTGCAGGACTTCGAGGCCATCCTCACGCAGACCGATGCCAGCCT
RTS_004432+2	139258	+	139336	1.03846	9	GACGCCCGGTTACTCAGTGCGAGTGCACGTGGCCGCCGGCAGGTGGCAACACCTCAAGCTCCGCTGCCGGGGTCTTCA
RTS_004442+2	139583	+	139661	1.29167	7	CCAGCCCGGCTTCGGTTGCGGATGCACGCCCTGTACGCCATCCGGGATTGTCACCGTTACCGCGCGCGTCGCGCTGCC
RTS_004452+2	139832	+	139910	1.21739	7	CGTCAGTCTAGCGCCAAAGCACCCTTGCGCCGTGCGACCTGGTGACGCAGCACATGGCGAGAGGCCGTTCACGTCCTC
RTS_004462+2	140447	+	140525	1.08	11	CCGGATTCAGCGTGAAACCGGCCGCTTGCCCAGCTTGCGCTGCAAGGTGCGCCGATGCATATTCAGCGCGCGCGCCGT
RTS_004472+2	140683	+	140761	1.17391	13	GCTTGGCCAGATACTCATCAGCCCCTTGTTTGACCGCGGCCACGGCCGTGGCGATGCTTGCGTAGCCGGTCAGCACCA
RTS_004482+2	141107	+	141185	1.07407	9	CGAAGTTCGAGCACCGTGCCGCCCGCCGGATTGTCATGCCACGAGATCTGGCCGCCGAGCTGGCGCGCGGCGCTCTGC
RTS_004492+2	141459	+	141537	1.125	12	CACCGGCCTGCAGGCTTGCCTGTGGATGACGCAGTTGCCAGCGTTCGACGAACGGCGCCAGCCACGCATCGATTCGCT
RTS_004502+2	141719	+	141797	1.30769	11	CCGATCTCGTGCGCCACGGCGGCGGCCTGGTCATTGAGCGCCTCCACGCGCGCCTCGCGCAGCAGCAGCTCGCGCGCC
RTS_004512+2	141947	+	142025	1.20833	12	TACTCGAGCAGCAGCATCGAATAGCAGGCCAGCGCGTACGCCGCGAGCGTCACCACCAGCCGCCACGGCAGGATGGCC
RTS_004522+2	142269	+	142347	1.3913	10	ACTCGCATGACACCAGCAGCAAGGCCTGGCCCGCCAGCAGCGCCCAGCGCAGCCAGCTAAGGCGGCGCAGGCTCACCA
RTS_004532+2	142502	+	142580	1.13636	10	CTGCCAGACTGCGAGGTTCAGATCGCGGCAAGACACGCGGGGTGCTGCGTGATCTAATGACCGCCCTCAACACCCAAT
RTS_004542+2	143209	+	143287	1.45455	13	CTTTCCGCTTCCGGCGCGACCGCTTGCAATACCCGTTCGCGTAGCCAGGTCAGTCCCGGGTCCGCGTCGGCCTTCGCC
RTS_004552+2	143498	+	143576	1.15385	9	CCCCGCGCTCGGTGGCTGCGGTCACCAGCACGTGCGAGCGCGCCAGATAGGCCACGTGATCTAGCCGGCCCGTATCGC
RTS_004562+2	143753	+	143831	1.47619	10	CCTTGCGCACCGTGCGCAGCAGGCGCGGCAACACCACCAGCGAACCATAGTCGGACATCGCCAGCTTGAACGTCCGCC
RTS_004572+2	144056	+	144134	1.26316	10	CCGCAAGCAGCGCTTCCAGCACCACCAGAAGGTTGAGGTCGATTCCACGAAGGCTATTCATGCCGCGAATGTTAAACC
RTS_004582+2	144287	+	144365	1.2	13	CGCACCAGCATTCGGGCAGCCCGGCCACGTAGCCACAGACGAACGCGGCGCCGCAACGGCTGCAATGTTCGACCGGGC
RTS_004592+2	144568	+	144646	1.78571	10	TAGTCATGATACCTGCTCCACATCACACGGAATGTCCAAAGCCATGAACGCTGACAATCCTGAGCCTGCTACCAAGTC
RTS_004602+2	145040	+	145118	1.13043	8	ATCCGCGCCAAGCGTCTGCAGATGCCGGACCGCGAGAACCCGGGCACCTTCATCGACATCGGCTACGTGGGTGATATC
RTS_004612+2	145315	+	145393	1.08	11	CAACCTGCTGACCGACCTGTCCGCGCGCGAGATTGAGGAACTGTTCGCCGACGGCACGATCTCGGGCGGCATGCTGCC
RTS_004622+2	145543	+	145621	2.0625	12	AATCCGCCGCGTGCGGGTTCCCGCCTCTTCCTCCATTTCCAGATACCCGCGTGTTCATTCGTCAGCCCACCCAGCGTC
RTS_004632+2	145841	+	145919	1.30435	10	CGTCGACTACTGGCAGCGCTACGGCGCCACGCTGCTCGGCATGGTCCGCCACCATCAGGTCGATCCGGCGGACTTCCT
RTS_004642+2	146113	+	146191	1.07692	8	TGCACGGACACCTGCGTCCGAAACCGGACCGCCGCATGATGCTGCGATTGCTGGCGCAGATCGGCGTGGCGCCGCACC
RTS_004652+2	146450	+	146528	1.45455	13	CCCCACCCGTGCGGCAACCACGCCACAGTCGCAGCCCGATCATTTGCCGCGTATGCGGGCACGCGTGACGAATCGGCC
RTS_004662+2	146688	+	146766	1.21739	9	AACGCCGTATCCAGATCCTCCAGACGCTGGCAGGGATGCTCGAACACCCGCGCGGGGAAAAGATCACCACCGCGGCGC
RTS_004672+2	147193	+	147271	1.04545	10	CAAGGCGCCGACCGAGAATATCGATGCGCAACTGCGCATCCTGCTGGGCTGATCCGAACAGGAGCAGGCACAAAAAAC
RTS_004682+2	147439	+	147517	1.52632	11	CCCGACTTGGCTGCGAAGCATCACACGCACTGCCAGTCGGGTTTTTTTATGCCTGCCTCACTCGCGGGCCCCGCTCAT
RTS_004692+2	147686	+	147764	1.52381	15	ACCAATGCCGTGCTGGTCTGTCACGCGCTCAACGCCTCGCACCACGTCGCCGGCATCGCCGCGGACAATCCGCGCGAT
RTS_004702+2	148083	+	148161	1.45	13	CCACGCCGAAACTGTCCGCGCAGAACATCGCGTTCAACGAGGTCGCGCGCAGTTCCATCCTGTCGGACCCGGATTTCC
RTS_004712+2	148345	+	148423	1.55556	12	CCAGGGCGACAAATTCGCCGAGTACTTCGACGCGAATACCTACCTGCTGATCACGCGCGCGCTCGACTACTTCGATCC
RTS_004722+2	148584	+	148662	2	13	TCGACGCTCCGCACGGCCACGATGCCTTCCTGCTCGACGACGCCCGCTATCACAACCTGATGCGCGCCTACTACGACC
RTS_004732+2	148937	+	149015	1.57895	14	ACCAGAGCTTTGACACGGTGATCCTGTCCCAGACGCTGCAGACCATCCACAACACGGCCCAGGTGCTGCGCGACACCC
RTS_004742+2	149345	+	149423	1.8	14	CATACCGTACGTGAGTTACCGAACGATCGTACTATTTCCTGCCATGACGCAAGCGCCCCTGCATCCACTCGATCAAGC
RTS_004752+2	149631	+	149709	1.26087	0	CCGTCGCGCACCAATCGCTCGACCCAGCACTGGCATCTGGAACTGCGTCAGAACGGCGAGGTGACGACCACCGGCAGC
RTS_004762+2	149859	+	149937	1.54545	14	CCGACCACGGCCCCCGGGACCGAGAACCCCGACAGCCTGTCCCAGTTCTGGATTCGGGACGAACCGGCACGCACGCCC
RTS_004772+2	150168	+	150246	1.4	10	CTCGCTACCTCGCACCAGATCGTCTACTACAAGGAATAAGTTACGCCGGGCGCGGCACCGCAGGTTCTGCCGGTTCCC
RTS_004782+2	150459	+	150537	1.30435	12	TCATCAGCAGCGCCACGAAGGCCGCGGTGCCCATGCCGCCGCAGAGGTTTTCGACGGCGATCGTCGCACCCATCGTCC
RTS_004792+2	150737	+	150815	1.08333	10	ATCAGGAACGTGGTCGACAGGCTGCCCGCGAAGGCGTCGCCGAGCTTGTACAGCACGATCAGCAGCAGCAGCCACCAC
RTS_004802+2	150967	+	151045	1.84211	12	CCACCCCAGCACGCGATCGGCCAGATAGAGCGCCAGCCCACCCGACACCAGCATCGCCAGCCGGTAGCCGAGCACCTT
RTS_004812+2	151205	+	151283	1.28	10	CTGCCCACCAGCCCGAGCTGCGTGACCAGCAGCCAACCGCGCCGACGGCCCAGTAGCGGCGGCGTGAAGCGGTCCATC
RTS_004822+2	151527	+	151605	2.21429	11	CATCACCAATTCCGCGCCCCCGAACAAGTCGAAATTTTCTACCCAGCGAGCCCTGCCTTGAACCCGAACGTGTCCGAC
RTS_004832+2	151834	+	151912	1.03846	11	TCGCCAAGCACACGCTGGTCGACGAAGACGATCCGCAGGTGAAGCGCCTGCGCGAGATCGGCATCCGGCTGCTGCCGC
RTS_004842+2	152078	+	152156	1.16667	9	CCACGAGATCTCGCACGCATTGGAAGAACACGCCCGCCAGCGCGCGGCGCAGGCCGAGATCTCGAACCTGGGCGCAAA
RTS_004852+2	152346	+	152424	1.31818	9	CTCAAGGCCGGCGACGAGTTCACCTCGACCCATCCGTCCGGCCGCAGCCGGATCGCCGTGCTTCAGGCGCATATGAAT
RTS_004862+2	152633	+	152711	1.34783	9	CCTCAGGCAACGAGCCCCGTGGCTTCGTCGGCGCCGATATGGACGTTCATGCATTGCACGGCCGCACCGGCCGCACCC
RTS_004872+2	152904	+	152982	1.47619	10	CTTCCGCATCGGCCTTGCGCGACAGCAGCCCCGGATACACCGGCACCGTCACGGCCAGACCCTTCAGGAAGTTGCCGA
RTS_004882+2	153181	+	153259	1.11111	9	CATCAGGCCGGCTTCCACCAGCGGACGCACGGCCAGCACGAACGCGCTGGCGTGGCAGCCCGGCACGGCGATGCGCTT
RTS_004892+2	153437	+	153515	1.18182	9	TTCAGGAATCGTGCTCGCTCCTGCGGGTCCTTGCGCTTGTCATCGGCAATGCGCAGCAGTTCCACATCGGTGCGACCC
RTS_004902+2	153689	+	153767	1.22727	13	GCCGCAGCCATCCGATCAGGCTGCTGAAGCTGCTGGACCGTCACCCGAACCTGTTCGATGAGACGCGCGCCATCTGAA
RTS_004912+2	153923	+	154001	1.26087	9	TCGATGCGCCACCCCACGTTCTTCGCGTACGCCTGACCGCGGTTGCTCCACCATGTGTACTGTTCGGGGCGCGGGTCC
RTS_004922+2	154160	+	154238	1.04	7	CGGCCGCTGGCTTTCAGCTCCAGCAGGTGCGGCAGGAAGGCTTCCATAAAGCGGAACTTGGCCTGCTGGCGCTCCTCC
RTS_004932+2	154444	+	154522	1.66667	10	CGCCTCGGTCATGTCGGCTTCCTGGGCCTTGAGTTCCTGAACGCAGACCATGTCCGCTTCCTGCTTGCCCATCCACTC
RTS_004942+2	154680	+	154758	1.19048	11	CGTGCTGTCCTTCGGCGAGTTCGTGACCAAGGCTGGCCGCAAGTCGCCGTACTTCTTCAACGCCGGTTTGTTCAACCA
RTS_004952+2	155008	+	155086	1.11538	10	ATCTCCGCCGGTACCTCGGTGCGCGAGTCGATGCAACTGATTCGCGCCGCGGGCGCCGAGCCTGCCGCCGTGCTGATC
RTS_004962+2	155400	+	155478	1.03571	13	CCGCCGCAGGATTCATCGTCACCGGCCACACCGGAGCGGGCGAAACGCGGCGCCAGTGCGCGTGGCTCGGTGCTCAGC
RTS_004972+2	155639	+	155717	1.34783	9	CATCTCGATCGGCGCGCTCAACGCGGCCGTTATCGCCGGCAATCCTCCCGAGACCCGCGTGGCGCAACTGCGCGCGTT
RTS_004982+2	155884	+	155962	1.57895	10	CCGACCTCTGGGCGCATTTCGAAGATCCCACGCGGGTCAGCTACTACGACACCGCGCCCTTGAAATCCACGCTCGAGC
RTS_004992+2	156286	+	156364	1.47368	10	AGCGCCAGAAAGATATCCAGTACTCCAGCCGCACGCGGGCCATCACCGACTACATGCGCGAGCAGCAGAACTATCGCC
RTS_005002+2	156565	+	156643	1.31818	0	ACATTCGCGAAACGCTCAAGCACCCGAAGTGGCTGGCCATGCCGGGGCCGGACCACCCGTTCGTTACCCACGACGTGC
RTS_005012+2	156860	+	156938	1.58824	10	CGGCCTCGTAGCTCTGCTGGTACTCCTTCCAGTACTTGCGCTCTGCCAGATCCTGCATGTCGAACTTCCAGTGCTTCT
RTS_005022+2	157164	+	157242	1.125	9	TACCTGCAGGTGCACGCGCCACAGATAGTCGCGCGCCAGTTCCTCTGCCGTAGGGGCCTTGAAGCTGGCGACACGCAC
RTS_005032+2	157395	+	157473	1.27273	14	CGCAACGTCAGCGTCCTTTTCCCCCAGGGAGAACGGCTTGCTCTCCGGGTCGAAGGCGGCAAGCTTGAACCCCTTGCC
RTS_005042+2	157709	+	157787	1.44	12	CGGATGCCAGCCACCACGGCCGCGCAGGCGCCCGTGCCGCACGCCAGCGTTTCGCCCGCGCCGCGTTCGAACACGCGC
RTS_005052+2	158059	+	158137	1.66667	10	CTCACCCATGTCCACGGTCACCTGACCGTCGTCCTGCAGCTTCAGCGTGATGACGCCGTTCATGACTTCCACGCGGAC
RTS_005062+2	158649	+	158727	1.11538	9	TACGACCTTGGCGCCCGCAAGCCGGGCCAGCCGGGAGACCGATGTCAGGGTCAGCGCCTCCACGCCGAAGAACGGCAC
RTS_005072+2	158887	+	158965	1.04	9	TTCTTCTGCACCGTGTAGAGCGAGGCGCCCGAACGGCCCACGGTGTCGCGCAGGTGCATCGTCAGGCGAATCGCACCA
RTS_005082+2	159128	+	159206	1.38095	0	TCTCGCGCGACATCGCCTCGATTTCCGCATCGGTCTTGTCCGGGAAGCACAGCCGAAGGTTGGCCCGCACCACTTCGC
RTS_005092+2	159472	+	159550	1.14286	7	TGATCAAGTCTTCGATAGCTGCATTGATTACGGCCGACGCCGCAGCGGGATCTTCGGGCAGCATCCCGCCATCGTTCA
RTS_005102+2	159700	+	159778	1.34783	13	CGCCGCTTGGCACCTGATCAGGCAGGATGCCGACAGCTTCGCCGCGCTTCAGGGCCTTGACCAGCATCCGCACGCCGC
RTS_005112+2	159939	+	160017	1.125	9	ACGATCACGCCATTGCCGGCCGCCTCCAGGCGCGCCAGTTCTGGCCAGAGATGATCGTCGAAGTTGTCCGTGCGGACC
RTS_005122+2	160266	+	160344	1.13043	6	AATTCGGCAGCGCGCCGGCCGAGAATAACAATATCGGGTTCGCGTCGGCCGCCGCCTGTGGCATACCCAACATGGCAC
RTS_005132+2	160499	+	160577	1.53333	11	AAACCAGATCGTGTCGAACGATTTCCTCTTTACTTCGGAATCTGTCTCCGAAGGCCATCCCGATAAAGTAGCCGACCA
RTS_005142+2	160747	+	160825	1.33333	9	ACAACACCGAGTACGGCATCGACTACAAGGGCTGCGCCGTGCTGGTGGCCTACGACAAGCAATCGCCCGACATCGCCC
RTS_005152+2	160976	+	161054	1.14815	10	CCGTGACGGCCGCCTGCCCTGGCTGCGTCCCGACGCCAAGTCGCAGGTGACCGTGCGCTACGTGGACGGCCGTCCGCA
RTS_005162+2	161329	+	161407	1.18519	9	ACCGTTCGGCCGCCTACGCCGCCCGCTACGTGGCCAAGAACGTCGTGGCCGCCGGCCTGGCGCGCCAGTGCCAGGTGC
RTS_005172+2	161641	+	161719	1.28	11	CCGCGATTCTGCGCGCTGCCGCCGGCCTGTAAGCGCCTGCTGCTGCGTCCGGGCGTTCTGCCGGATCAAGACCCCGCC
RTS_005182+2	161873	+	161951	1.18182	10	TCTCGCCGGAGACGCAGGCGACTCTGCGCCGTGAACTGGAACAAGGCGCCGTGCTGTATTTCCCGAACCTGCATTTCC
RTS_005192+2	162101	+	162179	1.16667	12	ACGCCGAATCGACCGAGTCGCTGATTCACGCGCTGTTCCCCGAGTATGGGCCGCACATGACGCGCGCGGGTACCTCGC
RTS_005202+2	162390	+	162468	1.28571	10	GCCCGGTCAATCCTGGCTGATGAAGACGCTGCACATCACCAAGCGCGCACGCAGCGAGTACGACCATCGCATGCTGCA
RTS_005212+2	162618	+	162696	1.125	9	CTACCTGGACCCCGCCGCCATTGGTGACCGCACGCACTCGCCCGAGGCTGTGTTGTCGAAGATGCTGGGCAAGCCGAT
RTS_005222+2	162846	+	162924	1.16667	12	TCGGCTTGAGCTTCGAGAACGTCTCGAAGCCGGCCTTGCCGTGATAGACGCCCATGCCGCTCGGGCCGACGCCGCCAA
RTS_005232+2	163096	+	163174	1.72222	12	CGTCACCACGGGCAGTACCGGCCCGAAGATTTCCTCCTGCATCGCCATCACGTTGTCCGGCACATCCGTCAGCAGCAC
RTS_005242+2	163420	+	163498	1.57143	11	CTGGCCCGCGTTCAGCAGCTTGCCCACCAGAATCCGCTCCACGGCCCGCTCGAAATCCGCGTGCGGCCCGATGATCGC
RTS_005252+2	163675	+	163753	1.04	11	GGCCGCCTGCACCAGTTGCGCGAACAACGCGGAGAAGCGCGGCGTGTACTCCGACAGCTTGACCATTGCGCGATTGCC
RTS_005262+2	163903	+	163981	1.36364	10	CCAGCGCTTGCCGTGCCGCAATGCGTCATCGATCCCGGCCACGCTCGGGAACACTTCCAGCAGCGCGGTCTCCTGATG
RTS_005272+2	164200	+	164278	1.30435	10	CGGCAGCCCGCAGGCCATCGGCCACCATAAGCCAGCCGCGCGGTTATCGCAATGGAGGGCGACTACCAAACACCGCGC
RTS_005282+2	164515	+	164593	1.28	13	CGGCCACGATCACCATGTGCTGGTACGCACACCCGCCGCGGGCGCTGCGTTCCTGCCACGGGCCGGCTCGCGCAACGT
RTS_005292+2	164839	+	164917	1.57143	11	CACTGGGCCGCTGCACGTCAGCGACCTGCGCTCGCCGAACCCGTTCGCGCACCATTTCATCGACGCAGCACAGCGCGC
RTS_005302+2	165439	+	165517	1.25	10	CATGCTGACATCGAACCTGGCCGAAGCAGGCGCCTTCGTGCGCAGCCGCCCCGGGCTGGCCGAGCCCGACCTGCAATT
RTS_005312+2	165816	+	165894	1.03448	7	CCGCGCGGGCCTGGATTCGCGCGCACGCGCAATCGGCCTGTCAGCCGGTGGGCACCTGCCGCATGGGCATGGACCCGC
RTS_005322+2	166233	+	166311	1.45455	8	GCCGCGTTCTGCTGCGTGACCTGGTCCATCTGGCCCACTGCGTGTCCCACCTGCTCGATGCCGGTGCTCTGCTCCCGC
RTS_005332+2	166620	+	166698	1.5	9	CGCCCGGAACTGGTGCTGATCGCGCCCATCGTCTCCACCATCTGGTTGACCGCCTGGTTGCCTTGATCTGCCACCTGC
RTS_005342+2	166848	+	166926	1.25	8	ATCTGCGCGGCCGCGACGCCGACAGAATCGGTCGATCGACGTACGTCGCGCAACGTACCCGCCACGCGCTCGAGCAGC
RTS_005352+2	167195	+	167273	1.26087	10	CTCGGCCACCGTTTTACGCAGCGCCAGGGAGGCCTTGAACAGCTCGCCGGCCGTCAGCATCTGCTTCGCGCCGGCATA
RTS_005362+2	167425	+	167503	1.2381	8	CCTCGTCGAATTGTTGCTCGATCTCGGCCAGACCCTTGGCGTCCTCGCTGAGGCCGTGGCGATACAACTCGATACGCA
RTS_005372+2	167713	+	167791	1.18182	9	TCGTCCGTTGGGTGACTTGGATTTCGCAGCGGGCCGACTGCCCGTCACCTCAACGTTTACGGAGTGCACGCATCCCCA
RTS_005382+2	167970	+	168048	1.31818	9	ACAGCGCCGCCGATTCGGCATTGCCGTGCGCGATCATCAGCGCGGCCTGTGCCGTCAGCACCAGTCCTTGCGCAAAAC
RTS_005392+2	168249	+	168327	1.8	13	CCGGCGCTTCGCGATACAGCCGCGCCATCGGGCCGTCCTCCACGTAGCCGTTGCCGCCCCAGACCTCCATCGTCTCGC
RTS_005402+2	168512	+	168590	1.19231	12	TCCGCCAGCAGCCTGCCGAACGCCATGCGGTGCCGTGCATGGTGGAGCGCCTGCACCAGACCGGCTCGCAGCAGCGCC
RTS_005412+2	168824	+	168902	1.33333	13	CCCATGCGGGCGACCACCAGATGCGCGTCGCACATCGGCGCCGAGAAAAACCACTTGTGGCCTGTCAGCGCATATTCC
RTS_005422+2	169117	+	169195	1.03846	9	CATCGTGGTGGGACACAGCGAGCCAGATTCAACCTGGGCCTGCAGGAAGTAGCCCACCGTGCGCGCGGCCCAGACGCC
RTS_005432+2	169347	+	169425	1.5	10	CGGCCCATGCCTGCACCTCCGGATCGCCCAGCCGCGCGCCGAATGCGGCGAGCGTATCCGCGTGCCACGCGCCGCCCA
RTS_005442+2	169624	+	169702	1.9375	10	CGCAACACTGCCGAATCCCGCCACAAGACCGGCCAGCCTGCTTGCATCCGCCGTTATCGTGCACCGCAACATATCGAT
RTS_005452+2	169887	+	169965	1.77778	11	CTCTAGTCCCGCGGATTTCCACATTGATCCGCACAAACGGGACACCGCCGCCGGCCATGCCTCGCGACGGACCTCACA
RTS_005462+2	170133	+	170211	1.36364	9	CTGCGCACGATCCTGCAGACCGCCACGCGCACCGAGAAGGGCGAGATGGCGAACCCGCCGATTCCCGTCTATGACACC
RTS_005472+2	170365	+	170443	1.45455	13	CACACCTGCGCTTCGCGCAACTGACGAACCCGCGCCGCGCCAAGGCCGGCGCGAACGTGTCGCAGATGCACTACGCAC
RTS_005482+2	170636	+	170714	1.55556	9	CGCCATCATTCCGGCCAACATCAACCACACGGAACTGGAGCCGATGGCGATCGGCCGCAACTTCCGCGTCAAGATCAA
RTS_005492+2	170886	+	170964	1.08333	9	CCCATCTACCAGGCGCTGGACAAGACCGGCGGTATCGCCGAGGACCTGACCTGGGAGATGTTCCGCGACACGCTGATC
RTS_005502+2	171189	+	171267	1.125	11	CTGCGTCCGGGCTGTATCGCCGATTCGAACGATGACGCCCAGTTCGGCGAACTGCGCACGCTTGGCGAACTGACCGCC
RTS_005512+2	171419	+	171497	1.31818	13	CTACGACCACATCACCAGCGGCATTGGCGCCGCCAACATCGGCTGGATGGGCACCGCGATGCTGTGCTACGTCACGCC
RTS_005522+2	171671	+	171749	1.57143	11	TCTCGATCCCGAGCGCGCGCGTTCGTTCCACGACGCCACGCTGCCGGCCGAAGGCGCCAAGATCGCCCACTTCTGCTC
RTS_005532+2	171936	+	172014	1.47826	14	CCCGGCAGTATCCGCAGTACCCGTAGCACCTGAGTCCCGCGCGCGGCGCCCCCACGCGGCGCGGCGGTATTCACCCAA
RTS_005542+2	172261	+	172339	1.19048	10	CATCGTCGATCTCGGCATGACCAGCGTCGATCTCTGGCGTACCTGGATCGGCGAATTGCCAGAGCCCGTGTTCTTCCA
RTS_005552+2	172768	+	172846	1.36364	10	GCGCGTCCACGCGCCGGATGTGAAGCTGCATCGCCCGGTGCGACTGCTGCATCCGCGCTACCCGATCTATATCGCTCC
RTS_005562+2	173006	+	173084	1.47619	11	CCAACCCGCCCCGACCATCTGCCGGCGATTCGCGTCGACCAGCAGGCACGCGTCGTGCGAGTCAACGGACTCTATCGA
RTS_005572+2	173273	+	173351	1.28571	10	TAATCAGACAGACACCATGGAAATCCTGCTCAATGGCCGACCGACCGAGTTGCCCGAAGCCGCCACGCTGGCGGACGC
RTS_005582+2	173547	+	173625	1.41667	13	ATCGTTCGCGTCGCGCCTGCTGCTCGGCACGGCACGCTACCCGTCCCCCGCCACGCTGCAGGCGGCCGTGGAAGCCTC
RTS_005592+2	173812	+	173890	1.35	10	TTCGAGACCGACTGGATCAAGCTGGAACTGATCGGCGACGACTACACGCTGCAGCCCGACACGCTCAACATGCCTGCC
RTS_005602+2	174040	+	174118	1.47826	11	CACGCGATGCGCACGCTGCGCGACCGTCTGCCCGACACCCCGCTGATCGTCGATGCCGGCCTCGGCCTGCCGTCGCAT
RTS_005612+2	174626	+	174704	1.11111	11	CGTGCGGGCCGACGACGACACGCCGCATTCGGCCGCGTTCGTGGCCGTGCTGCGCGCCGCGTTGTCGCTGCACTTTCC
RTS_005622+2	175111	+	175189	1.07407	10	ACGACGCCGACCTCGACGCGATCCGCGCGTCGGGCCTGCGCCTCGGGGTGTCCACGCACGGCTATGCGGAAATGCTGC
RTS_005632+2	175478	+	175556	1.2381	9	TAGACTTTGGGCGCTGACCGGCCAGCCCGGCTGGTGGCGCCCGGCAATTGCGCATATCCTCTTTCGCTCACCATTAAA
RTS_005642+2	175819	+	175897	1.47619	12	GCGGCACGGTCTCATGCCCCGCTGGAGACCGGCGTCATCACGATCGACATGTCCACGCATTTCCTGTCCGCCGCACGC
RTS_005652+2	176067	+	176145	1.26087	13	CACCGCTTCAAATCGCGCGCGCTCGGTGATGCCATAGTCGCCGGGCGCGTATTGCATCAGCCAGTCGCCCGGCTTGCC
RTS_005662+2	176295	+	176373	1.07407	10	CGAAACCACCCAGCGATCGCCGGTGGCGCCGGTCACGATCGCGTCGCCCGGCTGATAGCGGTTTGGGCCCTCGCGGCT
RTS_005672+2	176740	+	176818	1.45455	9	CCAGCATCAGCAGGTCGTCCAGGCCCAGGCTGCCGGGCCCGTCATCTTCCAGATGGCCGCCCTTGAGCAGCACCGCCT
RTS_005682+2	177013	+	177091	1.75	11	CCACCACAAGCTTGCGGATGCCATGCCGATCCACCGCCCCGGCCACGGCCTCGACGATCGCGGCCGTTCCCAGCATGC
RTS_005692+2	177396	+	177474	1.28571	13	ACAGGCACGCTACAATACCGCCACTCCGAGGAGCGTTGCAACGGATGGCCTCGCCTTCCGCCAGGCTCGGAATGTTTC
RTS_005702+2	177694	+	177772	1.31818	12	CCGCAAGGAAATCGCCATCGCCGAGACCGAAATGCCCGGTCTGATGGCCATTCGCGACGAATTCGCCGCCGCGCAGCC
RTS_005712+2	177928	+	178006	1.13636	12	CACGCCCGTGTTCGCCTTCAAGGGCGAATCGCTGAAGGAATACTGGGACTTCACGCACCGCATCTTCGACTGGGCCGA
RTS_005722+2	178167	+	178245	1.34783	8	CGACCTGGTACAGCCGCAACCTGGCCGCCATTCGCGGCGTGACCGAGGAAACGACCACCGGCGTGCACCGCCTGTACC
RTS_005732+2	178432	+	178510	1.03846	7	CGCCCAGGCTCTGCGCGCGCTGTCCGCGCAAGTGTGGGTGACCGAGATCGATCCGATTTGCGCGCTGCAAGCCGCCAT
RTS_005742+2	178696	+	178774	1.04545	12	GGACGAGATCAAGCCGCAGGTTGACCACGTCAAGTTCCCGGACGGCAAGAAAATCATCATCCTGGCCAAGGGCCGTCT
RTS_005752+2	178925	+	179003	1.03846	12	AAGGTCGCGCGCCTGCAGCTCCGGAAGCTGAACGCGCAACTGACCGAGCTGACCGAGCAGCAGGCGGCCTACATCGGC
RTS_005762+2	179201	+	179279	1.08696	11	GATCATCAATGCCGCAGCGCTGTTCCTGGTGGGCTACCTGATCAGCGGGGTCCATCTTGGCAGCTTCGGCTCCGCCAT
RTS_005772+2	179538	+	179616	1.64706	14	ACTCTTTTTCTGGGCGCCGCCACGGCGGCGTGCCAACCATGACTGATCGTTACTTCAGCTTCGAATTCTTCCCGCCCA
RTS_005782+2	179777	+	179855	1.42857	13	CACTTGTCCTGCGTGGGCTCCACGCGCGACAGCATCCGGCAGATTCTCCAGACCTATCGCGATGGCGGCATCCGCCAC
RTS_005792+2	180038	+	180116	1.22727	12	CGCAAGGTCAAGGCCGGCGCGGACTCGGCGATCACGCAGTACTTCTTCAACGCCGATGCGTACTTCCGCTTCGTCGAC
RTS_005802+2	180299	+	180377	1.375	13	ACCGACCTGTGCACGCGCCTGCTCGAAGCGGGCGTGCCGGGCCTGCACTTCTACACGCTCAACGCCGCCGGCGCGACC
RTS_005812+2	180614	+	180692	1.03704	10	GCCGAGGGCAGCGAGCCGTTCCGGTATCAGTCCGCGCGCCGCGAGGTGACGATGCGTCACTACCTGAGCCTGCCAGCC
RTS_005822+2	180860	+	180938	1.33333	13	CTGAACGACTTCCTGGCGCCGGCACAACGTCGCCGGGATCTGTCGTGCCCCTGCGCGCGCGCCGCCACGGTCAAGCAC
RTS_005832+2	181128	+	181206	1.42105	11	ACGCCCATCTCGGCGGCCTGGCGCATCTGCTGCGCATGACCGGCTTCGATACGCTCTACGACAACCACTTTGAAGATT
RTS_005842+2	181358	+	181436	1.18182	8	GCTCGCAGCGCCAGGCCATTCTCGCTCTGCCTCGATTGCAACGTGCCCCTGCGTCGTATTGGCAAGACCGATGTGGAT
RTS_005852+2	181633	+	181711	1.34783	10	CTAGCGCGCCCCTAGTTCCGTGACCAGCCAGTCCATCGGCAGGTCATGTGACGCTGCCTGCAGCGGCGCCTCGCACGC
RTS_005862+2	182053	+	182131	1.20833	9	CCCCAGTCGTTGCACGCCGAGACGTTCGAGCAGTGGCGCGAGCGCTGCCGCGATCTGTGCATCCGCCGTCTCTCGATC
RTS_005872+2	182288	+	182366	1.04167	11	ACGCGCAAATGAAGATGCGCGCCGGTGGTACGAATCACGAATCCTGCGTGCCTGTCGCGTGACAGGCGCGCACCCAAC
RTS_005882+2	182535	+	182613	1.26923	9	CCCGGACGATGCCTTCGTCGCGCTGCGCGAGGCCGCCCGCAAGAATGACGCGGACCGCGCCGCGGCCATCTCGGCCAC
RTS_005892+2	182929	+	183007	1.08333	8	CTGGTCGATCCGCGCTACTACGGCGACGGCTGTGTCGACCTGATCAGCTACATGGCGCAGAGCCAGCAGATCCAGCGC
RTS_005902+2	183375	+	183453	1.13043	9	CCAGTCCATCGAATCGATGCGTCCCGAACTGCGTGCCAAGGATCCGGCATGGACGTACTGGTACGCGCGCGCGCTCAA
RTS_005912+2	183731	+	183809	1.57895	13	ACGCGCGCAAGATCGAACTGCTCGACCGTACCGTCAACACGTCCGACCGCACCAAGGCCGAGCACGATTTCACGCAGC
RTS_005922+2	184026	+	184104	1.52941	11	AGACCCCAACATCAACATCATGCTCGGCACCAACTACATGAGCATGGTGCTGACCGATCTGGACAGCTCCTGGACGCT
RTS_005932+2	184313	+	184391	1.2	9	CGCCGTCAGCGGTTACGACGACCAGCCTCCCCTGAGCCTGACGAGGCACTCTCGCACTCAGACGGAGGCGGTGGGCCC
RTS_005942+2	184557	+	184635	1.94118	11	CTTCCCATCCCGATAGTCCCATCGCGCCCGAACGCATTATCGTCGGCACGCGCAATGTCGAGCACGCCCAGCACCTGC
RTS_005952+2	184785	+	184863	1.16667	8	TCGCCGCCGCGCATGTCGATCTGCCGCGCCAGGTCGTCGAGTCCTGCAAGCGCACTGGCGTTCGCAGGCTGCTTCATA
RTS_005962+2	185145	+	185223	1.16	12	TCTACGAGCTTGGCGGTCCGCAGGTCTACACGCTCGAGGAACTCGTCCGCTTTGCCGGCCGCGCGTCGGGGCATCCCC
RTS_005972+2	185570	+	185648	1.63158	9	GGCGCGCGCGTCGCTTTCCGCACGTTCACCGCCCGAAAACCTTTTCGACCCTCGCCCCAAGGATCTGCGATGAAGCTC
RTS_005982+2	185896	+	185974	1.07407	9	CGCCGCCGCGCGCGCGCTGGCGCGTTCGATCTGCGCCGAGATGCATTCCGGGTTTGGCAACCTGCGCAGCCAGATGCC
RTS_005992+2	186125	+	186203	1.45	10	TTCTACGCGCCGATAGTCAGCCGCTTTGCCACCTACGGCGTGCATCTGCCCGAATCCGCCAAGGCGTACGCGGACTTC
RTS_006002+2	186467	+	186545	1.47619	12	TTCCCCGTTTTCCTCCATCCGCACACCAAGGCCGAGTACGCGCTGGCGCGGACCGAACGCAAGACCGCGGTCGGCTAC
RTS_006012+2	186695	+	186773	1.16	0	CTGGCCGCGCGCAAATTCCGCCACGTGTCCGACGCCTTCGCCGAGGATCCGGTGCGTATCCTGCGCGTGGCGCGTTTC
RTS_006022+2	187090	+	187168	1.33333	0	CTTCGCCGCGATGGCGCACGACCTCGGCAAGGGCACCACGCCCGAGGACATGCTGCCCCGGCACATCGGCCACGAGCA
RTS_006032+2	187613	+	187691	1.55	13	CCCCCTACAGCAGCTTCCCGATCACCAGCGCCGCGAGCGACAACAGGATCGTCGACGCGAATGGCAGCACGTACTCGC
RTS_006042+2	187911	+	187989	1.55556	13	CGATGACCTTGAACAGCTCACCCATCTCAGCTTCCGACAACAGTTTCTGCACCGCATTGGCCTGCGGCAGGAACGCGC
RTS_006052+2	188235	+	188313	1.12	8	CCGGGAAGCCATAGTCGATAAAGAACGCTGCGCCGCGCGCCAGCAGCGCGCCCACGGCGCGGGTGAATCCTTCCGCTT
RTS_006062+2	188468	+	188546	1.47619	12	CCGCCAGTACGCGCGTAGAGGCGCACCGGCATTGCATCGAGCACTTCGTTGCCGACCACCACACCCTCGAAGCGGTCC
RTS_006072+2	188703	+	188781	1.11538	9	CGAGCCGGCCGGTGCCCGCGCCGAATTCCATGACCCGCGGCAGGTTCATTCTGACCAGCGGCGCGAACTGGCGTGCCA
RTS_006082+2	189024	+	189102	1.375	11	CTTTCTGCATACCGCGAATTGTAGCAATGCCAGATTCTCAGACTATGGGCACTTCACAGGCTTCGAGCGACAAATCTC
RTS_006092+2	189294	+	189372	1.52381	12	CCACGGCCCGTTTGATTCCCGCCTGCATCGACGCCCTTGGCGTGCCGGCCTGCCTGGTCAACAACGCGTCGCTGTTCC
RTS_006102+2	189535	+	189613	1.19048	10	GCTGAACAACCTGAATCCAGATTTCCTGTCGTACACGCTGTCGAAGGCCGCGCTGCAGACTGCCACGGTGCAGCTTGC
RTS_006112+2	189765	+	189843	1.24	7	CCTACCTGGCCGTGGCGCGCGCCGTTACCGGCACCACGTTGTACGTCGACGGAGGCCAGCACCTGATGCCGCTGGCCC
RTS_006122+2	190031	+	190109	1.13043	10	TTCGTGTCGCTGGCCGAGACCACGCCGCAGGCCGACAAGCTCGAGGAAGTGGTCGACTACGACTTCATGCGCAACACC
RTS_006132+2	190268	+	190346	1.07407	9	TTCCACGTCAAGCCCGCCTGATCTGGCCGCTCTGCCCGAGCGGGACCGCGCAGCGCCGGGCGGTGGGCTCCAGTAGAA
RTS_006142+2	190578	+	190656	1.2381	8	CCGATCCAGTTCAAGCTGATCGCGATGAACCTGGACCAGAAGCAGCCCGGCTTTCCCGAGCATGTGCTGCCGGCATAC
RTS_006152+2	190823	+	190901	1.31579	10	CCATCACCGCGACGACATCGTCAACACGTTCTTCCTGAACATGTTCTTCGGCGGCAAGATGAAGGCGATGCCGCCGAA
RTS_006162+2	191090	+	191168	1.45	9	CCGGATCGACAACATCTTCGCGGCACTACGCAACGTGGTGCCGTCGCACCTGGCCGATACGGACCTGTTCCCGTTCAC
RTS_006172+2	191351	+	191429	1.85	15	CCTCCCCCCGCCTCCCCCAAAGGTTGGCTACTGTGACGCCCGCGTCGAGCGCCCGGGCTCGCGCATCAACGCCTGCAC
RTS_006182+2	191628	+	191706	1.24	8	CGCGCCAGCGCCACCCATTCCTGCTGGCGGCGCACGCGCTCGCTGTATCGGGCGTCGGCGTTCAGCATATAGGGCCCC
RTS_006192+2	191946	+	192024	1.40909	9	CCCAGTCGCTGGCTGTCCTGCTGGGCCTGCCGGATCATCGCGATATCGACGGGTCCGGCCACCTCGCCCTTGACTCTC
RTS_006202+2	192415	+	192493	2	14	CTCCCAGGCACGGATTCTCCAGCTTATTCTCAGACACACTCACTTAGGGACCTCCTTGTGAATATCGTCATTCTTGCC
RTS_006212+2	192677	+	192755	1.375	10	CCGAGCAGGCTCAGCAACTGGGCACCGGCCACGCCGTGATGCAGGCCCTGCCGCTGCTCGACGACAGCCAGCCCACGC
RTS_006222+2	192957	+	193035	1.38095	13	CGAGATCAACACCGGCATTATCGTCTGCCCGACGGCGCATCTGCGCCAGTGGCTGGCCACGCTGCGCAACGACAACTC
RTS_006232+2	193214	+	193292	1.11538	12	TCACGCTGCTCGACCCGGCACGCATCGACGTGCGCGGCGAGCTAACCTGCGGGCGCGACGTCACCATCGACGTGGGCT
RTS_006242+2	193480	+	193558	1.38889	10	GACGTGCATATCGGCAATTTCGTCGAGATCAAGAACAGCCAGATCGCCGACCACAGCAAGGCCAATCACCTGGCCTAC
RTS_006252+2	193988	+	194066	1.20833	7	TACCGTATCGCGCGTGGCCGAACTGGACGCGCAGACGCAATCGTCTGGCCTGGCCGGCCACATCGGCATCGCGCACAC
RTS_006262+2	194238	+	194316	1.29167	14	CACCTGATCCACCAGGCTTACACGTACCCGAGCAGCGCCACGCGAGGCGACCTGTTCGGCGCGGTGCGCGCGGTCACC
RTS_006272+2	194616	+	194694	1.17391	11	CACTTCATGCAGAAGGAAATCTTCGAGCAGCCGCGCGCGCTGGGCGACACGCTGGAAGGCATCTCCGCGATCACGCCC
RTS_006282+2	194909	+	194987	1.29167	10	CGAGACGGCCGACACGATGGCCGCGCTGCGTCATGCCCGCTCACTGGGCCACACGCACACGCTGGCCGTCTGCAACGT
RTS_006292+2	195152	+	195230	1.33333	10	AGCCGAAGCCCTGACCAACCTCCGCCACCTGCCGGCCGCGCTGCATGGCGTGCTGGCGCTGGAGCCGCAGATCATCGC
RTS_006302+2	195452	+	195530	1.08696	9	GTCGAACATCCAGGAAGTGCGCGCCCGCGGTGGCCGTCTCTATGTGTTCGCCGACTCGGATACGCATATCCAGTCGTC
RTS_006312+2	195685	+	195763	1.35	12	AGTAAGCGCGGCCGTCCTGCTGTTTCCTCTCCTCTTTATCCTCGCCTCGGTCGTGACGTTGGTTTGGACACGTCCGCC
RTS_006322+2	196004	+	196082	1.15	0	CAAGCCATAAACAATCAAGAAGAATCCTTTTCGGGTGTGCCGCGAAATCGCTCCACAGAGGGCGGCTCGCGTGCCAAC
RTS_006332+2	196248	+	196326	1.08696	8	CGTGCGCGCTTCACGTGCCAACCGGAAGCCTTCTCTCCGTACCGTATCGGGATCGGCTGGTCTGACGCTGATCGAGAT
RTS_006342+2	196606	+	196684	1.4	12	CTTCTGCAGTATCGGGCACCCTGGGCCGGTACCGATACGTTCGTGGCCACACCGACCGCGACATTCGTGACCTACAAC
RTS_006352+2	196948	+	197026	1.04545	7	CCAATACGCAAGTCGCACGAGGACAGTCGCTGATTGCGCTGCAACTGGAAAGTCTCGCTGGTGCCATGCACGGCAACA
RTS_006362+2	197193	+	197271	1.70588	13	AACGCCCATTTCCCGACCTATTCGGCTGCCGTCAATTGCGTCGTGCTGATCAACAAGCCCGTCACCTGCACGGTGTCC
RTS_006372+2	197460	+	197538	1.21053	9	TCATGCTGTTGGCCCTGAGCACGCTGTTTCTCAATTTTCGTGGCACCTTCAGGGATCAGGATCAACTGGCCCAGCTTC
RTS_006382+2	197917	+	197995	1.17391	8	AACAGACACCGCAAACGGTGGCAACGTCGATCAGTATCTGTCCGCCGCCGCGGTGACCGCAGCTGGGTACTGGCCCCA
RTS_006392+2	198400	+	198478	1.52381	12	TGCAGCAACGCGCTGACTAACCCAACGGCCTTGCCCTGGACGCCGGCGCGTGCCGACTACAGCCCGCCATCTATGGCC
RTS_006402+2	198799	+	198877	1.08696	7	CATCGTCCAGCTATCCATGGACCGCAATCAATGGTGCCTGCCTGACCGCTGGCGATGGCTCGGGGACGATCCCTGGAT
RTS_006412+2	199077	+	199155	1.42105	12	ACGTTCTCCACCGTGACCTATGGCGGCAATGCATTCGGCAATACCGGTGCCGACGGCATCAGCTTCTTCCTTGCCGAC
RTS_006422+2	199387	+	199465	1.5	8	CAAATCTGCTGGCGACCTACAACTCGTACTACAAGAAGGTCCCCACATCGAAGATTCCTACTGCGGTGCAGAACACGT
RTS_006432+2	199637	+	199715	1.36842	9	CTCGCTCAAGCTCACGCAAAACGGACTGCTGAGCATGTCGTACAGCTATAACGGCGGTGCGGCCACGCCAATCATCAC
RTS_006442+2	199942	+	200020	1.2381	9	AGCTGAGCGCGCAGAACCTGCTCTACGACGCTTCGAGCGACACGGTCTCGATGAGCACCACCGCCAACTGGAATGCAA
RTS_006452+2	200170	+	200248	1.33333	10	CACTCATGACCGCGGGCGACGCCAGTGCGACCAACAAGCGCCTGAACTATCTGCGCGGCGACCGTACCAACGAGATCA
RTS_006462+2	200424	+	200502	1.2381	11	AACAACGCGCTGCGCCAGAATATCGTCTACGTCGGGGCCAACGATGGTCTGCTGCACGGCTTCCGTTCCGGCTACTAC
RTS_006472+2	200787	+	200865	1.17391	9	GCCATCTACGCGCTCGATGTCACGAACCCTGCCGGGTTTGCCGATGACGCCGCAACGGCAAGCAGCCTGGTAATCGGC
RTS_006482+2	201111	+	201189	1.33333	11	AATTCCAAGAATGGCATTGCCTATGTGACACCCGCGGATCTCGATGGCGACCACATTACCGACTACGTCTATGCCGGC
RTS_006492+2	201358	+	201436	1.08696	8	TCAGCTTCGGCACCGGTCGTCGCCTGGAACAGACGCAGAGCAGCGAAGCTGTGTTCGAGAGCGCCACCCAGTCACTTT
RTS_006502+2	201640	+	201718	1.21053	11	TTTGCTCCAGTGGCAACACCAAGTATGGCTGGCAATTGCCGCTGTCCACGAATCCTGGCGAACAGGTGATCTACAACC
RTS_006512+2	202028	+	202106	1.625	10	CCCCGGTGCCAATGCCACGGGATCACGCATCAACTGGATCAAGTTGCGCTAATCATGAACCGTCGACCAAAACATTCC
RTS_006522+2	202334	+	202412	1.5	11	ATTCAATCGAGCGGACAAACGTTCTATCAGCTCACCGTTGCCACAGCCAACTCGGGTACGACGTACACGGCCACGGCC
RTS_006532+2	202623	+	202701	1.27273	11	ATCTGGCGTCGTTGCGCGGCCTTGCCGTACTACTTGTACTGTCCGCGGCCGTGCGCCTAGCCAGAACCGCTTCGCTTC
RTS_006542+2	202858	+	202936	1.66667	10	CGCCGCCCGGCGCGCCTGCCCCGGCCCGGTATCATGCCGCTCGGGCCCCACGGCGCATCAAGCATTTTGCATACCCTA
RTS_006552+2	203087	+	203165	1.13043	9	CCTGCATTCGGAATGCCTGACCGGTGACGTCTTCGGTTCCTGCCGCTGCGACTGCGGCGAGCAACTTGACCTCGCGAT
RTS_006562+2	203598	+	203676	1.4	8	CTTTTATGCGTCGAAATCGAAATCAAAATCAGTCGCATAATCGCCGGCACCAATGATATTTTCGGGCAAAGCCACGCC
RTS_006572+2	203902	+	203980	1.09524	8	AACATGCGGACAAGCTGATCGAACGCATCCTGATGCTCGACGGTCTGCCTAATCTGCAGGACCTGGACAAGCTGCTGC
RTS_006582+2	204151	+	204229	1.04348	10	CGCAACTCGAGCTGATCGGCAAGATCGGCCTGCAGAACTACCAGCAAAGCGCGATGGGCGGCGTCGAATAAGCCCATC
RTS_006592+2	204379	+	204457	2	9	CAATTCCCCAATCCCCCCCCGAAATCCCTTTTCATTTTCCGGACGCATTTTCGTCATCGCGGTGTCTTTGGGCTCGTG
RTS_006602+2	204609	+	204687	1.38095	11	CTCGCAGCTCCCCAAGGGCGCACGTTCGTCGTACGACAAGTCCGGCTCTGGTACAGCCGCCGGCGACATTATCTGACC
RTS_006612+2	204979	+	205057	1.34783	0	CCATCTCGTCAACGCCGTGATGATGCGCGCCCGTGCCAACGGCAGCCGCCGCGCCGTGCTGCTGACGTCGACTTGTCC
RTS_006622+2	205222	+	205300	1.88235	12	CAATAATCGGGTCTCCGCAATTCGTACGAGCATCGAGGAGCCCCCATGCCAACCACCGTCCGCGCCGTCCGCCTTCAC
RTS_006632+2	205501	+	205579	1.12	8	ACCGATGTCGCGGTCGGCGATCGCGTGGCCTACATGAACGCCGGACTCGGCGCCTACGCCGAAGGGCGCAATATCCCC
RTS_006642+2	205932	+	206010	1.19231	7	CACCTTCCTCGGCTCGCTCGATTGCGCGCAGACCTTCGGCATGGTGGTGCTCTACGGCGGCGCGTCCGGCCCGGCGCC
RTS_006652+2	206469	+	206547	1.40909	10	ACGTGCAGGTCGGCCACGCGCGTGCCGTCCTCGCCGTGCGAGAACTGCGCCAGCACTTCGCGTACTTCTTCGACCACC
RTS_006662+2	206995	+	207073	1.08696	13	CCGAGCCAAACACCATCAGGCCAGCGACGCCAAGCAGGAAGATGGCGCTGGCGAATGCGGCGAGAACTTCGATCTTCC
RTS_006672+2	207223	+	207301	1.27273	9	CGACGATCATCATCGCCAGCGTGATCCACATGACTAGCCGCGTGCCGCGTTCGGCCGCCTGGTTGCCTGCGTCGAACA
RTS_006682+2	207558	+	207636	1.31818	9	CTTGTCACGAGACAGATACACCGCATGGATGTCGGCGGCCTGCGCGGACCACTCCGGCAACACTTGCCGCAGCCGTCC
RTS_006692+2	207957	+	208035	1.4	12	GTCACCCACCAGGATGCCGACGTCGTAGCCTTCCTCGGCCAGATTCAGCGCGCGGTCAGTCAACTGAAGCTGCACTTC
RTS_006702+2	208189	+	208267	1.54545	11	CCACCCTGGGCCAGATATGCCTCGCCCTCCGGCGTGACCGACAGTCGCCGCGTGGTGCGATTCAGCAGCCGCACCCCC
RTS_006712+2	208498	+	208576	1.73333	14	CATTCATTCGAATTGCATTCACCCAGCCAATGCCATGACCGGTCGCACGCTATATCAGAAGCTCGTGGACTCGCACAC
RTS_006722+2	208726	+	208804	1.47619	10	CATCCCGACGCACGCGGAATCCCCGCGCGTGATCCAGGATCCCGCCTCGGCGCTGCAGGCTCGCAACCTGAAACGTAA
RTS_006732+2	209036	+	209114	1.45	13	CGTATCCGCGTGGATGGCCCGCTGCCATCGGGCACGACTTCGAAAGACCTGATCCTCCACATCATCGCGCGCATCAGC
RTS_006742+2	209416	+	209494	1.18519	12	CCCGGATCAGGCGATTCCCGTGAGCGCCACGGTGCCGCAGCCGGCCGACGCCGGGGACAGCAACGCCCGCGTTTCCGC
RTS_006752+2	209816	+	209894	1.33333	10	ACCACCAACCGAAACTTCGAGGGCCGCCAGGGCCGTGCCGGACGCACGCACCTGATGAGCCCGGCCATGGCAGCCGCC
RTS_006762+2	210053	+	210131	1.12	12	GCTCGACCGCGGGCTGCTTCACGACATGCGTTTCGACGCGAACGGAGCCCCGCGTGCGGACTTCGTGCTGAACCAGCC
RTS_006772+2	210366	+	210444	1.82353	13	ATCCGTATCGACCTGTCGACCATGACGGTCAATGCCGGCGACTTCGCCAAGTCGTTCTCGCTCTCTCCGCGCCACCTC
RTS_006782+2	210688	+	210766	1.08333	9	CCGCTGCTGCTGTTGCACGGCCATCCGCAGACCCATGTGATCTGGCACAAGGTGGCCGGTGAACTGGCCCGGCATTTC
RTS_006792+2	211010	+	211088	1.45	11	CGATGTACGCGCAGACCAACGAGGCGTTTGCCCGGGCCTACTATCACTGGTTCTTCCTGATCCGTCCCGCGCCGTTCC
RTS_006802+2	211238	+	211316	1.04167	11	ACTATCGCGCCAGCGCGGGCATCGATCTCGATCACGACCGCGCCGATATCGAGGCTGGCCGCATGATCGAATGCGAGA
RTS_006812+2	211466	+	211544	1.33333	10	TGCTCCCGTTCCTGCGCGCCTGAGCGCGGCAACCTGTTGATTCCGCGATGTTTATCCTTCTCCCGCAGTCAGCCGGGA
RTS_006822+2	211779	+	211857	1.66667	11	CGCAGCAAAAATTCATTCCAAGACCCCTTTACTGCTGTTAGTTTTCACAATGACGTACCGATTTATTGCAAGCTGTCT
RTS_006832+2	212023	+	212101	3.18182	15	ACAGAACAACAAGAACATCACATGCCCCCCGCTAATCTCTCCCGCAAGCTACCCTCCGCCCGCCTTCTGGCCATTGCC
RTS_006842+2	212423	+	212501	1.47368	10	TGCGCCTGCTGACGCACACCTCGACGTCAGACCAGCACAATTTCAGCACAGCCTTCCAGTTTGGCGACATGGTCGGCC
RTS_006852+2	212657	+	212735	1.20833	12	CGCGCGCCAACGCGCCCTGATCGGTGCGTACCGCATCGAAGAAGTCCCACAGCTGCGGTGCGTCGCTGGTCGCCACAT
RTS_006862+2	212904	+	212982	1.33333	9	GACCTCCAGGCCGTGCGCGTCCATCTTCTCGGTCACCAGATCCTGCTGGGCGCGTAGCCGCTCGGCGAGCGCCGCCAC
RTS_006872+2	213137	+	213215	1.42857	10	TCTTCGAGAAACCGTTCACATAGACCACCTGCGAGAGCCCGTCCATTGCCGCGAGCATCGGCGACCCGGCCGGCGCCA
RTS_006882+2	213411	+	213489	1.26087	11	CACGCCGATCGCGCGCAGGCCCGCCAGCCGAAGGATCTGCAGCAGATTGCAGTAGCACGGCGACTCCACCAGTACCGT
RTS_006892+2	213645	+	213723	1.3913	13	TCCAGACACCTGCGCGGCCGGCACGCGCGCCGCGCTGCGCATGGCCTGATGCAATCCTTCCTCGTTGAGCCAGTCGCC
RTS_006902+2	213986	+	214064	1.14286	0	CGCCGGCCCGCAGGGCCCGGCTGTCCACGAGCGCGGCGATGCCGGCGACGATCTGTTCGGTCAGCGTCTCGCCGCCAC
RTS_006912+2	214390	+	214468	1.72222	15	CGCCGCCAAGACCGTGATCCCCGATCTCGAATCCCTGTGGATGCCCTTTACGGCCAATCGCCAGTACAAGTCCGCGCC
RTS_006922+2	214688	+	214766	1.17391	10	CCGCAGGGGCTGGACCGCATCTTCTTCACGAACTCCGGTTCCGAATCGGTCGATACCGCGCTGAAGATCGCGCTGGCC
RTS_006932+2	214960	+	215038	1.16	10	CCAGCCGCAATGGGGCGCCCATCTGGCCGATGAACTCGAGCGGCTGGTCGCGCTGCACGATGCCTCGAACATCGCCGC
RTS_006942+2	215210	+	215288	1.2	11	ACGCCGGACCTGATCACCATGGCCAAGGCCATCAACAACGCCGCCGTGCCGATGGGCGCCGTGGCCGTGCGCCGCGAA
RTS_006952+2	215622	+	215700	1.3	13	ATATCCTGGCGTTCTCGCCGCCGCTGATCATTTCGGAGGCCGAGATCGACCAAATGTTCGACACCGTGCGCCAAGCCT
RTS_006962+2	215951	+	216029	1.36364	9	GGCGGAGATGCCGCCGCTGCGCCGCGCCCGCATCCTGTTCAAGTTCAAGGAACTGCTCGACCGCCATCACGACGACCT
RTS_006972+2	216185	+	216263	1.03846	8	CCTGCGCCAGCCGCTGGGCGTGGTGGCCGGCATCACGCCGTTCAACTTCCCGGTCATGGTGCCGATGTGGATGTTCCC
RTS_006982+2	216423	+	216501	1.22727	9	CACCCGGACGTGCAGGCACTGTCGTTCGTCGGTTCCACGCCGATCGCCGAGTACATCTACACGGAAGGCACGAAGCAC
RTS_006992+2	217025	+	217103	1.08	9	CACCAGCGACGGCGGCATCGCACGCGCTTTCGCGCGTCAGATCCAGGTGGGCATGGTCGGCATCAACGTGCCGATTCC
RTS_007002+2	217357	+	217435	1.55	10	TATCATGCCGCCCTTTCGCTGGCGCCGCTGCCGTTCAAAAGATGCGCAGCCCAGACCGCCGGCGGATTCCGCACAACC
RTS_007012+2	217681	+	217759	1.2381	11	CTTCGCGGCGCTGTGCTATGCGGAGTTCGCTTCCGCGATCCCCGTATCGGGTTCGATCTACACGTATAGCTACGCCAC
RTS_007022+2	217922	+	218000	1.47368	12	CCCGGTGAACACACGCTGTTCAACCTGCCCGCCTGCCTGATCATGCTGGCGATCACCTGGATCGTTTCATACGGCGTC
RTS_007032+2	218201	+	218279	1.27273	9	GAAGTGCGCAACCCGCGCCGTGACCTGCCGATCGGCATCATCGGCTCGCTGGCGGTTTGCACCATCCTTTACGTGACC
RTS_007042+2	218501	+	218579	1.20833	12	ACGGTGCACCCGGTTCATGCAACGCCGTACACGGCCACGTGGACCGTCGGCATCGTGTTCGCGGCGATCGCCGCCTTC
RTS_007052+2	218815	+	218893	1.16667	12	CATTTACTTCGCTTACTCGCGCCGCAACGCGGTGCTGCACAACCACGGCGGCGACGCCGAGGGCTGATCAGCGGCTGC
RTS_007062+2	219062	+	219140	1.61111	11	ACGCGCCCACAGGAAATTGCCGCCTGCCGGCTCGCAGAACACGTCCCAGTTGTACTGACCCAGAAGCTTGACCACATC
RTS_007072+2	219290	+	219368	1.57895	13	CTTGTCTGCGACGATGTAGCCCACGCGCAGCGCCGCCGACACCGTCTTCGAAAACCCGCCAACGTAGATCACGTGCTC
RTS_007082+2	219569	+	219647	1.14815	11	CTCGCAGGCCTCGGGGTCAGGCCCGTTCGGCGTGTGCGGCACGCCCACGAGCTGCACGCCCTGCATGCGCAGCAAGCC
RTS_007092+2	219878	+	219956	1.45455	10	GCGAATGGCCTGCGTCAGGCCCTCCACGTCGCGCCATTCCTCGGGCACGAAGCCGCCAGCCAGCTTCAGCGTGCCACT
RTS_007102+2	220156	+	220234	1.34783	8	CCATTTGCCGGATCGACGGCAGACGCGCGCCAGGCAGCGCTTCCCGCGAGCTGATCCAGGCCTTCACGCCCAGCACGA
RTS_007112+2	220386	+	220464	1.17391	9	CGTGGCGCGGCGTCACCGGAATCCTCACCGTCGCGCCGGCAAGATCAGGAGACACCCATGCGCGAACTCAGGACATTT
RTS_007122+2	220648	+	220726	1.43478	14	CGCGGTTCCTGCTGACCGAATCCCCCGCGCCGTGGTCGTTGCGGCGCGCGGTCTTCATCACCCGCCAGTTTGCCCGCC
RTS_007132+2	220913	+	220991	1.58824	15	ACGCGCGCGCCTTGCCTTACGTTAACGTAAACGTCATATAATCGTCCGGCCCTCGTCAACGTGGTCGTCAGAACCACC
RTS_007142+2	221154	+	221232	1.42105	8	TCGATCAACATCATGCGGCGCATCCTTCAGTCGCAGGGGTGTGAAGTCATCCACCTCGGCCACAACCGCTCCGTGCAA
RTS_007152+2	221409	+	221487	1.11538	9	CTCCAGGCCTACGGCGTGGCCCGCATCTACAGTCCCGAGGACGGCCAGCGCATGGGGCTGGCCGGCATGATCACCGAC
RTS_007162+2	221713	+	221791	1.33333	10	AACTGATTCGCCGCTTCCGGCTTGATCAGGACGACGCGCTTTCGATCGCCGTGATCTCGATCGACCCGTCGCGCCGCA
RTS_007172+2	221981	+	222059	1.20833	11	CGACGCAGCCATCGTGCCGCACGTCGACCTGTCGCTCTACGTGATGACGCCGGAATTCGGCGCGGCCAGCCAGCTCGA
RTS_007182+2	222385	+	222463	1.12	9	AACTGGCCGATACGGTGCGCGCCTACCATCGCCGCGTGGTCGCCCAGAGCAAACTGGCGCGTGAGCGCCAGCAACTGC
RTS_007192+2	222625	+	222703	1.17391	11	TTCGCGACAAGGAAATCCGCACCGGCCTGATCAGCACCACGCTGTCGGGCACCAAGATCCGCAAGGTGGTGCTGCCGC
RTS_007202+2	222889	+	222967	1.16667	8	CCAAGCGGCTGTCCACGGCGTTCGACTCGGTCACGCTCTACGGTGAAGACCCGCACGAGCGGCCGGACATCTACGGCA
RTS_007212+2	223117	+	223195	1.08333	9	TCGACCAGCAGATCGACCGTTTCCGCGCCGATAACGGCCGCGATCCGACAGCCGACGAGGAAGCGAAGATTCGCGCGT
RTS_007222+2	223364	+	223442	1.36842	9	CTATCACATCGCCGAAGCCGGTGCGAATCCGATTTCGCAACTGGCCTTCACGCTGGCCAACGGCTTCACGTATGTCGA
RTS_007232+2	223615	+	223693	1.57895	11	ACCACATCCAGACATCGGGCCGGTCACTGCACGCGCAGGAGATCGATTTCAACGACATCCGCACCACGCTGCAGGCCC
RTS_007242+2	223996	+	224074	1.45	0	AACAGCTCAAGCACGACGGCACCTTGCCGATCATCGGCGTGAACACGTTCCGCAATCCGAACGGGGACCCGACGCCAC
RTS_007252+2	224367	+	224445	1.75	12	ACACTCAGCGTTCCGCTTGAAAAACCGAGACACCCATGCAGGCCGAGTACGACAGCAACAACATCTTCGCGCGCATCC
RTS_007262+2	224668	+	224746	1.42857	12	CCAGTTCAATGGCGCAGCGGCCGGCCAGACCGTGCCGCACATCCACTTTCATATCGTGCCGCGCTACGTGGACCAGCC
RTS_007272+2	225042	+	225120	1.04	12	CCTCGACCGTCTGATCAAGAAGGAAAAGGCCACCGAGGCGGACAAGGCCGCGGCGCTGGCACGTATCCACGGCAGCAC
RTS_007282+2	225363	+	225441	1.26087	12	CCTGCAGACCAGCGATGCCGCGCACGCCGACGTCGAGGACCTCGCCAAGCGTCTGGGCAAGTACCCGATCACGGTCAA
RTS_007292+2	225603	+	225681	1.14286	10	TCTGGACACGATGCTTGCCGTCATGGAAGTGCTCTACACCGAGTTCGCCGATCCGAAGTACCGTCCGGCCATGCTGAT
RTS_007302+2	225854	+	225932	3	12	ATCGTCATTCCCCATACTGCCGCAGTCCCTCCAGATCGAGTGCTTCGATCACACCATAATCCACACGCACCAGCCCCT
RTS_007312+2	226128	+	226206	1.04762	9	GCCAAGCCGGTCATTGAGCTGCATCAGCAGAAATCGCGTGAACGGCAGGCTGGTATCCAGCAACCACTGAAAAGTCTC
RTS_007322+2	226361	+	226439	1.6	11	CCACGCCTTCCACGACGCCGAGCCAGTGCTCGGCCATCTCGCCCTTGTGGCAGACATACTCGCCCTGGGTGTACTCGC
RTS_007332+2	226598	+	226676	1.15	10	CTATCTTACGATCACGCGGAACCGGCCTTTGCCAGCACATCCAGGTGCGATTGCACAAACAGGCAAGGCAGGCATGAT
RTS_007342+2	226826	+	226904	1.08333	11	GCCTGCTGGCGCACGCCACGCAGCGGCCCGATCATCCGGCCTATCGCGAGAAGGATCTCGGTATCTGGCAGACATATG
RTS_007352+2	227201	+	227279	1.42105	10	TACGCCACCTGATCTACGAAGACCCACGCGGATTGCGCGACTACGATCATCCGTCGCTGCTTTCGTACGAACGCGTGC
RTS_007362+2	227514	+	227592	1.04	8	CGACAACCTGTTCTCGTACGCGCAGGCGCTGGTGGCAGGCTTCACCGTGAACTGCCCGGAGTCCCGCGAGACCGTGAT
RTS_007372+2	227894	+	227972	1.625	12	ACCTGTTCCGCTTCTATCGCTCGATCGGCATTAACCTGAAGCAGTTCTACGGCCAGACCGAAACCTGCGCTTACGTCT
RTS_007382+2	228122	+	228200	1.22727	9	CGATCAACGACGAAGGCTACTTCCTGACCGGCGACGCCGGCGTGATCGATGCCGACGGGCACCTCAAGATCATCGACC
RTS_007392+2	228350	+	228428	1.11538	8	ACGCCGTGGGCAACTGGGCCGAGCGCCGCCATTTGCCCTATGCGGGCTACGTCGACCTGGCTGCCCAGCCCGACGTGA
RTS_007402+2	228888	+	228966	1.2	9	ACAGCCCGCGCCCCGGCAGTGCGCGTGAGCCAGAGTCGACGTCCCACGTTCGCACGCGCGGCGACGTGATTCTCGATC
RTS_007412+2	229150	+	229228	1.17391	12	TCGCCAGATGCATCCCACGGCTGCTGCGCGCCAGGGCATCGCACGGACGTTCCAGAACATCGCGCTGTTCAAGGGCAT
RTS_007422+2	229957	+	230035	1.35	8	TCATCGTCATGATCATCGTCGGCATGAGCACCGAGCGCTTCGTGCTGCGCAAGCTGGTCAACCAGCCGCCAATCACGC
RTS_007432+2	230229	+	230307	1.11538	9	GCGCTGTTCTTCCAGTACACCAAGGTCGGCCGCGCGCTGCGCGCGGTGGCGGACGACCATCAGGCCGCGCTTTCGCTC
RTS_007442+2	230685	+	230763	1.44444	9	CTTTATCGCGAATCCGGACAGTTCAAGACCAGCTACGTTGCCGACAGCCAGATTTTCCCGATCCGGCAGGACCGCATC
RTS_007452+2	230942	+	231020	1.17391	9	CGCGTACGCGGCCTACAACTTCCAGCTTCGGATCGAAGGCATTCCGGTGCTGCTGACGTTCATCCTGGCCGGCGCGTC
RTS_007462+2	231347	+	231425	1.08333	9	CATCCCGCTGATGCGCACCAAGCTGCTGGCGTTCGCAGTCAGCTCCTTCTATTGCGGCGTGGCTGGCGCGCTGTATGC
RTS_007472+2	231698	+	231776	1.22727	10	CCTGGCTCGCCTCTGGCAGATCGCCAAGGAGAAGCTGCGCTTGTGGCCATTCCCGCACTAGTCCCGTGTGCCCGTATT
RTS_007482+2	231945	+	232023	1.19048	9	CTACCGTGTTGGCCCGTACGGCGCCAACGGCCAGTCGTTCTATGGCGGCTTCGTGGACTACCTGAACTACGTCAATCT
RTS_007492+2	232405	+	232483	1.21739	8	CCGATCGTCGCGCTCGAGGCCGAAGCCAAACTCGGCAAGTTCAACCTGGTCGAGATTCCCGTGGCGCACCCGGGCAAC
RTS_007502+2	232918	+	232996	1.08	0	AACCTGACCAGCGCGCGGTTGCAGCAGGTTGGCGCCACCGGCCTGCTGCCGGAGATCAAGACGAGCTGCGACAACCAC
RTS_007512+2	233199	+	233277	1.6	12	AGCAAAACGATCTGGGATGCGGACATGACCCTTCTATCCGTCAACAACATCGAAGTCATCTACGACCACGTGATCCTC
RTS_007522+2	233444	+	233522	1.125	8	CCAGCTCACGCCAAACGATCTGGTCAAGCGCGGCGTGATCCAGGTCATGGAGGGGCGCCACTGCTTCGCGCACCTGAC
RTS_007532+2	233802	+	233880	1.13636	11	CGCGTCAGCTTTCTGCTGGCCGAGCAGAACACGATGGTGGCGCTGCGCCATGCCGACTACGGTTACATCCTCGAAAAC
RTS_007542+2	234030	+	234108	1.15	9	CTGGCGTGAACACAAGACAGACCATGGCTGCTGATCCTGTTGAATATTTCGATGCCCTCGAGACACGCAATCCGGCCG
RTS_007552+2	234305	+	234383	1.25	9	AACGCGACCCCGCTGCGCGATCTGCGGCATGTGTTCCAGTCGCCGGGCCCGATCCACGAGCCCGACGGTCATGGACCA
RTS_007562+2	234549	+	234627	1.26087	10	CACAAGTGCAGGCGCTGGCCAACCTGCAGCCTTCCGCCTACGCGGGCACGCCGTCGTTCCTGAAGCTGCTGATCGAGC
RTS_007572+2	234931	+	235009	1.04	11	CACGGGCGACCTGTCGGCGATCGTGGCCGATTCATCGCATCGGGCAAGCCCGTGTGGCCGGACCAATATCCGGCTCAA
RTS_007582+2	235329	+	235407	1.375	9	GTGCCGACCCGCGCGGCCGCCTGATCCGCACGCTGGATCATTCCGGCTGCGCGTTGCTGCTCCGCACATGGCCACCGC
RTS_007592+2	235850	+	235928	1.55	10	GAAACGCCCTTATGCTACCAGCCCCAGGCGGGCACGCGCGGCGTCGTACTCGCTCTTCATGCGTGCCACGATCTCACC
RTS_007602+2	236248	+	236326	1.12	11	CCAGCACGGCTTCACCGGTGGCGATGGAGCCGGACAGCGCGATCGGGCCGTCGAAGAACTTGCGCACTTCGCCCACCA
RTS_007612+2	236572	+	236650	1.04	10	CGTGCACGATCTGGTTGACCGCGATCGGGCCCACCGGCTTGCCGGGATTCGCCGCCTTGAAGTTGGCCAGTTCCGCTT
RTS_007622+2	237107	+	237185	1.10526	12	ACACCTGCCAATGCCTTACCGTGAGACGAATCTTAGTAGCTGTTTGTGACCGCAAGAAGTCAGGCCGAGGACAATTCC
RTS_007632+2	237361	+	237439	1.47619	9	GCCGCGCCCGCCACGATCTTCTGGAACAGCTCCATGCTGATCGCACCCGAGCACGAGTACGTGAACAGCAGGCCGCCC
RTS_007642+2	237635	+	237713	1.26087	11	TCAGAGTCACGTTGCTGGCCGCGATCTTGAGCGCCTCGCCCGACGAATCGATCGACGTCACCGACGTGGCGCCGCCAC
RTS_007652+2	237897	+	237975	1.28	10	CTCGGCGCCGGCCAGCACGCCGGTCACCAGCGGCAGTCCTTCGCGCTGGCGCACCGCCGCGTCAGAACGTTCGTAGAC
RTS_007662+2	238181	+	238259	1.26087	10	CCGCCGACACGCGGCGCTTGAACATCGCGTGATCGACCGGCTCGTTCTCGTCGAACGTCCAGACACGCGCGCGGATCT
RTS_007672+2	238462	+	238540	1.31818	9	ATGCCCGGTCAGCGCGCGATACAGCTCGTCGAGTTGCTCGCGGCTCGTGACCCACACGGTCACCGTCAGCCCCAGATA
RTS_007682+2	238703	+	238781	1.6	12	ATCTCCCCCGGAATCAGCGGACCGTTGTTCGAATCTGTAGACATCTCGAATCCTTGAACTCTTACTTGCGCTTGAACC
RTS_007692+2	238932	+	239010	1.2	12	TTCCTGGCGCTCCAGCACCGGCTTGAGGCGCGAGCCCGTGCCCTTGGGCACCGTGACGAACGTCTCGTTGGCCACGCC
RTS_007702+2	239467	+	239545	1.66667	11	TTCTTCATGCCCATGCGCTGGGCTTCACGGTTCATCATCACGACGAAGCCTTCTTCCGAGCCGCCCACGGCTTCGGCC
RTS_007712+2	239735	+	239813	1.27273	10	CCGTCATCAGCTTGGTCAGCGACGCCGGCTCGATGCGCATATCTGCATTCTGTGACGCCAGCGCCTGGCCGCTCGTCA
RTS_007722+2	240143	+	240221	1.25	12	TCCTGCTCGCCGTGGATCACGATTGTGTCGGCCGGCACGTTGGCCACGTCCCAGCGGCTCGTGGCGGTACCCACCACC
RTS_007732+2	240374	+	240452	1.30435	14	AGCAGATCGTCCTGCTCGCCAATGCCCTTGTCGTGCTCACCGGCCGTGCCGCCAACGCCACGGAAGTTGGGGCGCACC
RTS_007742+2	240658	+	240736	1.31579	14	CTCTCGCACAACGGGGCAACTACTGGGCAACTACTGGGTAACTACAGCGCAGCTACGGAACTACAACAGCGGCACAAC
RTS_007752+2	240906	+	240984	1.33333	0	TCCAAGTTCACAGCGGTTCAGGCAGCCGGCCTTGTTGATGCGCACGCGGCCTTCGCCACCGGCGATACCAAGCTCCTT
RTS_007762+2	241137	+	241215	1.19048	9	TGGCCTGCCATCGCCCGTAATTGGAAGCTCGGAATTATACGTGTTCACGGCCTCCGCTCCGCGTAACACGAGGTGCAC
RTS_007772+2	241460	+	241538	1.33333	13	ACTTCCAGACGCGCCGCCGTTCAGGTCGAGGCGCGCAACGCGCCACGCCATCGAGCGCCGGGGCACCGGTCAAACACC
RTS_007782+2	241774	+	241852	1.45	10	CAAGGCGCTGCTCTACTTCGAGATCGTGTCAACGTTCGCGCTGCTGCTCGGCCTGATCGCCACGCACGCGCTCAAACC
RTS_007792+2	242165	+	242243	1.35	9	TTCACCATCGGCAAGTACGGCCTGGGCTCGCTGATTCCGCTGCTCAAGCTGATCGGCACGTTCTACCTCACGGCGATC
RTS_007802+2	242440	+	242518	1.47059	10	TTACTCGTTCAACCTGGACGGCACCAACATCTACATGACGATGGCGGTGATCTTCATCGCGCAGGCCACCAACATCGA
RTS_007812+2	242887	+	242965	1.375	10	CTGTCCCGGATGAACCTGCCGGCCATCCCCGCCAGCGGGTATCATCGGCGCGAGAGCTTCCGCGCGCGCCGATGCCCC
RTS_007822+2	243154	+	243232	1.52632	14	CCGACCGTTATGCGGCCACGCTTGAATCGACGCTGGACCGCTACGAATTCCTTCCCGCGCTGGTATCGCTGCACCCTT
RTS_007832+2	243402	+	243480	1.52632	11	ACCGACTACCGTTTCCGCCCGTACTTCCAGATGGCATCGCGCGGTCAGATTGGCCGCTTCTACGCGATCGGCATCACC
RTS_007842+2	243662	+	243740	1.77778	11	CCGCACGCTTCGGCCCCTGCCGCCCACGCTTCAGGCCGAACTGCACAACACGCGTCAGTATCATGACGTCGATGTCAC
RTS_007852+2	243908	+	243986	1.03846	11	CGCGGACCGCTACCTGGAAATCAATCGCGCCGTCGGGCCCGCCGGCTGGAACATGCAGGTGATGGCGCAACTGGACCC
RTS_007862+2	244283	+	244361	1.26087	14	GCAGATGGCAGCCGGCATCACCCATGAACTGAACCAGCCGCTGGCGGCCCTGCGCACGTTCTCGGACAACACGCGCGT
RTS_007872+2	244608	+	244686	1.04	13	GCCGACGAACTCAAGCTCGAGCAGGTGCTGCTGAATCTCGTCGGCAATGCGCTCGATGCCATTGCAGCGGCCGGCGCC
RTS_007882+2	245303	+	245381	1.03846	13	CGCCTATGACTTCATCGAGAAGCCGTTCGGCGCGGATCGTCTGACCGAAACGGTGCGCCGTGCGCTCGAGCGCCGCGC
RTS_007892+2	245562	+	245640	1.33333	12	AGCCTGCACGCGCTCTCCACGCGGCGTGACCAACCCTTCATCGCGCTGAACTGTGGTGCCGTGCCAGAGTCGATTTTC
RTS_007902+2	245937	+	246015	1.20833	12	ACGATTCCGCTACCGCCGCTGCGCGAGCGGCGCGAGGACATCGTGCCGCTGTTCGAGCACTTCATGCTCGTTGCCGCC
RTS_007912+2	246361	+	246439	1.31818	11	TCGGTACACTCTGGCCCGGCTCTCTTCCCCGGCTTCCTGTCCCGCGATATCCCGCGAGCGGAATAACGGCAGGGCAGA
RTS_007922+2	246590	+	246668	1.07692	9	CCGATGCCCGCGCCCGCTTCGAGCAGGTGGCTGCGGCCAATGTGCCGATCTACGGCGTCTCCACGGGCTTTGGCGAAC
RTS_007932+2	246870	+	246948	1.2	12	CATCACGCCAGCCGTGCCGCAGGTGGGTTCGCTCGGGGCCAGCGGTGATCTCGCGCCTCTGTCGCACGTCGCCATCAC
RTS_007942+2	247162	+	247240	1.45	9	CTCGAAGGACTATCCGCCTCGGCCGATGCCTTCATGGCCCATGGGCACGACATCGCCAAACCGCATCCGGGACAGATC
RTS_007952+2	247414	+	247492	1.26316	12	CGCGATACGCTCGACCATTGCGCCACCGTGGTCGAGCGCGAACTGAATTCATCGAATGACAATCCGCTGTTCTTCGAA
RTS_007962+2	247775	+	247853	1.36842	12	ACAACCAGGATGTGGTCAGCATGGGGCTGATCGCTGCCCGCAATGCCCGCCGCATTCTCGACAATAACCAGTACATCC
RTS_007972+2	248056	+	248134	1.26316	12	GGCATCGAACTGGCCTGACGAACTCTGGCGGTAACTTTCGGTAACTAGCGGTTTCCTACTTCCACATGCCGCGCATTC
RTS_007982+2	248315	+	248393	1.08	9	TGGCACGACGATGTCGAGGTGGTCGCGCGCGCGCGTCATCGCCACGTACAGCAGGCGGCGCTCTTCCTCGATTTCCTC
RTS_007992+2	248584	+	248662	1.11111	10	CCCGCGACGCATAGGTGGCCGCGATGCGCTCGATCTGCTGCAGGTCCGCCTGCCGCGCGGCGGCATCGTCGTGCATCC
RTS_008002+2	248875	+	248953	1.21739	11	GCAGCAACTGCAGCGTGCGGAATCCGGCCATGCGGTCGCGTGGATTTTCCAGCCAGCGCACCACGGCCATCACGTCCT
RTS_008012+2	249103	+	249181	1.65	14	CCAGTACCTGCTCGACGACGAAGCGCGCCTGCTCGGCCTCGTCGTTGACCACCACCACGCCGGGCTTCTCCGCCGATT
RTS_008022+2	249363	+	249441	1.34783	9	ATCGACTGCGCGTCATCGCCCACCACGGTCAGGCCGCGCCCTTGCGGCTTGAGCGCCAGCAGGATCGACGCCTGCAAC
RTS_008032+2	249595	+	249673	1.31818	11	CGAACAGGCCCTTGAGCGCGTCCGCCCACATCGCGTAGCGCGGGAACTGCGTCTTCAGCACAACCTCGAGCGGCAACT
RTS_008042+2	249871	+	249949	1.11111	13	ACGTGCCTGACCACTGCAGCGCGGCGCGCCCCGCGCCGGTCTGGATGCCGAGTGCCTGGTCGACGATGCGCTCGACAC
RTS_008052+2	250395	+	250473	1.33333	10	CCGTCGAGCAGCTTGTGCAGGGCGTCCCACTCAGGCTCGCCCACGTAGCGCTTGAGAATCTTGCCGTTCTTGTCCACC
RTS_008062+2	250628	+	250706	1.14286	7	CCCCTTGTCCTTGAACTGCTTGTAGGTGCTGACCATCTGAGGCATTTCCTTGACGCACGTGGCGCAGCTTGTGGCCCA
RTS_008072+2	250947	+	251025	1.18182	12	CAGCGGCTATTCTACTGCCGCTGTTAGCCGGCAGTGGCAAGCCGGATCAAATGCGCACTATCTGCGGCATTCCGCCGC
RTS_008082+2	251337	+	251415	1.07692	12	CGGTCTCGCAATACGTGCAGCCGGGCAAGCTGACCAGCACGACCAGCGGCCCGCCCTGTTTCGCGGCGTCGGCGGATT
RTS_008092+2	251633	+	251711	2.4375	12	ATAATACCGGCTTGCGCCAGATTGCGCCGACATCCCCCATGCGCCGCCCCAGCCCCCGACCTGCCCCTCGCGTTCCCC
RTS_008102+2	251862	+	251940	1.08	13	GCCGATGCGCATGGAGGCAGCCCGGATCGACAACACGTTGTTCGCCGTCGGCGTGGTTTCCCTTCCCGCCGACGATGC
RTS_008112+2	252224	+	252302	1.46667	11	TCGAGCAGTTCCTCACCGGTTTTCACCCGTTCTAAATCCGTTCCAAGTCTTTCAGGTAGTCAATCAAGGAGTTCGTCA
RTS_008122+2	252626	+	252704	1.38095	9	TGACCATCATGAGCCGGCGCCGGCGCTTCGCCACGGGGCTGCTGACGAACGTCACCAACCCCAAGGGCATCATCTTCA
RTS_008132+2	252865	+	252943	1.08	0	CGCTGGCAAAACCGCTTCTTCGGCAGCGTGCTGGTGGCCGTGGGCACCGCGCTGTTCTTTGTCCGGCGTCATCACGCC
RTS_008142+2	253093	+	253171	1.41667	14	ACGCCGCCCGGCTTCCCCGCCGACCAGCCGCCGATCGAGGAACCGCCACCGCCACCGGTGGAGCCACCGGTTTGAGTG
RTS_008152+2	253321	+	253399	1.25	12	GAGCACCCGGAAGTACGCGCGCGCCGACCATCCCAGCTTCTGCATCGCGTCGCGCAGCAGCGTTCGGGCCTCGTTGTC
RTS_008162+2	253780	+	253858	1.09091	9	GACTTCGAGCACGCGCCGTTCAAACTCGGGCAGTTCGTCGAGAAAGAGCACGCCGTGATGCGCCAGCGATATTTCTCC
RTS_008172+2	254103	+	254181	1.07692	10	CGATCTCCATGGCGCGTCGGGCTTGTGCCTGGCCGCGAACGTCGCGCATATCGGGGCCATCGGCGGATGCCTCAACCC
RTS_008182+2	254370	+	254448	1.3913	10	CCAGTCCCATTGCCATCGCGAGCGCGCCGCGTACCGGGCGCAGATCTCCCGCCAGCGAAAGCTCGCCGGCGAACTCGA
RTS_008192+2	254599	+	254677	1.11538	12	CAGTGCCGCGCGCACGCGCTCGCGGCTCTCGCGGACTTCGGTATCGGCCAGCCCGACGATATTGAAGGCGGGCAACCC
RTS_008202+2	254832	+	254910	1.24	11	ACGCGGCGTCATGCTCCGCCGGTTGGCGTGCCGCCAACGCGGCGCTCGAGTTCTGCCACGCGGGCCTCAAGTTCCTCC
RTS_008212+2	255169	+	255247	1.16	10	CCCCATTCACCATGTCTGCACCGTGGTGGGGCGTCGCATCGCGGCGCTCGGCGGGCATCCCTGTCGCGCAGATGCACT
RTS_008222+2	255552	+	255630	1.8125	11	TACAGCAACCGGGAGCGTCCACACCATAACGCTGTGCACAAACAGCAGCCTCTCACCCTCGAGCCAGCGAAGAACCTA
RTS_008232+2	255780	+	255858	1.68421	13	CCCACACGATCACGGCCAACGTGTCGCTGGTCTCTGACTACCGCTATCGCGGTCTCAGCCAGACCAACCGCCGTCCGG
RTS_008242+2	256020	+	256098	1.66667	0	AGTTCAACTATGACGTCGGCGTGCTGCAGTACTTCTACCCGGGCGGCTACTCCAACCCGCGCCCGTACACCACCGAAC
RTS_008252+2	256248	+	256326	1.13636	7	ACCTTGGCTACCAGAACGTCCAGCACAACAGCGCCGCTTCCTATCTGGACTGGAAGGTCGGCCTGACGAAGGACCTGG
RTS_008262+2	256476	+	256554	1.04762	7	AGCTGGCCCGTCCAGAGGAGATAACCGATGAAACTCATCATTGCAGTCATCAAGCCGTTCAAGCTCGACGAGGTGCGC
RTS_008272+2	256778	+	256856	1.5	11	CGTCGCACCCATAGAACAAGTCATTCGCATCCGCACCGGCGAGACCGGCGGCGATGCACTGTGACACGAGACACCCCC
RTS_008282+2	257006	+	257084	1.6	11	CCGCAACCCCCGCAGCCGCCGTTGCAGCACCGGCTGCGGCCACGCCTGCCGCGGCGCCCGCCGAAGCTGCCGCCGCGC
RTS_008292+2	257234	+	257312	1.09524	9	TGATCTTCTCGGTGATCTCGATCCTGTGGGCCATCTACGGCTATAGCTTCGCGTTCACGGAGGGCAACGCCTTCTTCG
RTS_008302+2	257547	+	257625	1.36	12	GTTCTGGCCCGGCCCGGATGCGTACACCGACGCCGCCGCAGGCACCGCCGCCACCGCCAAGGCCGGCTGGCTGTTCCA
RTS_008312+2	257802	+	257880	1.29167	10	CTTCAACGCCGGTTCGGCCCTGGAAGCCAACGGCAGCGCCGCGCTGGCCTTCGTCAACACGCTGTTGGCCACGGCCGC
RTS_008322+2	258154	+	258232	1.08333	0	TTCGCCGCGCCGAGCCTGGGCGGTACGGGCATCTATGACTACGTTGCCAACAAGGTGGCCGACGACTACTCGATCGCC
RTS_008332+2	258604	+	258682	1.75	10	TTCCTCCACCTGCAGAACGCTCCCCGTATCTGTCAGGCCATTTGAAAGCGCGACGCCATGTCGCGCTTTTTTTTGCCC
RTS_008342+2	258871	+	258949	1.66667	10	GTCCCGCATCTCATCACCGCGCTGAACGGTCCGCTGCTCGAACTCGAGAAGAAGATCCTGGACGCCACACCGTCCATC
RTS_008352+2	259118	+	259196	1.61111	13	CCGCGATCGAGAAGATCTGCCCGGACGCCAAGAACCTGCTGCTGATTCCCGAGCGCCACACCCGCAACATGTTCTATC
RTS_008362+2	259438	+	259516	1.6	9	AACATCAACGAGCAGTACCTGCTGCCGCCGTTGCATGCCGGCTGGTCCACCCGCCGCAAGAGCAGCCACTTCGCCGCC
RTS_008372+2	259692	+	259770	1.125	8	CATCAAGGAAACGCCCTACGTGGTGGTCAAGGCCGACGCCGGCACCTACGGCATGGGCATCATGACCGTGCGCGACCC
RTS_008382+2	259977	+	260055	1.25	12	GAACCTGAACGCGCCGGGCATGCACTTCGTGCCGCTGGCCTTCGCGCCGAACGGTATGCCGGACAGCCACGCCAAGCC
RTS_008392+2	260222	+	260300	1.27273	9	CCTTCAAGACCTACAAGGACTCCACCTTCGCCATGATGACCGAGGCGGCGGCGCGCGGGCACGAGCTGTTCTTCTGCC
RTS_008402+2	260517	+	260595	1.33333	13	CGTCTTCAACAAGCCGCGCGCGATTCGGGACCACTCGGAGAAACTGGCGATCGGCCAGCATCCGCAGTTCATCACGCC
RTS_008412+2	261092	+	261170	1.24	9	GCATGTTCATCGACGCGCTGGAGCAGGCTGTAGCCGCCGACCGTCGCTGACGGTCTCCAACCGCCGCCGGTCGCCGCC
RTS_008422+2	261419	+	261497	1.18182	9	CGTCTCGCAGACGTTTGCGAAGAGAACGGCGCCCTGGTGCTGACCGATATCTTCGGCGCTACGCCTGCCAATATCGCC
RTS_008432+2	261648	+	261726	2.15385	13	CGACCGCCGTCCAGAACCAAACCGCAAATCATCCCGACAAATATGCTGCAGAGGGACACCACCATCATCAATAAGCTC
RTS_008442+2	262007	+	262085	1.18182	12	TTCATGCCCTTTGCCTTGCACGGCATTCCGGTTTCTCGTGGGGTCGCCATCGGGCGAGCCCATATTCTTGCGCCGGCT
RTS_008452+2	262255	+	262333	1.36364	13	CCTCGACGACGAGGCCCTGTCGCGCGAACCCGAGACGCTGATTCTCCAACGCCGCTATAACGCCGAGTGGGCCCTGAC
RTS_008462+2	262537	+	262615	1.38095	11	CCCGGCCGACATGCTCCAGTTCAAGCACACCGTGTTCCACGGTTTCGTGACGGACCTGGGCGGCCGTACATCGCACAC
RTS_008472+2	262928	+	263006	1.09524	10	TTCCGGTCCGAATTCCTGTTCATGAACCGGCGCGACGAGCTGCCGGATGAAGACGAGCAATTTCACGCGTATCGCAAC
RTS_008482+2	263162	+	263240	1.16667	8	TTCCTGACCCAGTTGCGGGCGTTGCTGCGCGCTTCCGCGTTCGGCCCGGTCCGGATTCTGATCCCGATGCTGGCTCAC
RTS_008492+2	263412	+	263490	1.77778	13	CCAATGACCTGATCCAGTACACGCTGGCGATCGACCGCGCCGACAATGCCGTGGCGCACCTCTACGACCCGCTTCACC
RTS_008502+2	263704	+	263782	1.25	8	CCAGATCCTGAACTGCTATGAACCGGACGAGCTTACGGCCGCGTTGAAGCAACTGACAGCGTGACGCCACCCTGAAAC
RTS_008512+2	263984	+	264062	1.55556	13	CTGCCCCCAAGGAGGCTTTTGTGTACGTCTGCATCTGCAACCAGGTCACCGATCATGAAATCCATGGCGCCGCCCACC
RTS_008522+2	264212	+	264290	1.25	9	TCGAAATTTCATCCTGTTCGACGACTACGTCACATGCCATAATGGACGCTCGGGACCCGGCAGTCGCGAACGACCGGC
RTS_008532+2	264497	+	264575	1.38889	12	CTGAAGAACGAACTCACCGCGATCAACCAATATTTCCTGCACGCCCGCATGTATCGCCACTGGGGGCTGAAGAAGCTC
RTS_008542+2	264795	+	264873	1.19048	10	ACGTCAGCCGCGAAATCCTGGTCGATATCCTCACGGACACCGAGGAGCACATCGAGTACCTGGAGACGCAGCTTGACC
RTS_008552+2	265065	+	265143	1.26087	13	TGTACTCATCCAGCTGTATCAGCATGGACGGTCCGCGCCGGTGGGCTCCAGCGCCGGATCGTCCATCGTCCGCAGCCC
RTS_008562+2	265293	+	265371	1.11111	9	GCCTGTACCGTGCCGATCATGCCGACCAGCGGCGCGAACACGCCCATCGTGGCGCAGGCGGCCTCAGGCGCCGGTTCG
RTS_008572+2	265525	+	265603	1.68421	13	CGCAGCAATCGAGCACTACATCAGCCTGCGCGACGAGACCATCCAGTTCGGCGTCGCCCACCCGCATCGGCACCATGC
RTS_008582+2	265772	+	265850	1.59091	14	CAACGCCGCTGCACCTAGCCCGCCTGCGCCGATCACCAGCGCATGGCCGGCCAGCAGGCGCTCCTGGCCTTCGATGCC
RTS_008592+2	266000	+	266078	1.07407	9	GCGCGGCGGGCTTCTCGCGTCCTGCCGTTACTTCTTGCCGGTCGGCGTACCCAGCGGTTCGCCGATCGGGGCACTCGC
RTS_008602+2	266272	+	266350	2.07143	11	CAGAACCGAATTCCACCGGCTTCTTCTTGCGTTCCTTCTCGCGCTCTTCCGGCGTCTTCTTGGCGTTCTCTTCTTCCA
RTS_008612+2	266607	+	266685	1.30435	11	ACCGAGCCCTTGCCGAACGTCGTCTTGCCCATGAGCGTCGCGCGCTTGTGGTCCTGCAGCGCGCCGGCCACGATTTCC
RTS_008622+2	266842	+	266920	1.45455	0	TCGATACCACGACCGAATCCTCGGGCAGGAAGGCCGCGGCCACGCCTACCGCGCCTTGCAGCACGCCGCCACCGTTGT
RTS_008632+2	267114	+	267192	1.38095	13	CGTTCCTCGCTCTTGCGGTAAATCGTCAGCGTGACCTTGGTCCCCGGCTCGCCGCGCATGCGCTTGACCGCTTGTTCC
RTS_008642+2	267350	+	267428	1.08696	12	CGTGCCTTCCTGCAGTTCCTTGAAATCCTTCTCGTCCAGGTAGGCCGAGTGCGGGTCGAGGCTGGCGACCATGCCCTT
RTS_008652+2	267771	+	267849	1.2963	10	CCACACAACGCGGCGCGCCTACCCGGGTGCGACCCGGGCCGGCGCATCCGCGCGCCGGCTGTCAGCGGGCCTTGCCCT
RTS_008662+2	268083	+	268161	1.26087	12	ATTCGTTCCACAGCGGCATCACGCGGGCCACCGTGTCCTTCAGGCACTCGGTCAGCGGGATCTCCGCGCGCGGCACAT
RTS_008672+2	268314	+	268392	1.25	9	GACGTTCGTTCAGGCGCCATTCATTGCGCACCGGAATCCACATCAGGTCCATTTCGTCTTGCACGTGCCAGAGCGTGC
RTS_008682+2	268674	+	268752	2	11	AAACCGCGTATTTTATAATGCCGCCGACCCAACCCAACGGAATGCCAACGTGAATTTCTTCGCCGATTACAATAACCT
RTS_008692+2	268942	+	269020	1.28571	13	CCACTCGACGACCTGCCCAACCGGGCGGGCGGTCTTGCAAAGGATAAGGCCATCCCCATCATCGTGGTATGCCAGAAC
RTS_008702+2	269208	+	269286	1.04348	11	ATTTCGCATGGCCCGCGTCGTCATGTACAGCACGGTGGTGTGCCCCTACTGCCAGATGGCAGAGCGTCTGCTCAAGCA
RTS_008712+2	269489	+	269567	1.42105	11	TTTCCCAGCGAGATCAACGACCTATCCGATTGACGCCGGCCCCGGGTGAATTCGCCCACGGCGTCATGTACCATATGC
RTS_008722+2	269732	+	269810	1.14286	8	CCAGACCATCGGCTGACTCGCAGCTTGCTATTTGCTGGATATATGTCCAGCCATTGCCCAAAGGCGGGGACGCTTGCC
RTS_008732+2	270338	+	270416	1.04545	0	TTATTCCGCTGGAAGCTCGGAATACGTCGCTGTAAGACCACCGGCGAAGAGGCAGGCCCTAACCCGGTCTTGTAACGC
RTS_008742+2	270566	+	270644	1.22222	9	CCCACGCGAAAGCGGGCAGACTTCCAACTGGTCTTTCGTCGCAAGACGGCTGACTGAACTCGCTTGTTTAATTTTCTT
RTS_008752+2	271032	+	271110	1.36842	9	GTATCGGCCCATGCCATTACGGAGGGTCTTCATCCCCAAAGCCAACGGAAAGGAACGCCCTCTGGGTATCCCGACCAT
RTS_008762+2	271383	+	271461	1.08696	13	ATTTCAGGGCCAGTTTCAGGCGACCGAAGCCGGTACGCCACAGGGGGGCATCATCTCCCCGACCTTAGCCAATGTGGC
RTS_008772+2	272129	+	272207	1.15789	7	TCAATCCTTTCGATCCAGCGCAAGAGATGTATGGCGAAAATCTACGCCGGGACCGCATGCTGGAAAGCATGTCTCACC
RTS_008782+2	272506	+	272584	2.05556	11	CTCCTACCCTCCCAACTGGCCGCCGGTGATCGACACCACCGGCGCCGCATGGCGCAGCGCGCCCAAACCGATCCATCC
RTS_008792+2	272840	+	272918	1.26087	8	AGCGCACCAGGCCGGCATCTTCGACATCCGCAATGTGCCGGTGGAACAACTGGACCCGCTGCTGGGCATCGCCTGCCC
RTS_008802+2	273091	+	273169	1.03846	9	ACGGCAGCCAGGCCCGCCACTGATCGGCGACTGCCTGTCGGACACCAGAACGGGGCTGCGGCCCCGTTTGGTGTTTCT
RTS_008812+2	273338	+	273416	1.40909	11	CTCAGCTTGCCGGCATCGCCGCAACTGGCGTCAACGCCACCTATCTGCCGGGCGTGAGCCTGTCGCCCCGGCTTGTCT
RTS_008822+2	273729	+	273807	1.38095	9	CACCGCGCACGTGCTGATCGATCGCGCGCAGGCGGCATTCCATCACCATGCCATGCGCATCTATGGCAGCGACGACCT
RTS_008832+2	273960	+	274038	1.04348	10	CGTCGAGACCTTCATGGGTCTGGCCGGCATGGGTGACCTGATCCTGACCGCCACCGGCGATTTGTCTCGTAACCGTAA
RTS_008842+2	274258	+	274336	1.63158	10	TAACACTTGATGCCGAGTCGACGCCACACCCTCAAGGCCCTGATCGCCACCTTCGCAGCCGGCGCGGTTCCTGCCGTT
RTS_008852+2	274533	+	274611	1.61111	11	CTACACGCTGCTGTTCACGATCAACGGTCCGCTTGTCACCGCGCCGTCGCTGTATCGCCATCTGAGCTACGACCCGAT
RTS_008862+2	274930	+	275008	1.29167	14	CGCATTCTGGCCGTGACCACCACGGGCCGGACGTCCCTGCTGCCATCGGTGCCGACCGTGGCCGAATCGGGCTACCCT
RTS_008872+2	275250	+	275328	1.63158	13	ACCGCGCTGTCGATTCAACTTCCGCCCGCGAAGCCGTTCTGACGCCATGCCTCGAAGACGACCACGGCCACCGTGTTC
RTS_008882+2	275530	+	275608	1.63158	11	CAGCCATCAACGCATCCCAGCTTTCATGCACGCGCATCGTCGCGTACTCGTGATAGTCGAGCCCCGCGCGGCGCATCC
RTS_008892+2	275788	+	275866	1.30769	8	CACGGCGTGCGCAGTGCCGGCAGCGCCGTCACCCGCGCGGCGCCATGCGCCTTGAGCACCCGTGCCGCCTCACGTAGC
RTS_008902+2	276026	+	276104	1.41667	9	CCGAGACCGCGATGCCAAGCTGCCTGCCCAGCGGCCGCGCGATTTCCCACGCCTGGTTGAAGCCGCGGCCCGCCAGCC
RTS_008912+2	276342	+	276420	1.12	10	CATCGCGCAACGCGGGCAGCGTGGAACGATTCTCAACAGCGTGTCGGCGCAACCCGCGCAGACCACGTCGCGCTGGAC
RTS_008922+2	276570	+	276648	1.94118	9	CTGTTGCGCCGCCCGCCGATTCCACTGATTCCGTTCCGTCTCTCCGTGTCCCTGCATGCTGCTGATTCCCCCGATGCC
RTS_008932+2	276833	+	276911	1.08333	12	CGCGCGCTTTCCCGATGCGCAGATTGCCGGTCTCGATATTTCCGGCGCTATGCTGCAGCAAGCGGGACAGCGCGATCC
RTS_008942+2	277172	+	277250	1.38095	10	TCTCGACGCGCACACGATGCGCTTCGTCGACATGCACGATATCGGCGACATGCTCGTGCACAGCGGCTGGTCCACCCC
RTS_008952+2	277692	+	277770	1.33333	11	CCATATAATGCGCCAGTTTGTCGCAGTGGTCCCCTGGCACAAGAACGTCCCTGGAATGCACTTCGCATGTGCAAACCT
RTS_008962+2	277924	+	278002	1.55556	13	CTCGCTCACTCCGCGCCAGGCCGGCTGGTTCTACTTCTCCATCGTATGTTTCTCGACAGCTATCGCGGTGTTCTTCGC
RTS_008972+2	278453	+	278531	1.45455	13	CCAGGCGGCCTCCGCGGTCAGTGACATGCCAGGCGGCCCCGCCGTCCGACAGCTCAACCTGGCCGAACCCGTTACAAA
RTS_008982+2	278827	+	278905	1.27273	9	ACTACCTCAAGGGCCAGGGCGAGGGCATCTCGTTCGTGTCCACGCTGACCACGCCGCGCGAGCAGATCAACAACCAGC
RTS_008992+2	279064	+	279142	1.04167	9	ACACCTGGTTCCGTGCCGAGAAGACCGGCGTCTATCGTGGCCAGTGCGCCGAACTCTGCGGCAAGGAACACGCGTTCA
RTS_009002+2	279296	+	279374	1.03571	6	CGCGGTCTGCCACCAGCCGACCGGCAAGGGCGGTGGTCCGTTCCCGGCGCTGGACGGCTCCAAGGTCGTCAACGGTCC
RTS_009012+2	279588	+	279666	1.5	11	GCCCCGAAGGCTGCCGCGCCGTCCAGCACCCCCGACAAGCAGGCCAGCCTCGCGGGCAACCGCGTCGCAGGCTGACCC
RTS_009022+2	279816	+	279894	1.08696	9	CACAAGGATATCGGCACGCTGTACCTGCTGTTCTCGTTCACCATGCTGCTGTCCGGCGGCGTGCTGGCGCTGCTGATC
RTS_009032+2	280071	+	280149	1.16	9	AACAACTTCAGCTTCTGGCTGATGCCGCCGGCCGCGCTGCTGCTGGTTGGCTCGTTCTTCGCGCCGGGCGGCGCCACC
RTS_009042+2	280341	+	280419	1.17391	10	ATCACCGCCTACCTGCTGATCGCCGTGATGCCGGTGCTGGCTGGCGCGATCACGATGGTGCTGACCGACCGCCATTTC
RTS_009052+2	280577	+	280655	1.35	11	CTACAGCTCGATGGTGTACGCCACGGCCTCGATCGCGATCCTGTCGTTCATCGTGTGGGCGCACCACATGTTCACCAC
RTS_009062+2	280835	+	280913	1.61111	11	CCTGATGCCGGCTGTCGCTCCGATCGACATCCAGCTGCAGGACACCTACTTCATCGTGGCGCACTTCCACTACGTGCT
RTS_009072+2	281066	+	281144	1.45455	10	CCTGGCCGGCATGCCGCGCCGCTATGCGGACTACCCGACCCAGTTCACGGACTTCAACGCGATCGCCTCGATCGGCGC
RTS_009082+2	281338	+	281416	1.47619	13	CCGGATGCCAGCCCTCGGGGCAGGTATCCGGCCCGCTAACCAGATGCTCATGCAGCCCTCGGAAACAAGCCCATCGCC
RTS_009092+2	281769	+	281847	1.08333	12	ACACGAGCCGCACGATCACGGTCGAGTTCGATTCCAACGCGCGCGGGCCGTTCGCATTCCGGCCGGTGAAGCATTCGA
RTS_009102+2	282506	+	282584	1.45455	11	CGCGCAAACGCCCCGTACTACTTCGTGCCGGGCCCGTCGCGCCATCCGATCACGGCGGCATTCGGCCTGCTGATGACC
RTS_009112+2	282802	+	282880	1.38095	13	CGCCCTGTTCTACGCGCGCACCATCGCCATGCCGTGGCTGGGCGACCTGAACAACAAGATCATCTGGCCGGACTTCGC
RTS_009122+2	283053	+	283131	1.3	11	TCCTGACGATCCTGCTGGGCGCGATCTTCATGTGCCTGCAGGCCTACGAGTACATGCACGCCTACAGCGAACTGAACC
RTS_009132+2	283688	+	283766	1.20833	9	CCCATTATCGCACTGCGATGCCCGGAGGGAACCCGTGACGACCCGCACGCTCTGGCGTTCGCCGGGCACGGTGCCAAT
RTS_009142+2	283963	+	284041	1.13043	11	ACAAGACAGTGCTGCTCGACAATCGTCCGCACGGCAACGGTACTGACAGCCGTGCGGGGTTCCTCGTGCTCACGCCGT
RTS_009152+2	284192	+	284270	1.04545	12	CCTCGGGCAGGATGCTTCCGCGGAGGCCGGACGCAAGATCCGTCAGAATATCGACCTTGCCGCTTTTTCTCATGAGAT
RTS_009162+2	284476	+	284554	1.82353	11	ACCTATAAACGAACGATGAACGCACAGACGAACGCCATGCCGCAGCCAGATCCCACGGCTTCGCCGGACCCCCGCATC
RTS_009172+2	284773	+	284851	1.08333	12	CTGATGGTGATGACCGACCCGTCCGCCTGCGACGAGACCTGCGCGAAGAAACTGTTCACGGTGCGCCAGATCCGCGTC
RTS_009182+2	285017	+	285095	1.125	9	CGCGCGTCGAGGATGCGATTTACCTGGTCGATCCGCTCGGCAACCTGATGATGCGCTGGCCGAAGGACCCCGACCCCA
RTS_009192+2	285293	+	285371	1.66667	10	CAGCTTTACCCGGCTGACCGACTCCGGCCTTGGCTGCCCCGACTGGCCCGGCTGCTACGGCCACTCGAACCCGCACGC
RTS_009202+2	285606	+	285684	1.22727	9	ACGATGAAGCTGCAACCGATCATCGTCGTCACCCACCTGCTGCTGGCGATGGCGCTGCTGGCGTCGCTGATCCTGCTC
RTS_009212+2	285858	+	285936	1.08333	11	CCAGAGATGGACTTCCGCCATGGCTTTACGCTGTGGCGCCAGCTGGGCATGACGGCCGACGGCGACTACATTCCGCAC
RTS_009222+2	286173	+	286251	2.23529	10	CTCCGTCTCAACTACAATATCGGCCTCGCCACTCGCTCCGCCGGCGCCGCCACGCAACCCTCGATTGCCGCGCGCGCC
RTS_009232+2	286500	+	286578	1.3913	10	AACAGAAGATCGACGCGCTGATGCGCCGCACCGCGTGGCGCCCGTCGGCCACCGGCGAGATCACCACCACCCAGACGC
RTS_009242+2	286803	+	286881	1.31818	8	CCTGGTTCCTGGTGCTGATCATCTTCACCTGGACGCCGCCGCACTTCTGGGCGCTGGCTCTGTACCGCCGCGCTGACT
RTS_009252+2	287056	+	287134	1.8125	15	CTATGCCTGGAAGCTGTACCGCAACTACTCCGACGGTCTCGCCCAGCGCACCTTCCGTTATTCGATCCTGTACCTGTC
RTS_009262+2	287304	+	287382	1.54545	10	CCGCATTCCGCCGCTTTTGGCTGCTCGCGCTCTGCACGGCCCTGCTGGCCGCCTGCGGGCAGCCAAAGCCGTCCTTCC
RTS_009272+2	287640	+	287718	1.2	13	CCCAGTATGTGCCGGCCTTCGACTCGCGCTTCCTGGGCCTGCGCCCGGCCGACGAGGCCGCGCTCAAGAAGGTGACCA
RTS_009282+2	287951	+	288029	1.61111	12	AATGCCGCCAGCGCGCCCTTCATCTTCTTCATTGCCGCCGATTCGATCTGGCGAATCCGCTCGGCGGATACACCGAAC
RTS_009292+2	288228	+	288306	1.94118	11	GCGCGAACTCTTCCTCGCCGTCCTCGATCTGGCCTTCCAGCGCCATATCGCCGCCCGACATGCGGGTTTCCATCTCCA
RTS_009302+2	288480	+	288558	1.27273	10	CCTTGATCCAGTGCATCGCGTACGACACCAGGCGCACGCCCTGTTCGGGGTCGAAGCGCTTGACGGCCTTCATCAGCC
RTS_009312+2	289164	+	289242	1.8	15	TCGCTACACTGAAGTCGTTTTTCAGACGCATCCCCCAGGAGCCCCACATGTCTGCTATCGAACACTTGCTGAAGCCTC
RTS_009322+2	289506	+	289584	1.14286	12	TCACGCACTCGGAGCGCTCGCCGGACGGCGCGCGCTCGGCCGGGCCGCATCTGCACGGCATCCAGACCTGGGTGGCCC
RTS_009332+2	289775	+	289853	1.08	0	ATCCCCGCCGAACACGTCCAGCGTGGCATTTATCCGGTCGACGGCAACCTGGAGGTCGATGGCGAGACGCTGCCGGCC
RTS_009342+2	290007	+	290085	1.23077	9	CCCAGCGCTGGCAGGACGACCAGTTTCCGCACGTTCCGGGCGAGACGGAGCGCATTCCGCTGCCGCCGCGCCGGCCCT
RTS_009352+2	290235	+	290313	1.29167	9	CTTGCGAATCCACGCGGCCGTCTCGGCGATGTCCGTGCCCTGCGGCAGTTCGGGCACATCCGCGACCGAACCGCCGAC
RTS_009362+2	290638	+	290716	1.2	11	TTCGATGCCGCGCCAAGCTGCGTCTCCGCGGACTGCGCTGTGGCGCATAGCGGCACGCCCAGTGCCTCGAACAGCGCC
RTS_009372+2	290895	+	290973	1.20833	11	CGCGGCGTCCAGCATGCCGGCCAACTCGTGCGGTGCTTCGCCCTTGATGCGATAGGCCAGCAACACGGCGCCCAGTTC
RTS_009382+2	291159	+	291237	1.47619	9	GCTCGCCGCTTATCCCAATGCCGTGAGTCAATCATGATCCCCGCGCCGGGCAAGCGTCAGGCGGCTTCCTCCAGCGCC
RTS_009392+2	291396	+	291474	1.42857	11	CGATCCGCCAGCAGCACGGCCTCGTCCACATCGTGCGTGACCATGACCACGGTGCTCCTGGTGCGCGCAACGATCTTC
RTS_009402+2	291670	+	291748	1.5	12	CCTTGAGTTGCGCCGGCGTCTCGCTCTGGCCGAACACACGCTCCACGCCCAGATGGACGTTCTCGAAGCACGTCATCC
RTS_009412+2	291898	+	291976	1.33333	10	CGATCAGTGTCACGAACTCGCCTTCCGCGATCGACAGGTCGATATCGCGCAGCGCCACGAACGGCCCCTTGCGTGTCT
RTS_009422+2	292150	+	292228	1.40909	12	TTCCACTCGTCCCAGAGCCAGAAGCCGATGCCGGTGCCGCCCGTGAGCATTTCCGCGGCGACGATCACGAGCCACGCC
RTS_009432+2	292534	+	292612	1.5	9	CGCCCCAACAGGAAGCCGGCTGGAATGCCCACGACCGCGGCCAGGCCAAAGCCCGCCGCCACGCGCGCCAGCGACGCC
RTS_009442+2	293003	+	293081	1.26087	9	CCGTGCGGCGCGTCAGGCCTTGATCTTGAATCCGTCGGCGTAGGCCTTCGGGTCCTTCGTCGCATCCCACGTCACGCC
RTS_009452+2	293280	+	293358	1.18182	12	TCCTGGTAGAACTTCATCGAATCGGGGTCATCCCAGGTCTTGCCCAGGCCGTTGCTGTAGCGGCCCAGCATCCGGTCC
RTS_009462+2	293589	+	293667	1.6	13	TCGGCGATCGCGCGCGCGCCCCAAGGCTCACCGACGCAAAAGCCATCCATGTTGCCCACGCGCATGTTGGCCACCATC
RTS_009472+2	293910	+	293988	1.40909	9	TCTTTCTTCGGCCCGCCGATGCCGAGCTGCACGCCGTAGATCAGCCCGTACAGCACGTGCGCGGCGTCCAGCTCGCCA
RTS_009482+2	294138	+	294216	1.26923	13	TCCGGCGCATCGGAGCCGGCGGCCCACGCACCGCTGCGCACCAGCGGATCGACCAGCGTCATCACGCTGGCACCGGCG
RTS_009492+2	294594	+	294672	1.18519	8	CCGGGGAATGGCGCCGCGCCAGTCTTGTGCAACGCACCAACGGCGTGCCGCGCACGCGTCCGTGTGCCGCGCCCGCCA
RTS_009502+2	295152	+	295230	1.125	7	TCGACGGTTTGCACCTCAGTGAAGCCTGCCTGCGCCAGACCGGCGCGGATCGTCTCCACGTTGAGCGGATCGGCCTCA
RTS_009512+2	295395	+	295473	1.42857	10	TGTATCCTTTGCCCCTGCCGCGGCCCACCCGACTGGGCACGACCGGACACGACACCGGGTGCGGCGTTCCATCAAAAA
RTS_009522+2	295639	+	295717	1.55	9	ACCGCCGTTCTTCTTCTGCAAGCCGTCCGACGCGGTCAGCTACGTGGCCGACAAGACCGAAGGCGCCTTCCCGTACCC
RTS_009532+2	295882	+	295960	1.34783	11	CCCTTGGGAAACCGGCAAGGCATTCGACAAGTCCGCGCCGATCGGCCCGATCGTGCCGGTCTCGGCCATCGGCCACCC
RTS_009542+2	296391	+	296469	1.14286	10	CTGATTCAGTCGATGGCGATCATCGAGTATCTCGACGAAACCCATCCGGAGCCTGCGCTGCTGCCGAAGGATCCGTTC
RTS_009552+2	296753	+	296831	1.12	10	CCGCTTCCCGACGATCGCGAAGATCCATGCCACTTGCATGGAGCTGGACGCGTTCCAGAAGGCCGCGCCCGGGGCGCA
RTS_009562+2	296981	+	297059	1.11111	11	GCCCACGCCGATGAAGTACACCGGTACCGGACGCTGGCGCGCGATCGCGGCCAGGATGCCGCCCTTGGCCGTGCCGTC
RTS_009572+2	297300	+	297378	1.21739	10	ACGGCATCGAAGATCACGGCGGCTGGGTCGCCACTTTCCTGGGCCACCACGGTCACGTTGTTGCGCTCGCCCCAGATC
RTS_009582+2	297534	+	297612	1.38095	9	CCCAGTTCCATCGTCTTCTCGAGCGGCTTGAGCAGCTGCGTCAGCAGATCCTTGAGCGCGGCCTTCACGCCTTCGGCC
RTS_009592+2	297789	+	297867	1.03571	13	CGCAGCCGCGACATCCAGCCGCGCTTGGCTTCGGCGGTTTGCGCGGGCGGCGGGGTCAGCTCCAGCTCCTCGATGACC
RTS_009602+2	298285	+	298363	1.88235	9	TCCGCGGCGCATTCTTTCTTCTCTCATTCTTGCTTCCCTGATCGGCCCCTTGGCCGGCACTGCGTGGTCCCAGACCCC
RTS_009612+2	298527	+	298605	1.28571	11	CCCACATGATTTTCTACCGCGTGGGCGGATTCGACGAGGTCAGCGGCACCACCGGCGTAGCCCACATGCTCGAACACA
RTS_009622+2	298843	+	298921	1.47619	10	CACCGATGATTCTCCCCGCGGCACCGTCTACGAGCAGTTGCTGGCCACGGTCTACACGGCGATGCCGTACCGGCACCC
RTS_009632+2	299226	+	299304	1.04348	12	TCGATCCGTACGCGCTGGAAGTCCTGTCCGCCGTGCTGAATGGCTACGACAATGCGCGTCTGACACGTGAACTCGTGC
RTS_009642+2	299646	+	299724	1.88235	15	TCGCCGCCAAGTATTTCAGCGACGACAACCTGACCGTGGCCACGCTTCTGCCGCAGCCGATCGACCCCAACAAGCCCA
RTS_009652+2	299914	+	299992	1.45	10	TTCTTCGTGCCGAGCCCGTCGATCCCGATGCTTGACGTCAATATCGACTTCGACGCCGGCAGCCGGTATGACCCGCCC
RTS_009662+2	300156	+	300234	1.4	10	GCGCACGCTGACCGCTTCGCCAGAACGTGAGCAGTCACTGCGTCTGGCAGCTCAGCTAATCAAGTCGCCGACCTATCC
RTS_009672+2	300462	+	300540	1.19231	11	CGCGATCGACCGCAAGCAGGCCGAACAGATCGCCGAGGAACTTACGCGTGGCTTGCCCGCCGGCGCGGCCCCGCCGAC
RTS_009682+2	300735	+	300813	1.17391	9	CGGGCTCACCTACGGTGTGGACAGCTACTTCTCGCCGTCCAAGCAGCCGGGGCCGTTCAGTGTCTCGCTGCAGACCAA
RTS_009692+2	300993	+	301071	1.17391	12	CCTGCCGCTGGACTACCTGGACACGTGGACGAGCCAGATCAACAAGGTCACGCGCGAACAGGTGCGCGCCGCATTCCA
RTS_009702+2	301229	+	301307	2.1875	14	ATCACGGCATGAATTCGCAATCCCGACCTTCGCCCGCACCGCGCGGGCGAACTTCTGTTCCCCGCAAGTCCCCCACCC
RTS_009712+2	301520	+	301598	1.35	11	AAGCCAACCCGCACGTGGTGCGTCAGCTCCGCGACAACCAGTACCGGCTCGATGCCTCGCAGGTGAAGATCATCCAAA
RTS_009722+2	301825	+	301903	1.35	10	CATTTCCATCTGCTGCAGCATCGCCTCGCCAACGGCGCTGGCTGACCTGGGTCGTACGACCTCTTTGGTATGCCAGAC
RTS_009732+2	302138	+	302216	1.18182	11	CTCGTCCGCCGTGCGTCGAATATCTTTGACGAACTCGTGGTCGGCGTGGCGCATAGCCCCAACAAGCGGCCGTTCTTC
RTS_009742+2	302389	+	302467	1.44444	10	CATGAACCGCTACCTGCTGCCGGACGTCGAAACGATGTTCCTGACCCCTTCGGACCAGTATCAGTTCATTTCGGGCAC
RTS_009752+2	302761	+	302839	1.25	9	CCATTTCGACGAACCGCAGTGCCAGCAGGTATGCCCTGTGGCGTGTATTCCGAAAGACCCGAACCACGTCGAAACGCA
RTS_009762+2	303032	+	303110	1.29167	14	CAGTTCCATCATCGCGCGCTCGCTCTCGCCGCGCGCAAGCGTGCCCAGCGGGCCGATGCAGCGGTCGATCGCTTCGTC
RTS_009772+2	303278	+	303356	1.16	10	GCCACCCGAGCCACCGCCGCGCTTGAGCTTGGCCGAGCCGGCGGGCAGATCCATTTCGTCGTGGGCGACCACGATTTC
RTS_009782+2	303661	+	303739	1.04762	11	AACGCGACACAGGATACGCGAAAAAGCGTACGAAAAAGCCGCGCGAAAAAAAACCGCCGGCGAACCGGCGGTCTTTCT
RTS_009792+2	303942	+	304020	1.18182	8	TTCAGCTCGGCTGCGGCCAGATCCACTTCGATGAACTCAGGCAGGTCGGCCGGCAGGCACGACACTTCCAGATCGTTC
RTS_009802+2	304332	+	304410	1.70588	11	CCCGAATTGCGCAGGCGGCGGCTCGCACCCGTTCCCTGTACGCTACGCTCGAAAGCGACAACTTTCATTTTCAACTCC
RTS_009812+2	304690	+	304768	1.3913	9	CAGCGGAATCGTGTCGCACACCACCACTTCGTCCAGCGCGGACGCGGCGATGCGGGCAACCGCGCCACCCGACAGCAC
RTS_009822+2	304983	+	305061	1.42857	10	CACGGGCGCGCACCACGCCGCCGACGTCCGGAGACACTACCAGCAGATTGCCGTAGTTCTTCTCGCGCAGATCGCCAA
RTS_009832+2	305295	+	305373	1.08696	8	CGACCATCACCATCAGTTCCATCAGGTTGTCGTTGGTCGGCGCGCAGGTCGACTGCAGCACGATGACGTGCTTGCCGC
RTS_009842+2	305530	+	305608	1.08696	8	CACCTGTCTTGCTACTGGGGGGGCTTTGCGCCACCGGCAATGCCGGCAGCGAATTTCTGCATGTCCGCTCTGGACACT
RTS_009852+2	305792	+	305870	3	10	ACAAACTTTTCACACACCTGCCATCCCACTCGGATGGCAACCTTTCCATCACTCTCTGCGCAGTCTGCTCGTCTTCAA
RTS_009862+2	306115	+	306193	1.57143	11	ACCACGAACCAGCTGTCCGGCAGCGCCACGGGCGTCAATTCCTCGCCCACGCCCTCGGCGAACGCGTTCTGGCCGAAC
RTS_009872+2	306856	+	306934	1.36364	13	CGCGGCCATGCAGCCAGTCGCGCATGCCCGATACCGGCAACGAGAATCCGAGCGCCTGCTCCATCAGGCTGTCGACCT
RTS_009882+2	307385	+	307463	1.40909	10	TCAGCGTCTGATTGTCCGGCTCGACCTTCGCCGCCTCGTTCCACGTCTTGCGTGCCTCGTCGCGCTGGCCGAGCTGCC
RTS_009892+2	307710	+	307788	1.4	13	CTGCAGCGCGATCACTTTGAGCAGCCCACGCTCCATGCTGTCGTAGCGCTTCTCGCGTTCGTCGAGCATCGCCAGTTC
RTS_009902+2	307940	+	308018	1.31818	12	CTTCGGCGTCGGCCAGCATGTCGCCAAACACGGCCTGCGCATCGTCGAGCTTGCCCATGCGTGCCAGCAATTGGCCAC
RTS_009912+2	308173	+	308251	1.22727	12	TACTCCTTCAGATAGCGTTCGGCATCGTCATAACTGCGCGCCTGCAGGCTGGTCAGTCCCAGAGCCAGCGGCACGCGC
RTS_009922+2	308463	+	308541	1.08696	12	CTTGAGTCGAAGTGCCTCATCAAGCTCGGTCAGTGCACCTTGGCTGTTTCCGGCGATCTCTTGCGCACGCGCCAGGGC
RTS_009932+2	308711	+	308789	1.16	10	CCTCCCAGCGTCCGTTGAGCACGAGCAGAGTTGCCAGGACCTGGCTTGCCGCCGGCGATTTCGGCGCCAGCTCGGACC
RTS_009942+2	308997	+	309075	1.03846	8	CGTCCGCTGCGCGCGTGCTGCCGACGATGGCGCCGGAACGTCGATGACCTCGTCATCGTTCTGGGCAACCTTGGCCGA
RTS_009952+2	309298	+	309376	1.40909	12	CCTGCCGCTACAATGCGCTGCTTGCCTTGCCCGGCGCCCTTGGGTTGGCTACGTACGGCAACCCGCACAATGCGCGCC
RTS_009962+2	309652	+	309730	1.11538	11	CGGGCCGCATCATCGGCCGTATCGAGCGACGCGGCAAGTATCTGCTGCTGGAATGCCTGCCGCCGGCCGACGCGACCC
RTS_009972+2	309893	+	309971	1.61905	14	CCTGCGTTTCCGCGACCCGCGCCGCTTCGGCGCCATTCTCTGGACTCCGCTTGCCGAATCGGACCTGCCCGGGCATCC
RTS_009982+2	310271	+	310349	1.09091	8	CGGCAGTAGCGGCTATTTCCAGCTCGACTGTTTTGTCTACGATCGTGCCGGCGAGCCATGTCGCATTTGCGGCACTCC
RTS_009992+2	310541	+	310619	1.5	9	ATTCCACAAAATCGTGCAAGAAACCTGTATCGTGTGCGCAGACATAAAAAGTTACAAAATGCGCCAAGCCACCCTGTC
RTS_010002+2	310794	+	310872	1.58824	13	TTCTTCATTCTCTCGCCGACTTCCAGTCCTGGCTGCAGCAATACGATCTTTATGACGCCACCGCGGAAGACCGCGTGC
RTS_010012+2	311099	+	311177	1.31818	12	GCGTCCACGGCGGACTTCATGGAGCCCGGTTCGGCGAATTCTCACTGGACTACGGTACCGCTCGACCCGTCGTCACCC
RTS_010022+2	311469	+	311547	1.14815	10	CCGCCGATGCCGGCGTGACCAAGAGCGACCTCGATCTCTGGCGCAGCCATGTGGGCGCCGGCCATCGCCGCGGCTGCC
RTS_010032+2	311709	+	311787	1.28571	9	TCACCAACGACGAGCCGATGCTCGTGCGCAGCAACCTGATGCAGTTCGAGCACGTGCTGTCGGACCAGCTCATTCCGC
RTS_010042+2	312040	+	312118	1.04167	9	CATCAAGAGCCTGCAACTGCGCGACGTGCGCCGCACGATGCGCGATGCGCGCGAGCAAATGAAGGAGCGCTTCTTCTC
RTS_010052+2	312292	+	312370	1.19048	8	TACCAACGAACTGCAGGAAACGCTGCAATTGGTGAACACGCATTTCGGCGCCGTGCACATGCTGACGCGCTCGCGTCC
RTS_010062+2	312631	+	312709	1.07143	9	CTTTGCGCGCAGGCTGGTGGACGCGCCCCCGGAAGCAACGGCGCGCGCGGCGTAGTCGGTGCGTTCCCCCCTCGTCCA
RTS_010072+2	312905	+	312983	1.33333	11	CCAGCACGGACGGCACGACCTGCCCTGGCAGAACACACGCGATCCGTATCGCATCTGGCTGTCCGAGATCATGCTGCA
RTS_010082+2	313197	+	313275	1.16	10	ACGCTGCCCGGCATCGGTCGCTCCACGGCTGCGGCGATCGCGGCGTTCAGTGCCGGCGTTCGTTCTCCGATCCTTGAC
RTS_010092+2	313480	+	313558	1.43478	13	CCGACGCAGAGGCGTGCCCGCTCGTAGCCGATTGCCTGGCCCGCAAGGACAACCTCACCGCCGTGCTGCCCACGCCGA
RTS_010102+2	314045	+	314123	1.47368	8	CATCAGGTAGCTCCATCAGCATCTGCTTGGCCTTGAGTGGCACCGGCAACAACTCGCACAGCCGGTTGACCACCCAGC
RTS_010112+2	314337	+	314415	1.2	11	TCCGCGTGTTTCAATCAGCAGGACGCCGAGTTGCTCCACGTTGCAATCGACGATCTCCGCAAGACAGCCGATGGATTC
RTS_010122+2	314716	+	314794	1.09524	10	TCTGACCAGCACATTACCATGTGCCCGGAAGTAGTTGGCAAGTCTTTCCGCGATGAACACGGAACGGTGCTGGCCTCC
RTS_010132+2	315033	+	315111	1.29412	10	ACCCGAACGATTCAAACAGCAGCGTGAGCTGCTGGCTGTTCTTGTTCTCGTTCTCGTCTTGAATCAGTTCCTTGATCC
RTS_010142+2	315298	+	315376	1.13043	9	CTGAACCAGCGCATCGGTGCTGGCGGTCAGGTACAGCACCTGTACCTGATGGTTCGCGGCCAGCTCTCGCACCGTATC
RTS_010152+2	315609	+	315687	1.33333	10	CGGCGTCATGACACCTTCCCTAAAGCAAAATGGCGAATCGTCGCCGATTCGCCATCATTGCCACGGGATCTGTCAGAT
RTS_010162+2	316003	+	316081	1.58824	14	AACCAGCACGCACATCGCGATCAGTTTCTTCATGCTTCTCTCCTGGCTGTGGAAACACATCATGGCCGGACGCCGACC
RTS_010172+2	316337	+	316415	1.04	11	GCGCAGTATCGTGTTGCGGACGGCGGCTTCCACCAGCACGGCGAGGTTTCGGCCGGCTGCCACCTGGATCTTCACCAT
RTS_010182+2	316617	+	316695	1.21739	0	CCCTCAATGAAATCCGGGCCAAGCCGCACGAAATCGACGGCGTCGTCGGCCACCAGGCCGTGTCCGCGCGAGATCAGT
RTS_010192+2	316910	+	316988	1.42857	10	CTCCATGCCATCCGCCACCACCAGGAATGGCGGCTCCAGCAGGATCAGCTCGCCCATCTGACGCTTGCGGGGTTCGTC
RTS_010202+2	317907	+	317985	1.5	14	CCGCGAGCTTGCCGGTCGGATTGCCCACCCAGAAAACTGCCACCCGCCATCGCGTGATCTTTTGCCACGCGGAATGCC
RTS_010212+2	318135	+	318213	1.36842	11	CATCAAAAAAGCCGCGCAGATGCGCGGCTTTGCTCTTCCTATCTATCCTCTAAGGGGCGACCTGGTGTCGCCGCCAAC
RTS_010222+2	318436	+	318514	1.64286	10	TCTACGGATAGCAGCACGCTTACGCCAATGACCTGATCGAAATGTCTGACAATTCGCTCCAGTTTCGTTTCCACATAC
RTS_010232+2	318690	+	318768	1.13636	8	ACCACAAAGCCCTGTTCGCCCAGCAACTCGGCGATGCGGCTGTCGGAAAGGGGATTCCTGGGTTCTTCGGCTCCTATC
RTS_010242+2	318937	+	319015	1.625	11	CAATCTCCCGCAAAACCAAGGGGCGCATCGCGATTTCCCCGTGCGAGAAAAAGTTCCTTTGACGCTCCACAATTGCCT
RTS_010252+2	319189	+	319267	1.47368	10	CGATCCAGCTACTGCCACTCTTGCGCACGAACACATCCGGTACCACGAAGTCCGCTTCCGGACGGCTGTAGGCATGTC
RTS_010262+2	319468	+	319546	1.3	9	CACCCACGCCAGGCGGGTCGAAGCTCTGCAGCAGGGTCAGTATCGCCTGCACTTCATCGACTTCGAATTCGAGTTCCT
RTS_010272+2	319718	+	319796	1.5	13	CGTCTTCTCGTCATCATCGCCCTGAGGCCGGCGAGCGAAATCGTCCAGGCTCCAGTCGCTGCCGTAATCGTCACCCGC
RTS_010282+2	319948	+	320026	1.04348	8	CGCGTTCGAGCAGTGGATTCTCGGTCAGCGCCTGCTCGACTTCCTGTTGCAGCTCCAGTGTGGATAACTGCAGCAGCC
RTS_010292+2	320186	+	320264	1.08696	8	CGAATGCTGCAAAGCGGCGTCGCGGCCGCTTGATCACATGCGGAAGTTCTCGCCCAGATAGACGCGTCGCACAGACTC
RTS_010302+2	320465	+	320543	1.10345	10	CAGGATGAAGCGCGGCGCCGACGCCAGCGCGCGCGCGATTTCCACGCGGCGGCGCTCGCCGCCCGACAGCGACAGCGC
RTS_010312+2	320765	+	320843	1.33333	10	GCCATCGAGCACGATATCGCCTTCGTCCAGCGCGACCAGTCCGACGATCATGTAGAACGACGTGGTCTTGCCCGCGCC
RTS_010322+2	321211	+	321289	1.38095	10	ATTACCGCGCCGCGGATTTCATCCAGGATCTTCGCGCCGACACCGGAAACACGCGCCGCGCGTGCATTGCCGATCAGC
RTS_010332+2	321449	+	321527	1.2	10	CGTCAGACTTCAGCACCATCGTGCCCTTGGTCAGCACCACGTTGCCGGTCAGAGTGTAGATCTGCTTGACGTCATCGT
RTS_010342+2	321900	+	321978	1.22727	10	ATGTCGTCGTTGACCAGCAGCTGAAAGTACTGCGACGCCGCCGTCATGCGCGGGTCCTTCGACACATCGGTACCCGCC
RTS_010352+2	322170	+	322248	1.03846	10	CCATCCTCGGCCAGTTCCGTGGCCGAGAAGCGGTCCATGTAGTAGTCGGGGACGTGCCGCTTGACCTGCGCCTGCGCC
RTS_010362+2	322536	+	322614	1.15385	11	ACCTCGCCGATCGGCACGGTCTTCCAGTCGCGCGGCGTTTCCAGCAGGCGGCGCAGGTCGCCGTCGGTGAACACGCCC
RTS_010372+2	322787	+	322865	1.30769	13	CGAGCGCGCGAAGTCGTCTTCGCCAAAGCCGCGCGCGTCGAGCACCGCCACGGCCAGCGCGTCGCCCAGCGCCAGCGC
RTS_010382+2	323169	+	323247	1.34783	9	CGGCCGATATGGCCCGACTTGCCGATGCCGGACACGACGACGCGCCCGGTGCAGCCGAGAATCATCTCCACCGCCGTC
RTS_010392+2	323399	+	323477	1.16	8	CTTTCCAGCCTTTTGCCGCCTTGACGACCGCCGCGCTTGCCGTGTTTCGCCGGCAGGGCGCAAATGCCGGGACGGCGC
RTS_010402+2	323629	+	323707	1.27273	9	CCCGCACGCGCTCGGCCTGGCCAGCGATTCGGGCCAGACCAAATACCTGGCCGAATTCGGCGTCGTCTTCCTGATGTT
RTS_010412+2	323883	+	323961	1.19048	10	CCATGTCCTCCACGGCCATCGTTTCCAAGATGCTTTCCGAGCGCATGGAGCTGGAAAGCGAGCACGGGCGCAACATCA
RTS_010422+2	324275	+	324353	1.08696	12	ACGCCCTACCGCCATCAGGTGGAAGAGGACATCAAGCCGTTCCGGGACGTGCTGCTCGGGCTGTTCTTCGTCACGATC
RTS_010432+2	324578	+	324656	1.04167	12	CTGATCCAGGTGATCCTGGCGTCGATGCTGCTGTCGATGCTGGCCGCGCCGTTCCTGATCCAGTACAGCGACGCGATC
RTS_010442+2	325367	+	325445	1.10714	12	CGCGGCATCCGCGCCTTCGACCCCGAGCCGGACACCGTGCTGGAGCCGGGCGACATCGTGGTGCTGCGTGGCACGCCC
RTS_010452+2	325735	+	325813	1.3	14	AGCCGCGTCAGCAACTGGTTGACGGTCATGCCGTCGCGTTGCGCCAGTTCTTCCAGGACCTCCCAGAACAGATTTTCC
RTS_010462+2	325963	+	326041	1.11538	10	CTACTCTACGATCCGCGTCCCGAGCACTGCAAGGAACTGCGCCAGCCAGGCCGGATGGGCAGGCCAGGCCGGCGCCGT
RTS_010472+2	326453	+	326531	1.19048	11	TGGCCCACCATCTGCAGTGCCTGGAACGGCACCATGGTTTCGTAGTCTTCGGCGAAGTCGCCAGCCAGCATCAAGATC
RTS_010482+2	326726	+	326804	1.3913	9	ACCGCATCCGCACCGTGCCGGACTGGCCGCAGCCGGGCGTGATGTTCCGCGACATCACGCCGCTGCTGCAGAACCCCA
RTS_010492+2	327003	+	327081	1.16667	11	CAGCGCCACCGTGGAGATCCATGCCGATGCCTGCAAGCCGGGAGACCGCGTGCTGCTGATCGACGACCTGATCGCCAC
RTS_010502+2	327298	+	327376	1.72222	13	GCCTTGCCGTACCGCTTGTACTGTCTGCGGCCCCGCTCCAGGCCAGAACCGCTTCGCTTCATCCTGAGACAGCTTCCA
RTS_010512+2	327572	+	327650	1.35	10	CCAACATAGTCAAGGTCGGTATCCTGCGCGTGTACGGCGCCAATCTGCGCCACGTGCTTTCCGTCAGCGTGTCCAACC
RTS_010522+2	328209	+	328287	1.12	13	CAACAACCAGCCCGGCAAGCGCGTGACGCTGGGCAACCTGCTGTCGCGCCTGCTCGGTTGCGTGATCGCGTTGCCGCT
RTS_010532+2	328444	+	328522	1.61905	10	AACACCGGCGACAGCCAGGTCACGCCGCGCCACCTCGATCCGGCCGCGCTGTCCACGCCGACGCTCGCGTTGTCTAAC
RTS_010542+2	328811	+	328889	1.03846	12	TCGCGCACAACCTGTCGTTCTCCGAGGCCGGCATGCAGGAGATCGCCGAGATGCACGCCCGCGTGGTGGCGAACCTGC
RTS_010552+2	329040	+	329118	1.25	8	CTCGCTCCATCTGGATCTGATCGCGGAACTGAAGCGGCTCAATTCGCTGTTCTGCTCCACCGCATATCCGGTGCTGGA
RTS_010562+2	329317	+	329395	2.05556	12	ACTTCCGGGGATCCCTTCGCGATCACCTGGCCACCACCCGCACCGCCCTCCGGGCCCATGTCGATCAGCCAGTCCGCC
RTS_010572+2	329547	+	329625	1.07692	8	CTTGGACAGTTCCAGCGACAGCTTCACGCGCTGCGCTTCGCCGCCGGAGAGCGTGGTGGCCGACTGCCCCAGCCGGAT
RTS_010582+2	329824	+	329902	1.57895	14	TGCATTTCCACCTTGATCACGCCGTCGCCCTGGCATGACTCGCAGCGGCCGCCCTTCACGTTGAACGAGAAACGGCCC
RTS_010592+2	330315	+	330393	1.5	13	CCCCGTCAGCGATGCCGGTGAGCTCTCGATCTGGTCCGGCGTGCCTTCCGCCACGATCATGCCGCCATGCACGCCCGC
RTS_010602+2	330544	+	330622	1.03571	9	TCGAGCACGTACATCACGCCGGTCAGGCCGGAGCCGATCTGCGAGGCCAGGCGGATGCGCTGCGCCTCGCCGCCGGAC
RTS_010612+2	330772	+	330850	1.16667	9	CGCAGCGGCCAGCCGTTGATCTCGAAGATCGCGCGGGCCTGATCTGCCTCGCCCACTTTTACATGGCGCGCCTCGGTG
RTS_010622+2	331162	+	331240	1.22727	9	TCCCAGCCCTTGATCGCGCCCGAGGCCAGCGACAGGTTCGGAAAGGCCACCACCCGCTTCGGATCGAAGAAAGTGATC
RTS_010632+2	331436	+	331514	1.19048	12	CCAAACGCTGCTTGATGTCGGCGCGGACCTTGACGCGGTCGACCACCACCTCGATCGTGTGCTTTTCGGTCTTCTTGA
RTS_010642+2	331671	+	331749	1.31818	10	CATCAGCTTGGTGTCTTCGGGCAGCGCCAGCGCCGCATCAACCATCTGCGACACGTTCTGCGCCTGCAGCGCGATGCC
RTS_010652+2	331966	+	332044	1.36364	10	CGCTGCCCCTCGGCGTAGAGGGTGTCGAATGCCAGCGACGACTTGCCTGACCCCGACAGCCCCGTGATCACCACAAGC
RTS_010662+2	332355	+	332433	2.26667	11	CAGTCGCCGACCGGACCAGATTCCTTATACGACCGCAATGCCGTCGATCCCGCCTTCTTCCCAGCCCGCATCCCTTGC
RTS_010672+2	332709	+	332787	1.21739	11	GCTGCTGCTCTTCGTAGCCGGCGCGCTGGTTGCAGCGTTCTCCGATACCCTGACCGGCATCATCATCGGCCGCGCGTT
RTS_010682+2	333008	+	333086	1.30435	13	TCCTGGTGCCTGCGCCGCCGCCGCCGCATCCGGTGCGGCTACCGTTCCGCCAAGTGCTGATGAATGCCGACCTGATTC
RTS_010692+2	333308	+	333386	1.04167	12	TCGTCCAGATCCTGTTCGCGTCGGTCCATGGCCTGTGGCCGATCGTCGGCGTGCTGCTGCTGTTCTTCGTCGCGTTCA
RTS_010702+2	333649	+	333727	1.47059	11	AAACCACTTCAGAATGATTCTGGCGTTGGTGTACTGCCTTCGGCCGCACGTCTAGCCAGAACCGCTTCGCTTCATCCT
RTS_010712+2	333915	+	333993	1.8125	11	ATCATCTACATGGCATCGGTCAACAAAGTCATTCTCGTCGGCAACCTGGGCGCCGACCCCGAAACCCGCTACATGCCC
RTS_010722+2	334151	+	334229	1.08696	10	CTATATCGAGGGCCGCATCCGCACGCGCAAGTGGCAGGACCAGTCCGGTCAGGACAAGTACAGCACCGAAATCGTCGC
RTS_010732+2	334703	+	334781	1.55556	14	TGCGCGCTGGCATCTGCAAACTGACGGGGCAGCATGGCATCTTCCTGAAGTCCCACATCATTCCTGCTGCCCTCACTC
RTS_010742+2	334997	+	335075	1.44444	10	CGACCCATCAGCTCCTTGAGGAGCATGACAACCATCTTGGCGTGCATTCGATTCAGGGCATCGATACCGCCCGACTTC
RTS_010752+2	335225	+	335303	2.66667	12	TCACGCAACTCTCCACCTTGGGCCCTCATCACAATCAAACACCCATCTATCGGGACTATCACTTCGGCCCTGACGCCG
RTS_010762+2	335750	+	335828	1.27273	8	AGCCCCATGCACACCCGATTCCATATGGTAGTGGTCCGGCACCGGGACGGCGAACGCCTGCCGATCCTTCTGGACGCA
RTS_010772+2	335978	+	336056	1.31579	11	CTTGCCGGCGACGGCCTCTCATCTGACGAGATTGCCAGTCAACTCTATCCTTGGTTAAGGCGCGACTTCCAATCGCGA
RTS_010782+2	336245	+	336323	1.125	10	GCCGAACCGGTACATCATGCGTCGCCGCTTTCCGAGGAGCGGGTGAGTCGCCTCCTGAGCATCTGCCGTCCCGGCAAT
RTS_010792+2	336529	+	336607	1.09091	9	ATCGCGCCAGTTGCCTTGCGATCGGGCGCTGGCTTCACTGCTGAATGCCTATATCTGTCGTACGCGTCGAGCGATACC
RTS_010802+2	336800	+	336878	1.19048	7	CGCGTCGAGAAGCACATGATGTACTTCTTCGGCTGGCGCTCGTCGGATTCCATCCGCCCTTACGTTTGGCACGCGATC
RTS_010812+2	337699	+	337777	1.09091	12	CCAGCCACTGGGCCAAGGCCAATTGATAGTGAGCATGCAGACGGTCGCGCAGATCGTCGAGCAATTCGATCACAGCCC
RTS_010822+2	337949	+	338027	1.21739	9	TCCAGATAGAGCTTCTCGTCGATCTGCGGTAGCTCCCGCTGCGCGGCCTGGGCCAGAAGCTCGCCCGCCAGGTTCATC
RTS_010832+2	338186	+	338264	1.20833	11	CCCAGCGGGATCAGGTCCTCGCGGCTGAACTTCTCCGGCAGGCGAGCGTCGCCGGCAAGCACCACGCACAGCAGCAAT
RTS_010842+2	338559	+	338637	1.40909	14	CGCTCTTGCCGCAACCGGGGTCGCCATGCACCATGGCGAAGCCGCCTTCGCGGGCCATACCGTTCTCAATGCGCCAGC
RTS_010852+2	339268	+	339346	1.19048	9	TGCGACTCACCTTCGAGCATGGCCATCAGCCGGGACTCGAGCTGTCCCCAGAAGCGTTCCTGCTTGGCATTCTGGTAT
RTS_010862+2	339646	+	339724	1.33333	11	GCCACGTGGTCGACCTCGTAGCTACGCACCTCGCGTGCCTCGCGGCGAGCCGCAGCAGCGATGGCCCCATCCGTGCTC
RTS_010872+2	340073	+	340151	1.08696	10	ACGCTTGCTGCAATTCTCCTTTGGCAGGCGGCGAAGCCAGCAAAGGGCCAATGACCGAGAAGCGCAAGCGCGCCCATC
RTS_010882+2	340301	+	340379	1.08333	8	CCAGCAGCAGAAGCAACACCGCGGCCAGACGCTCGTCTTCGCTGTCGTGCTCGACCGATTGCAGCAGGCAGTCGGGAT
RTS_010892+2	340556	+	340634	1.16667	12	CCAGCCAGACACGCCGGCCGAGAAAGCGCACCGAATCGGGCGTCATGCGTTTGCGGCATCCGGCACAGCACAGGCTCA
RTS_010902+2	340827	+	340905	1.875	9	CTCCTTCATTGCTCGACACAATAAAGGCGACATCTTCCCTCAGGCGCGTGCATGCACGCTCCCTGAGGGAACCCCTCC
RTS_010912+2	341519	+	341597	1.25	8	AATGGCAATCGAATCCCCGCGTACCGGAAGTCAGCTTCGCTTGAGTTCACGCCGCTTGCGGTACACGTTTGCCACGAC
RTS_010922+2	341859	+	341937	1.55556	10	ATCGGTGCATGTGGCCAGTCACCGCACTGCTCGTTGGATCCGCCATTCTCCTGCTACGTCTGTCCCAAGTTCCAGCCA
RTS_010932+2	342245	+	342323	1.2	11	TCTCGGCTGCCTATGAGCATCGCACGCGAGGATACAAGGCCAATGCCCGGGGATTACGACTGCCATTTACTCAGCACA
RTS_010942+2	342759	+	342837	1.40909	11	GCTCTACCAGACGATCCCGCGAGCCGAACGCCCTGACGATGGGCGCGCCGCGGACCGCACACTGATTCTGATCGCCAC
RTS_010952+2	343281	+	343359	1.61111	11	ACCAGTGATTCCGGGCCCTCCCAGTCAAGGCCTCAAGCTCCACCAAGCGCTATGCGTGGTCTACGCGAACCAGTTCCA
RTS_010962+2	343785	+	343863	1.04762	11	CGTCCATGACTTCCAGATGTCTCCTTGTGAGCGCCACCTGCAATGTACGGCGAAGTGCGAGGACTACCTGTGGATCAA
RTS_010972+2	344193	+	344271	1.22727	11	TCGAAGCGTTCTCCGGATACACCCGTCAGGCGCTGAGCCGTCATCCGGACATCGTGTACGCCTACCAGGAGGCCAAGC
RTS_010982+2	344540	+	344618	1.04167	9	GTACTGAGATATCCGCAGCCGTCCAAGGTCGCCTGGGCGATAGCATCGACGTATTGCTCCGCTCGGGCGGCTCGACAC
RTS_010992+2	344803	+	344881	2.11765	11	CAACGCCCCCAGTTCCCGAGTCGCTCCGCAGTTCCCCACCTTGTCCAGGCGGGACGCCTCGCAAGCCTTAATCGCCCC
RTS_011002+2	345194	+	345272	1.76471	10	CATACGTCCGTAGACACCTGCCTGTTGGCCAATCCGTCCCTCCTCCAACGCCCATTTCGGCGGACGTGTACCGGTCAT
RTS_011012+2	345575	+	345653	1.38889	13	TGCAACACTGACCCTCAACTCTGTTGCGAGCAACCGCGAATCACTTGACCGGGATTTCGTCGCGATACGGCTTCGCTT
RTS_011022+2	345857	+	345935	1.89474	11	ACTCGCACGCAGCGCAAAATAGGCACACCCCCGCGCGCATCGCGCATCGATCCCCGGCCCGTCGCGGCCAATACGCCC
RTS_011032+2	346306	+	346384	1.5625	12	AGATTGCCATCATGCCAAGAGCGGAAGATAACCACAGCGACTTCGCTCCGAACTGGTCCAGACACATCCCGAAAATCC
RTS_011042+2	346640	+	346718	1.43478	12	CTCCAGAATCCGGGCGCCAACCTGCGCCGGGCCGATCAGCGCGCCCACCATAACGGCAGTGGCCAGAGACGCGCCACC
RTS_011052+2	346911	+	346989	1.5	10	TTCAGCGCAAGTCCTAGCGTGAGATGCAACGCCGCCCAGGACAAGCAGGCCCCCCGCCATCCGATGTGCGCCTCCATA
RTS_011062+2	347161	+	347239	1.45	13	CGACGCCCTGCGCCACACCTAGCCTGGCAAGCCCGATGGTGAAAACAAGACTCGTTGCCACGAGGACAGATCGCCCAC
RTS_011072+2	347407	+	347485	2	11	CAACTCCCAGCCTGGCAATCACGCTACTGCTCGGCTCCATGGCCCGTCCTGGTTCTTGTTATTCCACTTCGCCGCTAT
RTS_011082+2	347736	+	347814	1.20833	13	ATCGTCACCATGCGCATCCAGCGTCCGAGCACGCGCAGCGCGTTGACGGCGTTGAAGGACTGCGAGCCGCCGCACACC
RTS_011092+2	348278	+	348356	1.4	10	GTGAAAGCACCTTGCTGCGGCGCCGGCAGGATATCCAGCACGACTTCCGACGGCCTGCATAACCGCACACCAAGCTCA
RTS_011102+2	348664	+	348742	1.4	12	CGATTCGTACCAGTGCTGCGAGCGGTTCACGACGCCCACTACGAAGAGCATCACCGGCACTTCGATCAGCACGCCGAC
RTS_011112+2	349040	+	349118	1.66667	9	ACCACACGCTTGTACGTAGCGTCGCCTCGCACCAGCAATACCTTCCGGATGACCTGCGCGATCAGCACCGGCACGACA
RTS_011122+2	349279	+	349357	1.125	8	CCAGACAAACACCATCGCCGTGCAAGGCGCAGCCGCCAACAGGATCAGGCCGGCGATGTAGCTGTCGAGCTGGTCCGC
RTS_011132+2	349588	+	349666	1.16667	10	GAACGCCGCTGGCAGCCATTGGCCGAGCAGGATGCCGGCCACGATGCAAAGCGCCACCCAGACCGTCAGATAGCGCTC
RTS_011142+2	349987	+	350065	1.22727	10	TCCATCCTGGGCGCATCGGGCAGTGCGAACTCGTCCCAGCTCTTGCTACGCAGGCCAGTCGTGTCGTAGCCAATTGCC
RTS_011152+2	350410	+	350488	1.04545	8	ATTCGCCATAGGTCGGCACGTTGCCGAGCGTGTGAAACGATTCCCAGGCGATACCCGTTGGGTCCACTGACCAATGCT
RTS_011162+2	350951	+	351029	1.13636	9	CAGTTCCTTGAGGTGGAACGATAGCGACGACGCTGGCATCTCCATCAGTTCGGCAATACGGCCAGCCGGCAGCCCTTC
RTS_011172+2	351213	+	351291	1.20833	9	TCGTCACCAATTCGGCCTCAACGAAGGCCGCCACAGCCGCAGCAAGGATCCCTGCGCGAGGCGGGGGTCCTTGTGCCC
RTS_011182+2	351450	+	351528	1.04167	7	CACGTCCGTATAGACGATGACGATGCCGAACTTGTGGGCGGCGCACACGCGCACCGCGTAGCCATCGAACTCGCGGTT
RTS_011192+2	351725	+	351803	1.17391	8	CAAACTCGGCAAGCACGGCGCGGCGTCCGGCGTAGTCCACGGCATCGATGCCATTGAAGCTGAACACCACCAGGCCGA
RTS_011202+2	352017	+	352095	1.6	11	CGCCGCGGCTTCCCCGGGGTCTGTCCAGTCCGAAAGGATCTTGAACCACCTCCTGGCTCCCCAGCTGCGCCATGCCTT
RTS_011212+2	352333	+	352411	1.72222	10	CACCAGACCCGGTGCTGTGGCCAGCCTTTACCCGGCTACCTTCTTCATGGCGCGGCTTCGTTCTTCCTGCGCATCCTC
RTS_011222+2	352706	+	352784	1.57895	11	CTGCCGACGTTCAGTTCCCTCCCAGTGGCCGGCATGATCTGCATGACACCGATCGCTCCCACATGGCTACGCGCGTTC
RTS_011232+2	353010	+	353088	1.3	12	CGTTCAGCTTTGGACTGCCTTTGCGGATTGCCCAGCCGATCTTGCTGCCTTCACGTACCGCGAGGTCATCGCGAACCT
RTS_011242+2	353550	+	353628	1.28571	8	TCTTGTTGATATAGCGCTCGAAATCCCGCACGGTGTCCGCCGTGACGCCCCGCTCGCGTCCCCGGTCGTTGAAGTACA
RTS_011252+2	353781	+	353859	1.04	12	CCAGTCCTGACCACGTGATGGAAGCGCCGGCCAGTGCGCGGGCGCCGATGACAAGGAACCGCCTTCGATCGTTGACCA
RTS_011262+2	354054	+	354132	1.26923	13	TCGCGCCGCTCGCGCCGAATCGCCATGACAGCCGCCGCGCGGCCTGCCGCACCACGTGGGCGGTATCGCTGTCGAGCC
RTS_011272+2	354323	+	354401	1.07143	11	CCCGCCATGCGGATAGCATCCTGCGCGAGCGCGTCGGCCAGCAGGTCGTCGGGGAGATGCGCCGCCACCACGCGGCCA
RTS_011282+2	354551	+	354629	1.19231	11	ACCTCCGGCTCCGCCTCGCGCGTCGGGGAGAGCCGCTGCAGCGCGATCAGGCCGAGTTCCAGACCAAGCGTGCCAGCC
RTS_011292+2	354825	+	354903	1.52381	11	CGTCCGCCAGCATGTCGTCGCTCATGCGTCACCTTCCCTCATCGCGCGCGCGATATCGCCGATCGCGGCACGTAGCGC
RTS_011302+2	355319	+	355397	1.29167	11	CCAGCGTCCGCACGCGCTGCACTGCGGCACGGTAGGCCGGCTCATTGTCGAGCCGCATCATGCCAAGCCGCAGCGCCA
RTS_011312+2	355564	+	355642	1.57143	14	CCGCCGACCTCCACACTCTGGATGCCGCGTTGCGTCTTGCCTGAACCCTCGCCCGGCGTGCGTGCCATGCCTGTGCCT
RTS_011322+2	355861	+	355939	2.21429	11	TTCGCATCCCAGGCCGACCTGGAAGCCAAGCAGATCACCTTCACCCAGCTTTCCGAAAATGCCTACGCCTACACAGCC
RTS_011332+2	356119	+	356197	1.08333	10	TACTTCGCCGAAGGCGCGCAGCAGATCATCGCCAGCCGTGGCACCTACGAAATGATCGTCGAGCGCGGCGAAGCCGAC
RTS_011342+2	356423	+	356501	1.24	9	CCTGCTACTGCGGCGATGCCCAGCTCGAGCAATGGCCTGCCACGCTCGACGCGCTGGCCGCGCTGCAGCCCGAGAAGC
RTS_011352+2	356683	+	356761	1.5	9	TTCATCTACGAACACTGCCTGCCGTTCGACGTGTCGCGCGCCTTCGACGAGGCAGCCGGCGTCACGCATCCCCGTATC
RTS_011362+2	356935	+	357013	1.42857	11	CGACTACCAGCGCATCCAGTACGACTACGTACCATGCGCCGAGCAGCGGGGGGCATTGACCAATGCCGCCCCGCATCC
RTS_011372+2	357241	+	357319	1.55556	11	CCAGGTCTATGCGTTCGACCTGTTGCCCGAATCCGACCACCAGCGGCCGGCGTTTATCAACCTGCAGCAGTACTACCT
RTS_011382+2	357547	+	357625	1.13043	11	CTTCCTGATCGCCGACGTGAAGATGGAAGCGCCGTTCCCGGCCGAGCGCTGGTTCTGGTTTGATCCGCCGTTCCATCC
RTS_011392+2	357819	+	357897	1.11111	9	ACAGCTTCCGCCACGGCCGCGTGTTGTTCGCGGGCGATTCGGCCCACTGCGTCTCGCCGTTCGGCGCGCGCGGCGCTA
RTS_011402+2	358047	+	358125	1.12	12	TCATTACGCCGAAGAGCGCGGTCAGCCGCATCTTCCGCGACGCGGTGCTGACACTGGCGCGCGACCACGCGTTTGCGC
RTS_011412+2	358507	+	358585	1.16	9	CACCTGCTACCTGATTCGCCCTGACCAGCACGTCTGCGCGCGGTGGCGCGCGGTCGATGCGAACCAGATCGCCGGAGC
RTS_011422+2	358766	+	358844	1.4	11	CCTCGATGACGCCGAAAGCCAGGCCGTCAACGCGAGACTGATCCTGCTGCTGGCCAACCACATCGGTGATCTCGACAC
RTS_011432+2	359007	+	359085	1.94118	13	CCGCCCCCGTCTTGCCTGAAATCCCGTCACACGCAATACCGCAAGTCCTTCCCACGCAGCAGGAGGACGCGCTGTACC
RTS_011442+2	359242	+	359320	1.13043	13	CTACGTGCTGTGCGAAGTCCCCAGCAACATGCTGTTGGCACGCTTTGGCGCGCGCCGCACGTTCACGCGGATCATGCT
RTS_011452+2	359634	+	359712	1.19231	8	CCGCCGTGTGCCTCGTCGATGGCCCACGCCAGGCGCGCTGGCTGACACCGGCCGAGCAGGACTACCTGGTGGCCCAAC
RTS_011462+2	359895	+	359973	1.40909	13	CCGTCAGCCTCTACTCGGTCATCCCGAACGCCATCGGCGCGGTGGGCTTGATCCTTATTGCGCGGCGCTCCGACCGCC
RTS_011472+2	360131	+	360209	2.05882	15	CCGCCAAGCCATCTGCCGGCCCAGACCGCCGCCACCGGCATTGCCTTCATCTCCAGCATCGGTATCACCAGCGGCATC
RTS_011482+2	360573	+	360651	1.875	11	CCGCCAGCCCAACGCTCAGCAAGATCAAATCGTCCGGCACGATTTCGATCGGTCACCGCACATCGTCGATCCCGTTCT
RTS_011492+2	360826	+	360904	1.31818	9	CGTGACCACCAACCTGAAGTCGCGCCAGCAGCAGGTGGCGTTCTCCACCACGTTCTTCGTGGCCGGCACGCGACTGCT
RTS_011502+2	361073	+	361151	1.03704	8	CAGTCGGGCCGCGTGGCCGCGTTCATGATGGACGACGTGCTGCTGTCCGGCTCGCGCACGCTGGCGCCGAACCCCAAT
RTS_011512+2	361304	+	361382	1.19048	8	AAGCCGGTGCCGCCGAAGAACCTCAGCTTCGACTTGCCGCAGAGCGAGCAGATCAAGAAGGCCTACGCCAATCCGAAT
RTS_011522+2	361618	+	361696	1.2	11	GCGCCACCGTACTGTCGGTCAAGGCGATCACCGTGCAGCCCGCCTCGCGTGCGGCGGTGGCCACGCGCATGCTTTCCT
RTS_011532+2	361860	+	361938	1.03448	10	CCCGCCACGTGGACCATCGGTGCGGCCGCCAGCAGTTCGGCCGCACGTGGCAGCGCGTCGGCGTTGCTGGCCAGCAGC
RTS_011542+2	362088	+	362166	1.375	13	CCTTCGAACCCGAGCGCCTGCGACAGTCGCACCAGCGTGGCGGGCTGCACCCCGGCGTTGCCGGCCACCTTGCGCATC
RTS_011552+2	362457	+	362535	2.75	11	TTGTTCCTATACTCACACCTGTTTCCGGGCAGACCCCCGCATCCCGCACCTCACCATGACGCACGTATTCCACCGCAA
RTS_011562+2	362693	+	362771	1.31818	10	CCATTGCCTACGCGCATACGTCGTTCTTTACCACCGAGGTGTCCGAGACGCTGGCCCAGACGCTGGCCGATGCGGCCC
RTS_011572+2	362962	+	363040	1.11538	12	CCGTTCCTGCCGCTGCTGGTGCCGGCGCACCATGTGTCGCCGTGCTATGCCTACCGAGATCAGGCGGCCGGCGAAGCC
RTS_011582+2	363334	+	363412	1.2381	12	TACCAGCCGATCGGCGCAATGCTCTCGACGTCGCGCATCTATGACGCGATCATCGGTGGCAGCGGTTTCTTCCAGCAC
RTS_011592+2	363602	+	363680	1.30435	11	AGTTCGTGGCCGATCGCGCCACCAAGGCCACGCTCGACCCGGCGAAGAAGACGCACGCCGTGCTCAAGCGCACCTGCA
RTS_011602+2	363842	+	363920	1.36364	14	CGCGACGATGCCGAACCAGAATCCTGTCGCTACCGCTGACACCTTGCGTCGCCCGTTCGCTCTGGCGGTGGCCCCGAA
RTS_011612+2	364151	+	364229	1.2	11	CATCTACCAGCCGGCGCAGCAGATCGCGACCGTGCGTGCGCTGCGCCCCGAGGCCGCATCGGTGGCCATTCGCGAACT
RTS_011622+2	364409	+	364487	1.03571	13	CTCGGCCGGACAGAAGTCGTCGCCGGCGGACCTGCTGCCGTTCCTGGCCGCCTGGCGCGAGACCGGGCTCGATCAGTC
RTS_011632+2	364649	+	364727	1.08333	11	CACGCCGCTCCTCGCGCTTGGCTATGTCTCGATGACGGCTGACGTGCTGCGCGAGCGTTTCGCGGACTGAAAAAGCCC
RTS_011642+2	364947	+	365025	1.55	12	AATCGGACCAGGTCACGCCGTCATTCATCCGCGATGCCGCGAGCCGCGCGCTCGCAAACGGGGCCACCTTCTACAACC
RTS_011652+2	365189	+	365267	1.04	11	ACGCCGCTGTGGCCCAACCTCGTCGAGATTCCGCGCATCCTTGGCGCGGCGGTGGAAACAGTGACGCTCGACTATGGC
RTS_011662+2	365478	+	365556	1.18182	11	TCGCACCATCGTTCCTTGACATCGCCGGCCGCGACGAGCGCGTTATCGCGGTCAACTCGTTCTCGAAGGCATGGCTGA
RTS_011672+2	365809	+	365887	1.16	7	CTTCCGCCTGAAAGGCGCGACCGACAGCCTCGATCTGTGCAAGCGGCTCGTGCGCGATGCCCATCTCGGGCTGGCGCC
RTS_011682+2	366041	+	366119	5.28571	16	AACGATCCGCTAACGATCGCTAACCACCTCTATTTCAAACTCCCCACCGTTTCCGACTCTCCCCACCATCCACCGCCC
RTS_011692+2	366320	+	366398	1.2	10	TCCGCGTCCAGCGCGCGCAGGGTGTCGGCAACGTTCTGCAGCCCCTGGAGCACCGCCTGCCGATAGGCGCCCAACGAT
RTS_011702+2	366790	+	366868	1.3913	10	TCCCGGAATCAGCGCCTGTGTCTGCGCCAGTTCGGCCTGCTGGCGCTGCACGTCGACGCGCGCGACACCACCCTGACC
RTS_011712+2	367025	+	367103	1.82353	14	TCGACCGCGGCCTGCAAGCCTTCCAGTTCTCGACGCTGACCACCGAACAGATCCAGCGCATAGGACACCTGCACACTC
RTS_011722+2	367298	+	367376	1.04	10	GCCACGCGGATGGTTTCATCGAGCTGCGGATTGCGGAACAGCGTCCACCATTGCGCGGGGACGTCGCCTTCCACCAGC
RTS_011732+2	367593	+	367671	1.27273	12	CGATCACCGTGAACAGCGCCACGGGCCACACGTTCGGCCAGAGTTCGATCCAGCCGCTGCCCTTGAGCATGATGCTGC
RTS_011742+2	367863	+	367941	1.08333	10	CGATGAACAGCAATGCGGCCAGGTACACGGCCACGGGTGATCCGACGAACGGCACGCCGAACACGAAATGCGCCGCCA
RTS_011752+2	368091	+	368169	1.18182	13	CCATCGTCATCGTCAGGATCGTGCCCATCAGCCCCGGCACGATGTTGTACTGCGTGATGCCCTCCGGGTTGTAGAGCC
RTS_011762+2	368369	+	368447	1.57143	11	ATGCTGACCACGAACTGCACATCGCCGCGCATCAGCGCCTCGCGACCGGAGGCCTCGTCCGGCATCGTGCGCACCACC
RTS_011772+2	368679	+	368757	1.5	8	AGATCTGACGGCGTACGGCTTTCACGCGTCCCCCTTCGGCCCGCTGGCCCTTTCTGCGCTCTCCTTGGTGGCTTCCTT
RTS_011782+2	368930	+	369008	1.17391	11	TCTGGTCCACGCCGGGCTTGCCTTGCAACTGGGTCGACAGTTCGGCCAGTTCGTCGCCCGATACGCTCCACGTGGTCA
RTS_011792+2	369240	+	369318	1.36	10	GCACGCGGCCAGCGCCAGGCGCTGCTTCCAACCGCCGGAAAGCGACCCGGCCAGTTGTTCGGCCCGCGACGCCAGCCC
RTS_011802+2	369561	+	369639	1.125	0	GCCGTTCGGGCCCAGGAAGCCGAAGATCTCGCCACGGGCCACTTGCATCGTCAGGTCGTTGACCACGTGCTTGTCGCC
RTS_011812+2	369836	+	369914	1.2	0	GATCTTTGCCGCCACCGGGGCCGCGCAACCGTCGCAGCGGATATGGACGGCCTGCCCGTTCTTGAGCGCGCCGACCAC
RTS_011822+2	370064	+	370142	1.32	14	CCACTCGGCCTGCGTCAGCGCCGCACGCGCGGCATCCACCTGCGCGCTTTGCGCGGCAAGCTGGTCCTTGCGACCCGG
RTS_011832+2	370422	+	370500	1.27273	11	CGTTCGTCGTCGGATTCCAGCACGAATAGGGGCGCACCATCGGCCACCTGCTGGCCACGGTCGACCGACAGCTTTTCC
RTS_011842+2	370795	+	370873	1.07692	12	CAGCAGCGCCAGCCCGATCAGCGACACCATGACAAGGGCCGGTTCGAGCCCCGGGGTCAGCTTGCCTTGCGCGTGTGC
RTS_011852+2	371035	+	371113	1.27273	13	GATTACTGTCACGATGTCACCGGCGTGCCCGGCCAGGGTCTCGAACACCTGCTCGAACAGCGGCTCCAGCCGTTCGTC
RTS_011862+2	371496	+	371574	1.875	12	GCTAAGCTGCCCGCCAATCCATTGGATGCCTGCATGCGCGCATCCACTGCCCCCAATTCCTATGTCGCGTTCTTGTCC
RTS_011872+2	371752	+	371830	1.125	7	ACCACGTATATCTGGCAGCGCAAGCCGTCTTTCGGCGCGGGGTACTCCGGCGAGAACAGCCTGACGCCCGATCGTGCC
RTS_011882+2	372110	+	372188	1.42105	12	TGCTGACCGCCGGCAACTTTAGCGTGCTCGATGTCTTCGATCAGAACCCCTACGGGTCCGATCCACGCACGCAGTTCA
RTS_011892+2	372338	+	372416	1.08333	11	TCGACACGCGCATGTTCGAGCACTACGGCGACGTGCTGGAACTCGAAAAGCGCTACCAGATCGGTGGCCGCCCTGGCC
RTS_011902+2	372568	+	372646	1.25	11	GTCAACGATTCACTGGGCCTGTTCCTGCGGGCCAACTGGTCCGACGACAAGACCGAAACCTACGCGTTCACGGAAATC
RTS_011912+2	372813	+	372891	1.14286	12	CCCCGAGCAGGTATTCGAGATCTACTACAGCTTCGCGGTCTGGAAGACGCTGAGCCTGAGCCCGGACTTCCAGTACAT
RTS_011922+2	373076	+	373154	1.2381	10	ACCGCGAGCTTCACCGGCTTGCACATGCGCATGACGTCCGTGAAGATCCGCTCGACGCACTGCTCGTGGAACTCGTTA
RTS_011932+2	373369	+	373447	1.57143	13	CCGGTCCAGCAGCAGCCCGTCCAGTTCGCCCATCTTCTGCGTGCCAAGGTCGGCCTCGGTCACCAGCCGGACCTGCAC
RTS_011942+2	373597	+	373675	1.47368	9	GGCCAGCGCCACCTGCGGCTTGCCCTTCAGGTTCAGCCACGATACCTCGTAGGCATTCCAGATATCCACGCCGAAGAA
RTS_011952+2	373892	+	373970	1.17391	13	AGCTGCGGAACGCGCGCTTCTCGTTCTTCGGCACCTGGATGCCGACCAGGATGTTCGACGTATCCGCGCCCTGGTTCC
RTS_011962+2	374177	+	374255	1.12	12	CGGCGATCTTGTCGCTCTCCGCGCGGCTGGCGATCTGCACGCCGACGAAGATATGCGCCACGCCCTTGTCGGCGATGC
RTS_011972+2	374425	+	374503	1.11111	9	ATCGCCACCAGGTGCTGGTGCTTGAGCTTCTCGCGCTCGGCGTACGCCTTGAGGCCGGCCACGGCCAGCGCGCCGGCC
RTS_011982+2	374655	+	374733	1.5	10	GCCCACATCCTTCAGTTCCACGCGCTTGCCGGCGTCCACCGAGCGCTTCATGGCATCGGAATCGAAGGTCTGCACGCC
RTS_011992+2	374954	+	375032	1.83333	14	CATCGCTGTACGACTCACCGTGCAGAACGATCTGCACCCACTCGCCGCCGCGCTCGCGCACGGCGTCGATCTTCACCT
RTS_012002+2	375182	+	375260	1.125	0	CCCGCAACTTGAACGAGAACACCGGCTGGGTGTCCTCGCGCTTGAACCAGACCGCATTGCCGGTGCGTGCCGACAGCG
RTS_012012+2	375515	+	375593	1.73333	14	ACACCTTCCAAATCGACGTGTTACGGTCTTGCGTGATGTCTTCGCTACCTCTCATCGAACCCGATACCGCGCTGTTTC
RTS_012022+2	375763	+	375841	1.23077	9	CTCCCCGCGGCAGGCGTGCACGGCGCCGAACTGCGCCATGACGGCGAAGCGCTGTTCATGCCACCGGCCCCGGGCATC
RTS_012032+2	376066	+	376144	1.125	12	ATCGCCGCGTTCATGCGCATGGCCCCCTTCGAAGGACGCAAGCCGCTGTTCGCGGGTGACGATGTCACCGACGAAGCC
RTS_012042+2	376340	+	376418	2.69231	12	ACTCGCTGTGAACGCCCCCCCCACACCTGCCGCGCATCATCCAGAAGCGCCCGCTTTCAATACCGATACCAACTGCAC
RTS_012052+2	376623	+	376701	1.42105	12	TACGAGCCGAATACGGCCATCCTGCGCACGCGCCTGTACGACAAGCATGGTCACTGCCTGGAAATCACCGACTTCTGC
RTS_012062+2	376887	+	376965	1.64706	13	ATGACCACAGACGCGCCGCTGGCCTATGTGCTGTCGAACACGCCGTTCCTGGTCACGCGCAACTACAACTTCATTCTC
RTS_012072+2	377157	+	377235	1.08	12	ACAACGAGCATTCCCGAGGCGCCCGGCAGCGGCCGGAACTGGGACTACCGCTACTGCTGGTTGCGCGACGCGTTCTTC
RTS_012082+2	377443	+	377521	1.17391	9	AGCATTTCCAGCACGATGTCTACGGCAACGTGGTGCTCGGCGCCGCGCAGGCGTTTCACGACCACCGGCTGCTGCATC
RTS_012092+2	377677	+	377755	1.36364	9	CCAAGATCGCCACCAAGCTCGAGCACCCGCAGCGCGCCGCGTACTGGGCGGAACATGCCGACCGCATGAAGCAACGCA
RTS_012102+2	377950	+	378028	1.28571	10	ACGACTTTGGCAAGCCCGAGACAGCCTTCAATATCTGCACGTTCTGGCGCATCGACGCGCTGGCACGCATCGGCCGTC
RTS_012112+2	378588	+	378666	1.47368	10	CCAGCTTTTCGCGCGCAAGCTGGCGCCGCTGCTCAAGCCCGACGATGTGATCTGGATCCACGACTATCACCTGATTCC
RTS_012122+2	378835	+	378913	1.31818	13	CACTTCTCCCGCTATGTGCAGGGCGAGGCCGGCGCCGAACCGATGGGCGAATACCGCTTCCGTGCATTCCATCGCACC
RTS_012132+2	379112	+	379190	1.36364	9	ACCCCGAGAACCGTTCAAGCGCCACGCTGATCCAGATCGCCGCGCCGTCACGGGAATCGGTCGACGCCTATGCGGACC
RTS_012142+2	379350	+	379428	1.08	9	CATGAACCTCGTCGCCAAGGAATACATCGCGGCCCAGGACCCGGAGGATCCCGGGGTGCTGGTGCTGTCCCGCTTCGC
RTS_012152+2	379652	+	379730	2.0625	14	CAGGCGCCGCTAAATCCGCAGCGCCTACACCTACTTCAGATCGCCCGGCACATCCACATCCCGGAACGGACCATCGTC
RTS_012162+2	379910	+	379988	1.61905	11	CACCAGTTCCATCGATAGCCACGGCATGTCCGCCAGTGCCACGACCCAGCCGCGCGCATCGGCGCAGGCCGTCACGCC
RTS_012172+2	380286	+	380364	1.07407	11	CCGCCGAAGCGGTGGGCAGGATTGGGCAGGCCGCCTCGCCAGCGGCGATTTCCCGCGCCGCTTTCGCGCCTTCGACTT
RTS_012182+2	380632	+	380710	1.47619	0	CGCGATCACCGCGCAGCGCTCGTCGAGCTTCATCTCCATGACCGTGTCGTCCGGCATGGTGCGGACCATCGTCACCCC
RTS_012192+2	380939	+	381017	1.16	9	CGGGCGATGAGCCTGCCGTTCTCCACCGCGTCGAGCAGATCGACGATGCCACTGGCCGCAGACAGCGGCTCGGTCACC
RTS_012202+2	381363	+	381441	1.9375	11	CGTTTTCCCCGCGTCGGCTGATTGTTCCGTTTCCGTATTGTCGTCGTCTTCATTCGCGCCACCGCCACCAACCGCCTC
RTS_012212+2	381593	+	381671	1.55	12	ACCCCTTACCAAATCCGGCCGCGCCGCCCTGTCCGTCGAACTGGATCGTGTAGCTCTCCGGCGCCTGGATGTCCTGCA
RTS_012222+2	382087	+	382165	1.22727	12	CCATCTCCTGTTCGAGCAGATCGATGTGCTCCAGATCGATACCGTCGCTGACCAGCAGCACCGTGGCGCGGCCGGACA
RTS_012232+2	382433	+	382511	1.3913	10	CGGCTTGCGCTCGGCACGCTTGCGGTACTTCCAGCGCAGCCATTCACCATGCTGGCGCACCGCCAGTCGCGCGCTCGC
RTS_012242+2	382784	+	382862	1.16667	11	AATCCCGGCATCGACGCGCGGCAGCAGCATCGCCCGCAGCTTGCTTTCCCAGTCGGGGTCGCGCCAGAACAGGTCGAA
RTS_012252+2	383224	+	383302	1.11538	12	CAGGACGCCTAGCGTGTCGCGCACCGATTGCGGATCGAGTTCGGTCACGCCCAGCGCGGCCAGCGCGCGACACCAGTC
RTS_012262+2	383728	+	383806	1.04	11	CGATTGCTGCTCGGGCCGTTCGCCACGCGCTTCGGCTAGCCGAAGCGCCATGATCTGGCGCGGGTAGTCCCATTCGTA
RTS_012272+2	384062	+	384140	1.68421	14	CTATGCGCACCTCTCTCCCGCCGCGCGGGAGAGAGGTACAAACACGACGCAGCCTTAGCCCTTCAGCGCCTGCTCCAC
RTS_012282+2	384290	+	384368	1.47826	8	GAACACGCTGTCTGCCGCGCCGGTCACCGCCACGCGCACGGTCTTGCCGGTGCGCGCGACCATCACGCCAACCAGCGC
RTS_012292+2	384551	+	384629	1.25	10	ATAGTCCGCCGCCGGGTCGTCATTGGCGAGTGAGCCACCGATCGTCCCCATCGCGCGTACCTGCCGGTCGCCGATGCC
RTS_012302+2	384795	+	384873	1.55	13	CGCAGCTTCATCGCCGCCAGCAGGCTTTGACCACCAGCCAGGAACTTGGCGTCGCCATCGGCCTTCAGCTTGGCCACC
RTS_012312+2	385219	+	385297	1.82353	9	TCGTAGACGCACTGTTCGAGCATCGCCTGACCCAGCCCCTGGCCAATGCCGCCATGTACCTGGCCTTCCACGATCATC
RTS_012322+2	385479	+	385557	1.26087	9	CACGTATGCCGTCAGCGCCACCTCGCCGAACGTCTTGGTGCGATCGGTGCCGGCCACGCGGAACACGCCGTCCTTGAA
RTS_012332+2	385711	+	385789	1.17391	12	CCATGCACGATCTCGACGGCATCCAGTGCGATGCCCAGGCGGTCCGCCACGATCTGCGCGAACGTGGTTTCATGGCCT
RTS_012342+2	385939	+	386017	1.45833	9	CCGAGCCCGCGCAGCTTGCCGCGTTGCTTCGCTTCCGCGCGCCGGGCCGGGAATCCCGCCACGTCGGCCAGTTCCTCC
RTS_012352+2	386439	+	386517	1.35	12	GAAGGACTCGGAGCGTTCCGCAGTCCACTTGATCGGACGTCCCACCTTTTTCGATGCCCAGGTCAGTGCCACGTCCTC
RTS_012362+2	386924	+	387002	1.24	10	CGTCGCGTGCCTGCTGGAGCGATTCTGCGACGACCAGCGCCACCTGGTCGCCCACGTGGCGCACCTTGCCGTGCGCCA
RTS_012372+2	387303	+	387381	1.45455	9	TGCGTTCATGGCCGGTCTCCTTATTCCGCGCTGGCCACGGCCGCCGAGCCCTGCATGGCCGCCTGACCTTGCTGCACC
RTS_012382+2	387580	+	387658	1.61905	14	CCAGGCCCTCGATCGTCGTCACGCTGCCGCCGTCCGCCTGCACCACGAGCACGTTGCAGGACTTCACCGCGCGGCCAT
RTS_012392+2	387810	+	387888	1.33333	11	ATCGCCATGCTTGTCTCCTGTGTGGGTGCACGCATGGCCAGCTCCATCCATCCCGATTCACTGCGCGGGACTGGCCAC
RTS_012402+2	388039	+	388117	1.61111	14	CGATTCGCGGCCCTATGTTCTCTAGCGCATGGACGCCTTCATCCACTGGCTGTTTGACACCCTTGCCCTCCCGACGGT
RTS_012412+2	388343	+	388421	1.22727	0	CATGAGCGCGAACACGAGCAGCACCTGGAACACCCGAAGAAGGCCAGCAAGCCGGCGCTCGATGCCAAGTACTTCCGC
RTS_012422+2	388778	+	388856	1.61905	14	CGCACCGTCCCCGTGCGCAGCAGGAAGCGGTCCCGCCATGAACGCCCCACTCGTGCTCGATGCCAAGCTCGCCGCCAA
RTS_012432+2	389042	+	389120	1.55	11	CAACCCGTACCTGCAGGACGACCTGCTCGAAAATCCCAAGCGCCGCCAGATGCTGGTGAGCGCGCTGCACCACCGCCT
RTS_012442+2	389309	+	389387	1.31818	14	GCACGACAACATCAAGTTCGACGGACTCTCGCGCGTGTCGCACGTGACCGACGCCACCGACTGGCGCGTCGAGTACCC
RTS_012452+2	389632	+	389710	1.07692	8	TCACGCGCCGCGTGGCTGATGCCGCCGACAAGGCCGGGCTGGTGTTCGCAGTCGACCCGACCTCGATCGACGCATCGT
RTS_012462+2	390047	+	390125	1.17391	11	CATCATCACCAGCGCGCGCTGGGTCCTGCACCGGATGCCGAAGCATATGCGCACGGTCTGCCTGGAGTTCTTCGGCCA
RTS_012472+2	390382	+	390460	1.15385	8	AGGGCTTCATCGCGGTGAGCCCCGAGGCCCGCAAGAAGTTCTGGCTCGACCGCTCGCGCACGGCTGCCATCGCGCGCC
RTS_012482+2	390611	+	390689	1.26087	14	CAACCTGCCGCTTGGCCGCAGCGACGACGCGAACGAGATTCCCAGCGCCGAACTGCTGGAAGACCGCGTGCAACACGC
RTS_012492+2	391005	+	391083	1.45	10	CTGCACATGCACGCCGGCGACGGCAACGTCCACACGAACATCCCCGTGAACTCGGACGACTACGACATGCTGCAGGAC
RTS_012502+2	391233	+	391311	1.16667	10	CAGGGCCGCTTCAACAAGGGCAAGCTCCTGCCGGGCGCCGACCTGCGCAATGCCTACACGCCGTCGTTTGGCCTGATG
RTS_012512+2	391539	+	391617	1.13636	8	TTCTCTGATGTGGCCGATCACTGCACGGTCTGCCACAAGTGCGTGACGCCTTGCCCGGTCAAGATCGACTTCGGCGAC
RTS_012522+2	391801	+	391879	1.57895	13	CCCGCAAGCAGACCCAGCATCCTCCCGCCACGGTCGGCAAGCCGCCTGTGCAGGAGCAGGTGATTCACTTCATCAACA
RTS_012532+2	392050	+	392128	1.11538	8	CCACCCAGGCCATGCTCTGGCACGTGGGCGTGCAGACCGTGCTGCCGCCGGGATACCTGTGCTGCGGTTACCCGCAGC
RTS_012542+2	392354	+	392432	1.66667	10	CGTCACCGGCACGCGGTACATGTACCACGACCCCTGCCATACGCCGATCAAGACGATGGACCCGACCAAGCTCGTCAA
RTS_012552+2	392841	+	392919	2	12	CAAAACAACACTCTCCAATCAATTCCCATGACCCGAGCCCGCAACTGTCCCCTCTGTGAAGCCGATGGTGGAGAACTC
RTS_012562+2	393110	+	393188	1.4	13	CCTGGCCGCGTTCGGCAACATGGTGCCGCACCTGCACTGGCACATCATTCCGCGCTATCGCTGGGATTCGCATTTTCC
RTS_012572+2	393384	+	393462	1.72222	12	TCTGATACCAGTCAAACAACAACATGCCTGCCGGCGTCCCCAGGCCGCGGGCCATTCCGGGCGTCTTCCATGTCCACC
RTS_012582+2	393637	+	393715	1.47059	12	TCTATATCAACGTGCTGCTCAACGAGTGGAACCGCGTGTTCTACAACGCCATCGAGCAGCGCGACTTCGTCTCCTTCA
RTS_012592+2	393866	+	393944	1.52381	13	CCGCATCGAGCAGACCCATTCGACCGACAACCCCGACCAGCGACTGGCCGACGACCTGCGCCAGTTCACGGATGGCGC
RTS_012602+2	394110	+	394188	1.38889	13	CTGATTACCCACTTCGTCGGCCGTCCGTTGATCGGCCTGTCGTTCCAGCAGGAACAGTACGAAGCAAACTTCCGTTTC
RTS_012612+2	394361	+	394439	1.31818	10	CATCTTTCCGCTGCTGGTGGCCGCGCCGCGCTACTTCTCCGGCAAGCTGACGCTGGGCGGCCTCATGCAGATCAACTC
RTS_012622+2	394607	+	394685	1.2	12	GTCCACCGACAAGGCCGACAACAGCATCACGATCACTGGACTGGGTCTGGCCCTGCCGGTGCGTGGCGGCCCCGGCCC
RTS_012632+2	394866	+	394944	1.55	12	CCGCACAAGCGCATGCTGTTCCTGCCACAACGCAGTTACCTGCCGATCGGCACGCTGGCCGATGCGCTGTCGTACCCC
RTS_012642+2	395188	+	395266	1.78947	22	CCCTGCCGGATGCCGCGATCATCAGCATCGCCCACCGTAGCACCGTGGCCGCGTTCCACGACCGCCGCTTGCATTACC
RTS_012652+2	395417	+	395495	1.9375	10	CATCGTGCCCTTCATCTATGGCTGGCCTCGAAAAAGACACCCCTCATCCCACCGCGCTGACCGTGCATACGCAGTCGC
RTS_012662+2	396028	+	396106	1.125	12	TGTTCACCATCGCCCAGGCCAATGTGCGCCCGGGCCAGAAAGTGCTCGACATTGCCGGCGGCACCGGCGATCTGGCAA
RTS_012672+2	396683	+	396761	1.35	8	TCATCTTTTCGCGGAAAATTCCTGGCCATGTCGCTCATCGCGACACTGGCTCTCGGGGCAGCGCTCGACGCCAATGCC
RTS_012682+2	396972	+	397050	1.3913	12	CCGGCCTCGGCATCGGCTACCTGCTTTCGCACTTCGGCCTGGGCGGCGCGGCCGCCAGCATCCTGTCCAACGTGATCC
RTS_012692+2	397260	+	397338	1.11538	8	CCGCAACCGCGGCGGCTGTCCAGCAGCCGTGGGGCGTGCCGGCGGATTTCGACACCGAGTCCTTCCTGCGTAACGCCA
RTS_012702+2	397488	+	397566	1.21739	8	ACGCCCAGTTGCTCGGTATCGAGTCGACCCCGGCCCAGCACATCGCCAGCGTGCGTTTCTCGGGCATGATCCGCGAGA
RTS_012712+2	397766	+	397844	1.47619	11	CTGTCTGCCCGAGCACCGGATGCCATGAACGCATTGCCGACCCCGCTGGCCGCACCGATCGTTGCCGCGCTGAATCAC
RTS_012722+2	398257	+	398335	1.16667	12	AGCCGGCCGCGCCCTGCTCGACAATGTCACCGAGTACCTGCTGGATGAACAGCCGACGCTGGTACGGCACGCAGCGCT
RTS_012732+2	398544	+	398622	1.36842	10	CCTGTACTACGGGCTCGATGAACTCGTGCTGTCCGGCTTCAAGAACCGGCGCATCAAGTTCCTCGTCCGAGTCATCAC
RTS_012742+2	398857	+	398935	1.25	12	ACATTCGAGCACGAGCCCGTGGCCAGCGCGTCGATCGCCCAGGTTCACTTCGCCACGCTGCGCGGCGGTCCGAGCCAT
RTS_012752+2	399092	+	399170	1.4	8	ACCTGCACGACGAACTCGACCTGATGATCGAGGCCGCCAATGCCAGCCAGTTGCGCCGCAACTTTGCCGAAAGCGACC
RTS_012762+2	399320	+	399398	1.27273	8	TCTTCACGCAGGTGTTCCGCGACGGGTTCTTCCACGCGGACATGCACCCCGGCAACATCCTGGTGTCGGTCAGACCCG
RTS_012772+2	399569	+	399647	1.18182	8	AACTCGAATCCGCCGTGCGTGCCTGCTGCGAACCGTACTTCGACAAACCGCTGCGCGAGATTTCGCTCGGCATGGTGC
RTS_012782+2	399859	+	399937	1.26087	13	CCGCAATGGGCGAAGATGTTGCCCGACTTTCCCCGGCTGGCCCACCAGTTCCTGGAGCGCCGCGCGCTGCAGAACAAC
RTS_012792+2	400240	+	400318	1.43478	12	GATTCGGCTACGACCGCCAAATGCCCGCCCGGGCGCCCGCGGCCCCGACCGATGAATTGGACTCCGGCTGGCCCCAAC
RTS_012802+2	400516	+	400594	1.66667	9	CCGCAGCCTGCCGTTCTATATCGTCACCGCCACGGTCTTTGCCACCTGGTTTGGCTCTGAAACCGTGCTCGGCATCCC
RTS_012812+2	401111	+	401189	1.33333	10	CTGTTCACGATGATGCTCGGCTCGATTCCCCAGCAGGACGTGTTCCAGCGGGTCACCTCCTCGCGCACCGAGCAGATC
RTS_012822+2	401386	+	401464	1.52381	10	GCTTTCCGCCATCAAGAGCTGCGCCTCGGCCACGCTGCTGGCGCCGTCGGTAACCTTCGCCGAGAACATCCTGCGCCC
RTS_012832+2	401651	+	401729	1.19231	8	CCGGCCACCCGCCAGGGCGGTCTGGCCGCGATCCTGCTTGGCCTGGCCTCGTGGCTGACCTGCGAGATCGCCTTTGCC
RTS_012842+2	401937	+	402015	1.64706	13	CAACGGTTTATAATCAACGGCTTTGCATCGCCGAGCGCCCCCGATCTCGCGCAATTCGCCTTGATCGACGCCCTTGTC
RTS_012852+2	402175	+	402253	1.27273	11	CCGCCGGAACCTACAAGAAGCAGCTGACCGCCGCCGGCTTCCAGCTCAAGGGATCTGGCTGGTACGTCACGGACTTCC
RTS_012862+2	402423	+	402501	1.28571	9	TCACCAAGAAAACCTCCGCCTTGAAGACCTGGTTCCTGACCGGGCTGCTCGTGCTGGTGCCGCTGGGCATCACCCTGT
RTS_012872+2	402688	+	402766	1.28571	13	AGCGCTGCTCCGTCATATCCCCGTGGTCGGTCCGATCTATACCAGCGTCAAGCAGGTCTCGGACACGCTGCTGTCGTC
RTS_012882+2	402916	+	402994	1.33333	13	CCCGACCTCGGGCTTCTTCCTGATGATGCCCAGGGCCGATACGATCGAACTCGACATGACCGTCGACGCCGCGCTGAA
RTS_012892+2	403153	+	403231	1.47059	13	CGCATTACAGGGAATCTCTCCTATGTCCTCCATGCGTACTCACTACTGCGGTCTGGTGACCGAACAACTGATCGGCCA
RTS_012902+2	403382	+	403460	1.40909	13	TTCTGCATCCGCATCACCGGCAAGGTGCGCCCGCGTCCGGCCGGCACCGAGAACGCCAACCTGACCTCGGGCAAGATC
RTS_012912+2	403673	+	403751	1.30435	10	CCGATGCTCGGCAAGAGCACGCCCGAAGGCGCCCGCGACTATCTCGTGCCGTCGCGCGTGAACCCGGGTCACTTCTTC
RTS_012922+2	403915	+	403993	1.04545	9	AATCCGTGACCTGTTCGAGGACATGATGCGCACCGTGTTCAAGAACGCGATCGACGTGGACCTGGACGCCAAGTTCCC
RTS_012932+2	404300	+	404378	1.27273	11	AACCTGCATGACGCCGCGATTGCCGAGATCCTGAAGCGCACTGGCGCCCAGGACGGCGACATCATCTTCTTCGGCGCC
RTS_012942+2	404541	+	404619	1.45	9	CCATGCACCACCCGTTCACGAGCCCGAAGGACGAGCACCTGCAGTACCTGGAAACCGATCCGGGCAAGTGCATCGCCA
RTS_012952+2	404836	+	404914	1.125	10	CGCTGACTCGATCCGTGACGTGATCGCGTTCCCGAAGACGCAACGTGCGCAGGATCTGCTGACGCAGGCCCCGAGCAC
RTS_012962+2	405123	+	405201	1.04167	11	CCCGCCTCGAAGGCCGCCGCGACGTGGGAGGACCAAGGCGTGAATCTAGATACCGAACTGATCCGTGCGTTCCTGCAA
RTS_012972+2	405397	+	405475	1.3913	13	CTACCGGCACCGAACCGGTGGCCACCCAGCGCGCGGACGCACTGCGCAAGCTCGCGCTCGATACCGTGGCTACCGTCA
RTS_012982+2	405898	+	405976	1.26087	12	CCGATGCACTGGCCAGCCTTGCGCATACGGCCTCGCAGCGCTATACGCAGGCGCTGGCGCCACTGATGCAGCAGCTTC
RTS_012992+2	406157	+	406235	2.06667	11	TCCCTGCCGCCCTTCCCATGCGCTACAAGATTCCCGAATCGGTACTGGTCGTGATCCACACACCAGACCTGCAAGTCC
RTS_013002+2	406385	+	406463	1.8125	12	AACACACCATCGACTACGAGATCTATCCGCAATGGCGCCACCGCTATGCGCCGGGCATCACTCGCAATACCGAGCACT
RTS_013012+2	406619	+	406697	1.18182	8	GTCAGGGCGCCGGGCTCGACGTCACGAACGGAGCCGCCGCACCATGAAGTTGCGCGTTGTCACCTACAACATTCACAA
RTS_013022+2	406909	+	406987	1.8	15	ACCATGGCCATCATGGCAATGCAATCCTGTCGCGCCATCCGATCCTGATGTCGGAAAACCTCGATATCTCCGATCACC
RTS_013032+2	407139	+	407217	1.2381	11	GCGCCGCTGGTGATCGCGGGCGACTTCAACGACTGGAACCACAAGCTCGACTCGAAGATCTGCAACACGCTCAATGCC
RTS_013042+2	407509	+	407587	1.5	9	CTGTCGGGAGACCTCTTCCGGGACGTCGGTCGCCACCGCGACCACACCCGGCACATCCGTCCATAGCGGCGCCTTGCC
RTS_013052+2	407745	+	407823	1.65	12	CGCCCACAAGCACCACGTTCTGGCAGCCGCCCTCGCGCATCCGCCATGAATCCTTGCCCGGCGTGTCTGGGTCGAACC
RTS_013062+2	408012	+	408090	1.38095	13	CCGCCCGTTCGCCGATAATCGAGCCATGTCACGGATCAACGATCGGGTATCGCCCCCAACGTCGAGTGCGCCAGGCAC
RTS_013072+2	408244	+	408322	1.09524	8	TATTTTCCCGCCCTGATCGAGGCGATTGATGCCGCGCGCGTGCACGTCGTGCTCGAGACCTATATTTATGCCGACGAT
RTS_013082+2	408522	+	408600	1.04545	11	TCGCAAGATGGCGGTGATCGACGACAGCGTGGCCTTCGTCGGTGGTATCAATATCATCGACGACCACAACTACGGCCC
RTS_013092+2	408811	+	408889	1.16667	8	GCTGCGGCATTGCTGCTGCGCGACAACCTGCGCAATCGCCGCACGATCGAGCGCGAATATCTCTACGCGCTGGGCGCC
RTS_013102+2	409053	+	409131	1.13636	9	GCTGCTCGAGGCCGGCATCGAAATCTACGAATACGAGGCGAGCTTCCTGCACGCGAAGGTCGCCGTCATCGACAACTC
RTS_013112+2	409389	+	409467	1.57143	9	CCGCGCAAGCCGGGCACGGTAACATGCTGCCCTGCCGCAAGCCGCGCCTTCCGCGCAAACGTGCCCCGGCCATTTCAA
RTS_013122+2	409715	+	409793	1.36364	10	AAAAACATGCGCCACCAGTCAGTTCGCCTTGAATCCGCCGCCGCGCCCGCGCCCTTGCGCAAGGGCGAGATGACGCGC
RTS_013132+2	410280	+	410358	1.64706	15	CCCGTTTCCTTCGCCTGCCGGACAGCGCCGAGCTTGCCATGGTTGCGCTCAACAAACTGATTCAGTCTTACCGAACCT
RTS_013142+2	410547	+	410625	1.19048	11	ACATCGACGTGGACACCATCAACCAGGTGCTTGAGGAAGCCGGCAAGTTCTGCTCCGACGTGGTCTTCCCGCTGAACC
RTS_013152+2	410830	+	410908	1.04	12	GTATCCGGGCCTGTCGCACGGTGCCTATGAAGCGCTGCACGCGCACGGCACGCCGGAACTGAAGCAGACGTATCTGCC
RTS_013162+2	411095	+	411173	1.31818	11	GCACGCCTGCCGGACGCACCTGGCGGTACCAAGGGCATTTCGCTGTTCGTCGTGCCGAAGTTCATCCCCGACGCCAAC
RTS_013172+2	411410	+	411488	1.34783	9	GACCGTCTGCAGATGCGCTCGCTGACTGGCCCGAAGGCACCGGACAAGCCCGCCGACCCGATCATCGTGCACCCGGAC
RTS_013182+2	411643	+	411721	1.45	10	CAAGGCCTTCCTGACCGACAACGCCTTCACCTCGACCAACGAGGGCATGCAGGTGTTCGGCGGCCACGGCTACATCTC
RTS_013192+2	412037	+	412115	1.19048	11	CACCTCGTGTTCTCGTACTTCTGGGCCCGCATGGCCAAGATCGCCCTGGACAAGCAGGATAGCGGCGACAAGTTCTAC
RTS_013202+2	412406	+	412484	1.38095	9	CGCAGATTGCCGCCCATCTGATCAACGCCCGCGTTCCCGTGATCCTGTTCGACCTGCCGGCCAAGGAAGGCCCGAAGA
RTS_013212+2	412654	+	412732	1.55556	10	CATGACCTCTACAAGAAGGTGTCGCCGCATCTCGCGCCGAACGCAATCTTCGCCACGAACACGTCTGGCCTGTCGATC
RTS_013222+2	412927	+	413005	1.36842	9	AACTTCATCGCCAACCGTGTCGGCATCTTCTCGATCCTGGCCGTGTTCGCCGAAGCCGAGAAGTTCGGCATTCCGTTC
RTS_013232+2	413360	+	413438	1.25	8	AATCGACCAATCCGCAGGCCCAGTTCCTGTGGGGCGTGTTCCGTGACGTGTTCCACTACATCGCCGTCTATCTGGAAC
RTS_013242+2	413703	+	413781	1.11538	10	GCCGGTGTACCAGCGCCAGGTGTTCCGTGCCGCGCTGAAGGGTACCGACTCGCCCGATCCGCGCCGTGCCGGCAAAAC
RTS_013252+2	413947	+	414025	1.03571	10	CAACCGACGTCGCTGCAACTGGGCGCGCCGGGTGGTCCATTCTCGGCGGGCGCCAACCTGGAAGCCGCGATGCCGGCC
RTS_013262+2	414257	+	414335	1.45	10	AAGCCGCGATCGCAGCAGCCAAGGCCGCGCAGGCAGCGGGCAGCACGAACTACCTGAACTTCATCACCAATCGCTTCC
RTS_013272+2	414531	+	414609	1.55556	10	CATCGCCACGATCAAGGCATCGCTGGTCAACATGCGCGACGGCAACTTCATCTCGGCGCACGACTTCCTGATTGCCTC
RTS_013282+2	414771	+	414849	1.5625	11	CAACTAATCAGGCCAACGAGGAACCGACATCATGAAACAACTGCAAGACGCATACATTGTCGCGGCTACCCGTTCGCC
RTS_013292+2	415020	+	415098	1.11538	12	TATCGGCGCGCTGCTGGCAGGCCTGCCCAACACCGTGGGCGGCATCACCGTGAACCGCTTCTGCGCGTCGGGCCTGTC
RTS_013302+2	415298	+	415376	1.04	9	TCAGCCGCGAGGACCAGGATGCGTTCTCGCTGGCATCGCACCAGAAGGCCATCGCCGCGCAGCAGGCTGGCGAATTCA
RTS_013312+2	415847	+	415925	1.24	11	CCATCGCGCTGGGCCACCCGCTCGGTGCGACCGGAGCGATCCGTTCGGCCACTGTGGTGCACGCACTGCGTCGCCACA
RTS_013322+2	416169	+	416247	1.29167	13	GACGCGCTAGGCGTCCGCACGATTCCATTCCGCATCCGGGCCGGCGACCGCTTCGTGGTCGACACCCGCGACGAAGCC
RTS_013332+2	416453	+	416531	1.04	12	CAGTTTCAAGCTGCGCAAGGATGCCGGCCGCAGCGGGCTGTTCGACCTGACCGTGATCGACACCGGTGCCATTGGCCC
RTS_013342+2	416714	+	416792	1.52632	11	CCGCTACATGCTTGGCAGCGCGTTCAACATCCGCCCGGTAATCCATATGCACCGGGGCGTCACCCAGGCCATTGCCAA
RTS_013352+2	417016	+	417094	1.09091	9	CGGGCGCGTTCGGCTTGAGTTATCTTTCCGAAGCGCCGCCACCGTTCGTGTGATCGGCTTCCTTCTCAAAACGGAGAC
RTS_013362+2	417299	+	417377	1.45455	12	ACTTCCTGAAGCGCCCGCCGACCAACGGCGCCGATGGCGCGCCGGCACCGGTGTTCCAGTTCCTCCAGGCAATCAGCC
RTS_013372+2	417538	+	417616	1.08333	8	TTGCCGCGCATGGTCGGCTATCAGCGCGCCGCCGAAAAGCTGCTTCTTGGCGAGGCATTCAGCGCCCAGGAAGCCTTC
RTS_013382+2	417961	+	418039	1.42857	10	TCAAGCCGCCGGCAACACCCTTGGTTGCCGGCTCTCGTCGGTGGCCACGTACGTCAGCGTGGCCTCCGTCACTTTCAC
RTS_013392+2	418233	+	418311	1.6	11	CCATGTCCACCTGCGACATGATCCACCCGCCGAACACATCGCCGTGTACGTTGGCGTCGGCCGGCATCGGCACCACGC
RTS_013402+2	418461	+	418539	1.32	9	CTATTCCACGACCGCCGAGCCCGCCCCCGCCGAGCCGGCAAATTCGCTGTTCCAGGGCGGCGGCGCGCGCCGCAGTGA
RTS_013412+2	418929	+	419007	1.33333	9	CATCCAGTCACTGATCTCGTACTCGTTGTACAGCATCCTGCCCACGCTGGTCGAGATGTCGCTAGTGATCGGCTTCTT
RTS_013422+2	419210	+	419288	1.4	12	CACGCCGCTACGACGAGAACCTGCGTACCTATCGCACGGCGGCGATCCGCTCGCAGAACTCGCTGTCGTTCCTGAATT
RTS_013432+2	419452	+	419530	1.125	11	ATCAAGCAGGCCACCACCGATATGGACCGCATGTTCGTGCTGCTCGGCACGCAACAGGAGGTGGCCGACACGCCCGGC
RTS_013442+2	419680	+	419758	1.03846	12	TCCACGCTCGCGCGGCTGCTGTTCCGCTTCTACGACGTCACGCGGGGCAGCATCGAGGTCGATGGGCAGGACATCCGC
RTS_013452+2	419998	+	420076	1.55	12	GCCATCGCGCGCACGCTGCTGAAGAACCCACCGATCCTGGTATTCGACGAAGCCACGTCGGCGCTCGACTCTCGCACC
RTS_013462+2	420375	+	420453	1.47619	13	CCAGCAACCGCGGCTGAGAACTGTCCGCGCACAATCCTGGTTCGTCATTGCGCCACCGGCACGCCTTGCCCCGGTGCA
RTS_013472+2	420614	+	420692	1.21739	8	CACCGCGCAGGCGCAGACCGCGACGAAGATCCGCTTTCAGCTCGACTGGCGCTTTGAAGGGCCATCCGCGCTGTTCCT
RTS_013482+2	420886	+	420964	1.125	9	TCTACAACAACACGCCGGCCGCCGTGCTGGCGCTGAAGAAGTCCGGCATTCGCGCGCCGAAGGACCTGACCGGCAAGA
RTS_013492+2	421492	+	421570	1.30435	12	CCGACGCCTTCGCCACGAAGGGGCGCATCAATCCCGATGCGCTGTGGACCGATGCCTACCTGCCGTCGGCAGCCGAAC
RTS_013502+2	421731	+	421809	1.13043	8	CAGCCGAAGGCGAGTTCATCGCCATCGTCGGCCCCTCTGGATGCGGCAAGTCGACGTTCATGAAACTGGCTACCGGCC
RTS_013512+2	422106	+	422184	1.04	11	CGCTGATCCATCAGCCGCGAATGCTGCTGCTGGATGAGCCGTTCGGCGCGCTCGACGCGTTCACGCGCGAGGAACTCT
RTS_013522+2	422336	+	422414	1.42857	10	CGCCCGCGTCCGCTCGATGTCACCTATTCCGAACCCTTCGCCGAACGCGTGCACGAGTTGCGCGAGAAGATCGGCCAC
RTS_013532+2	422702	+	422780	1.08	13	CGAAACTGGCGTACGCGGCGACCTATCCGCTGATGACGGCCTTCAACGCGCTGCCGAAGGCGGCGTTCGTGCCGATCC
RTS_013542+2	422952	+	423030	1.26087	10	CCTGCCCCGCGCGATGCCGTTCTTCTTCGCCTCGCTGAAGGTGGCGATCACGCTTGCGTTCGTCGGCACCACGGTGTC
RTS_013552+2	423247	+	423325	1.4	8	ACCGGCTTCTCTGAAGCCTGACCCGCTACGCGTAATCCAGCGGCAGCGCCGTCGTGTACTTGATCTGCTCCATCGCGA
RTS_013562+2	423596	+	423674	1.08	12	GCCGGACTCTTCCAGCTTTTGGACTCGGCGCCAGCAGGGCGTCGATGTCAGGCCGACCTGTTCGCCGATCTCGGCGAC
RTS_013572+2	423925	+	424003	1.28	11	CCGGCACGCTGAACGTATCGCCGGCTTCGCGCGTCACGGCGCCGACCTGCGACGCCGTGCGGCTTTCCGGATCCCAGC
RTS_013582+2	424167	+	424245	1.14286	9	CCTTCCCGCGCGCCCGGCGGCAGGCTGGCCAGCAGCGTTTCCGCATCGGGCAGGCTCGCGGCGACCTGTTCGGCGACC
RTS_013592+2	424548	+	424626	1.31818	13	ACTTCGTCAGCCTGGCCGAGACGCACAGCTTCTCTCGCTCGGCGGAACTGCGGCATGTCACGCAGCCGGCATTCTCGC
RTS_013602+2	424967	+	425045	1.75	13	CACCACTCGCGCCAGGCCATCCAGCTCGACCCGGCGCACTACGACATGCTGGTGCTCGGCACCGAGCGCCTGTCTCCC
RTS_013612+2	425319	+	425397	1.21739	9	CCGATGCCGCGAAGGGCTTGCCCCAGTCGATCGACATGGAAATCCGGCTCTATCGCGAACGGCCGCCGGAACACGCCA
RTS_013622+2	425585	+	425663	2.14286	12	CCTTTACTCGGGACCCAACGATGTCTTCCGCAGCACCGACGCAAAACGTCTCCAATGGTCATACCCTGCCTTCGTACC
RTS_013632+2	425816	+	425894	1.24	9	CGATCGCCCACTTCGAGGGCTATCGCGTGCAGCACAACCTGTCGCGCGGCCCGGGCAAGGGCGGCGTCCGCTTCCACC
RTS_013642+2	426095	+	426173	1.18182	0	CCCCGGACGTGAACACCAACGCCCAGGTCATGGCCTGGATGATGGATACCTACTCGATGAACTCGGGCAGCACGGCCA
RTS_013652+2	426459	+	426537	1.18182	0	CGGCACGATCGAAGGCTACCGCGCCGAGGTCATCTCCACCGAGCAGTTCTGGGAAGTCGATTGCGACATCCTGATCCC
RTS_013662+2	427475	+	427553	1.47368	9	AAATCCCGATCACGTCGCAGAACCGCATCACGCTGCTGCAGAACGGCACGATCGACATCGAGTGCGGCTCCACGACCA
RTS_013672+2	428029	+	428107	1.28571	9	CCGCCGAAGGGCCTGAACCTGGACTTCCCGCTGTCCGACGACATGAAGGCGCTCTTCAAGACTCCGAACGACAAGGCA
RTS_013682+2	428274	+	428352	1.08	9	ATCGCGCTTGGCCTGTCCTCGTGGATCATCGCTCTCGCCATCGGATCGGTGCTGGGCGTGCTGCGCACCGTGCCGAAC
RTS_013692+2	428527	+	428605	1.07692	8	CCTTCACGGCCGCCCGGGTTTGCGAACAGGTGCGCTCGGGTATCAATTCGCTGCCGCGCGGCCAGAAGAACGCCGGCC
RTS_013702+2	428776	+	428854	1.42105	9	ACTACACCGCGCGCCCGTATGAGTCGTTCATCGCCGTCACGGTGCTGTACGCGCTCATCAACTTCACCGTGATGCTGA
RTS_013712+2	429150	+	429228	1.19048	11	TCTTCCTGATCATTCCGCAGTTGCTGCAGAAGACGTTCAACCTGTCGGCGGCATCGGACCTGCGCATGACTTCGGCGC
RTS_013722+2	429378	+	429456	1.04167	8	TCCGCAACATGGTGCCGCTGCTGCTGACGCAGGGCATCATCCTGTTCCAGGATACGTCGCTGGTCTACGTGAGCGCGC
RTS_013732+2	429606	+	429684	1.04762	12	CGAAATCAATAACGTTTCCAAGTGGTACGGCGCCTTCCAGGTGCTGACCGACTGCACCACCAAGGTTGCCAAGGGTGA
RTS_013742+2	430042	+	430120	1.17391	9	GCCCGCGCGCTGTCGATGGACCCGATCTGCATGTTGTTCGACGAACCGACCTCGGCGCTCGACCCGGAAATGGTCAAC
RTS_013752+2	430309	+	430387	1.6	9	TTCCTGTCGAAGATCCTGCACCACTGAGCGCAGGCAACCAGACGGACGCAAGCGCCGAGTGCCCCTTCCCGCCACGCC
RTS_013762+2	430537	+	430615	1.04	12	GTCCTCGAACATGATCAACTCGCCCGGCGCGAACTGGGTCCAGGTCTCGTTGTCCGTCAGCGGCGCGGTGGCGATCAC
RTS_013772+2	430852	+	430930	1.20833	6	AAAGCGCTTGCGCAGGCCCTGCATCAGCGCGCAGAACGCCAGCTCGCTGTCGGTGTCTCCCACCGGCTGGTAGACGCC
RTS_013782+2	431136	+	431214	1.08696	13	CGATGAACAGCCGGCAGGCCTTGTCCTCGAAGAATGCGACGCCGAATCCATCGGAATGATGGTCGGTCACACCGCCGC
RTS_013792+2	431368	+	431446	2	13	CACGGCGGCGGTACGCGCCTCCCCCGCAGTCACCCCTCCTTCCCAGCCATGAGTCAATACAGGATCGCTGTCATTCCC
RTS_013802+2	431706	+	431784	1.30435	13	CTCGTTCGACCAGTATGTGAACCTGCGCCCGGTCCGGCTGATGCCCGGCATCAAGAGCCCGCTGGCCGACCGCAAGCC
RTS_013812+2	431939	+	432017	1.3	11	AACTGGCGCAGAAACGCCCGAAGAAGCACCTGACGTCGGCCACCAAGTCCAACGGGATCTCGATCACGATGCCGTACT
RTS_013822+2	432233	+	432311	1.36364	13	TCTATCCCAGCTTGTTCGAGCCCGTGCATGGCTCGGCGCCCGACATCGCTGGCCAGGGCATCGCCAATCCGATCGGCC
RTS_013832+2	432489	+	432567	1.27273	13	AATCCACAGGTCGATCCCCGTACATTGCTGCTGGAGAGCTTCCGCGCCGCCGTGGCGGCAGCCGATCCGCTCGAAATC
RTS_013842+2	432730	+	432808	1.29167	8	AACATATCCGCGTGATCGAAGCCGGCCATCCCGTGCCGGACGAGGCCGGCGAGCAGGCCGCCGCCGACATCCTTGCCC
RTS_013852+2	432971	+	433049	1.47826	13	GCGCAAGCACACCTCGCGCATCCAGGGCGGCCGTCTGGCGCAGGCCAGCCGCGCCCCAGTCACCACGCTGATCGTCTC
RTS_013862+2	433212	+	433290	1.13043	12	ACGCCGAAGCCGGGCGATCCGCTGTTCATGAACGTGGACAATCGCATGATCGCCACGGCACACGACAGCCTGGAAGCC
RTS_013872+2	433506	+	433584	1.13636	12	TGCTCTGAATTCCTGCTGTCTCTGGCGATCGAATTGGCAGGCACGCCGAATGTCCACGCGATCGCGGCCGATACCGAC
RTS_013882+2	433768	+	433846	3.66667	12	CCATTCTGATTCTCTAGATTTCCCCGTCTTACTCGTTTCGCTCGTCCCCATGACCCAGAAACTCACCATCACCCGCCC
RTS_013892+2	434030	+	434108	1.26087	10	CCGCTGATGACGCTGTACCTGACCGACAACACGCCGCCGGAGGAAATCGTCGCGGCCCGTGCCAGCGGTTTCGTCCAC
RTS_013902+2	434276	+	434354	1.33333	12	TTCATCGACCGCGTGATGAAGCCGCTGCGCCGCGACTTCCCGGAGCTCAAGGTGGTGTTCGAACACATCACCACCCGC
RTS_013912+2	434542	+	434620	1.47619	12	TTTCTTCCTTGGCACTGACAGCGCACCCCACGCACGCGGCCTCAAGGAGCACGCATGCGGCTGCGCCGGCTGCTACAC
RTS_013922+2	434863	+	434941	1.20833	8	TCGACGATCGACTGGACGCGGCCGTGGTTCCTGCCATTCGCCGCGTCCGCATCCTGCCTCGATGGCAGTGACCTGCGC
RTS_013932+2	435092	+	435170	1.36842	9	CATTCAACGCGCTAATTTGGCTGCATTTCCCTGAGACCAAGCGACTGCTCAACCGGCTGCAAGCCGAGGCCATCGAGC
RTS_013942+2	435376	+	435454	1.26087	12	GTACAGCCCTACAAGTCCGTGACCGCCCATGCATGGTGGATTCCGGCGTCGCCGACGACGCCGATCGCCAGGCTCGAC
RTS_013952+2	435990	+	436068	1.14286	9	CACAGAATCCGGCTTATCGGCCTGCTTTGCTTCAGATACGCGAACGCCCGGCACAATGCCGGGCGTTTTTGTTTGGCC
RTS_013962+2	436288	+	436366	1.42857	10	CGCTCGGCTTCCAGCTTGACGCTGCAACCGCGCACGTCCTGGCGGCCACGCTTGAGGATCAGCACCACGTCATATGCC
RTS_013972+2	436565	+	436643	1.42105	9	CTTCGCCGCGCGATCACGCATCTTGCATTTCGTGAGTATATGACATGCGGGAATTGGCCTCCGGCCACGCCATTCCCC
RTS_013982+2	436867	+	436945	1.73684	13	CGAAAGTCGGTAACGTACCCAAATCGCTCGTCGCACCGCCCGCCAAGACCGGCCCCGTCGATCGCCCGGTGTCTCCTC
RTS_013992+2	437208	+	437286	1.10526	8	TCCAAAGGACCGGCCGATTGACAGGACGCTAAAACGGCGACCGTCACCTCGGGCAGTTTTCAAAATTCAGGAAAAATC
RTS_014002+2	437441	+	437519	1.15789	8	TTTCATCATCATCGTCAATGCGGCCAAGCTGCGCGTGACGGGTACCAAGGAACAGGACAAGAAGTACTACCGTCACTC
RTS_014012+2	437824	+	437902	1.4	11	CAAGCCCATCAAAGAGTACTTCGCTCGCGAAACCTCGCTGATGATCGTGCGCCAGCCGCTGGAGCTGACCGCTCACGC
RTS_014022+2	438137	+	438215	1.36842	9	TTCCGCCAAGCGGAGCCGGCAAATCCAGAAAAACCGCACGCCCTGGCGTGCGGTTTTTTTTCGTCCAAAGCAAGCCCA
RTS_014032+2	438733	+	438811	1.11111	11	CTCCCGGCCACCGGGGACACCTCGGGCATCCACGTGCGGAGTTTCCGAGTCGCGTTGGACGAGGCCCAGCCGCGTGCC
RTS_014042+2	439020	+	439098	1.22727	7	CGCTGAAGTACGTGCCGTCATGGTCCGCATCGTCCAGAACGGCCAAGTCCGTGCAACGCAGTCGGCTACGCCCTAGTC
RTS_014052+2	439312	+	439390	1.08	9	TGGACCACCTGATCCTGAACGGCACCGTGACCGGTCCGGTGCATGCTGCGGAGTTGCTCGAACTGCAGCCGCACGCGC
RTS_014062+2	439716	+	439794	1.38095	8	ATTCCCATGAACGCAGTCGCAGAGGCACCCGCAACCGAGGACGTGCCGGCACCGTTCGTCTTTACCGACAGCGCAGCC
RTS_014072+2	440032	+	440110	1.2381	10	TGATCAAGAACCCGAACGCATCGACCACCTGCGGTTGCGGTTCGTCGTTCTCGGTCTGAGCCGGGTTCGTCCCCCAAA
RTS_014082+2	440273	+	440351	1.88235	12	GCCAGCCATGCGAACGCAATGGCTTCCACTTGCGACACTGGCACGCCGAAATCGCCCGTCGTCTGCACCAACACACCC
RTS_014092+2	440610	+	440688	1.57895	14	CGAGCATCTGGTCCAACAGGCTTTCGTCGACTTTGCCACTGGCCGCCCACGCGCCACCATCATCGTATGGCGTGCCAC
RTS_014102+2	440860	+	440938	1.33333	13	CACCAGCGGCGCGCCTTGCCCGCCGGCGGCGACATCGCGGCTGCGGAAGTCAGCCACCACGTCTATGCCCGTCAGTTC
RTS_014112+2	441102	+	441180	1.07692	11	CCAGGCCGTTCGATGCCAGTGCTTCGCGATGGATCTCGTCGTCGCCGGGCTGCTGCAGGGCGCCAAACGCCTCGCGCA
RTS_014122+2	441513	+	441591	1.29167	10	AGCCCAGCCGGTGGACCCGACGTAGCCGATTACCTCGCCCTGGCCGACGTGCTGGCCGTCACGCAGGCCGGCAAAACC
RTS_014132+2	441743	+	441821	1.07692	9	GCTGCGCCCACTTGTGATGCAACGGATGGTCGCGGCCGCCGAAGCCCGACGAGACGCGCGAGAACTCCACCGGCGAAC
RTS_014142+2	442038	+	442116	1.19048	10	GACCCCCGAGAAGATCGAGATCATCTGGCTGACGATCTCGTCCGGTACGTTCGCCGCGTCCATCGACTTGAAGAAGCC
RTS_014152+2	442271	+	442349	1.125	12	CCTGTAGCGCGACCAGCAGATTGCTGTCGTCGATCTCGGCCTGCACCGTCTGGCCGGGATTCAGGCCGAACAGGCCAC
RTS_014162+2	442730	+	442808	1.2381	9	ATTCAAGCTTTCCGTATTACCTAGGGCCGCTGCCGCGACGATATGTGTCGTCTGCCTTCCTCCCCCGAGGTGCGGTGC
RTS_014172+2	442959	+	443037	1.30435	12	CCGCCGCGGCCAACTATCCACTTACGCCGTCGGTGATGCGCGCACTGGAGATCACCAAGCGCGGCTGCGACGAGCTCC
RTS_014182+2	443235	+	443313	2	10	ATCCCTCCGGCCGCAACTCCACTCGTCCGCCGCTGACCCGGGAGCAGATCGAGGCCAACGCCCAGACCTACTACCGCC
RTS_014192+2	443675	+	443753	1.15	6	TCAAAGTCCAAGAACAACTACATCGGCGTGACCGAGGCCCCGAACGACATGTTCGGCAAGCTGATGAGCATCTCGGAC
RTS_014202+2	443950	+	444028	1.26087	11	CGTGCCCGACGACATCCCGGCCGTGAGCCTCGAAGGCGCGCCGCTGGGCATTGCCCAATTGCTCAAGCAGGCCAATCT
RTS_014212+2	444429	+	444507	1.54545	10	CTCGTGGTGTCCCAGTTCACGCTGGCTGCCGATACCAACAGCGGCACCCGGCCGAGCTTCACCCCGGCTGCCGCGCCC
RTS_014222+2	444666	+	444744	1.47368	8	CGTCGCCCGAGATCGACACCCAAGGAGATCCCCATGAAACTCTGGAGCAAGGCCTTTGCCGACAATGCGCCGATTCCC
RTS_014232+2	444945	+	445023	1.22727	12	TTTTTCCACTGGGTGCTGATCGACGTTCCGCCCGGTCTGCACACGATCTCAGCCGGCTCGCACAGCGACGGCGTGATC
RTS_014242+2	445248	+	445326	1.30435	11	TTCACCGGTGCCGACGTGCGCCGCGCGATCCAGGGCCATGTTCTGGCCGAGGCCAGCCTGACCGGCACATACACCCTT
RTS_014252+2	445478	+	445556	1.14815	9	CCTGGAACCGCGAACGGCGGCTGCAGGGCCAGCTCGACATCCCACTGAATGACACGGGCCGCGCCCAGGCGCGCGCGC
RTS_014262+2	445886	+	445964	1.29167	13	CACACGGAGGCGTCCTCGACTGCCTCTACCGCGAGGCTGCCGGCATGACCCTCGAAGCGCCGCGCGAGCACGAACTGC
RTS_014272+2	446202	+	446280	1.15	9	ACCCTGCGAATTACAGGTCCAGCTTGCTGATCTTGGACCCGTCCAGTGAAACGTCGAACATCAGGCCGGCATTGGTCT
RTS_014282+2	446475	+	446553	1.52381	12	CGGCGAGCGTGCGGTAGTAACCCACATTCGCGCCCTTGCTGCGCAGCACGCCGTCGCCGTACTCGCCGCCAATCACCA
RTS_014292+2	446851	+	446929	1.44444	10	CATTCGGCGACTTGACGGTGATGGCCACCACTTCGCGCACAACAATCTTGGCCATTTGGCCCTGCTTAATGCTCGCCA
RTS_014302+2	447088	+	447166	1.43478	10	AAACGCGTTCCACCTGCTCCAGCAGCGGGGTGTCCTTGCTGTCCACCGGCTGGAGCGCTGCCACCACCGCCGCGCCGC
RTS_014312+2	447318	+	447396	1.36	13	TCCTCGGCCACGCCGATCGGCGCCGGCGTCTTTGCCTGCGGCTTTTGCGCGTGCGCCACGCCCGTCGCGCCGATCGCC
RTS_014322+2	447815	+	447893	1.45	8	CTTCGCCGATCGCTGCGGCCAGATTGTCCACGCCGACCGGGCCACCGTCGAATTTATGCAACACGGCTTCCAGCAGCT
RTS_014332+2	448144	+	448222	1.15385	7	AACTCGAGCCGCGCCACGATGCCGAAACGGTCGCGCAGCGGATTGGTCAGCATCCCCGCGCGCGTGGTGGCGCCCACC
RTS_014342+2	448389	+	448467	1.14815	9	CAGCAGGGCGGCCAGATCGCCCGGGCGCTCGAGCACCGGCCCCGATGTCTGGCGCAGATTGACGCCCATCTCGCGCGC
RTS_014352+2	448735	+	448813	1.94444	14	AGCAATTTGCCGCCATTCTACGCTGCGCCCCCCCGCCCCGAGCCGTTCGCGATGCGTCCTCAGCCTTTCGACAGCGCC
RTS_014362+2	449026	+	449104	1.45455	12	CCGATGCCCGGGATCTTGGTCAGTCGGCCCGCTTCCTGCATCGTCACGGCCTGCGCCAGTTCCGGCACCGACAGCCCA
RTS_014372+2	449747	+	449825	1.21739	13	CCACTTCGCGAAGGCCGATCGGCTTCAACATGTCGGCGTACGTGCGCGTATCACCTGCCAGTCGCCAGTCCGCGGGAC
RTS_014382+2	450040	+	450118	1.08696	0	ATCCCAACCGGGCGTCCACGCTTCATGGCGGCCAGCTCGGCGAGCTTCAGGATTTCGTCGAATGTCGGGATCTCGAAC
RTS_014392+2	450268	+	450346	1.33333	9	TCCGGCATCTCGGCCACATTGGTGGTACCCGTGATGTCGTTTTCGTGCCGCGCCACCAGTACGCCGTCCTTCGTTGCC
RTS_014402+2	450708	+	450786	1.56522	11	TTCGCCGGCGACGAATCAGCCGACCAGCCGGCCGCGCCGCACGCGCATTCCCTTGCGCGCCAGCTCAGGCGCCAGCCC
RTS_014412+2	450936	+	451014	1.36364	10	CACGGCCACCTTGAGCTGCAGCGCGGTGTATTCGAATACAGGCAGCCCTTGTCCGACCAGCCCGCAGATCGCCGCGCC
RTS_014422+2	451454	+	451532	1.52381	10	CGGCGATCACTTCATCGTCGCGCATCGAGCCGCCCGGCTGGATCACGCAAGTCGCGCCAGCGTCGACCACCACGTCCA
RTS_014432+2	451701	+	451779	1.35	10	CTTGACGAACTTGGCCACGCGCCAGGCAAACATCAGATCGTCCATTTCCTTCGGCGTCGGATGACGGCGCGTCACCAC
RTS_014442+2	451953	+	452031	1.18182	9	CAGCACTTCCACGAACTGCTTGGCCACGGCTTGCGCGGCGGCTTCATCCAGTTCGACGTTGAAGGCAATGATGCCGCC
RTS_014452+2	452475	+	452553	1.21739	11	GCCGACGCTGTTGCCATTGGCGCGCATCTCGCCGAGTACCACCGCGTAATCGGCCGGATCGACGATCACGGTCACGTC
RTS_014462+2	452772	+	452850	1.16	9	CAGCGTCTTCACGCGGCCGTCGAGCATCTCGGGGAAGCCCGTGTAATCGGCCACCTCCGTGACAGGCAGGCCGGCCTC
RTS_014472+2	453087	+	453165	1.33333	9	TCATCACGGCTTCCAGCAGGGGCCGCTCGACGGCCTCCAGCACCATGTTGTACATGTTGGACGGCACTTCGCCGTCCA
RTS_014482+2	453540	+	453618	1.11538	0	CAGCAGCTCGCCCGTCTTCAGGTAGTGCTCGATCTCGCGGAACAGCCAGGGGCGGCCCTGCGCGGCCCGGCCGATCAT
RTS_014492+2	453777	+	453855	1.36364	13	GATCGTCAGCATGCTGATGCCGGCGTCTTCCACCATGCGCGCCACGCGCAGCGCATTCTTGTGCTCGCGGTCCCAGCC
RTS_014502+2	454025	+	454103	1.45455	12	CCACGTTGTAGCGGGCCGCCTCGGCCATCATCGACGGCTCCGCGCCTGCGATCTGCACCGAGATCGGTTCCACCTCGC
RTS_014512+2	454471	+	454549	1.21739	12	ACTGCCTGGCAAATATCGACTAGCCGCGTGCGCCGTACATCATTTGCCGCGCCAGCGCGTGCTTGAGCGGCGCCACGC
RTS_014522+2	454743	+	454821	1.33333	13	CCCAGGTTCAGCCCCTGTCCGGCTACCGGATGTAGCGTCTGCGCGGCATTGCCGACCGCGGCAACGCGCCCGTCGACC
RTS_014532+2	454985	+	455063	1.6	12	CGCGTAGCCCTGCACGCCATGTTCCTCATGTGGCAGCAGCGCCAGCGGCCCTTCCTCGGTAAAGCGTTCCCACGCCCA
RTS_014542+2	455213	+	455291	1.03571	12	CGCAACCGGTAATCCCTCGTGCTCTGCGTGCGAGGTGCCGGTCAGCCGGACCAGGGCGGCGTCGCTCCGGTCGCTCCG
RTS_014552+2	455453	+	455531	1.16667	13	CTTCACATGGCCGAAGCGGCCGCGCTGCGATACATGGATATGCTCGATCGCCTGCGCCGGCACCGGCCATGCGCCGAT
RTS_014562+2	455746	+	455824	1.13043	11	CTGGCTTCCTCGTCCTTGCGCGCTTGGGCTTCGGCTTCGGATCGCTTCCACAGATTCGCGTCGGTGCGTGACTTGCCA
RTS_014572+2	455975	+	456053	1.61905	10	CCGTACCAGCCCACGGCGCGCGGTCGGACACGCGCACCACGACTTTCTCCAGCGCGTCCCAGGCCAGTTCTTCGCGCT
RTS_014582+2	456217	+	456295	1.63158	15	CCTCGATCTCGTCGGCCTTCACAGGCACGCCGCGCGTGATCAGTTCGCAATCTCCCGAAGTCACCACGGCGTCGTCCT
RTS_014592+2	456530	+	456608	1.20833	12	CACGTCGTCGAGCGTGCCTTCCTTGTTGCGGTCGAGCAGGCCGGTGTCCAGCATGCCTTGCGCCAGCACACGCACCGC
RTS_014602+2	456764	+	456842	1.16	13	TTCGCAACCCGCGTCGATCAGGCACAGGTCGCCGTCGCGCAGTTCGGCCGGACCAGCCCGGTAGTGCAGCACGCAAGC
RTS_014612+2	457087	+	457165	1.26923	12	ACACCCCGGCGCGGCCCTGCATCCGTACCGCGTCCAGCCAGCCACGCACGCGGGCGTCGAAGTCTGCGGTGGCGGCCA
RTS_014622+2	457325	+	457403	1.08	8	GAACAGGATGCTGCTGTTGGTGTCGTCGCCCGGGCCGCCCGCCACCAGCACGAGCACTGCTTCTGGCTCGGTGAATCC
RTS_014632+2	457699	+	457777	1.20833	9	AACGCGCCGCTATGCCCGCAGCGAGCGATCAAGCGCCGCCAGTTGCGCAGGAGTGCCAACGTTTTCCCAGCGGCCGTC
RTS_014642+2	457927	+	458005	1.08	11	CATCCGCAGCAGCCCGGCCGTATCCAGCACGAAATCGCCGCGCGGATGGAAGGGCGGGTTCGGCACCATCACCAGATG
RTS_014652+2	458160	+	458238	1.30435	10	CCGTTTCCAGCGCCGTGCCTTCGGCCGACCAATGGATGCGCGCGCCGAATTGCGAGCCATCGCCCAGTGCCGACTCGA
RTS_014662+2	458397	+	458475	1.18182	0	CGAAGATCATCGCTTTCAAATCAGGGCCTCCAGGGCAATCAGGGCGGCCATGCCTCCGGCGATGGTCCAGCCAACGCT
RTS_014672+2	458670	+	458748	1.17391	11	CAGCCGGATCAGGAACGTGGCCAGTCCCGCGCCGATGAATACCCACAGCAGGGTCATCTGGCTCATGCTGCGTGCTCC
RTS_014682+2	458993	+	459071	1.47826	12	CCAGTCACGCGGCACCTGCGCGCCAACCAGCACGCCGGCCAGCGTGGAGACCTGCCAGCTCGCCCAGAGCGCAAAGCC
RTS_014692+2	459250	+	459328	1.40909	13	CCATCGCCACCGTGAACGCAACCACCAGCGCCGGCGTGCCGGCTGCCCAGAGTTGCGTCAGGATCATCTGCGATGCCC
RTS_014702+2	459558	+	459636	1.16667	9	TGGGCCGCTCGGTGCCTTCGATCGCATCGAGCAGGCGCACGAGCTTGCGCATCTCGCTATACCGGCCTGCCACGTTGC
RTS_014712+2	459807	+	459885	1.3	12	CGCGTTCCCAGTAGCGGATCAGCCAGTCGAGCTGCTGCTCTTCTTCCCATTCGATATAAGCGTCGCGCCAGAGCGACA
RTS_014722+2	460264	+	460342	1.34783	12	ACCCAGATCGGCCAGCAGCAGGAACCCCTGATCGAGATCCTGGGCCAGCACCGTGGGCACCGTCACGCCGGCATCGCC
RTS_014732+2	460607	+	460685	1.28	11	ATGCCCCGTATAATACCCGACCAGACCCGGGCGCCGGGTGGCCTCCGGGAGGGGCCTTTGTCGCCCCGCAGCCCGCTC
RTS_014742+2	460878	+	460956	1.16667	9	CTCGCCATGGCCGGGCTGACGGTGAGTGCCCATGCGCAGTACGGCGCGACGTCCGCCATTCCGAACATCGACCTTGTC
RTS_014752+2	461210	+	461288	1.33333	10	CGACAGGCTCACCTACGACCAGGACACCGACGAAGCACATGCCACTGGCAACGTGCGGCTTTCCAAGAGCGGCACGCT
RTS_014762+2	461438	+	461516	1.19048	13	CTACACGACCTGTTCGCCCGATAACGCGGACTGGTACTTCAGCGCCAGAAAGCTCGACCTGGACAGCGATCGTCAGGT
RTS_014772+2	461667	+	461745	1.66667	11	CCCTACTACTTCAACCTGGCGCCAAACCGCGATCTGACGATCTACCCGCGTATCCTGACGTCGCGCGGCGTGCAGCTT
RTS_014782+2	461896	+	461974	1.2	9	TCAGCAAGGTTTCGGATGACAAGTATCCCGACGACCTGACGCGTTCCGTATCGCAGTCGACTCTGCGTCAGTACACGC
RTS_014792+2	462164	+	462242	1.82353	10	GACCAGTACCGGCTTCCAGCAGCCCGAGGGCAATCGCGCATTCATCCAGCCGACGATCAGTTACCCGATCATCCACCC
RTS_014802+2	462422	+	462500	1.875	10	CACCCAGACACTCGAGCCGCGCCTGTTCTACGTCTACACGCCGTTCTACGACCAGAGTCAGTTCCCGCTGTTCGATAC
RTS_014812+2	462682	+	462760	1.55	9	TCCAGCTCAACGGCACGCTGCCGGATGCCAAGCCGAGCTACTCGGACCTGCTGGCAGCCACCACGATCCAGCTGTTCC
RTS_014822+2	462945	+	463023	1.125	9	CCGATCACGCAACGCACTTACGGTATCGGCCGCGTGGCGTTCGACAAGTCGGCCAACCAGCTCGTGGATGCGCTGGCC
RTS_014832+2	463218	+	463296	2	13	ACAACCCCGTACGATCACTATGAATGACGGACCAAGATGAAACGTCAAGCCTTCTCCCTGTTGTCCCGCCTGAACCCC
RTS_014842+2	463513	+	463591	1.27273	12	TCGTCAACAACAGCGTGATCACGCGCCGGGAACTGCTTGACCGCGCCGACGAGATCGAAAGCCAGCTTCGCGCCGCCA
RTS_014852+2	464247	+	464325	1.28	11	TCCAAGCGCACGGCCGCCGCGCAGCCGGCAGCGAGCGACCGCATCGCGCAGACGCAGGTGCGCCATATCCTGATCCGC
RTS_014862+2	464497	+	464575	1.16667	9	TCGAGCAGGCCATGAACCGCCTGCGCCCGGGCGAGATCTCCGACCCGGTAGTCACGCAGTTCGGTGTGCACCTGATCC
RTS_014872+2	464744	+	464822	1.78947	14	CCCGAACCATGCCCGACCCCGCGCCACTCGACCTAGCGATCACGACCGGAGAACCGGCCGGCATCGGTCCCGATATCA
RTS_014882+2	465048	+	465126	1.03704	13	CCACTACGTGCTGGCGCTGCTGGATGCCGCCGTCGATGGCCTGCGGACGGGCCGCTATGCGGCCATGATTACCGCGCC
RTS_014892+2	465343	+	465421	1.17391	9	GCGATTGTCGATGCCGACCTGCGCCGGAATTTCGGCATCGCGCGTCCACGCATCCTGGTAACGGGACTGAACCCGCAC
RTS_014902+2	465594	+	465672	1.47368	10	CCTGGCACCCCTCAAGTACGGCACCTTTGGACACGGCGTGAATATCACGCTGGGGCTACCCTTCATCCGCACATCGGT
RTS_014912+2	465863	+	465941	1.4	11	CCCGCAAACGGTTCGGACAGAACTTCCTCGTCGACGACGGCATCATTCACGGCATCGTCAGCGCGATTGACCCGCAGC
RTS_014922+2	466119	+	466197	1.47619	10	CAAGCTGCGCGAGCCCGGCCGCGCGCTGCGCATCGTCGGTAACCTGCCGTACAACATTTCCAGCCCGCTGCTGTTCCA
RTS_014932+2	466513	+	466591	1.27273	12	GTGCTGCGCAATACGCTGTCGTTCCTCCGCGACCAGGTTGATTTCGACGCGCTAGGCTTCGATCTGACCCGCCGCGCC
RTS_014942+2	466745	+	466823	1.83333	10	TCATCCTGACTGGCGACCGTCCTACCGGCCCGCTTCACCTTGGCCATTTCGTCGGCTCCCTGAAGAGCCGCGTCACCC
RTS_014952+2	467074	+	467152	1.34783	8	ATCCAGGCGCGTGGCTTCGGCCGCGACATCCCGGCTGGTTTCCTGTGCTACCCGGCTTCGCAGGCCGCCGACATCACC
RTS_014962+2	467340	+	467418	1.45	9	CAACGCGATTCCGCTCGGCGCGTCGCCGGACCAGATTCGCGAAGCCGTGCACAAGATGTACACCGATCCGAACCACCT
RTS_014972+2	467570	+	467648	1.17391	10	TCCTGCAGGAAATGCTGCGCCCGATCCGCGAACGCCGCGAGCAGCTTGCCCAGGACCCGGGCTATGTGTTCGATATCC
RTS_014982+2	467799	+	467877	2.71429	13	CGTTCACTACGCCCGTCGATTCACCAGCACAATCCCCCCCAGCACCATCACCGCCGCCAAGGCGAACCGCACGCCGAC
RTS_014992+2	468040	+	468118	1.94118	11	AAGCCTGTGATTTCCACCGTATGCGCCTGGCCTGCCGCCAGCGCCATCAACAGCAGCATCACCGCCGACACGCCCAAC
RTS_015002+2	468271	+	468349	1.25	9	AAGGCCAGCGCAATGCCGCAGAACGCGAGAACCACGCCGAGCCACTGGCCCCGGTGCAGATGCTCGCCCGGCACGAAC
RTS_015012+2	468517	+	468595	1.45833	11	CCACGCCAGGCCGCGAAGCCGAACACCAGCAGCGCCGCGATGGCGGATCGCACGCCCGCCTGCAGCACGGCGCCCATC
RTS_015022+2	468747	+	468825	1.33333	10	ACGCTCGATCAGTTCGATCTTGTAGCCGTCCGGGTCCTCTACGAACGCGATCACCGTGGTGCCGCCCTTGACCGGACC
RTS_015032+2	469149	+	469227	1.3	13	AAGACAGAGTTCGCCATTCTATTCCCATGCCGCGGAACGCGTCGGCGGCCGTCAATGTCGGTCCCTATGCCGATATCC
RTS_015042+2	469504	+	469582	1.13636	8	CGATTCCACTGTTTCCCAGAAACGCGGTCCGTGGTTCATCTCCTTGAGATGCGCCAGCTCGTGGGCGGCCACGTAGTC
RTS_015052+2	469756	+	469834	1.125	12	CATCCAGCCCTGCACACGGTCCTTGATCTGCTGCTCGTCGGCGTGCGCGGGCAGGGCCAGATGCAGCATGCGCAATTC
RTS_015062+2	470323	+	470401	1.35	12	TTTCCTGCGCGGCGATAGCTGTCCGGATCGATGCGGCGCATCTCTGCCTCGATCCACGCTTCGACTTCCTGATTCAGC
RTS_015072+2	470683	+	470761	1.42105	10	CCGTCCTTGCGATTGATATGGACCATCTTCAGCATCCCCAGGGCCCAGCCGAAGAACGGTACTAGCAGCAACTCGCGC
RTS_015082+2	470916	+	470994	1.28571	13	GCCCGCCCAGATCACGAGCCTTGTCCAGCCGCGCACGAAGCGGAAGCGGTTCTCCGCATTCATGAACGGAAACACGAT
RTS_015092+2	471191	+	471269	1.57895	13	CAGGCCGCCTTTTTCCAGCGTTTTCATGCCCTTGCCAGTACGAACCAGATGCGGGATGCAGCCAACCGCCACGCCCGC
RTS_015102+2	471449	+	471527	1.31818	11	CATCTTCTCGTGCATCGCGTTGAGCGCGCTCATCTCGAACAGGCCGCGGCCGATGCCCGACTGGTTGCTGGCCACCAC
RTS_015112+2	471748	+	471826	1.16	12	ATTCGCCAGGCCGTGCAGCGTGGCCAACAGCGCCAGGCGGTTGGCGCGCAGCTTCGCGTCCTCGGCCATGACCATCAC
RTS_015122+2	472114	+	472192	1.04348	9	CAGTTGCTGCGGGCGCAGGCTGACCACGGCTTCTACTTCGTTGGTCGTGTAGCCCTTGTCCTTCAGGTAGCCACGTAC
RTS_015132+2	472354	+	472432	1.36364	9	CGGGTCCTTTTCGCCCGTCGGCTGCAGGCCGATGCCCCAGATGCCAATCAGCGTCTCAAGCTTGTCGGCCAGCGCCAC
RTS_015142+2	472973	+	473051	1.17391	9	CACTCCTGCGGCACGGCCAGGAAGGCTTCCTCGAAGTGGCACGGGTAGATCACCGGCCATTCGACCAGCGAGTTCACC
RTS_015152+2	473250	+	473328	1.08	10	CTTGCAGGCCGAGCGCCGAAACCGGCACGATCTCCGCGCCGTACAGCGCGATCAGGCTGTGTGCCGGACGCACGAAAT
RTS_015162+2	473486	+	473564	1.31818	14	TCGAGCGTCTGCCAGTCAATCTCGGCTACGCCGACCGATTTGGCCAGTGCCGCCAGCTTCTTGCCCAGCGGAGCCGTC
RTS_015172+2	473717	+	473795	1.07407	9	CGCGCGCCGAGGCCGTCGAACAGGCCTTGGGCAAAGGCCTCGCCCAGGCGTGCCAGCGCCTTCGGCGGCAGTTCTTCA
RTS_015182+2	473998	+	474076	1.09524	11	AAAGCGTGCGTCGATCCGCTGCGTACGACGGTCATAACGGATCTCGTCGATGCGTCCGCCGATCCAGAATTCGATCTT
RTS_015192+2	474402	+	474480	1.23077	11	CCAGGGCGTCGGCGCTGCCGCCGAACACCGCCACGGCGGACACGGCCAACGCGACGATCGCACAGACGCCGCGCAGAT
RTS_015202+2	474693	+	474771	1.52381	12	GCCAGCGGCCTTCTCCTGCGCGCCTTCGGCCTTTTCGCCGGTATCGCCCATCAGGCGCTTGGCTTCGCTCTCGTGCTC
RTS_015212+2	474921	+	474999	1.04348	8	CTCGACCTTCTGCAGGTACATCGCCAGACGCTCGATGCCGTAGGTGATTTCGCCGGTGATCGGCTTGCAGTCGATGCC
RTS_015222+2	475327	+	475405	1.34783	9	TGCACGTGCGACGTCCCGGCGCCGACCTCCAGATCGATCGGTTGCAACAGCGCGCAACCCTGCCGGTCCCAGTAGGCC
RTS_015232+2	475714	+	475792	1.13636	11	GCTGGAACCGCCTCCCTTATCCGCGTGGGTCGATGCACGGGCCGGAAGGCGCTCCGGGAATCATCATCTTTACTTCTT
RTS_015242+2	475952	+	476030	1.42857	10	CCACCAACAGCACCAGCAGGCTGCCGATCAGCACCGGCACGTTACCCCAGCGGATGTAAGGCGTCAGGCCCTGCATGC
RTS_015252+2	476268	+	476346	1.42105	10	CGTGGCCGCGATCTCTTCCCCGAACAAATCCTCGTAGCAGATATTCGGTGCCACATGAATGCCGCGTACCGGAACCGC
RTS_015262+2	476580	+	476658	1.125	11	ACGCACCGCACGGGCGATCTCGACCGGCAGTTCCTGCAGGATTACCGGGAATGCGGTCTCCGGCGTGACCACCAGATC
RTS_015272+2	476826	+	476904	1.26923	12	CACGCCCACCGCGAGTCCGCCGGCGAGCACCGCCGATCGGGCTTTTCGCTGGCGGCCGATGGCGCCGACGACTGCCAC
RTS_015282+2	477054	+	477132	1.03333	12	CGCCCACGTGGCGCCGAACGCCAGCGCGGGGAGCACGCCGTTGCGGCCGCGTTGTGTCAGCCAGTGCCAGGCCGCGCC
RTS_015292+2	477615	+	477693	1.21739	9	CGGGCATCCGCGCGCAGGACTTCAAACTGCATCGGCGGCAGCGTGATGATCTCGCCACGATGCGGCACATGCCCCACA
RTS_015302+2	477848	+	477926	1.83333	11	CTCGTCCTCGATGTCACCCACGATCTGCTCGAGCACGTCCTCGATCGTGACCAGACCGGCCACGCCGCCGTACTCGTC
RTS_015312+2	478188	+	478266	1.28571	12	TCCATCTGCGCCCGGGGCACCATGATGTCGCGCGCGGTGAGTTCAGACACCTGGAACACGCCTTCGATCATCGACAAC
RTS_015322+2	478580	+	478658	1.25	9	TTACTCGCGGATCGGCTTGTACGGATCCTCGAAACCCAGGGCCTGCAGCGTTTCGGTCTCGATGGCTTCCATTTCCTC
RTS_015332+2	478887	+	478965	1.28571	13	CGACCTTCCGTCTCGTCGACGAAGCGCACTGTCAGCGCGGCGTCGGCATAGAGCGCGGACTTCACCCATTTCTCGATT
RTS_015342+2	479162	+	479240	1.10714	8	CAGCGCCACCACGCCGTCGCCGGCCTGGGACAGGTCCAGCGTCAGGCTGCGGCCGTCGGCCAGCTGGATACGCAGCGC
RTS_015352+2	479417	+	479495	1.28	10	AGCGACACCCCGCGCACGTCGCGCAGCACGTGCTGCGCCTCCACGAGGCCGCTTTTCTGGCCGCGCGGCAGGTCGATC
RTS_015362+2	479767	+	479845	1.28	13	GCCGAGCCGTTCGCCCGCTTCCACGGCCGGGCGCGTCAGCACGATGCGCTTGACCACGTCACGCTCGAGCGCGTCGAC
RTS_015372+2	480010	+	480088	1.30435	11	ACCGTCGTTGCCTTCCGTGCTCGGCAGGTAGGCGCCATGCGCGGCCACCTGACGCGATTCCACGAGCCCAAGCTGCAC
RTS_015382+2	480333	+	480411	1.125	0	CGCTTACTGGCGCACGACGAACTCGCCGCGCAGCGAATGCGGGAATGCCTGCGTGACGTTCACGTCGACCATCTGGCC
RTS_015392+2	480801	+	480879	1.38095	12	CAACGCGCGCAGCCGGCGGATGATGCTCTTGTACTCCAGCACGCTGTAACCGCGCTTCATGCCTGCCAGCACGCGATC
RTS_015402+2	481078	+	481156	1.57143	10	GCGTTGACGTTCTGGCCCAGCAGCGTCACTTCGCGCACGCCCTGTTCGGCCAGCCCGGCCACTTCGGCCAGCACATCC
RTS_015412+2	481386	+	481464	1.5	10	CACGACGTCGACATACGGCGCGCGCGACACGATCGAGGCGCCTTCCTGGCTGGCCACGCAGCCACCCACGCCGATCAC
RTS_015422+2	481617	+	481695	1.6	13	CACGTCTACCATCTTGTCCGAGTCGTACTCGTTCATCTGGCAGCCGTACGTTTTGACAAATACCTTCTTCATGGTGCC
RTS_015432+2	481908	+	481986	1.08333	12	GCCTGGCGCCAGGCCAAAGGCCTTGCCGTCGAGCTTGGCGCGCATCGGATCCGTATCGGTCGATCGCACGATTTCCAT
RTS_015442+2	482180	+	482258	1.20833	10	CCGGACGCGGTCACCGCGGTCCCGAAAACGGCCGGCATCGCGCTGGCAGGATAGGCCGCGATTCTACCCTTTTGTCCC
RTS_015452+2	482649	+	482727	1.25926	12	GTCGCACAGGCCCGCCAGCTGGAGCCTGCGGGCGCGCTCGGCGGCCGCGGAAGCCTGCTCGCGCTCCACCACCACGCT
RTS_015462+2	482922	+	483000	1.3913	10	CACGAGCATCGCCAGCAACTGGCCAAGGGCCGCGCCGACGAACAGCGATGGCGTGAAGACGCCACCCACCGCCCCCGA
RTS_015472+2	483209	+	483287	1.16	10	CAATCGTGGTGGCGCGCATGAACAGGGCACCGGCCGCGCCGGCCAGCACGCCGAGCAAGACCGCTGCCATCAGCATCT
RTS_015482+2	483539	+	483617	1.25	11	CGGCACGCGCCGACGGGAACAGCGAGCCGCATAGCGCCGCAAGCTGGATCATCGCGCCTTCCTTGCCGACCGAACTGC
RTS_015492+2	483791	+	483869	1.3913	10	TCACCACGCGCCAGGCGACGGCGAGCCCGGCGAACACCATGACGATGTCCGCCTCGGTGCCGAACATGACCAGCCCGC
RTS_015502+2	484021	+	484099	1.61111	10	TGATAGCGCAGCGCCACCTCGTTATCGTATCGCTCCGGGCCTCTCGCCAGACTGGTACACTACGGCCCTTTCCTGATC
RTS_015512+2	484312	+	484390	1.18182	10	TCCCGCAATTCTCAAAGGTGGCGATCTTCTTGCCGGTGCGCAAACCGGCACCGGCAAGACGGCAGGTTTCACGCTGCC
RTS_015522+2	484614	+	484692	1.125	11	TCGATATCGTGGTGGCCACGCCTGGCCGTCTGCTGGACCACGTGGCGCAGCGCACGATCGACCTCTCGCACGTTGAAC
RTS_015532+2	484845	+	484923	1.12	8	ACAACCCGGCGTCGATCGAAGTGGCACGCCGCAATACCACGGCGGAAACCGTGGCGCAGCGCGTGTTCCCGGTCGACC
RTS_015542+2	485119	+	485197	1.47619	11	CACGCTGCGCCTGCTGGTGGCCACCGACATCGCCGCACGTGGCATCGACATCGACCAGCTCCCGCACGTGGTCAACTT
RTS_015552+2	485469	+	485547	1.13333	9	GCGAGCGCCGCCAGCCGCGCGCCGCGCAAGGCGAGCGTCAGGAAGCGCCGCGCCAACCGCGTCCGGCACAGCCGGCGC
RTS_015562+2	485721	+	485799	1.6087	11	ACCCGCGTCCGCAGCAAGCGCGTCCGGCTCAGGACAACACTGCCGCGCCGCCCGCTCGCAATCGTCGGCCGGCCCCGC
RTS_015572+2	486131	+	486209	1.36364	14	CCCTGGCGGCCAATAGCGGCGACCAGTCCGGCACCACGCTGTTCACACACGAGGGCTTCCGCTTCGCGGTGTTTCCAC
RTS_015582+2	486359	+	486437	1.15385	13	ACTATCTGCTCGCGCACGATTGCATTCCCGCCGACCTGCTGGCGCCCTGGCGTGCGGCGGCGGACCTCGCGCTGGACG
RTS_015592+2	486725	+	486803	1.29167	13	CACTTCGCACGCTGCGCCTGTTGCACTACAGCGCGTGGCTGGCCAGCCGATGGCGCGATCCCGCCTTTCCGGCCGCGT
RTS_015602+2	486953	+	487031	1.5	10	CAGCTTTTTTCCGGCTTGACCATGATTACCGGGCATCCGGCGTGCGCCAGCACGCGGCCCGCGACCGAACCAATCACC
RTS_015612+2	487185	+	487263	1.2381	12	CCATCGCCTTGCCGCTTTCTTCCTGGTGCCAGGCGTCGATGGTTTCCTTGCTGACGAATGCGCGTACCTGCCCGGTTA
RTS_015622+2	487414	+	487492	1.69231	9	CTGCAACTGCTAGCTTCCATCATGGCACGTGCCTGATGCGACACCTCTAACTTAGGTCAATTCCCGTTAAATTTTTTA
RTS_015632+2	487646	+	487724	1.5	11	CGCCTTCCACATCCGGCGCATGACCGGACGACCTATGCTCTCCGCACGTTCGTTTCATCGGAGGAATCGTATGTCCAA
RTS_015642+2	487930	+	488008	1.23077	8	CCCATCACCCGGCAACGCGCGTGCTGGTGCTGTCAGCCGCATCCGGCGCTGCCGAACGCGCGTTGCTCAGCGGCGCGC
RTS_015652+2	488196	+	488274	1.26316	13	CATTCCAATAAGGCGATCTCCGTGGTGCTCGGTATCAGCAACAAGACCGTGAGCTCGCACAAGGCCAGCATCATGACC
RTS_015662+2	488649	+	488727	1.16	8	TGGTGCCTGCGCGACGCGCGAGGCGTCCTTTGCCTCGGTCCAGATACCGGAAGATCCGACCGCGCCGCAGCAACACGC
RTS_015672+2	488953	+	489031	1.47368	11	TTCTACGCGCAATGGCTGCACAATGCCGAGCATTCTCTCGGAGCATTCTGCTCGGGCGGCACCACGGCCAATCTCACC
RTS_015682+2	489258	+	489336	1.31579	11	CCTGTTGCGCGACACATTACGCGATCTTCAACAACGCAACATCCGGACAGTGGCGATTGTCGGTATCGCTGGCACCAC
RTS_015692+2	489614	+	489692	1.12	8	ACCTGGGGCGCCATACGCTCGAAGGGTCCCGCGGTTCGGCGGCCGTCATGCTCTATGCGAACCTGCACCTGCTTGGCC
RTS_015702+2	489842	+	489920	1.4	9	CGTTGCTTTCGGCCTCGCCCGAACAGCGCGAACAACTGCTCGAGGCGCTCGACGCGCTGACCATCAACATCCAGGAAA
RTS_015712+2	490132	+	490210	1.13636	10	CGATCAACATGATTCTGGCGTCGTTGCGCAGCCTTGCCGTGCCACTTGTACTGTCTGCGGCCGCGCGTCTAGCCAGAA
RTS_015722+2	490385	+	490463	2	10	AACATGAAGCAGAACCTCGGCTTCGCCTTCGTCCGCCGCCCCGTTCCAACGAGCCAAAACAAAAAGCCGCAATCCCGT
RTS_015732+2	490718	+	490796	1.2381	9	TTCACCGACTGGCGATCAGTCGTTCGCGTAGATATCCACGTCCTTGGTCTCGCGGACGAACAGCGCGCCCAGCACGAA
RTS_015742+2	490955	+	491033	1.47368	7	CATTTCCACCAGCATCGCGGCGATCGGGCCGTAGACCATGGTCACGTAGATCACCAGGATCACCAGGACCACCAGCAC
RTS_015752+2	491187	+	491265	1.36364	10	TCCTTGTCGCCGATCTTCACCGAAGCCATCGTGCCGGCCGGGGCCTGCACCACTTCATAGCTGGCCGATGCCTGGGCC
RTS_015762+2	491527	+	491605	1.19048	9	TACCAATCACCAGTGCGCCGGCGATCAGCAGGTTGGCCGTCTTGGCGTCCACCTTCAGCACTTGCGTCAGGAAGAACA
RTS_015772+2	491764	+	491842	1.04167	9	ACTCGCTCATCGACAGGCGGATATACACGGACATGGCCAGCAGCAGGATCGAGACCAGGAACGGGATGCGCCAGCCCC
RTS_015782+2	491992	+	492070	1.26087	10	CGCCGTACTCGCCGCCGAGCGCCAGGCCCTGCAACATACGCAGTGCAATCAGGATGATCGGTGCTGCCCAGCCGATCG
RTS_015792+2	492305	+	492383	1.36842	9	ATAAAAGTCGTACCACTCGAACACCGTGCCGAGCGACGAGGCCAGAATGACCTTCTTTTCCTCGCGCGTCATCGGCGC
RTS_015802+2	492864	+	492942	1.31818	11	ATCCACCCGATTCATGTGCCAGGCGTAGAGCGCGGCCATCGCTACATATACGATCAGCGCGCCCTGCGCGGCGGCCCA
RTS_015812+2	493187	+	493265	1.31818	11	CACGTTGTCGTCGATGGATATTTCGCCGCCGTGCTGCTGCACGATCTCGCGCACGATGGCCAGCCCCAGTCCGCTGCC
RTS_015822+2	493459	+	493537	1.47619	13	CCGTCAGCATCACGCGATTGCCCGTGACCATCACGGGATGCTCGTCGCCTTCCAGGCCAAGGTCGATCTGCCGCGCCC
RTS_015832+2	493687	+	493765	1.31818	10	TCTGCGCCAGCGACCGATGCAGTTCCTCCGGTGATTGCTCTCGCTGGGCCAGTTCCGCCTGCATACGCAGACCCGCGA
RTS_015842+2	493960	+	494038	1.34783	10	CCAGCCCGCGCGTGAGGCCAAACCACACCAGCACCACCGCGAGCGGCAGGATCACGAACTGCGGCAGGATGACGCCCT
RTS_015852+2	494197	+	494275	1.42857	9	CATGTCCCTCTTCGTCCTCGGACGGAAGCGGCAGGTCGTGATCGCCGGCCACGTACTCGCCGTGCTTGCCTACCACCT
RTS_015862+2	494646	+	494724	1.11111	9	GAACGGCGTCGCCACGGCAGTCGCAGCAGGCTCATGCGCGATCAGCCCCCGTGGTGTCAGCCATGCGCGGCCACGGCC
RTS_015872+2	494876	+	494954	1.17391	9	CTCCTTCGATACGAGCCGCCCGCTGCGCGTGAGCAGGATTTCGAGCAGACCGACCTCTCGCGCGGAGAGATCCAGCAT
RTS_015882+2	495117	+	495195	1.25	10	TCCAGCCCCTTCACGCGTTCGTCGACGCTGTCGGCTGCAGTCAGAATCAGCACGGGCACCATGGCGCTGCGCGCGCGC
RTS_015892+2	495345	+	495423	1.61111	14	AGCCCGTCTGCCAGCACATCGTCATCTTCGGCGATAAGAATCCGCATGATTGTCTCCACCTCGTGGCCGGCCACAGCC
RTS_015902+2	495899	+	495977	1.04167	9	CCGAAATGCAGAAGCTGGGCGGCACCTGCGCGTTCATCGACGCCGAGCACGCCCTGGATGTCCAATATGCTGGCAAGC
RTS_015912+2	496142	+	496220	1.24	9	CGCTGCCCGGCCTGCAGGCCCGCCTGATGAGCCAGGCGCTGCGCAAGCTGACCGGCACGATCAAGCGCACGAACTGCC
RTS_015922+2	496751	+	496829	2.3125	12	TCACCCCGGTTTCCCGTATCGCGCAGCGCCGACTGCCGGCTTCCTCGTTATCAGCCGAATGCCCCGTCCCCCCCTCTC
RTS_015932+2	497044	+	497122	1.33333	10	CCAAGACGCACCAACTCGGCAATGATCAGCTACGCGATCTGCAGGACCGCCTGCGCGATTCCGAGCTGGATCGCGCAC
RTS_015942+2	497485	+	497563	1.25	8	CGGCATGTTAAACTCCACGAGTTCAGCGGCCCAAATGGCCGTCCATGGTGGTCTTACCCATGGACCAAGCCGTTTGCC
RTS_015952+2	497715	+	497793	1.28	8	GCGCGCCTGACCGACACCAAGCCCCGCGACATCGAACTGGCGGGCGGCCGGATTCGCCCTGAAGGCCAGCCGCTGCAC
RTS_015962+2	497980	+	498058	1.22727	11	GCACCCATCTGACCGAACTGGCCGGCGTGCTGCCGACTGCGGCCATTCAAGCCTTCGCGGGCGATGTGTTCAATATCC
RTS_015972+2	498208	+	498286	1.47826	7	CCCAGACCGCGTCACGCGCCGATGCCCCCGCATCAGGTGGCGAAGACACCCTGGCCCACCGGCCCAACGGTACGTCGG
RTS_015982+2	498565	+	498643	1.22727	9	GGCCAAGAGCATCGACGAGGTGAAGACCTACGCCACCAACATTCTCGGCATGACGCTGGTGACGCACCAGACCGGCCC
RTS_015992+2	498852	+	498930	1.375	9	CGGACGCTGACGACATCGCCCGCAAGATCGGCGTGCCCGACGCCAGCGTTCCCCAGGCTCGCCAGGCCCTGCAAGGCC
RTS_016002+2	499086	+	499164	1.14286	11	ACGAAGAAGACGCCAACGAAATCGAGGCCTCGAAGTTCGATCTGGCCTACATCTCGCTGGACGGCAACATCGGCTGCC
RTS_016012+2	499316	+	499394	1.08696	9	GCCATCCTGGTCAACATCTTCGGCGGCATCATGCGTTGCGACGTGATCGCCGAAGGCGTGATCACCGCTTCGAAGGCC
RTS_016022+2	499602	+	499680	1.52941	13	CAAATGAGCATTCTGATCAACAAGGACACCAAGGTCATCACCCAGGGCATCACCGGCAAGACGGGCCAGTTCCACACC
RTS_016032+2	499885	+	499963	1.04545	12	ACCTGGTGGTCTGCATCACCGAAGGCATCCCCGTCCGCGACATGATGGAAGTCAAGGACAAGATGCGTCGCCAGAACA
RTS_016042+2	500327	+	500405	1.07143	11	CGTGACCGCGCCTCCGGGCAAGCGCATGGGCCACGCTGGCGCGCTGATCTCGGGCGGTGCCGACACTGCCCAGGCCAA
RTS_016052+2	500579	+	500657	1.36842	9	CATCGCCGCAATCGTTGCCCCCGCCTCAGAAGCGGGGGCAATGTCATTCTTGCGACGCAAAATCCTAGGGTATATCCC
RTS_016062+2	500846	+	500924	1.94118	11	TCATCCTGACCAACATCGTCCTGTCGGGCGACAACGCAGTCGTGATCGCGCTCGCATCCCGCAATCTGCCCCCTGCCC
RTS_016072+2	501093	+	501171	1.3	12	CCATGACGCCAAGGACAATATCTGGGCTGCCATCCGCACCATCCTGATCGCCGACCTGGTGATGTCGCTGGACAACGT
RTS_016082+2	501458	+	501536	1.36364	12	GCAAGCTGCTGCGTCGCCGTTCCGCACAGACGGCCTGATCGCAAGCCATATCGCGAGCCTGACACGGGCGACCCTCAC
RTS_016092+2	501717	+	501795	1.44444	14	TCCAAACAATTCCCACAGCGCTGTCAGATTTGTCCGAGGTCATTGAGACCTCGCGGTTTCGCTCGCGATCATGGCCCC
RTS_016102+2	501981	+	502059	1.36364	13	CTTGCCGGCGTCGCCATCCCGCAGTACCAGGACTACATCGCGCGGTCCCAGTTTGCCGAAGGCATGAGCCTGGCCTCC
RTS_016112+2	502495	+	502573	1.66667	11	CATCGCACAATTGTGCCTTTTCGTCGCACATACCAGCGATTGCGACGTTCCTCCGCGACTTGTGCAACGTCAATTTCT
RTS_016122+2	503000	+	503078	1.09524	8	TTGCACGATCACGGCAACCTTCCGGACTGAGAACGTCTCGCCGGGGCTCAGCGGAAAAACGCTAACACTGACGATGTT
RTS_016132+2	503290	+	503368	2.46154	11	CTCATACCTCCAAGTCATCGCCGATCTACGTCACCGATCTTTCGGCACCCCCACTGTGCCGCGCTATCATGTCGCCTT
RTS_016142+2	503616	+	503694	1.13043	8	TCACGACTGTCGCGCAAGCCGTCACGGGTATGGTCGATGTCACCGGCAGCCGTCAACTCACGCAAATCGTGCTGGCGC
RTS_016152+2	503857	+	503935	1.92857	10	CAACCTCGTATCTGAATATTTCTACGACAACAACCGCCGCCTCTGGGGCAATCTGAACCAGCCGAATCATCAGGCCAC
RTS_016162+2	504089	+	504167	1.03704	9	TACGCGCTGATCGCCGCGCATCTGGCACGGGGCACACCTCGCGGCACGGATCCGATGCATCGCGCGCCGGGGCTGATT
RTS_016172+2	504606	+	504684	1.3	12	CGCACTCGATGCTCGAGTATCCGCTGCACTACCTGTACTTCTTCCTGCCGTTCTGTTTCCTGCTGGCGTGGCTGGAGC
RTS_016182+2	504835	+	504913	1.34783	12	CCTGCCGATGCCCAGGCTCTGGTTCCGCCAGCACGCGGCATCGGACACCGTCGAGCACGCCAGGATCACGCCGGACAA
RTS_016192+2	505086	+	505164	1.22222	11	TGCTCTCACGCGACTGCGACGCGTTAGGCGCCGACCGCAGGCCCCGCGAGTTCTGCGCCTGGGCGCGCCTGCGCGCCC
RTS_016202+2	505396	+	505474	1.77273	12	GCACCAGTGCCAACGGCCGCGCCCGTCAACATGCCGGCGCCCGCACCCACGGCCGCGCCGCTGCCGCCACCGAATGCC
RTS_016212+2	505827	+	505905	1.16	0	TAATAGCCCTCCGGCCGGCTGCAGTGGTACCACCACGCATTGGCGTCGCCGGGCGCGCCGTGGTTGCTCACGTTGCCC
RTS_016222+2	506091	+	506169	1.63636	10	CCGCCGCCACCGCCATGTCCACCGCCGTGCGCCTGCGCGGACGTGCTGACGAATGCCAATGCCGCCGCTGCCACCAGC
RTS_016232+2	506469	+	506547	1.31818	12	CCCTGGCCTGGTATTCCGGCGCCCATCTCGCCACCTGTGAAGACGCCTTTCAGGCGCCGTCGGTGAATGCGTCTCGCT
RTS_016242+2	506718	+	506796	1.52632	11	CACCTAGCGCGGCACAAGCGGCCGCTAGCATCAGGAGTGTCTTCACTTTTCCACCTCCCCTCAGGTGGCTGTTGTCCC
RTS_016252+2	506949	+	507027	2.92308	12	CCTCCCGCCACCCAATCCCCCGATTTGCCGCCGTGCTTTTCCAGCAGCTTCACGTTGCCCATCACCATGCCCCGGTCC
RTS_016262+2	507271	+	507349	2.4	12	CATAATGTATAGCGCAGCGTACTCAAACCATCTAGAAGCCAAAAATGAAGACCGTCCAATTTCCCCCATCAACCAATC
RTS_016272+2	507501	+	507579	1.84615	9	TTTCCCCCAAACATCAGCCCGACCAATACGGCGAATGCAGCGTTAGATTTTACTTATGGGTTAAACGCTCACCAATCC
RTS_016282+2	508039	+	508117	1.71429	10	CACGACCAGACTGCACTTTCGTATATCTCACGCATGATCTTACTTTCGCATCTGAACGGACCGGCTCAACGAAAGTCT
RTS_016292+2	508343	+	508421	1.26316	10	TCCTTCCAATCTTTTGCGGCACGACCCCAGTCAGAGGTGATATTGCGTAGCGCCAGCCAGATAAGCTTAGTCGCTGCC
RTS_016302+2	508586	+	508664	1.18182	9	AATTTCTGCCCCCATGGTCCCGCGGCAAACGTATTGAGCTCAGCTTCGGCGGCTTCCGCACTCGGCGCGGTGTAGATC
RTS_016312+2	508849	+	508927	1.58824	12	ATCGTTGAAAACCTTCATCCAGAACTTGGCGCCTTCGGTGTTCTCGATCCACAGCCCCAGAATCTCGCGCGTGCCGTC
RTS_016322+2	509120	+	509198	1.35	9	TGCTCCTGCAGGAAACCCTGAATCTCGCGCACGGTCATGCCCCGAGCGTACATGGCGACGATCTTGTCATCGAAGCCC
RTS_016332+2	509375	+	509453	1.04	10	TTCATCTCGCCGCCCAGGGCTCGCTCGATCAGCGCTTTCTTGAGTGCCAGGGTCGCGGCATGGATGGCTTCGGCCGTC
RTS_016342+2	510009	+	510087	1.1875	8	AAACAACCTTGAAGGTTACCTAGAGGAGTTCCATCAATTTACTTCTAGCATTGATCCCGCGGCCATCTATGCGGAGAA
RTS_016352+2	510249	+	510327	1.47059	8	ATCACTGGAGGCTATTCTCCAGCATCTACCATCGCTCTAACCCGAACACCAGCGTGTGGACAGGAAAGAGCTGCCTCT
RTS_016362+2	510621	+	510699	2	12	CTGCTCGGCATGGGCAACAGTGAACGAACCTCACCAAGTTTCAACGCCTCAATATCATTTAGAACACACTGCCACTCC
RTS_016372+2	510927	+	511005	1.88889	14	AGTTACCCCCCCGTGGCCCTCCTCGCGCCAGCAGACGCACCCCAGCGATAGTGAACACGCGCAGCCCATTAGTCGCAC
RTS_016382+2	511188	+	511266	1.33333	10	TCGACGTGGCCATACTGAGCATCATTCGACGCTGGCATCTTCGCGACCAGATCCCGCTGCGCGAGATCGCCAGACGCC
RTS_016392+2	511418	+	511496	1.04348	11	CGACGCACGCTCAAGCAGATCCATGCCGATCTGTGTGCTCTGGGCTTCACGGGTTCCTATGATCGAGTCGCGGCGTTC
RTS_016402+2	511666	+	511744	1.76471	14	CCACAGTCGGGCCTTCTTCCTGCGCGCCTACCTGTTGCAGACCCACGAGATGCTGTTCGATGCCCATCACCATGCCTT
RTS_016412+2	511915	+	511993	1.18182	10	CCAGATCGAGAAGAATGTCCAGGACAGCCGTCACCGGATCTGGCAACGTGTTCCTGCCTTCGGCTCTCTGGCCGCGCT
RTS_016422+2	512151	+	512229	1.63158	12	CGCCTACCTGCCTGGTGAACTTCGAGCGCAACCGCTACAGCGTGCCTGCCTCGTTTGCCAACCGGCCCATCAGTCTGC
RTS_016432+2	512544	+	512622	1.83333	9	GTGCCGCCTCCAAGCAGACCGTCCTCAATATCCTCAGCCGCCTGCTCGAAGGTGGACCGGTAGCCCCCATCACCACGC
RTS_016442+2	512786	+	512864	1.45	12	CTCGCCGGCCTATCAGTCCGCCGTCGCCATTCTGTCTCGCCTGCTCAAGGCAGAAACCACTGAGCGTGAAGTGCGCTC
RTS_016452+2	513046	+	513124	1.31818	10	CCGCCATCGGTGTACAGGCCGTGGAGCATCACCACCGCCGGGTGCGCTTCTTCTCGACCGTCGAACTGGTCAACGCAC
RTS_016462+2	513365	+	513443	2.16667	12	CCTTACCCATCACTGCCACATTGTGGAGACCGGAAACGATAGCTATCGTTTCAAGCACAGCACCACCCAACCAAAAAA
RTS_016472+2	513660	+	513738	1.31579	10	CAATCTGATTACTTCGGTGTCGTGCCCTTTGTGCAGCGGGGAGACCTCCTCGATGTACCGCCCAATGACCTCCGCTAA
RTS_016482+2	513889	+	513967	1.26667	9	TTACCTCTACGCCTAATTGATGCCATCGTTTGACCTCACTTGGACAAACGTTGGACAAACCGAAGTGAATGTGTCTAT
RTS_016492+2	514118	+	514196	1.52381	10	CCCCATCACCATGCCCCGGTCCACGGCCTTGCACATGTCGTAGATGGTCAGCAGGGCCACCTGCACGCCGGTCAGCGC
RTS_016502+2	514346	+	514424	1.15385	8	CATGATCGCCGCCACGCGGGCGATGCCGAGCACGTCGCCTTTCTTGGCGCTGCCGTCGCGCACCAGCGCGAAGGTCGC
RTS_016512+2	514595	+	514673	2.05882	12	CCGCTATCATAGCAACATGCCCAAGACCCTCCGGCCTTTCCGCCTGTCAGCCCGGCCGAGTGCTCGCCCACTCGCAGC
RTS_016522+2	514823	+	514901	1.21739	11	CCCTCCAAGCGACGCCAGCGATCAGGTCTACGACAACCTCAACCGGAGCGTGCGGGCCGGCCAGAAGTCCGAATTCGG
RTS_016532+2	515054	+	515132	1.22727	11	CCCGCTTATGAACGACTACCTGAATGCGCTTGGTTACAGGCTCGTCCAGGCGGCCCGCCGGCAGAACATCTCGGGCTC
RTS_016542+2	515291	+	515369	1.04348	13	AATCGGCCACGTGATGCAGCGGCACATTGCGCGCGGCATCACCAATCAGAACCAGTCGATGTGGATCGCGTTGGCCTC
RTS_016552+2	515546	+	515624	1.35	11	GCCCGACTTCTTTCAGCGTCTGCAACGCGTGATGGGCATTTCGGACAATTCCGTGCCGGCCTATGTGCGTACCCACCC
RTS_016562+2	515776	+	515854	1.38095	13	TCTTCCAGGCCCAGGTGAACAGCAACACGTCCGCGGTGCGACTGCCGGCGGTCTACTACGGCATCGCCTTCGCCAATC
RTS_016572+2	516018	+	516096	1.16667	12	GCCACGATGCGCGCGTTTCCGCTGTCTCACGCGGCGGCGCTGGCCTATGCCGACACGCTTGTCGCAGCGAACAAGCTA
RTS_016582+2	516262	+	516340	1.09091	12	AACAACTCCAGATCGCGCGCAAGGCCGGTGATGGCGACTTCTACACGTTGTCCGAAGTCGATGCGCGTCTGCATCAGC
RTS_016592+2	516531	+	516609	1.57895	12	AACACCCCCAATGTGGCGCCGCACGCTTCACCATGCCAGTCGCACGCCTCGCTGAACGCTTCGAGATCATGGTCGTGC
RTS_016602+2	516804	+	516882	1.17391	8	TACCACGCGCCGCGTTCGTCGTGCGTGTAGTTGCGCTCGATGAAACCGATCAACGCCTCGTGCCGGATCGGATCGCCC
RTS_016612+2	517455	+	517533	1.14286	9	GTTTCCCGATCGTACAGACCTGGAAACTGTTCCAGCTTCGCCAGCGACTTGCGCTTGAGCGTCTGCAGGAACATGCGC
RTS_016622+2	517741	+	517819	1.20833	11	CCAGCACCCAGCGGATCTCGGCCGAGTCGCCCGAATGGTAGAAGCGCGGCGCGATGTTCAGTTCACCCGAGCAGCCCC
RTS_016632+2	518098	+	518176	1.19231	8	CGCCGAACAGCATGGCGTCTTGCGCGGGGATCAGTGCAGTGCCTGCCCCGGAGCCGCCGCCACGGCCGCTACCTGCAC
RTS_016642+2	518328	+	518406	1.04167	7	ACGCATGGCTGCTGGTCTCGATCGCATCGATCAGCACGGGCTGCTCCTCGAGCAACAGCGCGAATGCCTGGCGCAGTT
RTS_016652+2	518597	+	518675	1.13043	9	CTTGCGCAGCTCGACAAATACCATTTCGGGCTCGATCTCCTTCAGGCAGCGCAGGTGGCCGAGCGGGCACTCGCGCTT
RTS_016662+2	518840	+	518918	1.22727	13	CGCCAGCAGGTCCACGGCATCGTCGAGCGATGTCTGACCGCACAGATTCCTGACGAACGGCGCGCCTTTGACGATCTC
RTS_016672+2	519407	+	519485	1.16667	9	CAGCTTGCCGTGTGCCAGATCGGTCGGGAAGACCTTGCCGATCTCCGGCATGCGCGCCAGCACGGGCGCCACCCATTT
RTS_016682+2	519740	+	519818	1.125	10	TGCCCGGCTTGAGCTTGTACACGGTGCCGCAGTACGGGCACCTGACCTCGCCAGTGTCTGCCACGTCCAGGAAGACGC
RTS_016692+2	519970	+	520048	1.35	14	ATCAGACCAGCGTCAGCCACTTCTTGTACTTTTCGTCGGTGCCACCCACGGCCGCGAAGAACGCGTCCTGGATGCGCT
RTS_016702+2	520271	+	520349	1.47368	10	CACGCCGTTGCGCACGATGAACACATTCTCGCCAGAGCCTTCGCTCACGTAGCCTTCGGTATCCAGCAGCAGGGCTTC
RTS_016712+2	520509	+	520587	1.26087	8	CCCCAGGGCCAGGCGGCGATCGCCACGTGAATCGTGTTGCCCTTGGCCGACACACCGAGCTTTTCGGAGCCGATCCAC
RTS_016722+2	520835	+	520913	2.28571	10	CCACTCAATCAGCTTGCCATCCATCCAGATCTTGCCGTCGCGATCTGCCATCGACATGGTCGTCTCCCTCTGCAGCCC
RTS_016732+2	521296	+	521374	1.33333	9	ACGACACCCTGCCACAGTGGGATGTCCGCGTCGCCCGTGCCATCCGCCGGGACGCATCGCGCAACCGGCGTCACGTGC
RTS_016742+2	521551	+	521629	1.24	11	ACTTCCTGCCCGCCGCCGCGCGTCAGGAAGCCGAGTCGCTACGCCAGATCACCGTGCTGCAGGATGGTCCGCGCCGGC
RTS_016752+2	521952	+	522030	1.12	9	TACCGCGATCTCGATGCCGAGCACGCGCACGTGGCCGAGGTATTCGAGGCGTTGCCGTTCCTCGTGCAGCAGGCCCCC
RTS_016762+2	522277	+	522355	1.03571	11	CGCACGGCCATGCGGGCCGCTTCATGCCGATGGCGCACGGCGTCTACGTGGCGCTGACCCGCCAGTTGCGAGACCGGC
RTS_016772+2	522705	+	522783	1.16	8	CCAACCTCGGTCTGCGGCAACTGGGCCACAGAGGCGCGTCGCTTCGCCCCGGCGTTGCGGGTCCACGTCTATGCCGAT
RTS_016782+2	522943	+	523021	1.33333	10	CACAGGCGATGTTCGCGCTGCCGGCCGATTGCCGCATCGCGCTTTCCGGTACACCAGTCGAAAACCGTCTTGCCGAAC
RTS_016792+2	523179	+	523257	1.40909	12	CAGGTCCTCGACGAATTGCCGCCGCGCACGGAACTGGTGATTCGCGTCACGCCCGAGCCCACGGAAGCCGCCCACTAC
RTS_016802+2	523456	+	523534	1.22727	10	CATTCGCCGAACTGGCGGCCACGCTGGCCGCCAACGGGCATAAGACGCTGGTCTTCAGCCAGTTCGTCGATTTCCTGC
RTS_016812+2	523696	+	523774	1.11538	10	CCGCCGCCGACTACATCGTGATTGCCGATCCCTGGTGGAACCCGGCTGCCGAGGATCAGGCGATGGGCCGCGCGCACC
RTS_016822+2	523996	+	524074	3.1	11	ATACAAAACGGCTCCCATGCATGGTGCATCGCACCATCAATCCGCCACCTGATTTCCCCTCATTTCCCTTTTCCTGCC
RTS_016832+2	524229	+	524307	1.45455	9	CCCTGCCAGACCTGTCTCCGGCTGACGCCGTTCAGCCCGAGGCGAGCTTTCATCCGGTTCACCAGGCGGCCGCGCAAC
RTS_016842+2	524470	+	524548	1.17391	11	ACCGCTCGACGGCATTCCGTTCTCGATCAAGGAGTCCTTTGACGTGGCTGGCTGGCCGACTACCTGCGGCAGCCCTGC
RTS_016852+2	524784	+	524862	1.17391	12	ATATCGGTTCGTCGCTGCGCAACCCGGCGCACTACTGCGGGGTGTTCTCGCACAAGAGCAGCCACGGCATCGTGCCAC
RTS_016862+2	525193	+	525271	1.45	12	GCGCACCTATGTGCTGCTACTGCGTGCCACCACTTCGCTCTACATGGACGATGCGGCATTCGCCGACGCGCTCGCCAA
RTS_016872+2	525424	+	525502	1.03571	9	CCCGGCGGCCTCGACCACGGCGTTCCCGCTCGACGAGGCCGGCGAACCGTGGCAGCGGACGATCGATGTGAACGGCAC
RTS_016882+2	525653	+	525731	1.16667	9	CGGTTCGCGCAGCAGCTTGAGGCAGCCGGCCACGTGTTCCGCCAGCCGCGCGCCTGACACGCAAGTTCACAACGGTAA
RTS_016892+2	526121	+	526199	1.17391	11	CTGGTGACCGAGCTGATCCGGAATCCCGCGCACCGCGGCAAGTACTCGGGCTTCACAGCCAGCAGCTATTCGTTCGGC
RTS_016902+2	526467	+	526545	1.22727	9	ACTACGCCATCGCCACATGGCTGCCGACGTTCCTGAAGACCGAGCGCGGCCTGTCGGTGTTCGGCACGAGTTCCTATC
RTS_016912+2	527055	+	527133	1.77778	15	CCGGACGCCCCGCCTGAAACCGGGATGCCGACGCCCGCGGATTGACCCCGAAACAACACTTTTAAGCCGCCACTTACC
RTS_016922+2	527292	+	527370	1.26087	8	CGCCTTTGGCACCGCTTCGCCGAGGTGGAGCGCGATGCCTTTCTCGAAGGCGCGCGTTTCTTCGCCCGTTTCCAGCCC
RTS_016932+2	527529	+	527607	1.4	0	CTGACCAGCGCCGTGGTCAACCTGCGTTTCGTGATCTTCAGCGCGGCGCTACAGCCGCATTTCAGCTACCTGCCGCTA
RTS_016942+2	527843	+	527921	1.08333	9	TTCCACGATCAATTCGCGCTCGACGTTGCTGGCCGTGGCGGTGTCCTCGGTCCTGGCGCTGCTGTGTTTCGACCTGCC
RTS_016952+2	528143	+	528221	1.54545	14	CACGTGACCGTTCCCGATCGTATCCAGCGCGCGCTGCGCTACGCGCCAGCCGCCGCGCTGGCAGCGATCATCCTGCCC
RTS_016962+2	528385	+	528463	1.14815	12	CCGGCAGCGCCGGCCCCGAACCGGCTATTGGGCTGCTATCGGGCTGCTACCGCGCGGGTTCGGCCAGCACGCTGCCCA
RTS_016972+2	528684	+	528762	1.03846	12	CTTTCGTGAATCGCCACCAGCAGGGGCTGCCCGAGACATGCCGAGGACAGCGGCGTGCCCGGCGTCAGTCGCATCGCA
RTS_016982+2	528915	+	528993	1.375	14	CCGTCCGCGCGTATCGGCATCAGTCGGCCGATCCACGGCTCGCCTGCCGCATTCGCCAGCAGTGGCTCGCCGGCAGCC
RTS_016992+2	529239	+	529317	1.04	13	CCGGCGATGTCCTCCTGCGGAAAGGCGCCGAGGGTTGCAGCGAATCCCGTGTCGCGTCGATGAATGAACCAACCGCCC
RTS_017002+2	529508	+	529586	1.73333	10	TTCCAGAACGCCTTGATAGAGACCACGAATGGTCTCGTGCATGTCCTCTGTCACCATCACTCGATCAACCTCCGTCGA
RTS_017012+2	529783	+	529861	1.24	11	CGCATGACCGAGTCGAGCAGCACCGACGGGGCGCCCGCCTCATGCACGACAACCAGCGCCGCGGGCGTCTGCCATGTC
RTS_017022+2	530011	+	530089	1.11538	12	CACTCGGTGGTCTTGCCCAACGGGTCGAGCCGGCGTGCCCAGCGTTCACCAGCCGTATTGGCCAGCAGCAGCCGCCGG
RTS_017032+2	530328	+	530406	1.09091	11	ACCCAATTCGAACTTGTGGAAGAACTCGCCATAGAACGGATGACGCGCCATGGCCTGATGGCCCAGGTCGCGCGCATC
RTS_017042+2	530613	+	530691	1.33333	13	GGCTGCCGGGTCCAGGATGCCCTCGTAAAGCCCCCGGATCGCGCCATGCATGGTCGCTTGATCCATTTCAGACTACCC
RTS_017052+2	531029	+	531107	2.58333	12	TGTCGCCCACGTCCCGCTCTTATCGCCATGACCTCTGTCCTGCGTCTTACCGATCTCATTTCCCAAGGCAAAATCTCC
RTS_017062+2	531273	+	531351	1.04167	11	AGTTCAAGCCGGAGGATTCGCTGGCACCGATTGCCACGCGCCTGTCCGAACTGCTCGGCAAGCCGGTGAAACTGGTCC
RTS_017072+2	531501	+	531579	1.68182	14	CCGCCCACCGCGCCGAGGCCACCACTCACGGTATCGCCAAGTTTGCCCCGATCGCCTGCGCCGGCCCGCTGCTGGCCG
RTS_017082+2	531779	+	531857	1.12	9	GCCGACCTCGTGGGTGACGCCAAGACGATCATCGACATCATGGCCGCGCGCGGCGCATCGGTGCCGATTCCCGTCGAC
RTS_017092+2	532070	+	532148	1.16667	12	GCCATCGCCACGTCGAAGGCATTCTCGATTGCAGGTGGCGGCGACACGCTGGCCGCCATCGCCAAGTACGGCATCGCC
RTS_017102+2	532303	+	532381	2.125	13	AACCAAGCGCCCCCCACCAAGGAAGCTGCCCGCATGACACGTTCCACCAAGATCGTCGCCACGATTGGCCCCGCATCC
RTS_017112+2	532563	+	532641	1.09091	8	CAAGTTCGAGAACGGCAAGATCACGCTCAAGCCGGGCGACGCGTTCATCCTCGATTCGGCCTGCCAGATGGGCAATCA
RTS_017122+2	532918	+	532996	1.45	10	AACGCCACTGACATGGAAATGGCCCGCCAGCTCACCAACGTGGCAGGCCAGCCGCACAACCACAAGGCGCGCATGATC
RTS_017132+2	533146	+	533224	1.125	11	GCCCGCGAGGCCAACAAGCTGACGATCACCGCCACCCAGATGATGGAGAGCATGATCGTCAACCCGGTGCCGACGCGG
RTS_017142+2	533374	+	533452	1.4	13	CTCGACACCGACTTCCTGAACCAGACCTTCGCGCGGATCGACCAGTCGATCGCGATGGGTGCGCTGTTCACCGCCTAT
RTS_017152+2	533794	+	533872	1.25	8	CGCGCCAGACAGACATGACCGCGCCCGATGCGCGAGCCTGTTTGGCGCAGCAACGATAAGAATTCAGAAATACCCCAA
RTS_017162+2	534047	+	534125	1.38095	13	CAGGCGCGCGCAAATACGCTGGCGAGCACTTCCTGCGTCACCTGATCGAAGCCGCCGTGGAAGCCTATCCGCACATCC
RTS_017172+2	534412	+	534490	1.61905	10	ACCGATCCGGAGCAGGCCGCCGACTTCGTCAAGGCCACCCAGCTCGACGCGCTGGCCATCGCCATCGGCACCTCGCAC
RTS_017182+2	534720	+	534798	1.38095	9	CATCGACACCGACATCCGTCTGGCGATGACCGGCGCGATCCGCCGCTTCTTCGTGGAGAACCCGAGCAAGTTCGACCC
RTS_017192+2	535026	+	535104	2.61538	16	GCCCCGCTTGTTTTTCAGCCGCAGCCGTTTTCACACCATGTCCGACGCCCTCTACGAATCCTCCATCCAGTCCCTGCC
RTS_017202+2	535456	+	535534	1.23077	10	TGCGGCATCGCCCTGCCGGCCGGCCTGCAGAACGCGCAGAAGCTGCCCGAGCCGATCTTCACGCCGGCGGCCAAGGCC
RTS_017212+2	535744	+	535822	1.21739	11	ACGGCCGACTCGTCGCGCTTCTGGCCGGCCGATTCGTATCAGGTGGGCACCAACCCGCCGTCGTTCGACAAGCAGTTC
RTS_017222+2	536164	+	536242	1.17857	11	CGCGGCCGTGGCATCCGCGCGATCATCGCCGGCGCCGGCGGTGCCGCGCACCTGCCGGGCATGATCGCCGCCAAGACC
RTS_017232+2	536436	+	536514	1.28571	11	AGCGTTCCGCGCAAAGCAGACCGAAGCCGCGCGCGCGATGACGCTGCCCGTATAACTTTCTGAAGTCTCACCGTAGCC
RTS_017242+2	536723	+	536801	1.24	9	CCCGGCCGGCTCCGTGGCTGACCGGCACATCTGCGCGGCATACACCGACGATGCGGCGCTGGCCGAACTGTCCAGCCT
RTS_017252+2	537243	+	537321	1.35	10	CACCGCGATGGCATCCTGTTTTCGACGACGATGCCTTCGACGAGCGTGTCGGACGATATTTCCCAACGCGCCCGCAAC
RTS_017262+2	537480	+	537558	1.20833	11	CAACAGGTCCGCGCGATGGCTCGCCTGCCGCTGGGCAGCACCCGCCAGCATTCGGCCGGCAAGATGCTGAACCTGCTT
RTS_017272+2	537786	+	537864	1.24	9	TCACGTATGCCCACCGCCGCGGAGCTGGACGAAGCCGTCCGCCTGCTCGAAGCCGGCGAGCTGGTGGCCTTCCCGACC
RTS_017282+2	538014	+	538092	1.36364	9	GCCGCGCAGAAGCTGATCGATGCGTTCTGGCCCGGTCCGCTGACGATCATCCTGAAACGCGCCGCCCACATCCCGGCA
RTS_017292+2	538304	+	538382	1.07692	12	CATCGAATCGTCGATCGTCGATCTGTCCCGCCTGGATACGGCTGGCCCGGTGCTGCTGCGCCCGGGCGCGATCACGGC
RTS_017302+2	538567	+	538645	1.16667	11	CGCCGGCAACCAGCGATCCGCGCTGCACGTTCGTTGAAGCACCGGCCACGCCGGATGCTTACGCGCAGGAGTTGTACC
RTS_017312+2	538802	+	538880	3.7	12	CGCTCCATCCCCCACCACGCCTGTCACAAGACCCTCACCTCAAGGCGTGCCCTTATACACCCACTGCATCAACGCATC
RTS_017322+2	539082	+	539160	1.47368	9	TCCATCAGCACCGGCCCAACATTGCTGGCCAGTGCCTGTTGCAGCAGACGCGCCATGTCATAAGCGCTGATCCGTTCC
RTS_017332+2	539387	+	539465	1.2963	9	CAGGAACGCGCCGCGCGGCACGGTGCCGCCACGCAGCCCGGGCGGACGCACGAAGCGGCCACCCGCCGCCTGCCATTC
RTS_017342+2	539615	+	539693	1.30435	10	CCAGTCACCGCAACGGCCGTTGACCAGCGTCAGGCGGTTATCCACACGCAATTGCGCCAGCGCCGGCGTGACGGCCAC
RTS_017352+2	539907	+	539985	1.57143	15	GCCATCTCCTCGGGCACCAGCTTCGGGTCTCCCCGGCCGCGCAGATAGACGTTGCCGTTGATCACCCCGTCCGGACCC
RTS_017362+2	540680	+	540758	1.26087	9	TACCACGCCACCGACGGCAGGAAAACGAGCAGCAGGCCACCCTCGAACAGGATCGCGTGCAGCACGCGAATCGCCGGC
RTS_017372+2	541140	+	541218	1.52632	14	CCAACGAGAACGCACACCATGAGCCTGTCCCTCGAACAGTTGCAAGCCTTTGCCGCCGCGGCCGAAACCGGATCGTTC
RTS_017382+2	541439	+	541517	1.2381	8	TCTCACGCTGGCCGTCGACGAGTTATATCCGGAAGAGACCCTTGGCGTGCTGCTCGACGAGTTCTCGCAACGCTTCCC
RTS_017392+2	541861	+	541939	1.28	12	CGTTCGTGCCCTGGCACGTGGCGGCCAACTCGCCCGCCGCTGCCGGGCTGGTATCGCCGCAGCTGACCTTCCAGGACC
RTS_017402+2	542134	+	542212	1.94118	10	GTGCTATCGACCTTCCCCACCTCCATAGCCTGCCCATGCCATCCGCCGCCAAGCGCCTTGATCAGCGTGATGGCCGCT
RTS_017412+2	542410	+	542488	1.27273	13	TCCTCGACCTCCTGGAACGCGCCCAGCACGGTCTGCCGATAGTTCGCCACGGTCTGGTCGTATTGGGCCACGGCAATC
RTS_017422+2	542639	+	542717	1.26087	12	CCGCCTCCGCCACGCCAATATTGGCGTTCGCAGATGCCATGCGCCGTTCCGCAGCCGAGATATCGGGGCGGCGTTCCA
RTS_017432+2	542888	+	542966	1.08333	11	TTTCCGACTGCAGCACGTCCGAGCGTTGCGCGGTGCCCGCCTTGTACTGGTTCTGCACGAGCTGCAGCGACTTCGCGT
RTS_017442+2	543117	+	543195	1.13043	11	CCTGCGCACGCGGCCCCACACGTCGATTTCCCAGTTGGCGGACAGCGTCAGGTTCTGGCCGTTGATGATCTGGCCATT
RTS_017452+2	543360	+	543438	1.12	8	ATCGTCGAACACGCGCCACCAGTCGGGGCGCGCCATGATGTCCTGCGGCTCGGCGGTTTTCCAGTCGCCGGTCCATGC
RTS_017462+2	543615	+	543693	1.03846	10	CCGCTTGCCTGGGTGCGACGACGCTCGCGCCAGGCCTTGACCTTGAGGCGCCAGCGATCCAGCGTGAGGTAGACCACA
RTS_017472+2	543885	+	543963	1.42105	10	CTCAGGCCATCACGCCGCTCGGCGTCGATCGCGAAGTCGATCATCATGATCGCGTTCTTCTTCACGATGCCGATCAGC
RTS_017482+2	544156	+	544234	1.34783	12	AATCCTGGAACGCCTTGGCGCCACCCGCGAAGTTGGCCTGCAACGTCTCCGGCGCGCCGATCCGCGCGAGCGCATCCT
RTS_017492+2	544386	+	544464	1.33333	10	CCGGTGACGACATAGACATCCTGCAGCGCGTGCGGCCCCTGCAGATACTCGGAACTGAGCTCCATCACCACGCGGTAC
RTS_017502+2	544667	+	544745	1.35	9	CTCCCAGTCGCGCAGCACGTTCAGGTCATCAGACTGCAGCGTGAACTGGTATTGCGAACTGCTCTGTCGCCCACCGAC
RTS_017512+2	545046	+	545124	1.3	10	AAGCCCTTCGGCACGATCACGTAGAGCCAGACGTTCAGTGCCACCGTGGCCAGCAGAACGATCCAGACCAACGTGCTA
RTS_017522+2	545338	+	545416	1.22727	10	TGCCACCCATCAGCAGCAGCGGGATGAACACGGCGATCAGCGAGAGACTCATCGACAGCACCGTGAAGCCGACCTCGC
RTS_017532+2	545629	+	545707	1.52632	9	CCCGCACGTTGCGCAGGAACAGGAACACGACCATGACCACCAGAGCCACCGAGATGATCAGCGTCTGTTCCACCTCGC
RTS_017542+2	545897	+	545975	1.30435	11	GTCCTGTACCGAGTCGACCACATTGGCCACGTCCTGCAGGCGGATCGGCACCGCGAAGCCGTTTGGCCCCTTCGCGCC
RTS_017552+2	546324	+	546402	1.52381	12	TTCAGCTCCACGCGCACAGCCGGCAGCGAAGAGCCGCCGATGGTCACCTGCCCGACGCCTTCCACCTGCGAGAGCTTC
RTS_017562+2	546647	+	546725	1.16	11	CGACGTGATTTCCGTGACACCGGCAATCGTCCCCAGCGCGCGTTCGAGCGGCGTGGCCACCGTGGCGGCCATCGTCTC
RTS_017572+2	546880	+	546958	1.34783	9	CCGACAGGTTCATCAGACGTTCGGCTCCTGCGGACGGTGCGGCTGCTGGCCGCCATCCTCTCCGGTGCCGCCCTCATC
RTS_017582+2	547205	+	547283	1.42105	11	AAAATCGCATCGCGCGGCTTCATGCCGCCTTCGCGCTCGGCCTCAAGCGCGAAGTCGATCATCATGATCGCGTTCTTC
RTS_017592+2	547532	+	547610	1.5	14	GCCATCGAGATCGGCAGGCCAATCTCGCTCTCGACCTTGGTGATCTTGTCCACCGCCGCGCCAAGCGATTCACCCGGC
RTS_017602+2	547760	+	547838	1.28571	11	CTCACCCGGAATTGCGGCATCGTTTCCAGCACCACGCGATACTGGCTCGACTGCGTGAAGATCGTCGAGACCAGCCGC
RTS_017612+2	548067	+	548145	1.47619	8	CCACGCGGTCCTCGATTGTCAGGTCCTGCACCGGCTGCATGTACAGCGCCACGCCGCCAAGCTTCTGCACCGAGGCCT
RTS_017622+2	548335	+	548413	1.27273	11	ACTGGTCTGCGCGGCTTCGGTGATCGCCTGGATCATGCCCGTGTCCTGCACCGGGAAGAAACCCTTCGGCACCACCAC
RTS_017632+2	548658	+	548736	1.27273	10	CGAACTCGCGGAACAGCCGGCCGACCACGTCGCCCATGAACAGCAGTGGAATCAGCACGGCCACCAGCGAGAACGTCA
RTS_017642+2	548894	+	548972	1.42857	0	TTGATCGAGAAGCCGGCCATGTACATCACGCCGAACGTGCCCACCAGCGACAGCGGCACCGCCACCCCCGGGATGATC
RTS_017652+2	549509	+	549587	1.34783	12	CCCCCGCTGATCGTGACCAGGCCCACGCCCTGGATCTGCGAGATCTTGGCGGCCACGCGCGTGTCGACCATGTCCTGC
RTS_017662+2	549802	+	549880	1.04167	12	CGACGACATCTGCTTTAGGCCAGGCATCTGGCCGAACTGGCGTTCCAACGGCGCGGTGACCGACGAGGTCATCACGTC
RTS_017672+2	550049	+	550127	1.4	13	CCGCTCCTCGACTCCTCGCCTTACGGCTGTGCCTGCTGCGGGCTCGCGCCCGAGCCATGGGCGCCGCTGGCTGCCCGC
RTS_017682+2	550322	+	550400	1.68421	13	CTACCGTCGCCCGGCCCGAGCGTGACGACCTGCACCTTGACCGTGCTCTGGTCATCCACGACATACACGAACGTGCCC
RTS_017692+2	550580	+	550658	1.31818	10	CCTTCACCGAGCTGGTTGCGCATCTGGCGGTCCCAGGCTTGCACCGCCAGCTTCTCGCCGGCGTTGAGCTTCTTCAGC
RTS_017702+2	550841	+	550919	1.57895	11	TCGACGTTACCCTGATCGGTCTTGACCGTCCCCTCGTACTGGCGCACCAGCGCGTCCTGCGTATCTACCTGCTGGCTC
RTS_017712+2	551113	+	551191	1.25	11	GCCGGAGACCTGCGCGCGCACCGTGACGTTGGCCACCGGCGTCACGTTGCCCAGGCCGTTCAGCACCACGTCCATGTT
RTS_017722+2	551372	+	551450	1.16	8	TACCAGCCGGCACCGGCTAGCACGACGATGACTGCGCCGGCGATCCATGTGCGGCGACGCGACCGGGTATTACCGCCC
RTS_017732+2	551650	+	551728	1.75	10	CTCCCATCCCACCTGTTTCGCCGCGCCCTGCTTTTATTACAGCGGATTACCAACGACGTGGGTGTAACCTCCGGAAAC
RTS_017742+2	551960	+	552038	1.45	13	ATGCCAAAGGTCGACGGCCTGACCGCCCTGCGCAATCTGCGCGCCAAGAACGACGATATCCCCGTGATCCTGCTGACC
RTS_017752+2	552222	+	552300	1.63158	10	ACTTCCGCCAGCGCTCGCTCGAACGCAGCGGCCAGTCCGTTTCCATCAGCGACACCGAATTCGCGCTGCTCAAGCTGC
RTS_017762+2	552495	+	552573	1.13636	9	CCGAGGACAGCATTCCGCAATGAAGCTTCGCATCGATACCCTGTTTGGCCGCATCGCGCTGCTGATCGCGGCCGTGTT
RTS_017772+2	552737	+	552815	1.21429	8	CCTCCACCGCCGACGAGCACGCCTCCGTTCCGCAGGCCGGCCGGGCGCGCCGGCTGGTGGAGCAGTTCACGCGGCGCC
RTS_017782+2	553099	+	553177	1.15	9	CATGAACTGCGGCAACTGATCGAGCGTTTCAATCGCATGGTCGCAGACCTCGTGCGCATCGATCAGGAACGCAACACA
RTS_017792+2	553443	+	553521	1.72222	14	CTTCCGCATGATCGCCACTCAGCTCGACCGGATCATCGGCAATCTCGTCGACAACGCCTACGCCTACGGTGAGCCGCC
RTS_017802+2	553851	+	553929	2.07143	13	CACAGCTTGTGCTTCAGACGTTCAAACCTTCTTCTTCTCCCCGATCCGGCTTTCCTTGCCCGCCAGCAGCTTTGCGAT
RTS_017812+2	554210	+	554288	1.375	10	CCAGCGCCACCAGCGCGATGCCGGTCTCGTCCACGCCGTATGCCGGGCCGAAGTGCTTGGCCAGCAGCACCGCCGCCA
RTS_017822+2	554541	+	554619	1.5	12	TCCAACTCCGTGACTTTCCCCTATACGCGGACGCGGCGTTAGTCCGGCAGCGCGCATTCCACCGGCTTGGCGTCAACC
RTS_017832+2	554828	+	554906	1.2381	9	CCGTGCGAGATTCTTGGTCGACACCGAGCAGTCGCCATGCATCAGCACGATCAGCGGCTTGGCCGCTTCGTCTTCCAT
RTS_017842+2	555313	+	555391	1.2	7	TGCCAGAACGTCTGGCGCGTCATGCCCTCGCCGCGCTGCGTGACGAAGAGTTCGTCGCACGCGCGGCCCGCCAGCAAC
RTS_017852+2	555583	+	555661	1.25	12	CGGTCCCGCAGGCCCAGCGGCGTTTCGATATCGGGGGCTTCCAGCAGCGCCACCACCTGTGCCTCGGACAGCGTCTTC
RTS_017862+2	555908	+	555986	1.28571	11	CGTCGATCGTATTGCGTGCCAGGCCATCTTCGAGCCACAACGCATCGCAGAACCGGTCGACCAGCGACAGGTCGCCAT
RTS_017872+2	556203	+	556281	1.19231	7	GTCGTCAGGCCGCCACGCGGCACCGCGCTGATGGCCGCCCAGACTTTGCGCTGGAAGTCCGTGCCACGCCGTGCCAGC
RTS_017882+2	556632	+	556710	1.6	11	AGGTCCTTTCTCGCTACCTGCGGATACCCGCTTATTGCTCGAGCTTGATGTTCTGAACCTTCACCAGGTTCTTCATCT
RTS_017892+2	556895	+	556973	1.47619	9	TCGTTCGGCTCCTTCAGGCCCATTTCGCCGAAGGTCGGCACGTCAGGCAGCCCCTCGACGCGCTTGTTCCAGGCCACC
RTS_017902+2	557131	+	557209	1.07692	9	CTCGCCGAGCATGTGGCCGAAGCCGCAGGTGCCCGACGACGCGTACGAGTACTTGCCCGGGTTGGCCTTCAGCACCGC
RTS_017912+2	557408	+	557486	1.7	11	TCGGCGCCAATCGAGCCACCCCCGCCCGCGCGGTTTTCCACCACGACCGTCTGGCCCAGGATGCGGCTCATCTGATCC
RTS_017922+2	557916	+	557994	1.12	11	TCGCCACGGTGCGCGGCGCCCATCTCGGTCATGGTCTGCTGGAGCTGCGCCAGGCGATCGGCCAGCATTCTCATCTGC
RTS_017932+2	558144	+	558222	1.55	10	CCCGCTACATAGCCCTTGATCACGAATACCGAGCGCAAACCGGCGCCGTTGAGCGCCAGTTCCTTGCCGCCGAGCCGC
RTS_017942+2	558414	+	558492	1.375	0	CATGCTGCCGGAATTCTGAAAAAATACCCATCCGTATCTGCCCTAGGCTGCACATTTCATGATGCAAGGCAAACGAGC
RTS_017952+2	558642	+	558720	1.61111	13	TTCGTCCTGTTCCCGGCGCTGCTGCTGCAATCGACGAACAGCGCCAAATTCGACTTCTCGTCGACGTCCGCCATGCTC
RTS_017962+2	558981	+	559059	1.29167	11	CGCGAACTGGTCCGGAATCCGCTGATCCTGGCCACGGCCACCGGGCTGGTCACGAACCTGCTGGGCCTGCATCCGCCC
RTS_017972+2	559413	+	559491	1.24	9	AGCTAGCGGCCTGGCCGCCTAGCCGCGCTCAGGGGCCCGGTCCTGCGCGAGCGCCCATTCGATATGCTCGCGCACCAA
RTS_017982+2	559660	+	559738	1.09524	7	AATTCTGCTTCGCTCCAATCGAATAGTGTTGCCATGTCGGGCGCGTCGAAGCCATTGCGCACGTCGAAGTCCGGCAAC
RTS_017992+2	560018	+	560096	1.5	10	AACCACCATCGCGGTCGAGCAGCAGCGTGTGCTTGCCGCGCCAGCCCAGGCCACCCTGGCTGGCCAGCGCCACTTCCA
RTS_018002+2	560378	+	560456	1.57895	13	CCATATAATCCATGTCGCCGTGGTAGCCCGCCTGCAACCACGCCAACAGGCCCGCTTCGGCGTGCCGCAGATCGACAT
RTS_018012+2	560609	+	560687	1.64706	11	CGATCATTCCTGAATTGTACGCAATGCCCCTGCTCGAAGAACGCATTCTGCCGCTACCGGACGAAGCCGCCACCGAAC
RTS_018022+2	560850	+	560928	1.47368	13	CGAACCCTATGAAGTGCTGCGTGCCGATGGATCGCCGCTGACGGTCTACCACTTCGATCTCTATCGCTTCGCCGACCC
RTS_018032+2	561113	+	561191	1.9375	11	CAACGCTGCGCGCCTATACTCCCACTGGACTTACCCTGCTGAACGCATGCTGATCAAGCGACTCGCAACCGACCGACC
RTS_018042+2	561387	+	561465	1.36364	9	CACCAGATGATCCGCAACCCGGACCGTCTCGTGGTCGACATCGACGGGCTCGACCTGTCGCCGACGCTGCGCGAACTC
RTS_018052+2	561638	+	561716	1.29167	12	CAATCCGCCCGATCCGCTCTGGAAGCTCGTGCGTGATACCGAGGACAAGCAGCGGCGATTCGCCGCCGCGCCGCCGCC
RTS_018062+2	561894	+	561972	1.57143	11	CCGCCGACGGCGCGGACCAATCTGCCGCCACCCAGCGAATTCAAGATGCGCCGCCTGCTGACCGTGGCCATCGATCCC
RTS_018072+2	562181	+	562259	1.03846	9	TCACGCCGACGCTTTCCTGTCTCCCGAGGCGCGTGGGGCATCGGTGTTCGCGTTGTCCGAACGCGGCGCGTCAAGCTC
RTS_018082+2	562489	+	562567	1.38889	9	ATATTCCGTCGATCCTGATCGAGACCGCGTTCATCAGCAATCCCGAGGAAGAGCGCAAGCTCAACGACGACAGCCATC
RTS_018092+2	562744	+	562822	1.63158	15	CCTGCCTCAGGCACGCATTAGGCACGTCTCAGGCACGCACCGCCTCACGCGTTTCCACGTCATCGCGGTTTGCGTACC
RTS_018102+2	562977	+	563055	1.13636	9	ATTTCATCTTCCACCGAAAAGCCCAGGCGACGCGCCGTGAACGTGGTGGTGCCCAGAATCACGAACAGCAGGACGGCC
RTS_018112+2	563253	+	563331	1.54545	10	TGCAGCGCCACGCCCATCAGCGCGCGACCCAGCGGCATCGACGCGCCGCTGGCGCTGATCACCAGGCCCATCAGCAAC
RTS_018122+2	563567	+	563645	1.33333	0	ACGCCAATGCTTGGCACCCGCTACCAGCTTGTCGCGCGACAATGCGGCGCCGTGCAGGAAAAACACCAAGGCGACACC
RTS_018132+2	563828	+	563906	2	13	TATTGGACCCTCGTCCTGTCTAGAATGCAAATTCATTTATTTCATTCATTCATTTCAACGTTGCATGAATTACACACT
RTS_018142+2	564229	+	564307	1.16667	9	CGGCCTGCGCGAGCCAGTATCCCGATATCCGGTTGTTCGTGCGCGACAACGTCCAGGCCGACGGCCTCGAGCAGATCC
RTS_018152+2	564458	+	564536	1.03846	0	CGGCGAGCGCCTGGTGCTGCTCGATTTTGCCTCCGGCAGCCGGCCGTTGATCGACCGGATCTTCGCTCGTCATGGCGC
RTS_018162+2	564714	+	564792	1.11538	9	GACCGGTCGCTGTCACCGGCGGCGGCTGCGGTCTGGAACATGGTCCAGACCATGCCGATCCCGGCCGAAACCGCGACC
RTS_018172+2	564983	+	565061	1.42105	12	CCACCCAGCTGGTGAATTCGATGTCGATGCGCCAGACCGGCGACACCTCTACCTGGAATCCGGCTGCCTCGAACATTT
RTS_018182+2	565307	+	565385	1.52381	13	CACCCTGCTGCGTCTTGACGTTGCCCAGGCCGCGATCGCGTGCCGCACCTGCCACGACTTCGAGCATTGCCGCCGACA
RTS_018192+2	565679	+	565757	2.08333	15	CTTTTCCCGGTACAAGTCACAGATTTATCCTGGTATAAGCACCACCAGCCATGTCTATCGAACCCACTCAAGTCAGTC
RTS_018202+2	565981	+	566059	1.33333	11	TCTCGCGCTGAACGCGCCTATCTGTTCGCGCTGGCTGGCAAGCCCGAACCGCGCCAGGATGCCGAGCCCGCCGTGCCC
RTS_018212+2	566251	+	566329	1.34783	11	CCGCACCGCGCCGCACGGCTCGTGGCCGAGTTTCGTGTCCACAGCTTGCGTCATGCCGAAGATCCGCCGACACGCGCA
RTS_018222+2	566501	+	566579	1.20833	11	TGCTGCTGCCGGAAACACCCTGATTCGGCGCGATTCGCCGCGAGTCGCCCTGCATCGCGCGACGCGCGGGCTTACTTC
RTS_018232+2	566806	+	566884	1.57143	12	ATCGCGCGCGATGGCCAGCGTCATGCCCACCACGCCGCCCTTCGATGCCGCATACGCAGCCTGGCCGATCTGGCCATC
RTS_018242+2	567074	+	567152	1.47826	10	ATACCCGCGCAGTTGACCAGCCCGGAGAGCCGGCCAAGCTTCCGCGCGGCATCCACGGCCGCCTGACCGTCGGCCTCC
RTS_018252+2	567317	+	567395	1.16667	8	CCCTGAATGTCCATGCGCCTGTCTCCTCGTTGTGAATGCCGTTTACGTTAACGTCAATTGGAGGCTATTGTACGAACC
RTS_018262+2	567642	+	567720	1.4	10	CTTGCGCACCGTCTCTTCCTTGTCGTCGTCGCGCTGGATCAGTGCTTCGCCCGTTTCGTCGTCGACCATGTCGGCCTT
RTS_018272+2	567931	+	568009	2	12	TCTTTCACCAGGCCGATAATGATGTCATCCGACACCAGTCCGCCCGCGTCCATCACCTTCTTGGCTTCGATGCCCAGC
RTS_018282+2	568308	+	568386	1.31818	10	CACGCGCGCATCCGGTCGGGCTCGATCTCTATCTCCCCACCGAGTCTTTGTGAAGAGCGGCGAACGCGCCTCACGGAC
RTS_018292+2	568540	+	568618	1.54545	15	GTCCACGCCCGGCGCCGGTGCAGCCGCCGTCACCATGACGCCGATCCGCTCGCCATGCCACATGGCACGCAGTTGCTC
RTS_018302+2	568838	+	568916	1.18182	11	ACCACTTTCACCACGTTCGGGTTGAATACTTCGGCCACGTCGTCCAGCGGATGCGCTGCCGTGGCGATCGCGCAGTCA
RTS_018312+2	569067	+	569145	1.11538	12	CACGCGTGAGCACGGCTTCGACGCCATGCGCGGCGCAGGCCTGCGCAACTTCCTGGGAGTCCGTTGCCACCACGGTGC
RTS_018322+2	569297	+	569375	1.375	7	CCCATCAATTGCCGGCCGGCGCCGAGGGTTCCACCGGTACCACACGGCCCGGCACGGTCTGGCGCGCTTCGTCCGCCA
RTS_018332+2	569656	+	569734	1.09091	13	GACGACCCAGATACGCGGGTCGTCGAAGCGCTCGCATTTTACGGCATCCTTCTCGGTGATCAGGATCACGTCGGCTTC
RTS_018342+2	570038	+	570116	1.16667	12	TCGCGTAGCGGGCCGGCCGGCAGCATCATGCCGTTGCCGCCCATGCGCGTGTCGAACATTACGATCTCGAAGTCCCGC
RTS_018352+2	570310	+	570388	1.375	10	CAGCTTCACGCCGTAGCCACGCGAAACCACGCCCGGGCGCAGGCCGGCTTCCGCCAGCGCATGGGCCAGCGCGATCAC
RTS_018362+2	570683	+	570761	1.34783	13	CCCGACGCTTGTCGCAAGCCTGCCGTTCGCCGCGCCGGGACTGCGGGCGTCCAGCGCCTTATCGCTTCTGACTGCTCT
RTS_018372+2	570918	+	570996	1.2381	13	GCTGGTGACATCCGTCTGCTCCAGCACCTGCTTGTTGACGGAATAGATCCCGCGCGCCGAAACGGACACGACGATCTC
RTS_018382+2	571314	+	571392	1.07692	12	ATCAGGCCGAACGCGGTGTTGTACAGCGCCACCGAGATCCCGTGCGCGAGCTGCTCCGGATTGGCACCGGTGCCGCCC
RTS_018392+2	571575	+	571653	1.07407	10	CGCAGGCCGGCGGCCAGCACGCGGCCAAGCGGCGAGTTCTGCTCAAGGTTGTTCACAACCTCGGGCGTCGCCCTGCGC
RTS_018402+2	571804	+	571882	1.375	13	AAAACACGTGGACCCCCGAATTCTACAAACCAACGACAGACCCGAAATCAGAACGATTGATGCGTGGCAGCCTTTGAT
RTS_018412+2	572098	+	572176	1.13636	6	CGTGTGGTCTGCCTGTTTTTTGTGCAGGCTTCGGCGCAACGGTTGCCAGCACCTGTTCCGACCGCTTCCGACCGCATT
RTS_018422+2	572326	+	572404	1.15	8	CCGGCAGTCGATCCGGTAACCCCGTCACTTTCCACATCTGTTCAGGACAGTACTGTGGACGCATTGTGGATAAGCACG
RTS_018432+2	572558	+	572636	1.125	9	TCCACAGGATTGACGCTTGACAAATCATTTATCCAAAGCTTCTGTGGATAACTTTGTGAACAAGCCAAGGGGCCTTTC
RTS_018442+2	572808	+	572886	1.5	9	CCGCGTGCGCGGCTGCGAACCATGCCAGACAACGAGAACTTTCCGCGCGCGATGCCGTCTCAGCCGCCCACGCGCACC
RTS_018452+2	573266	+	573344	1.08	9	CCCCATTCCGGATCATCCGCGTGTGATCGGCGTGGTGACCTCGCTGCAGGCCGCTGCGATGCGCGACGTGTTGACCAC
RTS_018462+2	573566	+	573644	1.16667	11	CTCCGGTGTCGGTCACGAAACCGATTTCACGATTGCCGATTTCGTGGCCGACGTGCGCGCGCCGACGCCAACCGGCGC
RTS_018472+2	573804	+	573882	1.24	13	CGTCGCGCCCAGGTCGACAATCTGGCCCGGCACATGCGCTCGGCACTGCGCGATACGGTGGCCGTACAGCGCCACCGC
RTS_018482+2	574171	+	574249	1.22727	0	ACATCGAAATCGCCGGTGTGCAGGCCAAGCTGGCGAGCTTCTGACAACCTCCCCCGGCCCTGTGCCGGGGAAACTAAC
RTS_018492+2	574410	+	574488	1.73333	10	ACCCTGGAGTTCCATCATGACAAGCATCACCAGACCTACGTCACGAACCTGAACAACCTGATCAAGGGCACCGAGTTC
RTS_018502+2	574755	+	574833	1.84211	11	TCGACCTCCAACGCCGCCACCCCGCTGACCACCGACGCCAAGCCGCTGCTGACCTGCGACGTGTGGGAACACGCCTAC
RTS_018512+2	575042	+	575120	3	15	CATAATCCACTCTGTTCCCGAACGGTCTTCACCCACTGCCATGCCCACGCCTACCAAGCCCACGACCCGGTCCGCTAC
RTS_018522+2	575409	+	575487	1.04	11	CCTGTCTGGCAGACGGGCCCCGCGCAGGCGATCGTCGAGCGCATCATCGGCAGCTACGTCAGCCAGTTTCGGCTGAAT
RTS_018532+2	575668	+	575746	1.5	10	GCACGCTCGCCAACATCCTGCTCAACGATCCGGGGCCGCTGCATCTCGATGACGATGCTCTGGCGCTCCACCTGGATC
RTS_018542+2	575897	+	575975	1.27273	12	CTGAACCGAAAAATAGCACTACCGTTCGTAATCCGGTCGGATGGCACATGCCTTCCGGCGCGCCCCCGGTGCGCGCGC
RTS_018552+2	576184	+	576262	1.08696	9	TTTCATCTGACGCCCACGAGCTTCGGCGTGATCGCCGGCAGCTTCTTCTGGCTGTTCTCGCTGTCAGCGGTCGTGGTC
RTS_018562+2	576650	+	576728	1.45455	9	CCGATGACGGGGCCCCGCGCGCTGATACCTTGCCGCGACGTGTGCCTTACCGCAAGCTGCTGACCGACCCCACGATCC
RTS_018572+2	576994	+	577072	1.27273	14	CCTGCGTTCGTGCCGATGCCGACGCCTTATCGGCTGGTATTGCTCACCGCTGCCGCCACGCTGCCGAACATGGTGTTC
RTS_018582+2	577357	+	577435	1.22222	9	AATCTCTGGCACGAAAAAAAACCCGGCAAATACTTGCCGGGTTTTTTCACTTGCACGGACTCAGTGCGCGCTGTCGCT
RTS_018592+2	577634	+	577712	1.47619	11	AACAGCCGCATGGTTTCCGAATCGCGTACCGCCTGCGCGCATTCGTCCTCGGGCAGGCCCAGCCGGCCCCAGACTTCT
RTS_018602+2	577917	+	577995	1.21739	8	CGGCGAGCGCCAGCCCTTCCACCAGCACCTGCATCCCGAGGTAGCAGAAGTCCCAGCGCGAATCGGTCAGCGTGGTTT
RTS_018612+2	578306	+	578384	1.2381	8	TTCTCCGGGTCCAGTTCCTGGGACCAGTCGATCCGGTCGCTCGCGTTCCACTGCTGTTTCTTGCTCGTCTCGTAGAGC
RTS_018622+2	578679	+	578757	1.08333	10	TCCATCGCCTGACCGTTGCCGATGTGGTTGCGGAGACCGAAGACGCACGTTCGTTCGCGCTTGCGATACCCGAGCCGC
RTS_018632+2	579030	+	579108	2.13333	11	GCATCACGCCAGTCCTGTCGATGATTCGCTCCGCACTAGCCACCACCGCGCGCCACATCACGCTCTTCTATGCGAATC
RTS_018642+2	579344	+	579422	1.2	0	CACCTGGAGCGTTTCGACGCCGCGCCCGTGGTCGCCAGCGCCGCGGTTACCGCCACGGCAGCGATGACCTCATGCGAT
RTS_018652+2	579576	+	579654	1.21739	13	TCGCCCATGCGCACAACGACGTGTTCAGCCCTGACGAACTCGCCGCTGGTTGGATACTGGCGTGCCAGGCTCGTCCGC
RTS_018662+2	579806	+	579884	1.25	10	GCAGCCTGACCGGCTTCTCGCTGGCCGAACTGACCCAGGCGGCCTCCACGTCGGTGGGCGCGTTCTACACGCGCTTTC
RTS_018672+2	580057	+	580135	1.18182	10	TTCGCAGCCTACCTGCGACATGCCGCCAGTGGTGGACCGTTATGGGGGCCTATTCGCGATGCCAACCAGCGCATTCTC
RTS_018682+2	580294	+	580372	1.31818	12	CCTCGCCTTGCCGCGATGCTGCAACGCTATCTGGCCGGGCCGCCGCACGTCCCGGCTCCGTGAAGCAAGTTGATTCAA
RTS_018692+2	580690	+	580768	1.07692	10	TGCTGTGCCAGAACCCGGAGGTGAAGCTTCCGCCCGGCAAGGCCAACCGTCTGCGCCTGGCGGGGAATCCGCTCAGCC
RTS_018702+2	581129	+	581207	1.04167	8	TGCCGAATTCGCTTTCGAATGCATCGGCTTGAAGCAGACCGCCGAGCAGTGCTACGCGATGCTGGCCCCCGGTGGCAC
RTS_018712+2	581536	+	581614	1.3913	10	TGTCGCGACTGCTACAGCTATTGCGCGGTCCAGCCGCCGTCCATGGCCCAGGCCGCGCCGCGCACCTGATCGCCGAAC
RTS_018722+2	581859	+	581937	1.21739	13	CTTGGCTGCCACGTAGGCGGACTTGCCGGCCGAGCCGACAAGCCCGTGCACCGACGCGATATTGACGATACGACCCCA
RTS_018732+2	582091	+	582169	1.04167	9	CCAAAGCGTTCCCGTGCCATGGCGATCATCGCTTCGATCTCATCGGGCTTGCGCATGTCCGCCGGGTGATGGGCCGAT
RTS_018742+2	582444	+	582522	1.25	12	GCCGGTGACCGCCAGCAGTGTGATCACCGCGCCGTTATGCGGCAGCGTGTCCATGCCGCCGCTGGCCATCGACACCAC
RTS_018752+2	582678	+	582756	1.26087	10	AATGCTGCGCAGCGCATCGCTCACCACCAGGAAGCCAGGCAGCGCGGCGATCACGCCGCCGAAGCCGTATTCCGATGC
RTS_018762+2	582956	+	583034	1.18182	13	CCTCGCCATACCAGAGCGGAATCATGCGCGTGAGCCAGAAGTTGGACACACCCACCACGATCAGCGGCAGGATGGCCA
RTS_018772+2	583364	+	583442	1.45455	10	CCGCGAACACCACCACGAACAGCGACACGCCGCCGTAGGTCAGCAGCGCGCAGACCGCCACGATCACGGCATTGGCGC
RTS_018782+2	583926	+	584004	1.19048	8	ACACTTCGCGTCTCCAAATCGAGAATCGAAAACGGGAACATGCACAAGATCGCCGAACCGGGCGGCGCGCTGCTGCTC
RTS_018792+2	584212	+	584290	1.08696	10	TAACAACCGGCAAGCCGATCCTGTTGGACATCCTGGAGACAGGGCGCGAGCCGATGATCGTCACGCGCCTGCCGATCA
RTS_018802+2	584544	+	584622	1.07692	12	ACCGGCACCGGCAAGGAACTGCTGGCGCACGGCATTCACGCTGGCTCGGCGCGTGCCGAAAAGCCGCTCGTGACCGTC
RTS_018812+2	584816	+	584894	1.5	10	CGAATTCGAACCGCTTGGCTCCAACCGGATCGTGCGATCCGATGTGCGCATCATTGCCGCCACGTCCGCCGACCTGCC
RTS_018822+2	585208	+	585286	1.77778	12	TGCCGTCCGCCATCCATGCGGGCCCTCAATCGGCACCAGAATCCGCACCCCATCCGACGACAGTGATTCCGGAGACAC
RTS_018832+2	585518	+	585596	1.2	12	CGTCACGGCGCCATGCTAACGTCGCGCGTCACACAGTTATTTCGATCCACGGGAGTCTTCATGCAATCGGGCATTGTC
RTS_018842+2	585758	+	585836	1.42105	10	CTTCACTTCAACCTGTCCCACAGCGCCTGCGAGCGCTGGATGAAAGGCCAGCTCGGCCTGCCAGAAGACTTCTTCGAA
RTS_018852+2	585986	+	586064	1.03226	8	GCCCGCGCACGGCCGCTGCGTTCGGTGGACCGCCTGCGCGCCGCGGTGCGCAGGGGCGAGCCATTCCGCTCGCCGCTG
RTS_018862+2	586220	+	586298	1.03571	9	CGACTGCAGCGCCTGCTGGCGCCGGAGCCCGGCGCGTTGTTCCGTCTGCTGAACCGTCCGCCGGCGTGGCTGCTCGAA
RTS_018872+2	586466	+	586544	1.04167	12	CTGCCGATCAACATCGTGGCCGGCTTCTTCGGCATGAACGTGGGCGGGATTCCTCTGGCGGATCATCCGCACGGCTTC
RTS_018882+2	586719	+	586797	1.04545	9	TACAACGACGAGGCGCTGATCCGCCGCATCCACCAGGAAGTGGCGGATTACTATGACGAAGAGCTCGAACTCGAGCTC
RTS_018892+2	587033	+	587111	1.24	10	CAAGCGGATCACGCAACGCCTCAATCCGCGTGTCTGCCGCGTGGCCGCGCTGCCGGCGCCGAACGATCGCGAGCGCAC
RTS_018902+2	587299	+	587377	1.36842	10	TCATCAAGTACTGGTTCTCGATCACGGACGACGAGCAGCATCTGCGCTTCCTGAGCCGGATCCACGATCCGCTCAAGC
RTS_018912+2	587611	+	587689	1.31818	13	ATTACGTGCGGCATCCCGTGCCGGGCAACATGATCGTGCCGGAAATCTACTGACACCGGACGCCGCGCCCGGACTCCC
RTS_018922+2	587854	+	587932	1.27273	10	TCCTCGGGAGTCCCCTTGATGCGTCAAAACCTGGCACGCGCGTCCGCGTGCGTACGACCCTTTCCGCGTGTTTCTGGC
RTS_018932+2	588086	+	588164	1.15385	10	TCACCGGCCTTGACCCGTCGTGCAGCGGCTGCGGCGCAGCCTCCGCCAGCAGCTATGCGGGAGCCGGCACCGGTATCT
RTS_018942+2	588314	+	588392	1.11538	8	TATCGCCCCAGGCGTTGAGCGCGGTCTCGGACGCCGAAGCCACACAGCGCGCCATCGGCGAGTACAACCGCGCGGGCT
RTS_018952+2	588665	+	588743	1.21739	8	TCTACGACAAGCTCGTCAATATCGGCGGCCCGGTCTGGGGACCCAACAGCTACGGCGGCACCATGTTGCCCGACGGCC
RTS_018962+2	588900	+	588978	1.13043	7	CGGCGCGTCCGGTCTGCAATCGGTCAAGACGGTCATGGCGCACGAAGGCACGCACATGCAGAACTTCTATCGCCGCCA
RTS_018972+2	589203	+	589281	1.2381	9	CTTCCTCAATCGCCAGCTAGGCCTGGCGTTCTACAAGGATCTGCTGACGCGCGCCACGACGGGTTCTAAGACCGTGCT
RTS_018982+2	589465	+	589543	1.27273	12	CTGCGAAAACTGCCGGCCATCGCCCCGATCTTCCTGCAGGGCTATGGCACTTACGCGGCTGCGCGTAGCGACAGCAAC
RTS_018992+2	589706	+	589784	1.83333	11	GTCATCTCGCCATCGTAGCCGGGCAGCGCATTGACGCGCTCCCGGAAACTCCCGCTCTTCATCGCGTTCACCGCTCCC
RTS_019002+2	589961	+	590039	1.125	9	AAGCCTTCGATGCGGCTGCTGTCGATGCCGCGCCTTGCGAGCATCAGGTCCAGCAGCAACCGGGTGCCAGAGCCCATC
RTS_019012+2	590235	+	590313	1.16	10	CGATGTCACAGGCGCCTTCGGCCAGCGCGGCGGCGGCTTCCAGGCTGCCGCAGTACTTCAGGTCGTGCCGCACCTTCT
RTS_019022+2	590502	+	590580	1.3913	10	TCAGCACCGATCCGCGCCCGCGTGTCTTGGCGATCAGCGCGCCGCCGAACAGGGTCTCCGCATCGCGCAGGATTCCCC
RTS_019032+2	590755	+	590833	1.29412	14	AAAATAGCATATTGAACGGGGCAAACCACGGTCCTATAGTCGCACAAAGCGGCAAAAAAGCCAGCCTCGGTACCACCA
RTS_019042+2	590991	+	591069	1.22727	12	CCGATCCTGCACGACATCCAGGACAGCCAGGGTTTCATTCCGGCCGATGCGGTATCGGTCGTCGCACGCGCGCTCAAT
RTS_019052+2	591356	+	591434	1.21739	11	CAAGCTGATCGACGCAGTCCGCGAGCGCGAGGAGGCCCAGGCATGAGCACGACGATCTTTGTACCCCGCGACTCCACC
RTS_019062+2	591615	+	591693	1.16	12	CCGCGCTGTTCGACGCGGGATTCCTGCACGGCGGCAGCCATGCGCTAAGCCACGGCGCGACTGCCGAGATTCCGTTCC
RTS_019072+2	591844	+	591922	1.07407	8	CCTGCGCGGCCGTGGCGGCGCGGCGTTCCCTACCGGCATCAAATGGAAGACCGTGCTCGGCGCCCGGTCCGACGTCAA
RTS_019082+2	592073	+	592151	1.03846	11	TATCCGCACGCGATTGCCGCGACCGAGGCAGCGATCGAGATCGCCACGCGTGCCGGCTGGCTTGGCGACGACATTCGC
RTS_019092+2	592304	+	592382	1.31579	13	CCTACTGTTATCAACAATGTGATCTCCCTGGCCACCGTGCCAGTGATTCTCGCGCGCGGCGCGAAGTTCTATCAGGAC
RTS_019102+2	592723	+	592801	1.07692	12	CAAGTGCACACCATGCCGGATCGGGTCCACGCGCGGCGTCGAGGTGATGGACCGCATCATCGCCGGCGACCAGCCCGT
RTS_019112+2	593073	+	593151	1.30435	13	ACCCCGGCCAGCGACGCCGAAACGCAGGTTACGCTGGAAATCGACGGGGTATCCGTCACCGTGCCAGCCGGCACCTCC
RTS_019122+2	593361	+	593439	1.52632	9	CTCTATATCTCCGATCACCCGCTCGATTGCCTGACCTGCCCGACCAACGGCAACTGCGAGTTGCAGGACATGGCCGGC
RTS_019132+2	593660	+	593738	1.20833	9	CACCAGCCAGCCGTTCATGGAATCGGACTGCGTGTCGTGTGGCGCCTGCGTCCAGGCGTGTCCCACCGCCACGCTGAC
RTS_019142+2	593905	+	593983	1.21739	10	GCCGCTTCGCGTGGGGCTATGCCACGCACAAGGACCGCATCCTGAAGCCGATGATTCGCGCCAGGATCACCGACCCGT
RTS_019152+2	594133	+	594211	1.77778	15	CCGCATTCGGCAACAACAACGTCGACACCTGCGCGCGTGTCTGCCATTCCCCCACCGGCTACGGCCTGAAGACGACCA
RTS_019162+2	594361	+	594439	1.4	11	ATCCGCGCCGCATCGATCTGGTGGAATCGCCGCATATCCGCGCCGACTATCACCTGCAATTGCGTCCGGGCACCAATG
RTS_019172+2	594592	+	594670	1.29167	10	CCGGTGTGCCGGCCGAACAACTGCGTGGCGCAGCCCGCCTCTACGCCACCGGCGGCAACGCTGCGATCTACTACGGTC
RTS_019182+2	595045	+	595123	1.2	11	AGTGCATCGTCGTGCAGGATATCTTCCTGAACGAAACCGCCAAGTACGCACACGTGTTCCTGCCGGGTTCGTCGTTCC
RTS_019192+2	595293	+	595371	1.04545	8	CGCCTCACACCCACGTTTGCGGGTGTCAGCTACAAGAAGCTTGAGGAACTTGGCAGCATCCAGTGGCCGTGTAATGCC
RTS_019202+2	595521	+	595599	1.13043	8	AACGTTGGCGCGCAGACACGGCGCACGCACAACGTGCATTGGCACGATGAGGACCGCCTCGAGATCCATCCGCACGAT
RTS_019212+2	595827	+	595905	1.55	15	CCCTCCACGTGGCAGCGCAACTACCATGCCTTCAACGAGGAACAGCTGGCACATCTGCGCGCGGCCGGCGAACCCACA
RTS_019222+2	596080	+	596158	1.08333	8	TACAACGGCATCTCCCACGCGGTGATGCTGGCCACGCCGGCGGACCTGGAGGATTTTGCGATCGGCTTCAGCCTGACC
RTS_019232+2	596379	+	596457	1.07692	12	TCCCGTGGTGTTCGATGATGCCTTCGCCGCGCTGCACAAGCGGCAGGCGCTGCTGCGCGATACCGGTGCCACGCACGC
RTS_019242+2	596725	+	596803	1.76471	0	CGCGGCGGCACCCTGGTCGCCTACTCTCACCCCCAACGACTCAAGCTTGCGTAGGGTCCTTCATGCATATCGACAATC
RTS_019252+2	597206	+	597284	1.125	9	CGCATTCGGCCAGCGTGAGCCGGTCGACCGGTTTGCCGAAATAGGTTTCGGCAGCCTCGCCGAAGCCATACGCGCCCT
RTS_019262+2	597477	+	597555	1.16667	12	GCCGGCGCGCATTGCGCCCACATAGTCCACGCCGTCATGCAGGTAGAAGCGGTCGTCTTCGATGGCGACCACGGCCTC
RTS_019272+2	597784	+	597862	1.78947	11	CTCTCCTGTCACCGGTCCGTGCGAAGCGTGCGTCAATGGCCTACGCCGCCGGCATATCCACCCCGAGATCCCCCGCCA
RTS_019282+2	598100	+	598178	1.57143	13	GTTGTCCGGCTGGATCGTGCCACCGCCGGACAACACCCCGGCCAGCAGTTCCGCCACCACGCCGAGACCGTAGCCCTT
RTS_019292+2	598430	+	598508	1.17391	9	CGCGACCACGGGCGGCCGGTTGATCACGTTGGTGAAGCTCAACAGCACGAAGCCTGCGCTGGCCACCATCTCGCCATA
RTS_019302+2	598749	+	598827	1.29167	11	ACGTAGCCGCTGCGATCGGCTTCCACCAGGTGCTCGGCCACGTCATCGGCGATATCGGCGGGCACACCCTGCGCCGCC
RTS_019312+2	599249	+	599327	1.04167	9	CCGCCAGCACGGCAAAGACCAGCAGCGTGCCGTGATTGGCCAGGCCGGAATGCGTGACGACGAATTTCCCGAGCCATT
RTS_019322+2	599526	+	599604	1.14815	8	CAGCAGGCCGATGGCGACGGCAGCCAGGCGCTTCTGCGGGCCCGTCATCGGACCCAGCGCGGCCAGCTCACGCTGCAC
RTS_019332+2	599819	+	599897	1.19048	9	CTTGCGCGACCATGATCATGATGCCGGCTGCGATGTTCGACTTCTTGTCGACGCCGAATGCGGCGATCACGCCCATCA
RTS_019342+2	600237	+	600315	1.31818	14	CACCGCTTCGGTAATCCACACCACGACCGCGAATGCCAGGATGGCCAGCATGCGCTGACCGGCCACAGGCAGGTCAGC
RTS_019352+2	600466	+	600544	1.04348	0	TCCCTATGTTGGATCAGCCTGCCAGTCGCGTCGTATCGCAGGATCGCCGCGGCCGACATGGGCTCATTATGTGAAGCC
RTS_019362+2	600776	+	600854	1.52941	12	ACCGCACGCTTATGCGAAATGACCAATAATATGAATCACGACACACGCCCCTCGCTGGGGCTGGAGACGATCCCCAAC
RTS_019372+2	601103	+	601181	1.28571	11	CCGCGCCTGCGTGCAAGCACGCCCACACAGATGCGAGACTTCATGCTCGATGTGTACCGCGATTTTCCGGTGCGCTAC
RTS_019382+2	601597	+	601675	1.20833	12	CATGCCTTCCTCGTCCGTCTGCAGCGCCAGCACCGGCACGCGGCTTGTGTCGCTGCTGATGCGCTGGCAGTTGTCGCC
RTS_019392+2	601874	+	601952	1.17391	9	TCGCTGGCCAGCAGTGCGCGCATGTCGCTGCTGACGCCGGAGATACCCTTCAGGCCAGATTGCCCATAGAGCATCGCC
RTS_019402+2	602124	+	602202	1.20833	9	CAACGATCACGCGGCCCTCGGCCAAGTCGGGCGCCACCTGCTTGAGCCGGCGCGCGATATACGCGTAGGACAGCCCAT
RTS_019412+2	602436	+	602514	1.29167	14	CGGCAAAGTCCATGCCGCCATGCACCACGCGATGGCCGATCGCTACCGGCGGCGTGTCGCGCAGGCCTTCCTGCAGCC
RTS_019422+2	602874	+	602952	1.14815	8	CGCGCGCACGCTGTCGGCGCGGCTGGTCAGGATGATCGGCACGCGCGCGCCAAGCACGATGCCAGCCGCTTCCGCACC
RTS_019432+2	603109	+	603187	1.26087	13	CCGCCTTCGATCTGCCCGCGCAGGCTCATCATGCACAGCGCGGCGGCGTCGATCGTCGACGGGATCTTGTCCGTCACT
RTS_019442+2	603370	+	603448	1.125	11	CGCCGTTCCGTGCGCAAACCGCTGGTGCTGCGCGTCACGGCGTGCAGCAACTCATCGGTATGGAGGCTGCCCTTCATC
RTS_019452+2	603797	+	603875	1.16667	9	GCCACGGATGCTGCATTGCGCAAACGTCTTGCGGCAAAGTATATGCCAATGTTCCAACTGCTACGATGACACGCATAT
RTS_019462+2	604060	+	604138	1.7	13	CACGTCAACCGACCGCTGTCACATCGACAGCGGAGGCACCCTCACCGGCCGCGACCGCGCTCGCCGGGTTTCTTCCAC
RTS_019472+2	604320	+	604398	1.25	11	CCGACGCCGGTCAACTACGCGCTGGTTCGCATCGTGCCACCTGAAGGGCAACCGACGGACCCGGCCAAGCGGCCGTTC
RTS_019482+2	604579	+	604657	1.2	12	TCGCCGAGCGCCACCCCGATGCGCCCGGCAAGCCATTCGTCGTCGGCAACTGTCAGGCAGGCTGGGCCCTGCTGATGC
RTS_019492+2	604826	+	604904	1.38889	12	CGCCTGGCTCGTCCAGAACTTCGAGAAGCTCGATCCCGCGAACACGTTCTGGTCGAAGCTCTACAACGTTTATGCCAA
RTS_019502+2	605091	+	605169	1.28571	9	ATCGTGTTTGCCTCCTGGGGCGACAACATCACGCCGCCGCAGCAGGCGCTGAACTGGATTCCCGATCTCTACGCGAAC
RTS_019512+2	605384	+	605462	1.12	7	CCGCTACATGGTGCGCTTCGAACGGCGCACGATCGACGACATCCTGGCGCTCGACGACGGCCGGGACGACGAACTGCC
RTS_019522+2	605660	+	605738	1.6	11	CGAAGCGCGCCAGCCCGTGTCACCCGACAACCCGTTCCTGGCCATGCAGACCGCGATTTCCGACCAGATCGTGCGCTC
RTS_019532+2	605981	+	606059	1.35	12	CAAGTCCGCCATCGAGGAACGTCCATTCAACCTGCTACGCAAGCTGGCGGTGGAAAACCCGCCCGACGAGCGTTTCAC
RTS_019542+2	606267	+	606345	1.38095	10	ACCGATCACGGCAAGGCCACGCGCGAGGCGGACGCCGACGCCAAGACCTGATTCACGATTACCGTTTTGCTCCGCCTC
RTS_019552+2	606534	+	606612	1.125	10	ACCTATCTCAACGACAAGGCGCTACCGTACGTGGAGCCACTGGCGCGCCAGGTGGAGGCGCCGATCCTGATGCCGCTC
RTS_019562+2	606772	+	606850	1.16667	11	ATGTCTCCTGCCACTCGTTCATTCGCATGGCGCGCCGCGCAGTGCCGCTGATGCCGCACGGCGGCACGATGTTCGCGA
RTS_019572+2	607074	+	607152	1.21739	9	CTGGTCGACATCATGGATGTTGGCTTCGCCACCGCCTACCTGGCTACGCCGTACGCGCGACGGCTGTCGGGCAACACC
RTS_019582+2	607337	+	607415	1.04545	10	TATGCTGCGCGAGAAGCTCAAGATTTACGCCCGCGTCATCTCGATCGAGATCATGCGCGAGGGTGACGCCGATCATCC
RTS_019592+2	607609	+	607687	1.75	14	ACCATACGCTATCTTTCACTTCCCACACCGTTAGCACATGCTCGAACTCCAGGGAGCGATCTGGTTTCGCGCCGGCAC
RTS_019602+2	607879	+	607957	1.52381	13	ACTGACCGAACGCGCCGAGCGCCTGATCCGCACCTACCATGCGATGGAGGCCGAGCACGCCCGCTTCGTCGCCTACCT
RTS_019612+2	608191	+	608269	1.12	0	CGCGCTCGTCAAGGCATCGTCGGTGATGATCGGCCTGCCCGACCCCAACGTGCGGCTGTCGGCGCGTAACCAGTTGCC
RTS_019622+2	608455	+	608533	1.21739	8	CAGCATGGCACGCAATATCGAAATCAAGGCACGCATCGCCTGCGTCGAGGCGTTGATCCCGCGCGCCGCCGCTGTCGC
RTS_019632+2	608683	+	608761	1.11111	9	CCTGTCCCCGACGGCGTCGCCCGACACGTTGCGAGCCGCATTGGTCTCGGCCCACGGCGAGCGTGGACGCGTGCGCAA
RTS_019642+2	609041	+	609119	1.3	10	CCCTCGCGAATCTCGAGCACGTGGTCGCCCAGGATCTCGACGTCTTGCGGATCGTGCGAAATCACAACCATTGGCACA
RTS_019652+2	609276	+	609354	1.26087	12	CCGGATATTGATTCACGATCTCGCGCAAGCCGAAGGCATCGACCCAGTGCGCGGCCTCTGGCGGCAACTCGCGCCGCC
RTS_019662+2	609587	+	609665	1.18182	13	CCGAACATCGCAATGCGGTGACTGTCCGACTCAAATCCGATGTCGAGCGCGAACTGGCGATCTCGCGACACCAGGCGC
RTS_019672+2	609815	+	609893	1.19048	13	ACGTCACCAGCACCAGCAGGTTGGCAGTGTTGTCGTCACCAGCCTGCACGGCTTCATAAATGGCCACCGAGAGCGTCT
RTS_019682+2	610097	+	610175	1.45	9	CGGACTTCAGCACGAGCGGAAATGCCACCACGGTCGACGCCAGCACCGCGCCCTGCCATGTGAATACAAGCTCGATCC
RTS_019692+2	610364	+	610442	1.5	13	CCCAGCCCGCTACCTTGAGCGACAGCAACAGCGGTACCCAGACGGCATCCATGACAGCAATCAGACCTTGTTACGGTT
RTS_019702+2	610592	+	610670	1.26087	10	TGACCTTCTCCGGCATGATCGCCGCATCGGTGGCGAACACGAAGCCGGCGTCGACTTCGCCGCGCGCCACGTAGTCCA
RTS_019712+2	610857	+	610935	1.17391	8	CACGATCAGCACTACCTGGTTGGCGGCAAAGTCCTTGCGGCTGGCCGGTTGCACGACCTTCTCGGCCTCGGCCTTGTC
RTS_019722+2	611414	+	611492	2.16667	14	TTGCCGACAATTCCGTGGCTGCACCAAAACCAAAACAAATCAATCAGGGAACCCGAAACATGCAACTCCATCGCATCC
RTS_019732+2	611656	+	611734	1.9375	13	ACCAAGTCCACGCTGGCGCTGCTCGAGACCACCGACCTCCACACCAACGTCCTGAGCTATGACTACTTCAAGCTGGCC
RTS_019742+2	611987	+	612065	1.40909	9	TCACCGGCAGCAAGTTCAACGTGGACGGCCTGCCCGATCCTGCCACCCAGACCGCATGCGCGGGCCCGAAGTTTCCGC
RTS_019752+2	612253	+	612331	1.04167	9	GTCTACACCGAAGGTCTGGTGGAGACGGCCCAGAAATACATTCCCGAGATGCGCGCCAAGGGCGCCGACCTCGTCGTC
RTS_019762+2	612555	+	612633	1.13636	9	CAAGCACCTGGGCGTGATCAACCTGTCGCTGAACCACGACGGCAAGAGCTGGAGCGTCGATCGCACCAAGACCACTGT
RTS_019772+2	612833	+	612911	1.36364	9	CCTACGTGAAGGACTACGTCACCGCGAACCTGCCAGCGCTGGCCTCGCTGCCCGTGCTGTCGGTTTCGGCCCCGTTCA
RTS_019782+2	613071	+	613149	1.8125	14	CAACCAGATCGACCCGGCCAAGACGACCGACCAGCAGTTGATCAGCACCTTCCCGGGCTACAACTTCGACATGTTCAC
RTS_019792+2	613311	+	613389	1.33333	11	CACCAAGACGATCTATGCCTCGCCAGATGCCAACCGCGATGTGCTGATCAGCTACATCAAGAAGGTGGCCAATGTCAC
RTS_019802+2	613581	+	613659	1.8125	13	ATTGACTGATTGACCATGCACGCCATGCCAACAACTATGGCCGCACCGCGGCGCTTTCCTCGCATCCACCCGCTGTTT
RTS_019812+2	613879	+	613957	1.11111	11	ACACCGAGAGCCGCGCGCAAGCGGAGCACTGGCTTAGCCTGGCGGCAGCGAGCGGCCACACCCGCGCGCAGTTCCTGC
RTS_019822+2	614336	+	614414	1.52632	10	CAACTACCGCCAGCATCTGGCCGAGGCTGCGCATGCACTGAAGCATCCGGCGATCAATCCGTAAGCCCCGCCGCTATT
RTS_019832+2	614600	+	614678	1.2	9	CATTCACGATTCCCCCTTTGCGTCGGGCTGGCATACCGATCGGATCTGCGTGAATGATGTCGCATTGCGGACCTTCTC
RTS_019842+2	614900	+	614978	1.17391	9	CTTGATTTTTACCGCTGCGTTCGCGCGCGGCGCTACCTGGGCGCTGGTCGCGTCCAGCGATACATCCAGCGGTATCCC
RTS_019852+2	615505	+	615583	1.52632	10	TCATCGGCAGTCCCAGCACACGCAGCGAGTTGCTGTAGCCCACCTGGAACATCAGCGCAGTACCGCCCCGATTCCAGT
RTS_019862+2	615893	+	615971	1.21739	9	CAGATTCAAGGCCGCGCCGATCAGGCCCGCCCGGTAGCCCTCCGAGAGGACTAGCCCGGCATAGCCCGTTACGAAGTT
RTS_019872+2	616187	+	616265	1.14286	7	ATCCTTGATCTCGAACGGTCCTGGCGCCACGGTCGTTTCATAGAGCTTGTTGCCATTCTGCGTGACCGTGACACGCGC
RTS_019882+2	616475	+	616553	1.04348	9	TTGGCCCATGGACTGCCAACTCATCGAGGAGCGCTGCCGCAGGTGCCAGGCACCGATGTTTAATCCGGAATCGATGCC
RTS_019892+2	616855	+	616933	1.66667	12	ATCGGTCCATGCATGGGCCGACAACCTCGTCCCGGGACCGGAATCGCACTGTCTCTCGACCAACCCACGATCCGTTCA
RTS_019902+2	617147	+	617225	1.3	9	CTTCCGAGTGCGCATCGTCATTGCCCTTTCGCTTCCTGTGTTGGCTTCGCATTGTGGACGCCAGATACACCGGCGCCA
RTS_019912+2	617807	+	617885	1.08696	11	ACTTCCCGCTCCGACTCCGGGTAGATGACGCGGGTACCGGTCAAAACCACGGACGCAAGGGTTCCAGGCGCAGTCATT
RTS_019922+2	618401	+	618479	1.04167	9	CAGCACAACGGTGAAGTCGCCGGCGGGCCTGCCTTCGCCCGCGACGGAGCAGGTTTGACCCTTGATTTCGCCAGTAAA
RTS_019932+2	618665	+	618743	1.22222	7	CACATTCCGTGCGGATATCCCCGGTATTTCGCTAGTGAAGTCGCTATGCATCGCGTCTTCCTGACAAGGTCAAAGACT
RTS_019942+2	619154	+	619232	1.04545	9	TCAGCCACGGCACAATGGATCTACGAGGCCAACATCGCGTTGATTCGTCGCGCCGATGTCGTGATGGCGAATCTCGAC
RTS_019952+2	619597	+	619675	1.33333	10	CGATAGGCGTTCACCACGCCATCCACCTGACCGGGCGCGGGCAGCTCGGCTTCCGTGCGGCCGCCCAGGACCTTGCCA
RTS_019962+2	619851	+	619929	1.40909	13	CAACTCGTCCGGCAACGGCGCGGACCAGCGCGACAGGTCCAGCATCTTCACGACGCCAGCGTTGCCGTCGGCTACCAC
RTS_019972+2	620079	+	620157	1.63158	9	CAGCGCGGCGGCCAGCGCCAGAAGCATCAGCGAGCGTTTCATCATTCCTTCTCCGTCTTCCCACGCAACAGCGCCTCG
RTS_019982+2	620362	+	620440	1.26316	11	CGTTATCGAGCATCTTGTTCATCGACACCACGCTGGTACGCAGATCCTGGCCGATCTGATCGAACGGCACCTTGTCGA
RTS_019992+2	620618	+	620696	1.55	14	CATGCCGCGCTTGACCAGGCCCTGCACGATGCTGCGCTTCTTGGCCTCGTCGGACACATCGCGCTCCCGGAATCCCAT
[truncated: 24,057 more rows]

## Sheet: Chromid
Name	Start	Strand	Stop	C/G	Score	Sequence
RTS_00001+3	411	+	489	1.18182	10	TACCCGATTCTGCGTGGACAACACCCTTTCGGACGCAAGAGTGCGTGTCATATCGACGGCCCCCGAGGCTTCGGCGCA
RTS_00002+3	771	+	849	2.0625	10	ACAACCCTTCGGGATTGCCCACCGTCGACCTGCCATCTCGCCACTAGCCGGATACCCGGCACCTGAAACCCGTTAGCC
RTS_00003+3	999	+	1077	1.6875	12	GACAACGAGCCATCCCGTATCATCGTTCCCGGAAACGAGAACGGCCTTGTCCCATCCGAAAAATTCCAGCGCCTGTTC
RTS_00004+3	1270	+	1348	1.3	12	CTACGAACGGCCGGCAGAAGCTCGTCTCGGAAACTGTATCCCTTGGCTACCCTTACGGGTCCTATCCGCGCTTGATGC
RTS_00005+3	1532	+	1610	1.04545	10	GTTCTCCGCGACGATTGCGATCGTGCAGAACAAGTCGGTGCCTGTGCCGAATCAGGCGCCGAATCATGAACCGCTATC
RTS_00006+3	1765	+	1843	1.15	7	CGCTCAAGGCACTCAAGCAGTCGCCTTTCGCGTTGGACGTGTATTCGTGGCTGACGTATCGCTTCTTCACGATTCAGC
RTS_00007+3	1993	+	2071	1.44444	9	CACTGATCCTGCAGCCATCCCGAACGAGCGTCCGCAAGCTTTCCTGATCCCCTTGGCAGGGCGAAACAAAAAAGGCAA
RTS_00008+3	2259	+	2337	1.5625	9	AGCAAACAGATCTGCACCACCGTCATCCGGAGTAATGAAGCCGAAACCCTTGGTCTCGTTGAACCACTTGACCGTACC
RTS_00009+3	2513	+	2591	1.27778	9	CACTACCCCTACTTTAGGCGGATTCCGTACCGCTTTTCAAGAAGAAGCGATCTGCGCAGGCAATTCAGGCGGATTTCC
RTS_00010+3	2780	+	2858	1.26316	10	TCATCACCGTTTTCAACCAAAAGGGCGGCTGCGGCAAGACCACAGTCAGTATGCATATCGCTGGCACGCTTGGACTCC
RTS_00011+3	3009	+	3087	2	13	CAACGATTACGACTACATCCTTGTCGATTGCCCGCCTGCCGTCCATTCTGCAGCCCCATCGAGCGCCTTGCTGATCTC
RTS_00012+3	3473	+	3551	1.125	8	CATGGCCGCAGAAAAGACCCGCAGCGACGCGATCGACCGGTTCGCGCGTGCGGAGGCGGCCATTTCCCAGCATCCAAA
RTS_00013+3	3743	+	3821	1.63158	10	TCAAAAGACGCCGGGTCTGGCTGCGTCCGACCCGACCCGTCCCGGCCACTACATCCTGATCGACGGTCACTACCGCAA
RTS_00014+3	4003	+	4081	1.3	9	AAATCTGCGAACTGACCGGAATGTCGGCCGGCACCGTCAACAAGACACTGGCCTTGCTCAAGCTGCCCGAGTCCGTTC
RTS_00015+3	4309	+	4387	1.13636	10	GCCAGCTACTCGGGACGATCAAAGAGTGGGACTCCGGCCGTGTCATGCTTGATGTTCAACTCACCGACCGCAGTGCCC
RTS_00016+3	4580	+	4658	1.57895	11	CTCCAGCTTGCCCGGAGCAATTGCTCCAAGCCACTGGCCGAGTAACCTGCCGTCGCTATCGATTGCTTGGCTCGCCCC
RTS_00017+3	4877	+	4955	1.04	9	ACCAGGCGAAACGAAGCCAGTTCGACGATCCGGATTCCGTGACGAGCGAGCAGTAGCGCTGCCGCCAACGCGGCACGC
RTS_00018+3	5109	+	5187	1.47619	8	ATGCCCGCAACAGCGCGCTGATCACCCGCATCGCCGCCTCGCAGGAACTGGTACGCAATGGCCCTTCGAATGGCCGCC
RTS_00019+3	5372	+	5450	1.9375	11	CTCGCCCGTGCTGCCACCCATCCTTGAACGTCTTTGAGTTCTTCCCCCAGCGCCATCGCCCAGGGAGCAAATGTTTCC
RTS_00020+3	5611	+	5689	1.33333	10	CTCCGCAGAATGTCGCCCGATACGCGGCACATGACGCCACCAGCCGCTGCCTTTTCGATTGGCCAGGTCGGTCATGTC
RTS_00021+3	5840	+	5918	1.38095	13	CGCCCGCGCAGCGCCTCGAACATCTCCGCTATATCGGGGCGATCATGCTGCAAAGCGAACTGGACCAACCGATCGCGC
RTS_00022+3	6301	+	6379	1.42857	10	CGGATCGAATACCGATTTCTGGCCCGCCTGTCGGCAAATCGGGCCCCGCACAGTGACGTCATCCCGGTCTAGGCCCCC
RTS_00023+3	6640	+	6718	1.61111	13	CACGCACCTTGATGAAGGCCAATGGGCGGATTCCGCGTCGTCACCCCCATCGCAATCTGGCTTCTCAGGCACCCAAAC
RTS_00024+3	6979	+	7057	1.70588	10	CATAGTCGCCCGCAGCCTCCCAAACACTATCAGCGTCTCGAATGATCTGGCCGGCAGCCATATGTCATCGGTCCCGCT
RTS_00025+3	7342	+	7420	1.3913	12	CCCCGCGCCTTGCCGAATCATCTGGTCCGCTCGCGCCTTGTCGACGTGATGGTGGACGCCGCCTCGGCCCGCCTGATC
RTS_00026+3	7616	+	7694	1.82353	10	CCGACACCATTGCTGGCGAAACCATCGCGCACGAGATCATCGAGATCGCGGCCTCCTATGCGCACCCATTCGCCATCC
RTS_00027+3	7851	+	7929	1.12	12	TATCAACCCGGCCGCATTGCGCTTCAGCGCGGAAGAGGCCGCCAGCTTCATCCGGGACAAGTGCGGGCTGCCGCTGCC
RTS_00028+3	8084	+	8162	1.35	10	ACATCCTGATGGGGCAAAGCGAATCCTGCCGCGACTTCCTGCTACAGACCAGTCTGCTTGGCCAACTGTCGGCGCCAC
RTS_00029+3	8390	+	8468	1.45	12	CGATCGAGCACCTGCTGCAAGCCGGACTTGACGATGAGGCGCTGCCGCTGATCGCCATCCATACACCAGCCCTGTTCC
RTS_00030+3	8721	+	8799	1.24	9	TCTGGCCGCCGGCCTGGCGCATCTGGAGCGGATTCCCCCGGACGCGCCCTTCCGGTACGCCAGCGTGGTCAACTCGCA
RTS_00031+3	8995	+	9073	1.33333	13	AGCCCTAGCGAGGTGAGCAGTCTCAGACACGCCTTCCTTCCGGCATGGGCCACAGCCCTCTATGAGGCGAACGCTCTC
RTS_00032+3	9280	+	9358	1.07407	8	CGCGTGCGCGTTGCCACGATCGAAGGCCGGCTCGATGCCGCCGATCAGGCGTTGCGCAGCGCCGAACTGCACGCCGAC
RTS_00033+3	9700	+	9778	1.21739	9	ATCGTACGCGCCGGCATCGACCTTCAGTTCGTCCGCACAGTGCTTGCGCAGATTCCGACGCCATTGGCCGTGGCCGGC
RTS_00034+3	9936	+	10014	1.16667	12	CAACGCCAAGCTCGGCGCGCAGAGCCGCACGGAAGCCGTCGCCATCGGGCGTAGTCTTGGACTGCTTCGATAGCCACC
RTS_00035+3	10187	+	10265	1.13043	10	GTCGCCACTTCATCCGGACCTGATATTCGGGCACCGTGGCCTGCCGATAGAGGTACTGCAGCAGGTCGAGCTCGCCCA
RTS_00036+3	10425	+	10503	1.75	12	CTCCTCGGCCGACATGCGCGCGCCGAACCCCGGCATCAGGTCATGCACCGCCTCGAGGCCCTCGATTCGCGCCTTCAC
RTS_00037+3	10806	+	10884	1.13043	8	CACCAGTGCCTGGCGCAGTGCCTGATAGGTAGGATCGTCCAGCGTTTCGCGCAGATCGATATCGCCGATCTCCGCGCC
RTS_00038+3	11048	+	11126	1.33333	11	ATTCCTGCTCGGCCTTGACGACGTCCGCGAATGCCGATGGCGTGCTGCCCTTGACGATGATGCCCATGTCCACCAGCC
RTS_00039+3	11296	+	11374	1.47826	11	CTCCCGCCGGCCACGGCAAGCGGGCGCAACTTGCCAGCCTGCGCGTACTGACGTGCCGTGACCGCGCCAACCACGCCA
RTS_00040+3	11524	+	11602	1.26087	9	TGTCCCTGGCGCGCCACGTGCTCCGCGAACTCCTTCGCGGTGCGTGCCGGAAAATCCTGCTGCACGACCAGTGCCAGA
RTS_00041+3	11778	+	11856	1.8	11	GTCCACCACCACGGGGCGCTGCCAGGTCTTGGCCAGCCCCTCGGCAATCAGACGCGCCACCACATCGCCGGTACCCCC
RTS_00042+3	12222	+	12300	1.22727	9	CTACGGCCTCGGTCAGGCGCGTCTTGATCAGGCCGAACGCGACGCTGTTGACGTTGACCTTGTAGCGTCCCCACTCCT
RTS_00043+3	12490	+	12568	1.2	12	CGCAGTGACGTGCACATCCATGATGGCCGACCACTGGTCGTCGGTCATTTTCTGGATCACGTTGTCCCACGTATAGCC
RTS_00044+3	12743	+	12821	1.66667	11	ACCGCCGCCCCTTCGCTTGCCAGCTTCAGCGCGATCTCGCGGCCGATGCCCCGGCCGGAGCCCGATACGATCGCTACC
RTS_00045+3	12972	+	13050	1.28	10	GCGCGCGCCGGCTACCTGCCGGTCGCCTGCTTCGCCGCGCAGTTGCCAGACCAGTTCCGCGCACTGTGCGAGTCCCGT
RTS_00046+3	13248	+	13326	1.16667	10	GCCTGCGCGTTCGTAGACCTGGGTGGCCGCCGCGTGCGTCATGTCGTAGCCGACCACCTTGCGCATGTCGCCTTCATC
RTS_00047+3	13597	+	13675	1.20833	9	ATGCCGAATTCCTTCATGTAGGCACGGCCGGCACCGCCGAAGAACTGCGCCGCGCGCGGCGCCTGTTCGTCGAAGCCC
RTS_00048+3	13880	+	13958	1.45	10	TCAGGCCGACACCGTAGATCGCCGTCTGTCCCGACGTCGAATCGCCGAACACGTAGCCTACGTAGGCCTGCTGCACCA
RTS_00049+3	14302	+	14380	1.7	9	CGTGCGCAATTCGTCCTCGCCAGCCTGCAAGCCGGGTCTGAGCACCACCACCGCGTGAACCGCTTCGCCCCAGCGCTC
RTS_00050+3	14530	+	14608	1.42857	13	TGCGCCGTCGCCCGTATGCAGCCAGCCGTTGCGCAGTGCCTGCCGCGTTTCCTCCGGCTTGTTCCAGTATCCCTGCAT
RTS_00051+3	14927	+	15005	1.08333	10	CACGCCAGGATCGCCTGCAGCATCGTGGGCACGAGCATGATGTCGTTGACGCGCTCGCGTTCGAGCGTTTCCAGCACC
RTS_00052+3	15178	+	15256	1.26087	14	CGACTGCATGACACCCTTCGGCTTGCCGGTGGTGCCGCCCGTGTACATGATCGAGGCCAGATCCTCGCCGCCGCGCAT
RTS_00053+3	15450	+	15528	1.33333	11	CCGGCACGCTCCAGCGCGTGTTGACTGGATTGAGGACGCCACCGCCCCACCACACGCTCATTGCGTATTCGAGATAGC
RTS_00054+3	15825	+	15903	1.38095	12	TCTCGTCCCCCCGTGCGTGTAGTTCGTTCGAACTACACGCGATCCGGCGCGATGCCGGGTCTACGCCTCCTGCATTGC
RTS_00055+3	16121	+	16199	1.82353	12	CTTCACCATGACCCAACCCGCCAACTTCAACGGCGCCCGTCCCGTGATCGATCCGGCTGATACGGCCATGCTGCTGAT
RTS_00056+3	16420	+	16498	1.28571	11	ACAACCCTGAGTTCGTCGCCGCCGTGAAGGCCACGGGCAAGAAGACACTGATCATCGCCGGCACCATCACCAGCGTGT
RTS_00057+3	16675	+	16753	1.14286	8	ACCGTGACGATGCCCAGCAGTGGGCCGAGATCTACACGAAGATCTTCCCCGCGTATCAGTTGCTGATCGAGAGCTACC
RTS_00058+3	16956	+	17034	1.5	10	TAAATCTGTGCGCCGCGTACGCGTTCTGATCGACGCTACTTGAAGGTCTCCGCCCAGTACGCGATCACCTGCTTCACC
RTS_00059+3	17213	+	17291	1.17391	8	CACCTGATAGAAGTCGAGCCGCGGGTTCCATTCCACGGCCGTCACCGCGGCGCTGAACGATTCGCGCGAAGGCTTCAC
RTS_00060+3	17450	+	17528	1.04	7	GCCTGCCCCGACTGCCGCCTTCCATTCGGGGCTGACCTTGGAAAGGTAGTCGGTCCAGTTGAACGTGGTGCCCGAGCC
RTS_00061+3	17688	+	17766	1.04	0	TTGATCACCGGCACGACGCCGCCTACCGCGATGGGAAACTGGGCCAGTCCTGCGCGCTCGAGCTCTTCGGGTTTGAGC
RTS_00062+3	17928	+	18006	1.19048	11	ACATCTCCGGCAAATGCACTGACCGCGGCGAATAGCAGCGCCAGCGCCGCGATGTGTCTGCCCATGATTATTGGTCCT
RTS_00063+3	18157	+	18235	1.25	9	CGCAGCCCTGCATCAGTTGGCTTTCGCTTGCCCGAAGCTTGCAAGAACTCTTGCGATATTGCGACGAGCCGGACCTTC
RTS_00064+3	18515	+	18593	1.08333	9	TGAATCACGTCGGCGTTCACGTCCTCGACCATGGTGTCGAGCAAGGCCGCCGAGGCCGCTTCGTTGTGCTCGAAGCCC
RTS_00065+3	18886	+	18964	1.35	12	CATGGATTCGTACACCACGACCGGTGTCATGTCGGCTTCGAAACGGCCAACCCCGGTCACGAGATAGGCGCCACCCTT
RTS_00066+3	19176	+	19254	1.12	8	ATCCGGGCGTTACCGCAGCGTCACTTGCCGTCGTCGCAGGCGGGCTCTTGTGCGCCGCACAGCGGAGATTCACACGCC
RTS_00067+3	19630	+	19708	2.2	15	GCCACCATCCTCTTGTTCGAGCCACACCCCTTGTTGCGTCTCGGACTGCACCACCTTTTGTCTCAGGCGCACGTCCCC
RTS_00068+3	19963	+	20041	1.30435	11	GCCGCTATCCGGCTCGTGCTGGCCGGCGGCGAGTGTTTCCCGTCGCATGCACCTGCCAATCGTGTCCACGAACCGCTC
RTS_00069+3	20232	+	20310	1.61111	15	CTATCCGATCAAGACGGTCAGCCGCCTGCTCAATATCTCGGTGGCCACGGCGAAGACCCACGCCTGCACGCTCTATCA
RTS_00070+3	20460	+	20538	1.65	11	ACCGGTTGCCGCACCGGGCGCGCGCCCTCGGATCGTCCAGTTTCCGCCTTTCGCCGGCCTGCCCTCATCCAAAAGCAT
RTS_00071+3	20762	+	20840	1.6	14	TTGCCCAACGGCGCCACAGCGCGCGTGTCGCAGCACACGATCGACAATCCCGATGAAGCCGAACCCTTGCCACCCGGC
RTS_00072+3	21104	+	21182	1.77778	10	AGGCCCGTGCCGCCGCCAGCAACCCTGGCGGATATCTCGTCCACGCCGGTACTACCACCCCACACAAGGGTATATCCA
RTS_00073+3	21505	+	21583	1.55	12	CACATCGATGCCGCACGCGCCATGATCGTCGCGCTGGCGCGCATCACCGACGGCGCTCACCACGAAATGTCCTGAACC
RTS_00074+3	21733	+	21811	1.12	10	CATCAACCAGAAGACTCAGGGTGACGCGCGCGCCTGCGCGGCATCTCATCCTCGGGGGCGGAGAGCGTCGCCCATCTC
RTS_00075+3	21969	+	22047	1.03704	12	TCGGCCTTTCTGCTGCCGTGCGCCGTCTTCCTGTATGCGTGGCTGCGGTGGCATGGCGCCAACGCCGTCGCGCGGCAC
RTS_00076+3	22197	+	22275	1.11538	9	CTTGCCGTGCCGTCACGCTATCGAACCCTGAGCCTGCTGGCCGCCGTGGCCGGCGTGTTGCTGGCACTTGCCGTCGGC
RTS_00077+3	22483	+	22561	1.07692	8	TCGCCACCTTTCTTTCTGGCCGTGACCGCCCGTACGAGCGTGGCGAGTGGGCCTGGCAAGCGGACTGCCGCGTCTGCC
RTS_00078+3	22748	+	22826	1.2381	13	CCGCCGAGCGGCACTCTGCACTTCACTATCTCTATCGACTCGGTGATGCGGTACTGATCGCGGTATGCGGCATCGCCA
RTS_00079+3	23156	+	23234	1.22727	7	GCATCAACGCCAAGCGCGTGCTGATCTTCGGCTACGGCCCGCTGGGCCGCGAAATGTACGATCGCGTGCAACACTTCC
RTS_00080+3	23458	+	23536	1.31818	8	TCGTCCGTCGAGCTGCTGGGCCACCGCTTCAGCGAGTTCATGGGTCTGCCCGTCATCGACCTGAACAGTCCGCCCGTC
RTS_00081+3	23686	+	23764	1.21739	12	ATCGACGGCCAGCCTTTCAACGTGTACAAGTTCCGCACCATGCGCCAGCACCAGGACGGCGGTGGCGTGACCCAGGCC
RTS_00082+3	23922	+	24000	1.25	9	CGACCGCTACATGCTGCGCCACCGCGTGAAGCCCGGCATCACCGGCTGGGCCCAGATCAACGGTCTGCGTGGCCAGAC
RTS_00083+3	24265	+	24343	1.3	10	CAACCATCCGCAATATTCTGGGCGAAGTGGCCCGGCTAGATGTACCGCTGGCCACCCTGGCTGACAACGACGATCTCT
RTS_00084+3	24526	+	24604	1.06897	12	TACGCTGGCGCACGCCAACCCCGACGCTGGCGGCGCGATGGCCAGCGATGCATTGCTGGCCGCCGCGCGCGAGGCCGC
RTS_00085+3	24809	+	24887	1.30435	10	CACCAGATCCAGGTGGCGTGCCTGCTCGATCACGGCACCGGCAGTCCGTGGCATCAGCACCTGCTGGCACGCATCGCC
RTS_00086+3	25039	+	25117	1.21739	12	CCTGATTACCGCGCGCCGCAATGCGGATGCCTCGCCGTCCGATCAGGTGCTGGTCTGCGCGCTGAAGTCCGACTACAC
RTS_00087+3	25291	+	25369	1.29167	12	CATCGCCAGCGATGCCGTATCGCGCGCCAAGACCTTCTTCCAGGGACAGGCACGCGCGCGTCCGGGCCAGTTGCCGCC
RTS_00088+3	25612	+	25690	1.36842	10	ACGCCACCTGCGCGATCTGTGGTCGGCGCCGCTGATGATCAACAACGATCGCATTCAGACCAATACAGCGAACCTGCT
RTS_00089+3	25875	+	25953	1.2	8	CATCGCCGACGGCCTGAATGCCGCGTTCACGCGGATCGGCGCGGACCAGAACGCCGAAGTGCTGCGCTTCCCGCCAGC
RTS_00090+3	26122	+	26200	1.54545	12	ACGCCCGCCGCCTGCTACCCGATCTATCCCGTCATCGGCAAGCGCGGCCCGCTGCCCGCCGAGGGCAAGATCGTCGAC
RTS_00091+3	26420	+	26498	1.16667	9	CCGACAGCCAGCGCGAGCTGAAACTCAAGTTCGAACTGCTGATCCCGGTGAACGACGGCGCGCCGCCGACGGCCTGCA
RTS_00092+3	26705	+	26783	1.12	9	TGCGCACGCGCGGCGGAGCCTATGCGCTGCACGGGGGTAACCCCGTGTGGTCGCATGCCAACCGCCACATCGATCTCT
RTS_00093+3	26963	+	27041	1.22727	8	CCGCGCAGACCAATCGCGGCAACGTGGTGCTGCTCGAGGTCGATAACTATCAACTGCCGCAGTCGCCCGGCGCATATC
RTS_00094+3	27275	+	27353	1.6	12	ACCTGCTGCGCAGCCATCTGGCCCGCCGTCCGCGCCAGAATCCGATCAAGGCTTTCCGCGAGGCATTTCCGGCACACC
RTS_00095+3	27883	+	27961	1.21739	0	CTGCGCCGCCGCCACTGCATCAGCATGACTACTGGTACAAGCTTCGATTCCAGGGCGACGGACGCCGGCTGCTGCGCT
RTS_00096+3	28140	+	28218	1.24	10	CCGCGCATGATCGTGCCGCCGACGCTGCGTGCGGTACGCACCACGCTGCTTGGTCATATGCCCGGCTGGTGCCCGCCC
RTS_00097+3	28560	+	28638	1.07692	8	CATACTGGCTTCCGCACGATTACCGAGGACCGCTCCGGCGACGACGGCGCGTTCGCGCTGCGCGTCAATGGCGAGCGC
RTS_00098+3	28802	+	28880	1.13043	12	CGATGCGCTCGGCCTGATGGTCTGGCAGGACTTCATGTTCGCCAACTTCGACTATGGCAGCGAGTCCAGCGCCAGCCC
RTS_00099+3	29049	+	29127	1.08	9	TCGCTCGTACGCGAGCATCGACCCGACGTGATCTACGTGCGTAATTCGCCGAGCGAGGGCGCGTGGCCGTTCCAGCCC
RTS_00100+3	29344	+	29422	1.5	12	ACATCCGCGATTTCTATCTGCGCGATCTGTTCGATGTCGATCCACCCCGGCTGCGCTACGAGCAACCGGAACGATACC
RTS_00101+3	29643	+	29721	1.35	9	TTGAATGGTCTGCACGCGCACGTGATCAACGAATCCGCCACGCCTCGCACCGTATGTTTGACACTGCGCTGCCTGCGC
RTS_00102+3	29906	+	29984	1.63636	11	GCTCAATCAGCCACCCGGTCCGCCGCTCAGTCAGTCGGTGTACCTCCCCGATCGCCGCGCCGCCGCGCTGCGCGAGCC
RTS_00103+3	30178	+	30256	1.9375	14	TCCCTTCGGGCGAAGTTTCGGCACTCAATGCTTCCCGCCCGGTCAGCTACGACGGCTGATCTCAACCTCCTTCATCCC
RTS_00104+3	30407	+	30485	1.19048	8	TCGCCTACTGTCGGTTCTGTGCGGCATAGCACTTAATAGAGCCAGCAACAACACAGCCAGTCGGGGTCGAACCCCGGC
RTS_00105+3	30745	+	30823	1.3	10	CGAACTGCTGACCGACTCGGGTCAGCGAATCGTCCACGTCTATTTTCCGACCACGTCGGTGGTCTCGCTGCTGTCACT
RTS_00106+3	31047	+	31125	1.55	9	CGCAGACCGCAGCGTGCAACCGCCACCACTCGCTCAACAAGCAGCTTTGCCGCTGGTTGCTGCTGGCCATCGACCGCA
RTS_00107+3	31297	+	31375	1.26087	9	GTGCTACAAGCTGGTCAAGCGCGAGTACGACCGCCTGCTGCCCGCGCTGGCCGACGTGCACGCCTGATACATCGCCTC
RTS_00108+3	31553	+	31631	1.47826	11	CCACGCGCCACGGCGCGCGCGAGCCGGAACTGCAATACCTTGCACTCCGACGCGATCGTCGCCGCGCCACGGATCGCC
RTS_00109+3	31822	+	31900	1.45833	10	CCGGCCCAGATGCCGGCGCATCTGCACGGCCACGGCATTCGCCAACGCCGCGCCCTGCAGCGGCGTCCGCACGCGCTT
RTS_00110+3	32149	+	32227	1.27273	10	TCCGACCTGTTCGGCGACGTGTGCCTCCAGCGTGTCGTAGACGGCCATCTCCTGCACGACCGTGCCGTAAAGCTGCTC
RTS_00111+3	32421	+	32499	1.57143	11	CGATAGCTGCCGCAGAGTCCGCTCCGCCGCCGCACCCCGCGAGCGTCCCCAGGACAGTTTCAGTACCGCGCTCCATGT
RTS_00112+3	32677	+	32755	1.04545	9	ATGGCGCGGGCTGAATTTCTACACTGGCGGCATCCGTCCGGACAGCGGTCCGGAACTATCTTGCGAACCTATTTCTGC
RTS_00113+3	32910	+	32988	1.20833	9	CCAGTCATCCTTGCGGGCGGCGCCGGCACGCGGCTCTGGCCGCTGTCGCGTGAGCAGTATCCCAAACAGCTGCTCAAC
RTS_00114+3	33143	+	33221	1.07407	12	CAAGCGCGCGCGTGTCGTTTCGGAGCCGTGCGGCCGCAATACCGCGCCCGCGCTGACCATGGCTGCGCTGCACGCGAT
RTS_00115+3	33386	+	33464	1.11538	10	CTTCGGCTACATCCGCGCCGCCGTGCCGGTGCCGCCGGGCGGGTTCCTGATCGAGCGGTTCGTCGAGAAGCCACACCT
RTS_00116+3	34018	+	34096	1.28571	11	TCGTCAATCACCGCAAGGTACACCGGCCGTGGGGATGCTACGACTCCATCGACCATGGCGACCGCTTCCAGGTCAAGC
RTS_00117+3	34331	+	34409	1.16667	13	CATCGTCAGAGTCGAGGACAACTACGGACGCAAGTAGTCCCGCAGCCTCCGGTGCGCCATGGCCACCGGGAGCCAGCC
RTS_00118+3	34719	+	34797	1.10714	9	GCGCCTGCGCCTGTACATCTCCGTCGAGCCGCTGCGCGCGCCATTGCTGGGCGGCGTGGCCGCGCACTTCGCGCAGGC
RTS_00119+3	35005	+	35083	1.20833	10	TCCATCCTGGTGTCGCGCATCGACGCGCGCGCGGGCACGCGATTCACTGTCACACGGCACGACACGGCGCAGACGATC
RTS_00120+3	35396	+	35474	1.25	11	ACCAGAAGCAGATCGCCCAGCTCAAGCTCGACCGCACCAAGCTGCTGCAGCGCTTTACGGAAGAGTCGAACGAAGTAC
RTS_00121+3	35632	+	35710	1.52381	13	CAGCTCTCGCTGGCCAAGCTCGACAGCACCCGGCAGACCCGCGTGGTCGACATCGCGCTGACACCGGTCTCGCCAATC
RTS_00122+3	36028	+	36106	1.07692	9	CAATACCTGCTGGCCCGCAACGCGCCGCATTCGATGGCCGTGGAGGGCCTGCGCAGCGTGCGCGCGGCACTGCATTTC
RTS_00123+3	36340	+	36418	1.42857	11	CCAACCGTCGTCAATGGGCTGTCGATCCTGCCTGCCGGCGCGCCGCCTACGAACCCGTCGGAACTGCTTATGCGTCCT
RTS_00124+3	36616	+	36694	1.33333	14	CTCTCGGGCGGCATTCTCAACGGCGTGATGCCGAAGCGCAGCAACCGCGTCGGCTTCGGCACCATGAATCCCTATCTC
RTS_00125+3	37140	+	37218	1.03448	9	CTACGCCGCGAGACGCACGTCACCCGGGTGGTGCTGTGCGGGCTTCGCCTGGGGGCATCGCTCGCCGCGCTTGCCGCC
RTS_00126+3	37374	+	37452	1.54545	11	CTCAGCTTCCGCTTGTCCGCCGCGACCATCGCCGCCATCCAGGCGATGCGGCTCGATGACGTCGTGCCCGCCCGTCGC
RTS_00127+3	37645	+	37723	1.19231	9	CCCGCCAGCCTGAAGTGTCGGCCAGCGCGGAGGCCGCACCTGACAGTGCCAACAGCGCCAACAGCGCTGGCGACGCGC
RTS_00128+3	37904	+	37982	1.10714	10	CGTCTCGCGGCAACTGGCACGCGCAGGCACGGCGGCACTGCGGCTGGACGTATCGGCCCTGGGCGACAGCCCTGCCCC
RTS_00129+3	38541	+	38619	1.66667	11	TTGCGCAATGTCCAGTTCCGCACCTTGCCGCTGCTCGATCATTCACTGTTCCTCGACGCGAGCCGACAGGCCTTCGCC
RTS_00130+3	38769	+	38847	1.31818	10	AACTCATCGATGCCCAATCTTCGACGCAGTTTTCTGGCAACGCTTGGCGCCCTGACCGGCGCGGGCGTGGCCACCGCC
RTS_00131+3	39046	+	39124	1.31818	13	CGCGAATCGTCGTGCCTCGCGGCACCTATCTGCTGACCAGGCCCGGCGTGCTGTTCAATGCCAGGCAGTTTCCCAGCC
RTS_00132+3	39581	+	39659	1.2	11	CGGCTACGAGCCGTCGACACAGACGTACCTGTTCAATCTGCGCGGCAACAACCATGCAATGGGTGTCTGCTCGTTCAA
RTS_00133+3	39815	+	39893	1.08696	8	CAACACGGCGGGCGCGCAAGTCGTGTTCGACAATTGCCAGATCATGGGACGCCACCAGTATGTCTCGGGCAACACGCC
RTS_00134+3	40122	+	40200	1.07692	12	GCGCGTGGCCAGCGTGGGTCCATGCCGACGGCGATCCTGCCGCTCAATGCGGTCGTCACGCGCGTCGTCTTCGATACC
RTS_00135+3	40457	+	40535	1.6	14	CAGTCTTTCGAGCCACGACATCACGACCGCGTCCGAGCCGACCAGCACGCGGGCGCTACGCTTCTCGATACCGCGCAC
RTS_00136+3	40852	+	40930	1.5	11	CCCGCGTCATGCGCACCACGCCATGGAAGTTGATCGCCATGACCCAATCGAAGTCAGTCTCGCTGACCTGTTCAAAGC
RTS_00137+3	41096	+	41174	1.375	10	CCCTTCCTGATTGCGGTCCGCAAGCGCCAGATGACAGCCGCGCTGCGCCAGCGCCTGTGCCACGGCGCGGCCGATCCC
RTS_00138+3	41522	+	41600	1.61111	11	ATCATCCGGTTCTACATTCTCGGGGACCAATCGGCCCCCATGCTCGGCATCGACTTCGCGATCTTCTGGTCCGCCGCA
RTS_00139+3	41843	+	41921	1.21739	9	TCGCTGCTGCTGGCGTTCCCGGGGGCTGCCATTGCCATCGGGCTTGGTCAAAACTCCCTGTTCACGCTCGCTGCTGCC
RTS_00140+3	42200	+	42278	1.47619	14	CCAACCGCTTTCGCGCTGGGCCGTAGCATCGGCCTCTCTGTCAACGGCGCCTACCTGTTGCACGGCCTCGTCGCAGCA
RTS_00141+3	42491	+	42569	1.61111	14	GCGCCGGCTCAGGCGCTGCTATCCGCGTATCTGCACCAGTATCTCAACGTGCTTCCCATCGTCATGATCGCCTTGCTC
RTS_00142+3	42774	+	42852	1.61111	12	TGCGAGCGGTACCAGCGTCCTTCGATCTTGAGCCCATTGAACAGCACGCCCTTGATCTCGCCACCTGTCTGCTCGACC
RTS_00143+3	43020	+	43098	1.03571	9	TCCATGCCGGGGCTCTGCAGCAGGTCTGCCGCAAGCGGCGGCTCCGCGCCGGTAGCGATGAAGTCCACACCGGGCGCC
RTS_00144+3	43363	+	43441	1.16667	9	CACGCAGGCTTTCGATGGCCGGATCGTCCGGCTGGTCGAGTGCCAGCACATCGCCGCCGCTCTCCTTGTTGCGTGCCA
RTS_00145+3	43668	+	43746	1.15	8	ACCTTGCTGGCCTTCAGCAGCCGCAGTTGCTGCACGTCATTGAGCAAGGACTGGTAAAGCTCCGTGTTGACCTTCACA
RTS_00146+3	43901	+	43979	1.35	12	CTTCTGACGCAGTTCCTGCAGCTTGCCCTGGATCTGCACCGACTGCGCCAGGATCAGCTTCGATTCCTCGCTGAGGTC
RTS_00147+3	44160	+	44238	1.65	11	ACGGCCGATGTGTCCTCCAGCGCCACGCCGATCACGCCGCTCTGCTTGCCGCGCTCGCCGATCATCAACTGGTCCTGC
RTS_00148+3	44437	+	44515	1.26087	10	CCATGCGGCGGTCTTCCATCTGTTCGGGCACGTCGAGCCGGTCGACTACGATCGATTCGCTGCCCCAGGCGAACCCGC
RTS_00149+3	44680	+	44758	1.04348	8	CCGGTTTCACGTCGAGCCCCGGCGAAATGCTGGCGATCAGCTTGCTCGCGTTATTGGTCGGGTTGGATTCCTCCACCT
RTS_00150+3	44949	+	45027	1.64706	10	TTACTCATCATGCCCCTCCGTGGCGGTGTGCCGGTTCTGCCGCATGAATTCTTGCCGACCAGGATTCAACCCCCATCT
RTS_00151+3	45221	+	45299	1.21429	9	CGCGCGCGGTGGTCGGTCAGATCGCTGCCCTCCACCGCCAGCAGGCGCACCGCGCGCGGATCGGCCGCGGCGCCTACC
RTS_00152+3	45479	+	45557	1.47619	12	CCGACGACCGGCTGGATCAGCAGCGTCATCACACGGCTCCAGCGCACGAGGTCACGCGCATCCACGTAGACCACGTCC
RTS_00153+3	45733	+	45811	1.42105	10	GCCGTTACGCATCAGCAGCGACGAGGGCTTAACCACCTCGCCTGTCACGAAGATCTTGCTGTCTTCGCGTTGCTCCAC
RTS_00154+3	45964	+	46042	1.5	10	CAGCGCCTCGACCAGTGTCATTGGCGCATCGTCGATGGCCAGCATCCCCGGGGTCTTGACCTCCCCATCCACGTAGAC
RTS_00155+3	46456	+	46534	1.3913	9	GCTCACCGCATTGACCGGCGCACTGGAGCTGAACTGCATCCCCGGAGACACCGCGCACGCGCTCAGCAGCAGCGCCGC
RTS_00156+3	46687	+	46765	1.2381	9	AGCCTGCAATGTGCGCTATCGGTGCGTTTCACCACATTGACGTCCGAAGGACTGCCCCAATGGCCCTTGTCGCGCCGA
RTS_00157+3	46964	+	47042	1.16	13	CTGCTGACCAGCGCGACGATCCTGGCGGGCAGCCCGGCGACAGCACACGCGTGCCAGTACGCGCGAGACAATCACAGC
RTS_00158+3	47207	+	47285	1.13043	0	CTCCAGCTTGACGAGCTGCGCGATCACGGCGTGAACGTGTCGCACGTCGATGGGCATGGCCATCTGCACAAGTACCCC
RTS_00159+3	47522	+	47600	1.11111	12	CACCCGGGATTCGCCGAGCCATGGCGCCGGGAGGAGGGCGAGCCGCTGATGCATCCGACGCCCCTTGCCACCGCGTTC
RTS_00160+3	47861	+	47939	1.5	12	CCGGCACCAGCACGCCATTGCGCTCGTCGATCATGGACCCGATACAGCCACGGTCATGCGCAACGACGGGCACACCAT
RTS_00161+3	48103	+	48181	1.30435	13	CGGATATGGCGTGCCACTGGCCCTGCGATCCGGGCGCAAACCGGGATGCCGATCTCCTGCGCCAGTCGCACTACCTCC
RTS_00162+3	48350	+	48428	1.19231	12	CCAGCTCCGCGCGCATCCGGTCGCACAGCGTCAGATGCCTGCCGCGCGGCGCGCAACGCAGGATCAGGCGCGTGTACC
RTS_00163+3	48624	+	48702	1.43478	9	ATTGCCTAGCGCCTGTAAACCGCCAAGCCGGCCGCCGAACCGGCCGGACGCCCGTGGCGCGACGTCCAGCACCACGAC
RTS_00164+3	48976	+	49054	1.28571	10	ACTTTCGCACCACATCAACGCAGTTCCGCATGGTGGCCTGGACGTCGGCGAAGCTGCTGGTCGCCTTCAACAGCACGC
RTS_00165+3	49221	+	49299	1.16667	12	CACGTCGCGCGCGAGTACTGCTGCGCCAGTTGATCGATATCCATGGCGCCCAGGAACTGCGCGGCATCGCCAAGGCCC
RTS_00166+3	49567	+	49645	1.27273	8	CACCCATCGCGATCGCATACTCGGCGGAGCGTCGGCCGTAGACGAACACGCCATCGCACCGGCTGAAGAAGAACCGCT
RTS_00167+3	49796	+	49874	1.5	0	ACGCCAGACCTCGCGCATGAGCCGCAGCGACATCTTCCACGTCGGAATCGCCTCGTACGGTTCATCGAAAAGAATCTC
RTS_00168+3	50242	+	50320	1.16	9	ACCGCGCTGCGGGCGCCGATTACGGCCCCTTTGCCGATGCTGACGCCCGGCGCGATAAAGGTGTGACTGGCCACCCAC
RTS_00169+3	50685	+	50763	1.19048	12	CATGCGGAAAGTCGACAGGTCCTGAAACATACAGCAGGCTCCTAATGCCGGGCTGGAACCAGCCCGAGCCTTGTTCCC
RTS_00170+3	50917	+	50995	1.3913	9	CAGCAACGTTCGCTCGAATTCCGCCAGCACGGCGTCCCGGTCGAGATGGGCGGCTGCCCACGCCTTTCCGGCCGACCC
RTS_00171+3	51255	+	51333	1.03704	10	CCGATTGCAGCGGGAGGAAATGCACGCGTGCCAGGCCTTCGCATTGCGTGCGCAATGCCGGCACTCCGGCGCCCGCGC
RTS_00172+3	51500	+	51578	1.26087	10	GCCGCCAGATCTACCCAGTTGGGCAGCATGGACACGCGCGTGGCGTCCACGCCTTTCTGGCGTGCCAGTGCCACCATC
RTS_00173+3	51802	+	51880	1.125	12	GCGCCATGCCACTTGGCGTGCCAGCCATCCAAGACTGGTGACGGCGAACGACGCGAGATGCAGCAGTCGCTTCACGCC
RTS_00174+3	52344	+	52422	1.35	13	CCTGCATCGTGCGTGTCCGCGCGTCCCCATTTTCCAAGCCGATGCCATGAGCGGCATCGGCGAACATCAATCTGAAGC
RTS_00175+3	52620	+	52698	1.04348	10	TCAGCATTCCGCTCTTCGCCCGGGTGCTGGACACCGACGATTTCAGCGCGATGATGGTCTACTTCGGCGTGACGGCAT
RTS_00176+3	52853	+	52931	1.75	12	CCAGTACTCGAACAAAGCGGCATCAACCTGTTCTCCGCCAGACACTACAGTCTCTTCACCGCGGCGCTGGTCTGCTAT
RTS_00177+3	53174	+	53252	1.17391	12	CCTCATGCGTTTCCTGGCAAGGCGTTCGCGCGCGAACTGGCACGCAATTCCTGGTCGCTCCTGCAGGCGCAACTGGCT
RTS_00178+3	53545	+	53623	1.4	11	ATACCCGATCTCCAACAAGCTGGCAACGCTGTGCGCGGTCTACTTTGCCCTGCTGGTAACCTCGGCGGCGAGCACTCC
RTS_00179+3	54045	+	54123	1.04167	9	CTGCGCTTGCCGGAAACGAACCAGCCGATGGTGAGGAACGCCATCAAGGCGCCGCTGCCGTAGGCCATGGCAATCATC
RTS_00180+3	54410	+	54488	1.08	8	CAGGCTGCCCGCCAGCTGGTGGCCATAGCTCAGGCCGTCGCGGTTCACCATCTCGATGACCGTGGCGATGTTGGCCCA
RTS_00181+3	54654	+	54732	1.09091	9	AACCACGGCATCAGCATCAGCAACAGGCTCAGGTAGATCGGCCCGATGGCGTTGCGCTTCTCGATCAGCGGATTCTGC
RTS_00182+3	54883	+	54961	1.27273	11	CTTCAATCACTTCAGACTGCGCGCGCAGGTCGATGGTCTGCCAGGACAGCATTGCGGCGACTGCCGCCACGCCCAGCA
RTS_00183+3	55192	+	55270	1.04167	8	CGACGAGAAACAGCGTCTCGAAGAGCAGCACGCTAGAGTTCGCCAGCGATGGGACGCGTTCCCGCACGTGCAGCAACC
RTS_00184+3	55469	+	55547	1.16	12	GCCAGCGCTTCCGGCTCGACGCTGAGCCGTCCGCTCGAAAGCGCCTCCTGGTAGGTCGATCGCAGGCCGGATTCCAGC
RTS_00185+3	55697	+	55775	1.26087	10	TCTTCGCCGCTCCCGACGTTCAGGAATCCGGCGCCCTGCGTATGCGCCCGGTACGATGCCTGGGGCAGGTCCATCACA
RTS_00186+3	55957	+	56035	1.04348	8	CATCACGCTCCGGTAGTCGACGCCGTATTGGCGGTTGTAGCTGTCGCACATCATCATGCCGGCGATCTTGGCGATCGC
RTS_00187+3	56354	+	56432	1.47826	10	TCCACGTCGCCACGCGCGGCCAGCGCGCGCACGATCGCGGAACCGACCATGCCGCGATGGCCGGCCACGAACACTCTC
RTS_00188+3	56593	+	56671	1.11538	9	CGCCCAGCAGCGTCTCGACTTCGGTCGGGCGGAAGTAGCGCGGGTCCACGCGCACGATCACGTCGCCGACCTTGCAGC
RTS_00189+3	56821	+	56899	1.38095	11	CGAAATCACGCGGCGTTTCCTGCTGCAGCATCAGCCACTGCATCTCGACGTAGTCGCGCGCATGGCCCCAGTCGCGCA
RTS_00190+3	57084	+	57162	1.04348	9	AGCTTGGCCACGGCATACGGGCTGCGCGGATAGAACGGCGTGGTTTCCTTCTGCGGAATCTCCTGCACCAGTCCATAC
RTS_00191+3	57692	+	57770	1.33333	12	TCCTGAAGCCACTGTCTGCTACCCCACACAGTGGCAGCGCCCGGGCGTGACGTGCCCAATGTGCCGTGCCCAATGAAA
RTS_00192+3	57920	+	57998	1.44444	9	ACCCACTCAAGTGTTGCGCCGCGCTGCAATGCCGCATACACGGCTTCTCCCTTGTTACGAACCTTGAGGCGCTGATAA
RTS_00193+3	58446	+	58524	1.11111	11	ACTTCGGCAGGCATCCGCAGATGCCGCGCGCGGCCTCCGCGTTCGGCACGTGCAGCGGCAAGGCGTCGGCCAGCACCA
RTS_00194+3	58699	+	58777	1.52941	12	CATCTGCAGCAGCCCGAGCCGGAGCAATGGATGCTCCTCGATAAGCAAGGCGTTCATTCTTCTTCACTCCCCGTTCAT
RTS_00195+3	59052	+	59130	1.5	12	TCCGCCTCATAATCCGTCTCCAGATTCATTCATTTGGTGGCGCGCCTGCCCGCTAAGCCTTGCTGGACGTGCTGTCAC
RTS_00196+3	59419	+	59497	1.38095	12	TTCCAACCACCCTCGGCGAGCCTGATCGGCTGGCAAATCTGGCGTTGGTCGGGGTCACATGCCCATGCCCCGACCAAC
RTS_00197+3	60095	+	60173	1.47368	12	ACACGGCTTCACTCTAGCGACGGTCTCTTCTCTTGCGCGGTTGCACTTGTAAGACGGTCTCTCACGCCGCAACGCGCC
RTS_00198+3	60635	+	60713	1.15385	0	CCCGCTTACCGTGCCGCAATTCGCCCGTGCCCACGGCGGCGTCGATGGCGCGGATGCCGTGGCGGTCATCGATCGCAC
RTS_00199+3	61033	+	61111	1.76471	13	CCCTACAAGGGCTCGCTACCCACGCAGGTGCCCACGGACCCGCTGATCTATCGCTTCTACGAACTGATCAGCGTCTAC
RTS_00200+3	61319	+	61397	1.38095	12	CATCCGGCCCGCCGCCATTCCCATACTCAGCCGAAGAACTCCTGGTAGTAGCGCGTGCACGTGCCGGTTTGCCGGAAC
RTS_00201+3	61578	+	61656	1.55556	11	TCACGCAGTGCATCCTACCCAAGCCTGGCGGAGGAATCAGCGGCATCCGCCCGAAAAGACTGTTCCAGTTCCACCATC
RTS_00202+3	61806	+	61884	1.4	12	CGGTTTGCAACCCATCTTTCCTGCCAGCCTGGGGGAGCCCGTCATGAGTCTTCCGCCATGTTTTGCCAACCGCCGCGA
RTS_00203+3	62465	+	62543	1.30435	12	TCTATCTCGATTTCACGCAGACCTCGGATGACGAGGCGCTGTCGCTGCTGCGCGAGGCCGCTGCCGTCGCACCGCCCC
RTS_00204+3	62693	+	62771	1.12	10	CAACAGCGCGCGCAGGAAATCGGGCACCGGTTCGCAGGATACGCGCCGGCCATCGCAGAGCCTGATCTCGGCCGCATC
RTS_00205+3	62926	+	63004	1.36364	12	CCTGCTCACGCGAAGACCCCATGCCGAAGTTGCTGCCCGCCACGATGACGTCGCCGGGTTTGACCGCGCCCGGAAACT
RTS_00206+3	63181	+	63259	1.03571	10	GCAGCCGGTGGCGGCGCTGGCAGCCACGGTCATGGGCGATGCCAGCCATACGGCGCTACCTGCATCGCCCATGCGGCC
RTS_00207+3	63430	+	63508	1.43478	12	CGCGACCTTCAACGACACGCCCGGTGCCACCTTGCGCCCGCGCAGCACGCGCGCGGCCATGCGCAGGTCTTCGAGCTT
RTS_00208+3	63744	+	63822	1.08333	10	CATCCGGCGCGATCAGCGCCGTTTGCGCGCCGAGTTCGGTGCTCATGTTCGTGAGCGTCATGCGCTCCTGCATCGACA
RTS_00209+3	63976	+	64054	1.73684	11	CCAGATCTCCCCCGTGGCCAGCACACCGGCCATTTCCGTGGCGCCGATACCGAACATGTACGCGCCAAAAGCGCCGCC
RTS_00210+3	64286	+	64364	1.24	11	TCGCGCAGCAGCGGCGCCACGCGGCGCGGTCCGCTCGAGTCGTGCGACATGGCCAGGTCGACCTTGCACATCACCACC
RTS_00211+3	64520	+	64598	1.16667	9	CGTCCTGCTTCACGAAATTCGCGAACGCCTCCGGCGGCATGGCACTGGGCTGCGCGCCATCGGTTTCCAGGCGCTTGC
RTS_00212+3	64774	+	64852	1.27273	0	CCGAGCACCTTGAGCTTGCCGGCCTTGACGTGCTGCGCCACGTTGATCGTGCTGGCGAACATCAGGTCAACCTGCCCC
RTS_00213+3	65191	+	65269	1.16	9	CTCTTGGCCACCATGTCGGCAGCGATATTGCCGCCTGCGCCGGGGCGGTTCTCGACCACCACGGGCTGGTCCAGCGTC
RTS_00214+3	65598	+	65676	1.59091	10	CCTCGCCCGCAGGTCAGTCGCGCAGGCCCGTGCGGGTTTCGTTCTCCACCCACACGTTGGCGCTGTCCCCGCCGCCCA
RTS_00215+3	65844	+	65922	1.36364	8	TCAGCACTTGCGACGCGCGGCCCAGCTCCACACCGGCGGCTTCCAGCAGGCGCAGCATCGGCGTGTTTTCCAGATCCT
RTS_00216+3	66090	+	66168	1.07692	9	CCTTGACCGCGGTCTTCTCGCCCATGTCGATGATGGCGCCGAGCAGGCTCGTGGCGCGTTCCTCGGTGACCTGCGGCC
RTS_00217+3	66432	+	66510	1.22222	7	TGTAATGTACTTTAAATCAGACATGGCGGCCAGCATCAAACGCACTCGCGGCGTGCGAAGCACAATCCGCGACCATAT
RTS_00218+3	66708	+	66786	1.22222	12	CACCGCCGTTACGCGGGTTGCCGTCTTCAGCGTGTCGCTCGTACGGTCATAACACATTGAATTTCTGGCATTTTTTTC
RTS_00219+3	67146	+	67224	1.8125	10	CCAGGCGCTGGCAAACCCGACGAACAACAACGAAAAGACCGGCACCACCAATACCCAGAATGCGACGGCAACATCCAC
RTS_00220+3	67382	+	67460	1.66667	11	CCGCTGCGGCCAATGGCAGTACGGCTACCGCCAACTTCACCAACTCGTTCAACTCCAGCAAGGCGCTGGCCATCAGCA
RTS_00221+3	68432	+	68510	1.36842	12	CAGGCACCTTCAACATGTCGAACATGATGTCCAGCGTCGGCCAGTCCGCAGCCGGCATCATGATGGCCAACCAGAACA
RTS_00222+3	68667	+	68745	1.03704	12	TCGACCGCTCTGCCGCATCAGACGCCTGTAGGTCCGAAATCGCTTCCGACGCTGGCGGCCCGGATGGGGGGCCGTGCC
RTS_00223+3	69045	+	69123	1.22727	10	CGTCAACGACATGCGCCTGAACGGCACCGTGGGCGGCAACGCTGCCATCAACACGCTGTCGGGCAGCAACTATGTCTC
RTS_00224+3	69281	+	69359	1.57895	12	CATCGCCGAAGCCCGCGCCGATACCATTCGCATTCCGGGCGATCAGGGCAACTCTTACACAGTGCCCGTGACCAGCCT
RTS_00225+3	69691	+	69769	1.26087	11	ACCGCGTGCTGATCGGTGACCCCGCGCGCGGCACCCGCTCCATCGAGCGCGATCACTTCGAAAAGATCTGGGACAGCC
RTS_00226+3	69931	+	70009	1.47368	10	AACATCATGGTCCAGACAACCATTTCACCCGCACCAAGATGCACGGCCAGGTCGACAACCGCGGCCGTGCTGCTTGGC
RTS_00227+3	70283	+	70361	1.15385	9	CGTCCGTTGCGCGGCATCACCCCATCGGGGACACGCTCGTGGCTGCCATGACAATGGCCACGCGGGAGCCCGCTGCGC
RTS_00228+3	70511	+	70589	1.73684	13	CCACGAGCATCACGATTCCCAACATCAGCAGCATCACCTCGGCACAGGCCGCGCAACTCGCACAGGCCCTGGCGCCGG
RTS_00229+3	70790	+	70868	1.14286	12	GCGCCGCCGGCGTAGCGCAACAACAGGCCGCGACCGCCGTCGCGGCGGCGGGCACGGTCGTCACCAACGGCCTGCTCA
RTS_00230+3	71238	+	71316	1.15385	8	CCTGCTTGGCGGCATGGCTCATGCGCAGACTCCGCCCGACGATGGGCCGCCGGCGGCCGCCAAGCTCGAAACGCTGCA
RTS_00231+3	71511	+	71589	1.61905	11	CGCCAGCGCCACACAGATCAACAGCACGGCCCAGCAAGGCGTACAGGCCCAACAGGCGCCATCCGACGCGCCGCCGCA
RTS_00232+3	71739	+	71817	1.18182	8	CGTACTCACGCCCCAGGGCAAGATCGTGATCGAACCGAGCTTCCAGTACGGCTACTCGTCGAGTGACCGCGCGGTACT
RTS_00233+3	71967	+	72045	1.26087	8	CAGCGATACCGTCAGCCGCGAAATCTTCACCGGCACCGCCGTCGACAACGCCTTCAATGCGAGCGGCAGCGGCCTGGG
RTS_00234+3	72216	+	72294	1.12	8	CATGCCGACCGGCACCGGCTTCCAGGCAATCCAGCCGGGCGTCACGTGGCTGTTGCCGACCGATCCGGCGGTGTTCTT
RTS_00235+3	72491	+	72569	1.42857	12	ACGGGCAGACCGTCCCAGGCTCCGTGCGCATCACGCAGGGCACGCTGCTCGTGGGCTACTCCTATCGCTTCAACAACC
RTS_00236+3	72850	+	72928	1.33333	7	TTGCCCGACCTGGCGAGCGCGCGCCGTACCATGGACGACCTGCTGCTGGCTCGCATCGAGAATAGCCACATCCATTTC
RTS_00237+3	73295	+	73373	1.61905	10	CGTCCTTCGCCGGCCTGGATCCTGCTGTACCGGCCTTCCCCTGATCGAAGCAGGGCCAGGCCTCTCCCTTCGCGCGCC
RTS_00238+3	73527	+	73605	1.76471	12	CTCATTGCCACCCATTGGGTTACCGTCCCCATGCCGCCGCAGTTGCGCGGCGCGCTTAAAAATCAAACACACCAGCGC
RTS_00239+3	73841	+	73919	1.2381	9	CGCATCGAACTGCTGACCTATGACGACGGCTTCGATGCCAAACGCACGCCCGGCAATGTGCGCAAGCTGATTGCCGAC
RTS_00240+3	74102	+	74180	1.31579	10	ATCAATCATCTGGCCACATCCGGCATGAACCGGATCGCGATCTTCTACGCCAACGACGGATTCGGGCAGGACGTCTTC
RTS_00241+3	74339	+	74417	1.2	8	ATCATCCACGAGATGAAGAAGGCCGGTAGCCAGGCGCAGTTCGTCACGCTGTCCAACAACGCAGCCGATTCGTTCATC
RTS_00242+3	74639	+	74717	1.35	8	CTTGAAGGCCTGCGCGACTACGATCTCGGCGGCATCCTGATCAGCTATAGTCCGACGCGCCACACTGGTTCCTCGTTC
RTS_00243+3	74886	+	74964	1.17857	12	CCGGCCTGGCCGCCGCTGGCGCGCACGTCCTGATCTGCGCGCGCAACGCCGCGCGCGTGGACGAAGCCGTCGCGCAAC
RTS_00244+3	75114	+	75192	1.20833	11	CCCACCTCGATGCGGCCGACCTGCGGCAGATGCTGGAGACCAACCTCGTCGCGCCCTATGCGTTGTGCCGTCATGCGG
RTS_00245+3	75346	+	75424	1.19048	8	CATTACCGTCAACGCCATTGCGCCGGGATACTTCGCTACCGAGCCAAATCAGACGATGGTGGCCGACAAGACCGTGGC
RTS_00246+3	75622	+	75700	1.52381	11	CGCAGGCAATCCAGCATCGCGGTTGCCGCCGCCGAATCGCCCCGATCCTTGAGCCGTACCACGCAGATGTCGCGCACC
RTS_00247+3	75936	+	76014	1.12	9	CGTAACGCGCCGCTTCCCGGCCAGCGGGTGATCGGCCGGGCAGACCAGATGGAAACTATCGCGCACCAGCGCTTCGAC
RTS_00248+3	76210	+	76288	1.40909	11	CCCTTGCGGCGCTCGGCATGGTCGCGCAGATCATCGAAGGCCGCTTCGAAATCGCCCAGCAGCCGACGCGCCATCTCC
RTS_00249+3	76572	+	76650	1.3	13	CCTAGAATGGGTTCGCCGTCCTTTTCTTCGAGTTTCGGAAACGCCATGACTGTCCCCTTGCTGATCGGCTCCGGCGCC
RTS_00250+3	76817	+	76895	1.38095	14	CCAGCTCCTGACGCCGGTCCTCGGTTTGTGCCTGGTCAACGACATTCCGATCGTCGGCAACTTCGGCGCGGCCAATCC
RTS_00251+3	77424	+	77502	1.11538	9	CACGACCCCTGCGCCTACCTGACCCCCGACGTGGTCGCCGATATCGGCGAGGTGACGGTCGCGCAGGTCGGTCCGGAT
RTS_00252+3	77934	+	78012	1.65	11	GCGCCACGCTCCGCCGTGGCGCCGCGCCATACCCTGTTGTCCTGACCGGAGCCTGCCATGACCGTAACCACAAAGCTC
RTS_00253+3	78183	+	78261	1.2	9	TCGATCCACGCGATGAACTTCGTCATTGATGGCGCGCTCGATGGCGGCGTCAACGATGCGCTCAATCTCGATACACAC
RTS_00254+3	78412	+	78490	1.31818	10	CCCTACTCGCTTTCGCTACGTTCACGTGCCTGGCCTTGCCGGCCGGCAGTGCGTGGGCCGAATTTCCCGACAAGCCGA
RTS_00255+3	78927	+	79005	1.36842	10	CTGCTGCATGTGCCGTACAAGAGCAACCCGCTGGCGATCACCGACTTGCTCGGCAACCAGATCCAGATGATGATCACC
RTS_00256+3	79209	+	79287	1.26087	9	GTCAAGGCCGCCAGGAGCGAGACGGCCGCCACCTTCTACCAGTCGACCGGTACCGACGTGTTCACAAGTTCGCCGGCC
RTS_00257+3	79724	+	79802	1.08333	9	GTCGAGAAACTGGGATCGCTGGCACAGGCCGGGACCGTGGACCAGGCCCTCGCGTTTTCCAATGTCGTCCTCCTTGCC
RTS_00258+3	80261	+	80339	1.16667	9	GACCTGATGAGTGAGACCTTGTGGCGGGCTTGCTCAGCGGCGCCGCCACTCCATCGCCACCATCGACGGCGTGAACCC
RTS_00259+3	80516	+	80594	1.25	10	CGCGAAGCCGATGACCTCGCCGCCCTCCACCGCCACTGCGACGCGTTGCGAGTTGGCGATGAGCTGCGCGAACCGTTC
RTS_00260+3	80819	+	80897	1.20833	0	CTGCGTCAAACAACTTTGTCCGTTAAGCCCCCGCGTTCGGTGCCGCACGAGGGCCTGCGCGGGGCCCTGTCGTGTCCC
RTS_00261+3	81081	+	81159	1.38095	10	TCGGCCGCGCACGCGTGCTATCCATACCTGGGCATCTCGGTCAATCTCGAGACGATGGTCACCGACAGCCGGCCTTCC
RTS_00262+3	81309	+	81387	1.13636	9	CCGTTCGTGATCGAAGCATCGACCACCGATATCAGCTACACGCAGGCGCGTGAACTCGAGGCGTCATTCGTGCTGCCG
RTS_00263+3	81660	+	81738	1.36364	11	ATCCAGCAACTCGGCGAGCAGGAGCCGGATGACGCGACACGTCCACGCGCATTGCCGCAGATGCCGGCCTACCACCTC
RTS_00264+3	81906	+	81984	1.2	10	CATGCGTATGTGCGCGACGACCACGTGCTCGACCACGACCTGCCGCCCTGGGTGCCGGTGCCGCCGATCGCCGAGATC
RTS_00265+3	82171	+	82249	1.38095	9	CCGCCAATGGCTTCCGACTGCGTGTGCCCTACGGCACGCTCCTGTGCGTATCGGACAAGCCGCTACACGGCGAACTCA
RTS_00266+3	82411	+	82489	1.3	10	ACACCTTCCTCCTTGTCTTCCTGAACGAAAAAAAGCGCGCGGTATCACCGCGCGCCTGGAATCGGAGTGAGCCGTCGC
RTS_00267+3	82676	+	82754	1.18519	8	AGTCCATGCCGACCTGCAGGGCCGGGCCCACGCTCCAGCGGTCCAGGCCGAGCGTGTTGCCGGCGATGTCCGCGCCCC
RTS_00268+3	82946	+	83024	1.36842	11	TAACGTCCAGTTCCGGAATCCACTTGTTGTTGACGCTGATCCGATCAGATGCGCCCACACCGCCAACCGGGTCGGACT
RTS_00269+3	83301	+	83379	1.14286	12	TCGTCGCCTGTGCGCGACAGATCGCTACAGCTTTGTGCAAACCGCGATCAAGCTTGTGCGGACAGGGCTTCTAACCAC
RTS_00270+3	83642	+	83720	1.3913	11	ATCGACGCCCGCGCCGAAGCCCGTGATCGAGCCCGCGACGCGCACTTCCACATAGCAAGCCGCGTTGGCATCGGCGCC
RTS_00271+3	83956	+	84034	1.22727	11	CGTAGAGATCCGCGGCACTGGCCTCGAGCCCGGTTTCATCGGTCATGGCTTGCACCGCCCGACTGAACTCGATCTGCA
RTS_00272+3	84383	+	84461	1.55	11	CGTGACCAGATCCACATTGCCGGTGCGCTCGCCGTTGCCGAACAGACAGCCTTCCACGCGATCGGCACCGGCCATCAC
RTS_00273+3	84614	+	84692	1.13043	9	CAGAACCATCGGTCGGTTGGCATCGGGCTCCCACACGGCCGACACCGCGTCCGATACTTCGAGCGAGAAGTCGAGTTC
RTS_00274+3	84863	+	84941	1.14815	8	CACCGTCGCGCGCCTGGCGCCGCGCACGGACTCCACCGTGCGGCGGATCAGGTCATCGCGTGCCTGGGTCAGCACGAC
RTS_00275+3	85656	+	85734	1.5	13	AAACGCGCCCCTTGTGTTGGTTCGCACTCAATCCTCTGGCCGGTATTGCATCCGCCGCATCGCGCCTAGTCTGATTCT
RTS_00276+3	86025	+	86103	1.55556	12	TGACGTTACCGGTTCGACCACATTTGCCTGGTCGACCATCAACTCCTCCATCGCCGTCGTGGCGAACGCATCGGTACC
RTS_00277+3	86301	+	86379	1.24	11	CGTGACGGCATCCCTGATCGACAGCGACGGCGCGGATCGCTCCGCCAGCGCCACCGGATGGACCTGGCGCAGCACCAC
RTS_00278+3	86550	+	86628	1.35	14	GCTCGTGCTGTCGCAGAACGGCTCGCAGATCAATGCGCTGAACGTGCTCAACGGCTTCCCGCAGACGTACCTCTCACA
RTS_00279+3	86815	+	86893	1.17391	9	CTGAGCGCAAAGCCGCGCGCCACGCTGTTTGTCACGGAGCAACCAACGTGGGCGCTGGTCTACAACGGTCCACAGCCA
RTS_00280+3	87146	+	87224	1.76471	11	CACAGTAACGCACTCCTGCGAGGTGCGTACCCGTTTCTGCGTACGCTTGCCTCCTTGGTTTGCCCCCCTTTCCCGCTT
RTS_00281+3	87377	+	87455	1.42105	10	CGTCCCCGCAAATGAAAACGGCGACCCTTTCAGGTCGCCGTCGTCAGGCATCATCCGTCGATCCCGTCGTCAGGATTT
RTS_00282+3	87605	+	87683	1.48	9	CCAGCCACGCCAGCCGCTGGCCGATGCTCCGCCCAGCCCCGCGGCCAGGCTCGCTTTCACGCGCTCGCGCGTGCGCGG
RTS_00283+3	88009	+	88087	1.23077	9	CGTCGTCGCTGCCGGACAGCGCGTAGACCGTACCCAGCGCGCCCACGGCGACTTCGCGGGCAGCCATGCCGGGCACCA
RTS_00284+3	88282	+	88360	1.08333	8	CGCGTTCCCACAGGCCAATGGCGATGTCGCGCGGATTCGGCACGCGATACGCCGGCAATTCCATCAGCAGCGGATGCT
RTS_00285+3	88665	+	88743	1.17391	10	CCCGCGCTCATCATCAGGCGGTCAAGCAGAAACGCCGCGCGCGGCAGGTAGCCCGATTCCTCGAGCGTCAGGATAAAC
RTS_00286+3	88932	+	89010	1.35	9	AAGAACAGCAACACCGCCAGAATCGCCAGGCCGAAAACCGGGTGCAGCACCACGACGTCGAGCTTGTCCTCGAACTGC
RTS_00287+3	89207	+	89285	1.68421	15	CAGCGCTTCGCGATCGATCTTGATGCCGCGCCGTTCGGCGGCATCGCTCATGTTCAGCACCACCACCATCGGCACCCC
RTS_00288+3	89463	+	89541	1.36364	10	CGAACCGTGCGCCCGCCCGGAGACACAAACTGGCCTTCCTTGCGTTCGACGGTGACGCCCGCGTAGTTGGCCACCTTC
RTS_00289+3	89795	+	89873	1.16667	12	CCAACCTGGGCAACGAGCGGATCCTTGCCGAACGGTCCGAACGCGATGATCTGCACGGTCTCGCCGGGCACGAAGCCC
RTS_00290+3	90199	+	90277	1.75	15	CTAAGCTGCAAGCACGCTGAACACCCCGTTCCACGCGTACTTCTCAAGCCACTGGCTTCGGCCAGTGGCTTCTTCTTT
RTS_00291+3	90464	+	90542	2.33333	12	CCATCGCAGCTGGCACCACGGCAATCCCCATCCCCTGTGACACCAACGACACCACGGACAGCCAGTGCCGCACCTCAT
RTS_00292+3	90762	+	90840	1.1	11	GTGGACAAAGCCCGCATCGAGTTCACCGTGCAAAAGTGCATCAATCTGCTCTTGTGAGTTCAGCTCTGTCAGGGCCAC
RTS_00293+3	91000	+	91078	1.26923	9	GCCGATTCCCGAAACGCGCGTCCGGCCGCGGTCAGGCGCACGCCACGGCTGTCACGCTCGAACAGCCGGGCGCCGACC
RTS_00294+3	91316	+	91394	1.54545	14	TCCAGGACGGGGACTTCCAGGAGACGATTCATGCCGACCAGCGCCGCGCGCCCAGCCGCGTCCACCACCGCGTACCCC
RTS_00295+3	91572	+	91650	2	13	CCGATCACGCGCCGCCCACGCTGTCGCACCGCATCCGCACCGGCCTGGATGCCCAGCGCATCCATAAGCATCCGTCCT
RTS_00296+3	91815	+	91893	1.34783	10	CCGATTCGCTGACGCGCACGCTGCGCAAGTTCGGCGATCCGGCGCTGGTCGACCGCTTCCTGCCGAACCTGACCACGC
RTS_00297+3	92127	+	92205	1.5	10	TCCTGTTGCCGCGCACGCTGGCGGATGGCAGCGCCAACCACTTCCGCATCATCCGTCTCAAGGACAAGCTCGGCACAC
RTS_00298+3	92365	+	92443	1.07692	11	CCAGTTCATCGCCCGCGAGCGCCGCGCGTTCGGCAAGCGCCTGGCGGACATGCCGCTGATGCGTCGCCAGTTGCTGAA
RTS_00299+3	92650	+	92728	1.125	9	CGACCCGCGCCTCGTGCGCGACGCGCATCTCGGTTCGATCTGGGAAGGCACGAGCAATATCGTCGCACTCGACGTGCT
RTS_00300+3	93129	+	93207	1.45455	13	TCAACGTGTTCTGACGGCTCACCCAGAGAACACCCAGGCAGTACGGTGCGCCCGCAACGGCGCACCTCGCGCGCCCGC
RTS_00301+3	93381	+	93459	1.3913	9	ACCTATCCGCCCGGCGGACCCACCGACGCGATGGCCCGCACGCTGGCCGCTGCGTTGAAGAACAGCCTTGGCCAGCCA
RTS_00302+3	93617	+	93695	1.04167	12	CTTCGCGCCGGTGATCCAGATCGGCCAACTGCCCAATGCGCTGGTGGTAAATCCGAGCGTGCCCGCGAAGAACGTGCA
RTS_00303+3	94042	+	94120	1.35	0	CACCTGCAGGTACGCCACCGGAAGTCATCCGCAAGCTCAATCACGCATTTGCCGATGCGTTGGCACAGCCAGACGTGC
RTS_00304+3	94272	+	94350	1.21739	6	ACATGACGCCACTCACACCCGGCGCGCTGGCAGGCATTCGCGTAGTCGATCTGTCGCGCATTCTGGGCGGCCCGCTTT
RTS_00305+3	94509	+	94587	1.17391	10	CCGACACCGACCGCGAAGTCTTGCTGACGCTGCTGGCCGATGCCGACGTGCTGATCGAGAACTTCAAGACCGGCACGC
RTS_00306+3	94906	+	94984	1.38095	9	GCATCCCCATGCGGCCAACTGGTTCATGAGTGGCAAGACGCCCGGGCGCACCGGTAACGCGCATCCGAACATCTACCC
RTS_00307+3	95196	+	95274	1.21739	11	AACTGTCTGCGGCCGGTGTACCGTGCGCACCGGTGTTGTCGGTGCCCGATGCACTGACGCATCCGCATACCGCCCATC
RTS_00308+3	95467	+	95545	3.09091	11	CAAAAACACCCTCACCGCTTCCTACCCCGGAATCATCCCCGTCAGCCAGTACGCCTGGATCATCGTGATCACACCCAC
RTS_00309+3	95727	+	95805	1.27273	12	TCGTATGCTGCAGCGAGCAGAACAGCGCGTTCGACGACGTATCCGAGCCGGTCAGGAACACCCCCAGCCAGCCCAGCA
RTS_00310+3	96098	+	96176	1.33333	12	CTCTTGATCACGAGCTGGTCGAGCATCGGCACCTTGAACTTCAGTACCGTTCCCGCCAGCGCGCCGTTGCCGGCGAAC
RTS_00311+3	96326	+	96404	1.19231	9	ACAGTGCCGCCGGCCGCAACCGTGCCACCAGCCGCTTGCGATGCCGAGCGCGGTTGCCACACACGCAGGAACGCGGCG
RTS_00312+3	96602	+	96680	1.36364	13	CCCGCCATCGCGCCGATATGCATCGGGTCGATGCCCGTGACCTGTCCGGCCACGATGATCGGAATGCCCATCGCGCCA
RTS_00313+3	96851	+	96929	1.09091	9	TCATCGGTGATCGACAGCACCGACGCGCGGATGACGTCGAACTGCCCGGTCTTGACCACGATCTTGTAGAGGAACACC
RTS_00314+3	97287	+	97365	1.07692	8	CTCTTTGGCGCCGGCGTCAGTGGCTTGCGATGCTGCGTCCAGCCCATTTGCCGCGATGGCGTCAGCGCTCGCAGCCGC
RTS_00315+3	97518	+	97596	1.30435	9	CGCAATCGCACCAGCAGCTGCGGAATCGGAATGCGCACGGGACAGACCTCGCCGCACGCGCCACACAGGCTCGATGCC
RTS_00316+3	97911	+	97989	1.38095	11	CTGGAGAGCGGCACGATGTGCGACAGCTTCGCCACCACCTTCTCCATCCCCATGACGGCGATATGCACGTCGGGCACC
RTS_00317+3	98216	+	98294	1.13636	12	CATCACGATGTGCGATGGCTTCTCGCCGGCCAGCTGGACGATGTACTCGCCCATGTCCGATTCGATGCAGTCGATGCC
RTS_00318+3	98688	+	98766	1.25	8	CTCATCGCGCGGCTTCTCCGTCGGTCACGATCACGACCCACAGCCTGCGTGGGCCGTGCGCGCCGTAGGCCAGCGTTT
RTS_00319+3	98970	+	99048	1.08333	9	CCAGCCCGGAGCGGGCCACGGTGAAGCCGGCATCGACGGTATCGAACAGTTCCGCTTTCCATGCTTCCAGCGGACGAT
RTS_00320+3	99259	+	99337	1.17391	13	TGCCTGACCACGGCGGCTATCGAAATGGTCGTCGATCCGCCGGTCCAGTTTCTGGGTGTCTCCGCTCAGCGTCGCACC
RTS_00321+3	99579	+	99657	1.125	11	ATCGGCGTGCTTGAGCGAGAACGTGCCGCCGAAGCCGCAGCATTCGGACTCGTGCTCATGCTCGACGCGTGTCACCCC
RTS_00322+3	100021	+	100099	1.125	0	CCGCAGCAGCTTTGTCCGCGTGGAAAGTGAACGGTCAGGCCTTCGCGCTCGAGCAATCGCACGGCATCCAGACCGGCC
RTS_00323+3	100491	+	100569	1.25	9	CGCGCAACCTGCTGCAAAGCCGACGCGGCGCGGGCGTATACGTCACCGATCAGTTGCGCACGGGCATCGCCTCGCCCT
RTS_00324+3	100769	+	100847	1.3	10	CTGCACGACGCCATCGCGCAGGCTTCGCACAACACGATGTTCCTGCATCTGCATACCAGCGTGATTGGCATGTTGCGC
RTS_00325+3	101018	+	101096	1.46667	12	TCTTCCCGCATATTGGTCGTACCAATTTCTGCGTACGACAAAGCAATGAAATCAAGCACTTGGCTGAGCGCCTACACA
RTS_00326+3	101659	+	101737	1.03704	11	ATCGGCGCCGAGCCGCTGCGCCATCTGCGCGTGCTCGCGCAATGCCGAGATCAGGGTCGTGGCGAGTTCGTCGACCCC
RTS_00327+3	102004	+	102082	1.125	7	CACCAGGTTGGCGTGCATCACCAGCAGCAGGGCCCCGGCGGTCAACACGTACGACACGGTCTTGACGCTGAACCAGGC
RTS_00328+3	102366	+	102444	1.52632	14	CCCTTCAGGAGACCACTTGCATGGCCTTCACGCATACCGTCGGCGTACGCCGACACGTCTTTGACGATCTGCGCACGC
RTS_00329+3	102805	+	102883	1.3913	11	ATGCGCGGTGGTCACCGCCTTCCGCAACACCATCGGGCTGCCCGGGCGCCTATCCGTGCGGCTGCAGCCGAACCATCC
RTS_00330+3	103481	+	103559	1.04348	9	TACACGAACCACGCCGAGGCCGATCAGGACGACATGGACAACCTGCTGACGCTGTTTGGCGTGGCGGGCATCAACTTC
RTS_00331+3	103780	+	103858	1.65	11	AACACCATGTCGACGCCAGCGAACCCCGAAGACCCGTGGGCGCGCTTGCGCCAGTTCACACGCGCCCGCATCGCCATC
RTS_00332+3	104041	+	104119	1.30435	11	TACCTGCGTCGCCCTGACCTGGGCCGAAGTCTCGATGCCGAGAGCCGCGCGCGACTCGTTCCATCGGCGCAGCCATAC
RTS_00333+3	104338	+	104416	1.33333	13	CCGGATAGCCTTGGGATCTACCTGACATTCGACCCCCGTGTGGGGCGCACGGATGCCCAGCGCAACTGCATCTCCAAC
RTS_00334+3	104603	+	104681	1.25	11	CTTTCCGCATCGCTCATCAGCGTCATGAACTGATCGCGTTGCATGTGCACGAGTTCCATGTGGTCGCCGGCCTCGAAC
RTS_00335+3	104860	+	104938	1.44444	10	ACTCGAAGGAATCACAACCGCCACATAGCCGCCTTCGTCCTCGAGCAACAGCGTTTTGGCCAGACGGTTTCCTGGTAC
RTS_00336+3	105088	+	105166	1.28571	10	CCTGAGTGTTCTCACTATAGGCACTGTCGGCACCGCCGGCACGAATGCGCGGCCAGATCGCCTGCAGCTCTGTTCTCA
RTS_00337+3	105324	+	105402	1.26087	13	CCGATGCCGAGCCCGCCGACCACGGCCTCCTTGAGGAACGCGAAGTTCTCGGAGCTCAGGGTTGGCTCCAGTACCACC
RTS_00338+3	105552	+	105630	1.17391	8	CAGTCCACCCCGCCGATTTCGGTGGCAACGACCGAGTCGGGAGGCGTGGAGATGATGCGCAACGCCACTTCCACATCC
RTS_00339+3	105780	+	105858	1.31818	14	CCCATGCTGCTGATCAGCGCGTTGGCCGCAGCCACTTCGCCCAGGATGTTTTTGCCGTGCTCGTACAGTCCGGCGCCC
RTS_00340+3	106176	+	106254	1.76471	11	AACGCCACCACCATCATCGCGGTGACATACCAGTAGAACGCGCTCTCGTGCCCGATCGATTTCAGGCCCAGCGCCACA
RTS_00341+3	106470	+	106548	1.17391	8	CCCAGCGCGCCGAACATCAGCATGTTGTTGCGGCGACCGATGCGGTCCGACAACATGCCGAACAGCGGCTGCATGCAC
RTS_00342+3	106798	+	106876	1.57143	11	CCACCACCGCGGTGACCGCGCCAACCACGAACGGGATGCGCCAGCCCCAGGCCTTCAGTTCGGCCTCGGTCAGCAACT
RTS_00343+3	107116	+	107194	1.08696	8	AGCACATCATCGTGACCGAGATCACCATCGAGTGCTTGCGGCCGGTGCGATCGGCAATGCGGCCGAATAGCCATCCGC
RTS_00344+3	107846	+	107924	1.33333	9	TTATCTGCTGATTCTGCTACCGCAGTTGTTGCTCATGCCATTGATCGCGCAGGCAGAACCCGACCTCGTGCAATGCCA
RTS_00345+3	108194	+	108272	1.29412	8	CTGTCCAAGTCGCAGTGGATTGTCAAATTCGGTAGTCCGCGTACCATTGTTCGCCTTCGTTATCGCATCTGAATCACC
RTS_00346+3	108496	+	108574	1.13636	9	TCTACGACTTGGGCCACACTGCTTTTGCCTTCCGCTCGGTGTTCGGCACTAACGTGGGTATCGGCTCGCAGGGCATCC
RTS_00347+3	108726	+	108804	1.04	7	ATCAACGGTACCAAGCGGTTCATCACCAACGCGCCGCGCGCGGGGGCGTTCACGCTAATGGCACGCACGGGTGGCCAA
RTS_00348+3	108993	+	109071	1.03704	12	CTGGACCGTGGCCGCCTGCACATCTCGGCGCTGGCCTGCGGCATGGCGCACCGGCTGATTACCGACGCCGTGGCGTAT
RTS_00349+3	109349	+	109427	1.55556	14	CTTCTACCGCGACGTGCGTCTGCTGCGCCTCTATGAAGGCACGACGCAGATCCAGCAGCTCATCATCGCCAAGCAACT
RTS_00350+3	109577	+	109655	1.16667	10	CCACGCAGTGCACCGGCTTCGTGCCGTGGTGGCGACGTATCGCACGACGCTGCAGGCTTACACGCTGGTCGTATCCCC
RTS_00351+3	109826	+	109904	1.27273	10	TCACCTGTACACGCTCGAGATGCATCCACGCGACGGCGACCACCTGATCGTGCTGGACGGCTATGACCGTCTGGCCGC
RTS_00352+3	110182	+	110260	2.92308	14	CAACGCCATTGCCACCATCACCACAACTACCGCCGGCGCCGGTCTCAACCTGTCACGCCCACACGCCGTCCACATCGC
RTS_00353+3	110456	+	110534	1.72222	10	CTGCACCTTGATACCGCGCTTCTCTCCGAGCCGTCCGAGTTCGACGGCGTCCTGCCATCCGGTCTCGTAATCCAGCTC
RTS_00354+3	110790	+	110868	1.33333	11	CCCGAGCCGAAGTCTCCGGCAAATGCCTGCGTCAACGTATCCGGACTCAGGTAACGCCGGATCGCGTCATTGACCGCC
RTS_00355+3	111039	+	111117	1.16667	8	CCATCGCGCACAAAGCGTTGCATCTCTTGACCCACCGCGTCGCGCAGGCGCGTCTGGTTCTGCGGTGCGTAGACGGCC
RTS_00356+3	111383	+	111461	1.08	8	ATCCACGCGTTCGAACGGTACCTGGGCCCGCCAGTCGCCGAACAGGAACTGGATCTGCTTCGCGGCGTCGGCGGCATC
RTS_00357+3	111781	+	111859	1.61111	11	TCTCGAACCGTACCGTCAGCCGCTCCGAACTGCCCGAGATCGATACATTGGCCTTGAGCGCCTCGAACCGATCCGCAA
RTS_00358+3	112176	+	112254	1.16667	8	TCTCCGGGCAGGAACTCGCCGACCGTGCGGTTCGTCTGGCGCAGGTAGTTCTCCGCCACGCGCTGTACGTCTTCCAGC
RTS_00359+3	112426	+	112504	1.45455	10	CCAGTCCTTCGATTTCCGCAAGCAGCGCCGCGCGCACCGGCTCGATGGGCCGGTCCTTGCCTGTCCCTGCCGCGAACA
RTS_00360+3	112667	+	112745	1.2	12	ATACATCGCGGCCACGATGCTGCTGTCCCCGGGGCGCGTCAGCGTCAGTTCCCGGGCGCCTTCCTGCGGCGGTTCCAC
RTS_00361+3	112975	+	113053	1.8	0	CGTACATCTGCTGTTGCAGCATCCGCATCGGATTGTTCTCACCGATCTCCATCTCGTTGCGCACGACCGTCATTTCCT
RTS_00362+3	113639	+	113717	1.20833	8	ACGACACGCGAACCGCGTGCCGGCACACTTTCAGATTCGGGGCCAACAATCGTGACCGCCGGCGGCATCCGGGCCCGA
RTS_00363+3	113888	+	113966	1.30435	13	CCGTGCGCACGCCCAAGCGCGAGAACTGCACGTTCTACGAGACCGCCGCCGCCGCGGAGAAACACGGCTTCAGGCCTT
RTS_00364+3	114164	+	114242	1.26087	13	AGTACGCCCAGACGCAAAAGCTACTGCTGGCCAAGCGCCTGCTGACAGACACCGCGCTGCCCGTCACCGAGGTGGCGC
RTS_00365+3	114625	+	114703	1.19231	12	CGCCCCGACATCGTCGATGCCCACCTGGGCGAACTGGCTGCGCGGACGCCTGGAATGCGCCTGCCCGGCGCGTTCGAC
RTS_00366+3	114853	+	114931	1.2	9	CTGACTCACGCCTTCCCGACCGCGCAGGCTCTGGCTGCATTGCCCGACGAGGCATATCGGGCGGCTGGCGTGACCGCC
RTS_00367+3	115166	+	115244	1.08	9	CGAAGACCGCCGGATGGGCGCCGTGGCGCGCCTATGCGGCAATCCATCTCTGGCACCGCTACGAAGCGCTGAAGCTTC
RTS_00368+3	115450	+	115528	1.08333	8	AACTCGGCGCCTACTTCGACGGGGCATTGCATGGATTCTCCGTCCCGTTCCGGCTGGTTGGCAGCGCGTTCCAGCAGC
RTS_00369+3	115852	+	115930	1.59091	0	CGTCGCCATCCAGCCTCCCGCCGCGCTGGTGGCCGACCTGCTGCGCATCGTTCCCGCACAGCACGGCATTCGGCCGAC
RTS_00370+3	116133	+	116211	1.45455	10	ACGCCATCACCGCCGCGCTGGAGCGCGAAGGGATTCCACCCGAGCGCCGCCGCTTCTGGCCACATTTGACCCTGGCAC
RTS_00371+3	116363	+	116441	1.61905	11	CCACTTGTCGCGAACGGTCCAGACCGCTGCCCCCAACGCTGACACCTGTCACGCCGTGCCGCTCGGCCGGTGATCGCC
RTS_00372+3	116623	+	116701	1.58824	10	CACGCAGCGACTTCGAGCCGAAACACCACGCGACGATGCTAAACCAGACCCAATGCGTGGCCGACATGAACAATCCAT
RTS_00373+3	116853	+	116931	1.15	9	ACGTCCAACGCCTTGCGATTGCGTAGTGTCTGAATGCCGATCCAGATCAAGTAGGCCGCACCAGCCAGCTTGATGATC
RTS_00374+3	117316	+	117394	1.45455	10	GATTCGCTTCTTCGAAGCCGCCGCGCGTCACCAGAACTTCGCCCGCGCGGCCGACGAGTTGCACCTGACCCACGGCGC
RTS_00375+3	117588	+	117666	1.47368	14	AGCCAACCATCGCCATGCGCTGGCTGATTCCTCGGTTGGCACGGTTTTCCGCTCGGCATCCCGATATCCCGTTGCATC
RTS_00376+3	118026	+	118104	1.25	8	CCGCACCCCGGGGCTTCGTGGCCGATGGCTCGGCGTACCATCTGCTTTCGCCTGTGCCGTTCGAGCATGACTCGCGCC
RTS_00377+3	118287	+	118365	1.52381	10	CCACCTTCGGGTGGCGCTTACCATGCGGCGGCTGGTCGCCGCGAGCTGTCACCGCTTTCCAGTTCCCGCCCCCCAAAA
RTS_00378+3	118574	+	118652	1.04545	12	CTGAATGTGCGCTCGAAGGGCGGCTCCGAGATCGTGACGTCGATCCTGCATGTCGATCCGGCCAACAAGACCTTCATT
RTS_00379+3	118820	+	118898	1.63158	11	TACCACTTCCAGCGCCGCCGCCATTTTCGCGCGCGCACGTTGCTGACCAAGGGCTACCGCTGCGAACTGCGAATTCCC
RTS_00380+3	119088	+	119166	1.45	10	TCGACGACAACACCGTGCACCACTACGGATGCGCGTTCCTGAACCCGGACGGCCGCATGGAAAACTTCCTGCAGCGCC
RTS_00381+3	119321	+	119399	1.94118	13	CAATCATTTCCCCTTCCGACACCTTGTTGGCCTTCACGCTGACGCTGATGGCCGCCAGCACCACGCCGGCCTGCGACC
RTS_00382+3	120141	+	120219	1.14286	13	TCGATAATCGCGCATCTTAACGCCCCAGAGCGCTGATTGCCGCCTTCTGGACAAAAAAATGTCGCCGGTCGGGACGGC
RTS_00383+3	120500	+	120578	1.47826	11	CCCAGGAATGCCGCCATCGACTTCAGCAGCCCGGTTGGACTACCCGGCACCAGCGGCGCGCCGACGCGCCCGGCCTCA
RTS_00384+3	120806	+	120884	1.17391	9	GCCCACGCGCCTGAGATATCGCCCTTGGTATAGGTATCGGTCGCGCCCATGCCACCCTGCGAGGCGTAGACGTTCAGC
RTS_00385+3	121211	+	121289	1.57895	10	TAGAACTCGCTGATCAGGCTCGAAGTCTGACCCACCTGCGCATCGGTTCGCCACTCCGCCCCGAGCGAGTTCAGCCAC
RTS_00386+3	121528	+	121606	1.17391	10	CTCCATCGTGGCGGCCGCGAACTCCGGATTTACACGTTCCATCGGCGCAAAGCGGATTTCGTCGACGGGCCGCACGTC
RTS_00387+3	121873	+	121951	1.21739	13	CAGCTCTTCGCGCTTCATCAGCGGTGTGCCGAGATTGACGGCGATGATGATGTCCGCGCCCATCGCCCGCGCCACGTC
RTS_00388+3	122170	+	122248	1.26087	0	CCGCAATACGGTTTCGAGCTGCACGCCCGAGACGGCACCCTTGGGCAAAAGCAGGCCGTCCGAGCGCACGCCGATCTC
RTS_00389+3	122435	+	122513	1.5	12	ATCGGCACGCGCAGTTCCTCGAGCACCTTGAGCACGCCAATATGGGCCGCGCCACGCGCGCCGCCGCCCGAAAGCACC
RTS_00390+3	122690	+	122768	1.38889	13	CCGCGACCTTCAACACTAGCAGTGTGGTCCGCATGTGGCGTATGCCATGCGCCAAGATCAAAACAATTCATCACGCGC
RTS_00391+3	122919	+	122997	1.61905	0	CATTTCCACGCGCCCCCCGACGATCCAAAACCCGCGCCGCCCGAAAGACCCGGCGACAACGAGTGCTGCGGCAGCGGC
RTS_00392+3	123172	+	123250	1.25	12	CGTCCTGACCGGCGCCGGCATCAGCACGGACTCCGGCATTCCGGGCTATCGCGACGAACAAGGCCGCTGGCAACGCTC
RTS_00393+3	123496	+	123574	1.38095	12	CCTGTCGTGCGCCACGCGCTACCCGCGCGCGGAGCTGCAGCACTGGCTCTGGCAACACAATCCCGATTTTCGTGACAT
RTS_00394+3	123834	+	123912	1.57143	12	TCGCCGCGCTGAACCTTGGCACCACGCGCGCCGATCCGCTGCTGACACTCAAGGTATCCGCGCCGATCGGGCCCACAC
RTS_00395+3	124070	+	124148	1.3913	11	CCCCCCTGCGCGCCGCCGCGCGGCTGATTCCAGCCGACTGACGTCTCCGGTATCGCTGACGAAGACGTGCTCGCGCAT
RTS_00396+3	124327	+	124405	1.72222	11	ACTTTCCCATGCCTCGCCATTTGCGTTTCTCACGTTGCGGTTCGTCATCGCGCTGCCCCTGCTCGCCGCCATCGGCGT
RTS_00397+3	124796	+	124874	1.125	8	CTGGCGATGTGCCTGCTGTGCGTGCCGTTCCAGCCGTTCCGGTTCGAGCACGTGCCGGGCTTCTTTTTCCCGCTGCTC
RTS_00398+3	125241	+	125319	1.31818	12	CGTTGAGTTGCTCGCGGTACTGGCTCATGCCTTGCACCTCCACGTCCTGCACCGTCGGGTTGTCCAGCAGCACCGCGC
RTS_00399+3	125470	+	125548	1.13043	9	CACGCTGACCAGTTCGCCATAGCGCAGCGTGGCCGGGAAGCGCTTGTCCACCGCGCTTTGCAACTCGTCCTTGGTGAA
RTS_00400+3	126051	+	126129	1.70588	10	CCCAGGTTATTCCTTGGGCCCGGCGATCACCATCCACATCACGCCGAACTTGTCGGTGACCATGCCAAAGCGCTCACT
RTS_00401+3	126379	+	126457	1.21739	8	TAGCGCAGCATGGCGCCAACCTGCGCGCCCAGGGCGGTCTTGTAGAACTCGGCCGCTTCCTCAGCGCGACCATCGAAA
RTS_00402+3	126637	+	126715	1.08	9	CACCGTTGCCGTTTGGCGCTGACGCCGGGCCATGTCACAATTCACGGTTACGAGTTTCGGGCGCCGGACCGGCTCGCC
RTS_00403+3	126879	+	126957	1.94444	14	CGCCATTCCCTACGCCTACACGGCGAACCTGGGCCAGCCCGACGAACCGGATTACGACGACATCCCCCGCCGCGCCAT
RTS_00404+3	127164	+	127242	1.47368	9	CACGTTCAAGGGCAACGACATCGAGCGCTTCTACCGCTACGGCCTGCTGACCAACCCGGGTCTGCAGATCTACAAGCC
RTS_00405+3	127616	+	127694	1.31818	13	ACCGCATCATCGAAGCCAAGAGCCGCGGCATCTACGAAGCCCCGGGCCTGGCGCTGCTGTTCATCGCTTACGAGCGCC
RTS_00406+3	127856	+	127934	1.4	10	CGATCGAACTGCGTCGCGGTAACGACTACTCGATCCTGAACACGACGTCGCCGAACCTGACGTACAAGCCCGAGCGCC
RTS_00407+3	128134	+	128212	1.5	10	AGCGATCGTGCCGCTTTTTTTTCGCCGCCGCCCGGCAGACATCTGGCGCCCTGCAAGCTCTACCGCAACGCGGCACAA
RTS_00408+3	128571	+	128649	1.76471	11	GAAGACAGCCTGACCCGTCTGGCCACCGACTACATCGACATCCTGTACCTGCATCGCGATTTCGCCGGCGCCAATCTC
RTS_00409+3	128804	+	128882	1.29167	11	CCTGCTGAACCGGGTGCCCGAAGTCGAGATCCTGCCCGCCTGCCAGCACTTCGGCCTGGGCGTGGTGCCCTACAGCCC
RTS_00410+3	129053	+	129131	1.22727	12	CCAATTCGCCACCGCGTGGGTGCTTGCCAACCCGATCATCAGTTCGGTGATCGCTGGCCCGCGTACGCTGGCGCAATT
RTS_00411+3	129319	+	129397	1.63158	15	TTCCCAAGCTGCCTGTTGCGCCCAGTGCACGAAGGCTGACACCCATGTGCGCCAGCCAACTTCCCTGCGGCAAACCGC
RTS_00412+3	129640	+	129718	1.88889	13	CTGGGCCAGTCGTTGACGTACTCCATCGAGCCCGGCCCCAGCGACAGCATCCGCTATCCACACTCCGGCCCCTACGAC
RTS_00413+3	129904	+	129982	1.44444	13	GCATTCGCGCGCTACCCGCAGCGCCAATATGACAACTTCGAGTCGATTCCGAAGGTGCTGATCTCCTCGCTGCTCTAT
RTS_00414+3	130161	+	130239	1.4	8	AAAAACGCAGTCGGTCTCCGAGAAGTTCCGGCAGATGGCCTCCGCTTCACTGCGCGCCTACCATGACGGACCCGACAC
RTS_00415+3	130403	+	130481	1.45	12	ACCCCACGCCACGCGAAGCGCAGGCTTACAAGCGTGCGTTGTCACTGATCATCTCGCAGCGGCGTCCGTCGTATCACC
RTS_00416+3	130670	+	130748	1.5	9	ATGTCTCGCACATGATCGGCATCAACAGCCGCTATGACCTGGACCGGCTGGACCTGACCGTCGACAGCACCATCAATC
RTS_00417+3	130925	+	131003	1.21739	7	CTGACAATGTTGACCAGCCGTTCGACATCAACGCCGGGGCGCGGCTCAATCTCGGGTCGACCGCCAAGCTGCGCACGC
RTS_00418+3	131360	+	131438	1.27273	11	TTTACCAGGCGCACCCTGACGCACGTGATTTGCTCGAGGACCGCTACGCGCCCGGCCGTCGCGCTTATCTCGAGCAGT
RTS_00419+3	131931	+	132009	1.20833	9	GATCGCCACGCGCTGGCAACGGCTGGGCTATCCGTTCGATTCGCTCACGCCGTCCTACGGCACGGCGATCGGCGCATC
RTS_00420+3	132160	+	132238	1.04167	12	CTGATCGTGCCGGAGATCGCCATGCTGGTGCGGCGATCCATGCTCGATGTCGTGCAGAACGGCACCGCCAAGTCCATC
RTS_00421+3	132410	+	132488	1.3	11	ATCGCTATTTCGGCACCGTGACGATTCACGTGCGGGAGCCCTACGCCGCGCGTTACTCGTTCACCAGCGCATTGTCAT
RTS_00422+3	132780	+	132858	1.6875	15	CGTCATGATCCAACCCATCTTGTCGTCGCCGGGCTTGATCGCTCTAGCAATCAAACCGACGATCAGGCCAACGAACAC
RTS_00423+3	133049	+	133127	1.08333	8	TTCCATCGTGAACGTGGCACGGCCCTGGGTCAGCGAACGCAGCGACGTCGAATAGCCGAACATCGTCGCCAGCGGCAC
RTS_00424+3	133286	+	133364	1.27273	10	CCGCATCCCTTCCTTGAACGCCATCGAGCCGGCCATGCGGAACGCGTTCTCGTTCGAGTCGACGTCGTGGTACGAGCC
RTS_00425+3	133520	+	133598	1.70588	11	CATCGGTTCCACATCGAGCACCACGTGACCATACTGTCCACGGCCGCCCGACTGCTTGATGAACTTGCCTTCGACGTC
RTS_00426+3	133769	+	133847	1.22727	8	ATCTTCCTGCGCCAGCCGGTTCAGGGCGATGCCCATCTTTTCCTGGTCGGCCTTGGTCTTCGGTTCCACGGCCTGCGA
RTS_00427+3	134124	+	134202	1.125	10	ATCTTGAACGCCAGCGCGGAAAACGGCTCGTCGTCGCTCGGGTGGCGCTCGGCTTCCTTGTCGTCCTCGGTATGCCCC
RTS_00428+3	134366	+	134444	1.63158	10	CTCGCCGCTCAGGTAACGCTCGAGCAGCTCCTCGCTGGCTTCGGCCGCGGCCTCAACCATCTTGTCGTGCCATTCCTT
RTS_00429+3	134646	+	134724	1.13636	10	CCCACGCGATCCATCTTGTTGACGAACGCGATGCGCGGCACGCTGTACTTGTTGGCCTGACGCCAGACGGTTTCCGAT
RTS_00430+3	134909	+	134987	1.61905	13	GCCGCGCTCCTGCTCCTGCTCCATCCAGTCCATGGTGGCCGCGCCGTCGTGCACCTCGCCCAGCTTGTGGTTCACGCC
RTS_00431+3	135287	+	135365	1.04348	11	CCAGCGGCAAACCGTTTTCGCGCGCCGCATCGACCAGGATCTGCAGGTAATCGGTCATGTGCGACGCCGTGAAGTCAT
RTS_00432+3	135714	+	135792	1.22222	12	CAGGCCGCTGTGCACGGCCAGCAGGTGGCCTGCCGCGCAGGTGTCGCGCATCTGCGCCTGCCCCTCCGGGCTACCGCC
RTS_00433+3	136143	+	136221	1.25	8	ATCTCAGGATACGTGGCAGCCAGCCGGTACCGGCTGGCCCGCGCGACGGTGCACCTTATCACCCCGGCATGACCGCGC
RTS_00434+3	136373	+	136451	1.47619	10	TCGACGAAACCTTCCGCTCCCCGCCATGGGCCCGGGTGGCGCCCCAGCGTGACCATCTTGATGAAGCTCCAGCCGATC
RTS_00435+3	136602	+	136680	1.57895	15	CCTCGTCCAACGCATCCCGACATCAACGGTCACTATGCCGTCTATCCTCACCAAAGCCCGGCTGTTGGGGCTGGCGGC
RTS_00436+3	136957	+	137035	1.25	9	GCCGCGCCGATCCAGAATGCCGACAATCGCGTGGCCGACCGCGAGGACTCGCCCGCACGGCTCGTGTTCTTCTTCGGC
RTS_00437+3	137247	+	137325	1.31579	12	CGCCGATTTCGAGAAAGTCTTTCATGAGAAGCCCGGCAAGCTGACCGGCTACGGCATCCTGACCGATACCGACAACAC
RTS_00438+3	137475	+	137553	1.04	10	ACGCCTCGTGCACGCTGACCACCTTGGCCGGATCGTAGTGACGGCCGCTATGGATGGCCGCTTCGAACGCATTGGCGC
RTS_00439+3	137726	+	137804	1.57895	11	TCACAGAACGAACCTTCCACGGCCTGCCAATGGGTTTCCACGCCGACCTCGCGCAGCCCTTGGGCGATGACTTCGCAC
RTS_00440+3	138015	+	138093	1.16	9	CCTCCCAGAGTTGCGCCACCGGGCCGGTGCTGATCGCGTGTTCCAGCAGGGCCAGCTCACCCTGCAGCGGATCGGTCT
RTS_00441+3	138296	+	138374	1.19048	9	CCCTCAATACCAAACTCTGGGCGGCGCTTGCCGTCATGTGGTTGCTGCTGCTTGCGCTCGGTACATGGAATGCCTTCC
RTS_00442+3	138532	+	138610	1.17391	9	CGCTTCGGCCAGAACGGCTACCTGTTCATTGTCGATTCCAAGCCGCAGGTGGTGCTGAACCCGGGCCTGCCGCAGACC
RTS_00443+3	138796	+	138874	1.33333	12	TTCGTCGCCACGGGCGTGTTCCTGGTCGACATCGAGGATGCCTTCCGCGCCAACCTGATCAACGCGATCGCCAGTACC
RTS_00444+3	139085	+	139163	1.40909	13	GCGATATCCGCGGCGCGGCCGGCGCCATCGCCAGCGCCACGCATCAGATCTCGGCTGGCAACAACGATCTCTCGCAAC
RTS_00445+3	139343	+	139421	1.3	13	TCAACCAGGCCTCGCGCAAGATCGTCGACATCATCGGCGTGATCGAGGGCATCGCATTCCAGACCAATATCCTGGCGC
RTS_00446+3	139823	+	139901	1.35	9	CGTTCCGGCTGGCAACGGTCTGAACCTGCTGGCCTTCCTGTTATCGACGACTTCCCGTCATCACGCCGTCTGCGATGA
RTS_00447+3	140085	+	140163	1.30435	12	TGCTCCGCTTCGCTGGCATCCCACAGACGCTCGATATCGTCGACCGGCGGCTTGAGCTGTCCCGGCGTGCCGCGAACC
RTS_00448+3	140358	+	140436	1.28	10	CCCATCGCCGCTGCTAGCTGCGCGCCGAAAAGGCTGGAACCGAGGAGCCACAGCGGCACCTTGAGCCCCGCGCCCGGC
RTS_00449+3	140676	+	140754	1.07407	0	CCGGAGCCGACCCGGATCGTCGAGGTGCCGTTGGCGACGTACCCGATCAGCACCGCCGTGGCGGCACTGGCAATGCCC
RTS_00450+3	141004	+	141082	1.16	11	AGCCATGACGGCCGTGGGGCCACCGTTACACCCGGCCGAATCACACGTGGCTGAACAAGCGCGACGCGACGGCACCGC
RTS_00451+3	141369	+	141447	1.30435	10	CCGAATACCGGGCCCAGAACGGCGTCGTCCGGCGCCGCCTGATCGACAACGATCTCAAGCCCGAAGTCGATGCGCGCC
RTS_00452+3	141629	+	141707	1.04545	9	TTCGCACGCAAGGTAGTACTGCGTGCGGAACAGACCTGTGATCACGCCCAACGCCGGATGCAGTCGCTGTTCGATATC
RTS_00453+3	141868	+	141946	1.03704	12	TCCAGTCGCCGACGGTACGCGCCTGCGCCATCTCGATCGAACGTGTAGCGGCGCCGGCGGGCTGCTGCGATTTCGCGC
RTS_00454+3	142293	+	142371	1.4	0	AACGACTGCAGCGTGGACAAGTTCAGGAAGCCCGCGAAGCGTCCCACCACGATCGCCATGCACAACGCCAGCAACGTC
RTS_00455+3	142550	+	142628	1.5	14	CCAGACCGAATCCGTGGCGCCCTGCTTGCCGTCGTCGAATAGCGTCGCCCCGTAGCGGACCAGCCACACCAGGCCGCC
RTS_00456+3	142808	+	142886	1.21739	8	CATCAGCATGACCAGGCAGGCGGCCACACCGAGCCACGCCAGCAGGCCGATCACGAAACAGGCGTAGGCAACGCGCAT
RTS_00457+3	143088	+	143166	1.08	12	CAGATTCCCAGGTCGCCGTCGTTGATGGCCTGGCGTGCGTCATGCAGGAGGTCCATCTCGCCCTGCCACAAGCCGGGC
RTS_00458+3	143316	+	143394	1.15385	6	CGGCCGTTCTCGCGTAGCCATGCTACGGCGGCCCGGCCCGGGGCGTCGCTGTAGACATCTCCCGTTCGGATACGGCCC
RTS_00459+3	143659	+	143737	1.24	7	CATCCGGCGCAGGCGCTTCGGCCAGCGCCTGCATCACGCCCAGGCAGAACGTGGCGCTGCGAATGCCGCCCCCGGAAA
RTS_00460+3	143988	+	144066	1.47619	11	CCTGAAGTGCCTTGCAGCCGCTTCCATTCGTCGAATCCCCCGGCCAGCGCCCAAGTGTTCGGATACCCGGCCGTGCGC
RTS_00461+3	144225	+	144303	1.38095	11	CGCACATCGATGACGACGACCGGCTTGTCTCCTGCCGCCCGGCGCTGCTCGAATTCCATGACCGTCATGCGCGGAATC
RTS_00462+3	144686	+	144764	1.04	9	ACCCAGCCGCTTTCCGGCGAAGTACCAGGCGGTGTCGGCGATCAGACAGGCGGCAATCACGGCGAACAGTACCGTGCC
RTS_00463+3	145032	+	145110	1.19048	11	ACGGCTTGATCAAATTCCTTGAACGAAGCCGCCACCTGGCGCGGAGCGCCTGTTACTGCGCAAATCGCGCAATCGGTC
RTS_00464+3	145480	+	145558	1.27778	12	CAAAGTCGATCAGGTCCACCAGTGAATCCGCAGCCAGCTTTTTCATCACGCGGGTCTTGTAGCTGCTTACCGTCTTGT
RTS_00465+3	145721	+	145799	1.13636	11	GAAGCCCCCAAGCACGCTTTCGACGCATCGGAGGATGGCGTCCATGTTTTGCGTCTTGCTCACGAAGCCTTGTGCGCC
RTS_00466+3	146224	+	146302	1.27273	9	TTTGCGACTGGCCGAAGCCGGCAGTCCGACGGCACAAAAAAATCGCGGCCCTCCGCACTCAAACGGGGGCCGCCAATC
RTS_00467+3	146597	+	146675	1.07692	0	CATCATGCCCAGCAGTTGTTGCTGGCGGAGCAGCCCCGCTCGGACGGCGTGTTCGAGTCCGGACCATGCCGTGCGCCC
RTS_00468+3	146825	+	146903	1.08	8	CGCCAGCGGCTGGATCGAATCGAAGCCCGCCTCTTCCCACAGGGACGTGGCATCTGGCTGGCTGATCAGTGCCGGCAC
RTS_00469+3	147112	+	147190	1.13043	10	GCACGTAATGCATCGCGTAGATGTTGTCCTGGCCGATGACGACGGGTTTTTCCGCAAGACCTCGCGCGCCGCCCTGCC
RTS_00470+3	147756	+	147834	1.3	8	TGCCGGGCGCCTCTTCATGCGAAACCGTCACGCGAACTTCCTGCAGGTCGTAGTTCCTCCGCTTTGCGTAGATCTGCA
RTS_00471+3	148121	+	148199	1.70588	10	CAAAGTGCTTGCCAACCCTGTGGGTGTCCCGTACTATTCGCCCCCTCGCAACACGAAACGCACTGCAAACGCAGCAGC
RTS_00472+3	148850	+	148928	1.13636	7	CCCACCAAGGCGACGATCAGTAGCTGGTCTGAGAGGACGATCAGCCACACTGGGACTGAGACACGGCCCAGACTCCTA
RTS_00473+3	149332	+	149410	1.05	9	ACTGACGCTCATGCACGAAAGCGTGGGGAGCAAACAGGATTAGATACCCTGGTAGTCCACGCCCTAAACGATGTCAAC
RTS_00474+3	149675	+	149753	1.33333	9	TTAAGTCCCGCAACGAGCGCAACCCTTGTCTCTAGTTGCTACGCAAGAGCACTCTAGAGAGACTGCCGGTGACAAACC
RTS_00475+3	150319	+	150397	1.04762	9	TCGTCGGTTCGATCCCGTCATCCTCCACCAGTACCTTGGGGTTGTAGTCAAAGACAAGAATTCAGGCGAGGCGCCTGA
RTS_00476+3	151557	+	151635	1.04545	7	CAATCACGGGAGACAGACATCGGGTGCTAACGTCCGGTGTCAAGAGGGAAACAACCCAGACCGCCAGCTAAGGTCCCA
RTS_00477+3	151901	+	151979	1.08696	8	TGAAAGGCCCCCTCGCCGTAAGCCCAAGGTTTCCTACGCAACGTTCATCGGCGTAGGGTGAGTCGGCCCCTAAGGCGA
RTS_00478+3	152538	+	152616	1.31579	9	CGAAATTCCTTGTCGGGTAAGTTCCGACCTGCACGAATGGCGTAACGATGGCCACACTGTCTCCTCCCGAGACTCAGC
RTS_00479+3	153553	+	153631	2.28571	12	TGTGCAACACAACCCAATCTTTACTACACCCAGATTCGCCGCGCTGACCTCGGGTCAGCCCGGCAACCCCTCATGCCT
RTS_00480+3	153812	+	153890	1.875	11	TGTTGAAGCCCTCTCCGCAACTCTCCAGACCGTTGCCACGGCAGGCACCCAAACGTATGATCTGCCGCCATGACTTCC
RTS_00481+3	154141	+	154219	1.76923	13	CGACTTCTGCAGCCAACTCCGGACAACGTATCCATAAAAGAAAAAGCCGGCAAAATGCCGGCTTTTTCTTTCTTCACA
RTS_00482+3	154394	+	154472	1.36842	11	ATACCGACCGCGCCTTCGATCTTCGCGTCAGGCGAGATCGCAATTTTTTGTTGCCCTGCCACAAAGCGGATTGCGCCC
RTS_00483+3	154807	+	154885	1.2381	6	CACACAGCAATTTCTCCGGAATGTCGGCTGCCGAGGCGCGAAGCCTCCGGCCTGCATCCGTCAGGTTTACAAGGACAC
RTS_00484+3	155541	+	155619	1.6	11	CACCCCGGGATACGCCGCACAGACCCCGGTCACCGCAAGCGCAGGACCGATTGCAGTCGCCACGCCAACGGATTTCTC
RTS_00485+3	155832	+	155910	1.14286	13	TCTGATCCTGACGAATGCGCACGTGGTCGACAACGCTACCGAAGTCACGGTGAAGCTCACAGACCGCCGCGAGTTCAA
RTS_00486+3	156060	+	156138	1.47368	10	CACGGTCACTGCCGGTATCGTCAGTGCCAAATCGCGTTCGCTGCCCGATGACACCTACGTGCCGTTCATCCAGACCGA
RTS_00487+3	156482	+	156560	1.19048	8	TCATCGATCATTCCGGTGATCTGCCCGAGCATGTGGCCGACCTCAAGCCGGGCACTGAGACGAAGCTCAAGGTCATCC
RTS_00488+3	156760	+	156838	1.4	12	ATCCAGCCGGGCGATGTCATTCTCTCACTGAACGGCACGCCGATCTCTTCCGCCGAGCAACTGCGAACGCTGGTGTCC
RTS_00489+3	157148	+	157226	1.71429	13	ATTTCGCCCGCGCCCCCACCTCGCCGGCTACTGACCTGGCACGGCGGCTTGCGCCAGCCGTCACGAAGCCGACACCGC
RTS_00490+3	157505	+	157583	2.25	13	CCGCCGCCATTGCCGCGCTGTCGCCAGCGCAAACGCAGTACCCCTCCCGCCTTTCCTGCCTAAGCAAGGCACATTCCC
RTS_00491+3	157734	+	157812	1.52381	10	CCCGGCTCGAATCCGCGTGCTACCAGCGCAGCCTGCACGGTATGCATCCATTGCTCCGTTTCGGCTGGCCGCTGCCCC
RTS_00492+3	158065	+	158143	1.88235	11	ACCACGTCATCGCCCCAGCCATCAGCAGCAACCCCGTCGTCATCAGCGGCTTCTTGTGTTTCAGCTTGCGCGCCACGC
RTS_00493+3	158452	+	158530	1.31818	13	CTTCCGTCAACGTTGCCTGCAGTGCGACGATCGCGACCCCGAACAGCAGCAGTGGACCGAGCCCGGGTCCTTCCACGT
RTS_00494+3	158727	+	158805	1.52381	10	AACATCATGTTCACCAGGATCCGGCAGCTCGTGAACAGCGCGCCGCCGCCAACGCCCTGCACGAAGCGGGCGCCCACC
RTS_00495+3	158979	+	159057	1.25	11	TCCGCGTCGATCCCGCCGATGATATGGCTCGACGCGAACACGAACATGATGTTCTCGAGAAACTCGACGCCTGTAGCC
RTS_00496+3	159426	+	159504	1.04348	11	CATCGATCGTCAGTCCCAGCTCGGACGGCATGGTCGGTTCCATGGCGTCGATCCCCAGCATGCTGATGACGAGGTACT
RTS_00497+3	159824	+	159902	1.07407	9	CACCGTAGCGCCATGCCACGTAGCCGTTGGTGAACGCCTGCACCGCGGACGCCGCGCGAGGTAGCGCTGCACAGGCGC
RTS_00498+3	160052	+	160130	1.88889	0	CCAGCCCGCCGACCAGCACCGACGGCAACTTGCCCGCCAGCCCAGCCTGCTCCATCAGTTTTCCTTGCTGGACACGGT
RTS_00499+3	160309	+	160387	1.45	11	ACCCAACCACGCTGTGCGATCCAGACCTCCGCCCAGGCATGGGCATCGGATTGCCGAATCACATAGTGGCGTCCGACC
RTS_00500+3	160586	+	160664	1.26087	13	CCGCCTGCACACGCTGCCACGGATCCGGATACTCGTTGGCCCACCGTGCAGCCAGTTCGCGGCTGCGTGGATTGCCTT
RTS_00501+3	160884	+	160962	1.29167	10	CTCGTGCGCGCCTGGTGCCGCCGAACCTGCAAAGTCGCTGTCACCGATATCGTCGCGCAGCCCGTCGGCCGGACGCAC
RTS_00502+3	161205	+	161283	1.57143	11	CAGGAACACCGCCCACGGTAGCCCGAACATCGCCATGCGCCCGAGCAACGGCCAGATCGCCAGTCGGCCTCGCGCTTC
RTS_00503+3	161482	+	161560	1.52381	15	AGTTCGCGTCCCAGATTGCCGCCGGACTGCCAGACCAGCGCGCCAGCCACTACCAGCACCAGTATTGCGGCCAGGCCC
RTS_00504+3	161732	+	161810	1.26087	13	CCGCGACGGTCTTTGCCTTCTTGCTCATCGTGCGCGCCGCTCCGGCCAGAGTGCCAGGGCTTCCAGGCATGCACGTAC
RTS_00505+3	162047	+	162125	1.2	0	ATCGCCGGGCCGGTACCTGCGCAACTGATCGATCCCGTCGTCAGCCGCGAAGCTGGCCGCGCCGTCGTCGGCATCGTC
RTS_00506+3	162498	+	162576	1.13636	12	TAAGCCATCCACATGCAGCCCATGCCGATGCCGGCCAGCAGGAATGTCAGCGCGAAGCCGAGGCTGATCGCATAGTTC
RTS_00507+3	162886	+	162964	1.34783	13	CCACTGGCTCGAACACGGCCTGGACGTCCTCCGGCAAGACCATCTCGCGCTGATCGAGCAATGCCCAGGCGCGCGCGC
RTS_00508+3	163119	+	163197	1.36364	11	TCCATGACCGCCTCCGCCTCGTCCTTGATCGCGCCGCCGAGATACAGCACGCGTTCGAACGCGGCGTCGGGATAGCCA
RTS_00509+3	163440	+	163518	1.27273	11	AACTCCCCGGTCTCGCGCTTGAAGATCGACACGCCAACCAGATCGGCGGGCAGCAGGTCGCTCGTGAATTGCACCCGC
RTS_00510+3	163890	+	163968	1.64706	11	CCAGCCCGCGCCGGATTTCGCGGCTTCTGGCATCATCGACCTTGTTGGCGACTTGCCACTTTCAGAATTTTCTCCTCC
RTS_00511+3	164338	+	164416	1.6	11	CACTGCTTGGCGAGCCGGCCCGCCTCACGCTGGCCCATCACAACTGCGTGATGACCAAGCATCCGCACTACGGCAGCC
RTS_00512+3	164819	+	164897	1.45	13	ATGTGCCCCGATGCGCTCTGGGGCGCATCATCCACATCACGGCCGAATCGCCGACAAATAAAAACCGCCCCTCGGGGC
RTS_00513+3	165050	+	165128	1.11111	13	CCCACCGGACGGTCGAAATACGAAGCATCCGGGTATTGCATGATGGTCATTCCCAATTGTGGTTAACATCAGACTACA
RTS_00514+3	165516	+	165594	1.18182	9	CAGCAGCGCCGTGCGTTCGCGCAGCGATCGCATCATTTCCTGCAGCACGCTGTTTGCGGCAATGGTGCCAAGTACCTC
RTS_00515+3	165783	+	165861	1.25926	12	CCGCGCCACCGAGGCGCCACGGCGTGGCTCGATGTGCACCAGGCCTTCGGCCGCCAGCGCGCGCAGTGCCTCGCGCAC
RTS_00516+3	166075	+	166153	1.04348	13	AATTCGGTGGACGCCGCTGCGCTGGGCCACGGCGTGAATGCCGCTATTGTATACCGTCACCCCCTGAGTGCAGACATA
RTS_00517+3	166324	+	166402	1.43478	10	TCGCCGATATCGGCCGCCACCGCGTCGTGCACGTAGCCGCGCCGACCCTGCCAGGTATCGTCCGCGCGTGACAGCACC
RTS_00518+3	166572	+	166650	1.04	7	CACCATCAGCAGCGGCCGGTAGTCTTCCTTGCGCAGGCTGAAGCTGCCGTGCGGGACTTCGACGTCGAGCTTGTCGCC
RTS_00519+3	166979	+	167057	1.63158	11	AGCCGGCTGCGTCCTCTTCCTCCGTCAGTCCCATCGGGAATTCTTCATAGGTCACGGCACCGTCGACCACGCGCACGC
RTS_00520+3	167246	+	167324	1.375	13	GTCTTCCGCCGCCAGCAGGTCGCGCAACGCTTCGAGCGCGGCCACGCCGCACGCGGTGTCTTGCTCGCCGTTACCGCC
RTS_00521+3	167610	+	167688	1.2381	11	CCGATTTCCTCGGCCTTGCGAATGGCCGCGGCCACCATGTGGCGGGCTTCCTTCAACTCGAGCTTGATGGCTTTCTTC
RTS_00522+3	167961	+	168039	1.18182	7	ATGGCGTCCGCGTAACTGTCGACTTCGATGATCGCCAGCACCGGCCCGAAGATTTCCTCGCGGGCAATGCGCATCGAC
RTS_00523+3	168201	+	168279	1.9375	13	TCCATCCCCGCCGTCATGCCGCTGCCAATTTTCAGCGCCTTGACCTTGGCCACCAGCTTCTCGGTGAATGCCTGCTTC
RTS_00524+3	168458	+	168536	1.07407	9	CTGCTCGCCGGCGGAGGTCGACCCGGTGAACGAGACCGCGCGGACCTCGCGCGATTCCACGATGGTCGGGCCCACTTC
RTS_00525+3	168810	+	168888	1.30435	9	CCCTCCACGGCATAGAAGCGCAGGGTCTGCGCAGAGCGCATGACCTCGTCGCGCGCCAGGTTCAGCGCCTTGCCTTCC
RTS_00526+3	169090	+	169168	1.04348	12	CGTTATCGACGGTACGGCCGCTGGCGCTGTCGCACCATTCGCCATCGATGTAGTTGCGGTACGTCTCGGTCATCTTGC
RTS_00527+3	169319	+	169397	1.04167	10	TTCGCAGATCTTCAGGCAGCGTTGCTGCAACTCGGGCGTGTTGGCGTGCTCCAGCACGATCTGGTAGCCGCGCTCACC
RTS_00528+3	169552	+	169630	1.12	10	CTTCGCGCATGGCCACGGCGTAGCACCAGCTTTGCAGGCCGCGCGTGGTCGGCGACATGTTGTCCGGGCTCACCACAC
RTS_00529+3	169835	+	169913	1.03846	8	CTCGCGGCTCAGTTCGCCGCTGGCCCAGGCCTTGCTGAAGGGGGCCTGGTTGGCGCTCTTGCCCTTGATCGCGTTCTC
RTS_00530+3	170243	+	170321	1.42857	13	ACATCGGCCAGTTCCACGATCTTTTCGTCCGGTAGCACTGCCTTGTCGGCGAGCACCAGGTCGCCGGCCTCCCGCAGC
RTS_00531+3	170638	+	170716	1.2	0	CTGCACGCCCTGCGTGCCTGCGCCGAAGAGCGCCAGGGTTTGCGCATCGGAGCGCGCCAACCGCTTTGCGGCCAACAC
RTS_00532+3	170869	+	170947	1.375	8	TACCGCGCCCAGCGTCGAAAGCTTCACACCGCCGGCCTCCGTGCGGATGCGTTCCTGCATGGCGGCCTGCCCGCGGCC
RTS_00533+3	171097	+	171175	1.3	9	TTTCACGAAATTCGCGCGCGCCGACCTGGTGCCAAATGCGCACATTCCGTGCGCTGGAGCGGAAATCCGCCCCTTTTT
RTS_00534+3	171401	+	171479	1.22727	8	CCGTCGATCGTCGGCACGTTCCTCGTGATACTGGCCATTACCGGCAGTCCGGTCACGGCACTGGGCGGCATCTTTTCC
RTS_00535+3	171643	+	171721	1.47619	12	CATCACCTACGTGATCTCGCTGTTCTTCTGGCCGACGCCGGCTGTGCCGCTGGTTTCCGCCATCCTGCTGCCGGCCGC
RTS_00536+3	171881	+	171959	1.5	9	CTGATCCTGTCGATCATCACGGGCGGCATCGCGCTCACGCTGGCCTACCTGTCGATGCGCCGTCATATCGTTCCCGCC
RTS_00537+3	172299	+	172377	1.27273	10	CCGCCGAAGGCCCGCGCAAGATGCTCGACACGTGCCCGGAGCACATCACCGATGGCTTCGTCTTCGCGTTCAAGGCAA
RTS_00538+3	172582	+	172660	1.07143	12	CTTTGCCGGACTGCCGCTGACCGGCACGCTGGCCGGCGCGCTTGGTCCCGTGGTCGGCTTCGACTCGGCCACGCTGGC
RTS_00539+3	172810	+	172888	1.09524	8	CACCATCTGCGCGATGCTGATCTGGCATTGAGCGCGTGGCGGACATCCCAACTGCCCATTTACTGATTGCGGAAAGCA
RTS_00540+3	173094	+	173172	1.17391	9	AAGAAGCAGCTCGGCGACCGGCTCGATCAGGGCTTCCGGCTGACCTGCCAGATCTGGCTCACGCACGACATCGAGCTC
RTS_00541+3	173423	+	173501	1.63158	14	CAAATCCGCCGAGGTCGTCAATCACGTGCCGACGAAATTCCTCGAGCGCTTCGACACGCTCGACGCTGCCCGCACCGC
RTS_00542+3	173793	+	173871	1.13636	13	AACACACCGACGCGGTCAAGCCGAAAGAGCGCAAGCATCTCAGCGACGACGATCTGCGCGCTGGCTATCGCATGGCTT
RTS_00543+3	174068	+	174146	1.57143	11	CCTGACCGCCGCGATTCCGGATCGGGGCGGACAGCGAAACCAGCCCCTCCTCCAACTCCTGGTCGTTCTGCGCCCAGC
RTS_00544+3	174360	+	174438	1.42105	11	CAGCACATAGACGATTTCCGTGCCGTCCAGCACCGAGATCGAGCAGCTTTCATGGACCGACTGCGACAGCGCCTCCAT
RTS_00545+3	174833	+	174911	1.04545	9	CTTTGCCAGTCTGACGCATTTACGGCCGGTACCGGGGTGCCCGGGCACGCTGACGAGACATATCTGTCTATCGCATAA
RTS_00546+3	175066	+	175144	1.03704	10	TTGCCCGAAGTCGCGCGTCTCGGCGGCAGTGGCCCGACTGGAAACGGCCATCGGCGCCAAGCTGCTGGAGCGCACCAC
RTS_00547+3	175337	+	175415	1.55	11	CACCCCGCGCTCGACATCACCGTGGAGATCTCCCAGGGCCTGGTCGATCCGATCCGCGAAGGCTTCGACATCGCCTTC
RTS_00548+3	175607	+	175685	1.08696	10	CGTATCTCCGTGCCGATTCGTCCGCGAATGCAGACCTATAACGCCGAGCTGCGCATGCAGGCAGCGCTGGCTGGAATC
RTS_00549+3	175965	+	176043	1.21739	10	CGCCTTCGCTGTAGACGTCGCGCTTTTCGGTCACGCCACGCGCGCCTTCGGTGTAGACGTCGCGCTTTTCGGTCACGC
RTS_00550+3	176404	+	176482	1.42105	10	CACTTGCGTCATCCGGTGCGCTACCGCATTTTAAATGCCGTTCAGGCCACTCCGCGGCTGACGTTGGCGATCACCATC
RTS_00551+3	176632	+	176710	1.88235	13	ACCGCCATCAGCAGCGTCACCCACATCACCATGCTGATGCCCCACTTGAGCATGCTGAGCACGCCCAGCGCCAGGATC
RTS_00552+3	177033	+	177111	1.04	10	CAACCGCACAGATTCTGCCATACCGCGCCGGGACCCAAAGCGTCGAAGTACGGGCGGGATTGCCGGGCAATGCGTGCC
RTS_00553+3	177261	+	177339	1.16667	7	TCTCCGATTTTCGCTACCAGTTGCGCCGCTTCCTGCGTTTCTCGGAGGAGGCCGCGCGCGCCGAAGGCGTGACCGTCC
RTS_00554+3	177544	+	177622	1.33333	13	TTGCCTGAACCGCCTGGCGGCACTGCATCGCACCGAACTGGAATCACTGCGCAACACGTTCCGCGTGGCGCGTATCAC
RTS_00555+3	177781	+	177859	1.4	10	TACCAATACGCGCATCGACGCAGGAGCCTTCATCATGTCTTTCCCGTTCCGTCCGGTTGTGTTGGCCGCGCTCGCCGC
RTS_00556+3	178009	+	178087	1.52632	10	CACGCAGGTCAGCGGTGGCTACCCCACCTATCCGCAGCAGCAAGGCTACCCTCAACAGCAGGGATATCCTCAGCAGCA
RTS_00557+3	178431	+	178509	1.5	9	CGGCTTTCCGCGTGCGCGTGCGCACCAACGACAACGTCTACGTGACCGTGACGCAGAACAGCCCCTACAACCTGCGCA
RTS_00558+3	178735	+	178813	1.5	10	CCTGGTCATAGACGAAGACCTCGACACCGCGCTTGCCCGCCACAGCCTGACGCACACGTTCGACGTCCTCGGGCTTGA
RTS_00559+3	178978	+	179056	1.61905	13	CCGCCACCTTACCGCTGGCGCCGATTTCCGCGCGCAGCGCCTTGGCCGTCGCACCGATGTCGGATACGGCCTCCTCCA
RTS_00560+3	179528	+	179606	1.55556	11	CTTACCAGCGCATCTGGACGTTCTTCTCGCCCGGACTCAACGTGGCGTGCTTCGACATGCCTTCATAGGTCGCCACCA
RTS_00561+3	179764	+	179842	1.40909	11	GCCTCGCTGCGCATTTCGGCCTGCTCGTCCGCGGCAACCCCGCCGCAGACATAGGTGATCGGCCCTGACGTCGAACTC
RTS_00562+3	180005	+	180083	1.4	10	ACTTTCGCACTCCGGGGCCGAGCTGATGGCCCGTCGCGCATCCGAGGTTACTCGTCTCAAGTACATACCCGTACGCAC
RTS_00563+3	180251	+	180329	1.13636	10	ATCATGTCCAACCACACCTACAAGCTGGTCGAGATCGTCGGGTCGTCGGCGGACGGCAGCGATGCCGCCATTCGCAAT
RTS_00564+3	180750	+	180828	1.6	13	TCCACCGCGAACATCCGGTTGATTTCGGCGGAAGCCCCCCAGCCCTTGTCTCCAGCCACTTCGCCGGCGGGATAGCCC
RTS_00565+3	181074	+	181152	1.63636	9	TACGACGCCTCCGCGCTGGCCACGCGCACATCGGTCGACAACTCGATCTGCCGGCCCGCGCCCGGCTGCACCGCCTGC
RTS_00566+3	181328	+	181406	1.04	8	CGACGCCGTCACCTTGGCCAGCATGCCCTCGGTGCCGATCGGCTGGGCGTAGTTGAGCGCGTAGTACTCCTCGTCGTT
RTS_00567+3	181691	+	181769	1.15385	13	CGCGATCTTGCGCAGGCGGCCCTCGGCTGGGCCAGGCTTGCCGCGGACCGTGACGTTGGCCACGTAGCCTTCCACCAC
RTS_00568+3	181993	+	182071	1.04	8	CGAGCAGATTCTGCATGGCCGCATCGGGCCGTTCCACCTGCACGGTGACATTGCTCTGCGCTGGCTTGCTCGGCGCGA
RTS_00569+3	182221	+	182299	1.16	9	CTATGACGCCGCGTGCCGCGGACGGTAGGGATGCCGCTCTCCCTGCCGCCCATCGGTGGCCGCGACGCTTTTTGCTTC
RTS_00570+3	182534	+	182612	1.4	10	CGCTATTGCCGCCGGTCAGTCCACCGGTGACGCCGCTGACCAGGCCCGTCACCGGCGCCAGCGGGCTGCCGCCGCCAC
RTS_00571+3	182778	+	182856	1.30769	11	TCCGCCCGTCAGACCGCTGACGAGACCCGTCACAGGGGCCAGCGGGCTGGCGCTGCCCCCGGTCGCGCCGCTCAGACC
RTS_00572+3	183025	+	183103	1.68182	10	CCCGCTACAGCCAGCGCGCCGCCCACCGTCGCCAGCAAGTTGTTGACCGGCTGGCCCAGACCCGTCGCCGCGCCCAGC
RTS_00573+3	183297	+	183375	1.45455	11	GCCAAGGCCGCTGACCGCGCTGCCCGCATTCGTTACCGCATTGCCGAGTTGGCTCACCACGCCACCGGTGCTGGCCAC
RTS_00574+3	183535	+	183613	1.15385	10	TCGCCGAGACCACTGACCGTCTTGCCGGCGCCGTCTGCGACCGAGCCCGCGTTGCTGACGATCGCGCTGGTCGGCGTC
RTS_00575+3	183781	+	183859	1.5	13	CCCGCGGTGCCACCCGATCCGCCCGAGCCGCTGGTCCCCATCGAAGTGGAACCGCTGCCGCTGGCGCAGCCGCCCAGC
RTS_00576+3	184336	+	184414	1.38095	10	CATGCGATTGACCCTGGCACACGGCTTGCGCAACAGGCCCTGCCAAAGCGCGCGAGTTGCGTTTCGCACACGTCCACC
RTS_00577+3	184564	+	184642	1.5	12	ACGCCGGCCGGACCGACCCCGACGCCGACCCCCACGCCCACCGCCTCGACGATGCCGACCGCCAAGGTGGTGGAAGGC
RTS_00578+3	184897	+	184975	1.11538	12	GTTAGCGCGGGAGACCTGGTGCAAGCCGTGGGCACCGGCCAGCTTGCCCCACTCGCGCCAGTTACCACGCCTGTCGGC
RTS_00579+3	185163	+	185241	1.28571	13	CCTGCTGGTGACCGTGGGCAACACGGTGGCCAGTGCCGGCAGCATGATTACCAACACCAATACGCCGATCGTCTCTCC
RTS_00580+3	185393	+	185471	1.16	11	CGCCTGGCTCCGCGAGCGCCAATCCGGTCAGCGGCCTGCTGGGTAGCCTTCCGATCAGCAACCTGCCCGTTGTGGGCA
RTS_00581+3	185621	+	185699	1.04545	12	CAGTCACGAACCTGCTCGGCGGACTGACGCAACGCTGATCGCGCAACGAATCGGGAAAGTCCTCTAATTCGGCGAGAT
RTS_00582+3	186121	+	186199	1.28571	8	TCCCTCTTTCGCAAAGCGCAACGCGGAGCGACTGCCATCGAATACGGCCTGATCGCGGGTCTGATCGCCGTAGCCATC
RTS_00583+3	186512	+	186590	1.12	11	CCAAGTCGCGCAATGCAGCACAAGAAGAACGGCCGCGGCCGGTGCCCGCAGTCATGCCGGTACTGGTCCTGTGGCCCC
RTS_00584+3	186797	+	186875	1.57143	14	CGGGCTGCCTTGCGTTATCCGCTCACCTCGACCGGGGGCACCACCGCCTCCACGCTTGATCTTCGCGTTGCTGCCGCC
RTS_00585+3	187075	+	187153	2.21429	12	GCTATCTCCCGACATCTGAGCCTCGAGATCTGACATCCCCATGAACGACGGCCCGCATTTCATCCATCGACGCAACCC
RTS_00586+3	187327	+	187405	1.03704	12	CCAGCAGGCAAGCCGCTGCCGGCGGACGCGCTCCAGGTCCTGCAGTTGCCGATCGATCCGGGTGGCGCCTATCAGGAC
RTS_00587+3	187779	+	187857	1.03704	8	CACGCTGGTCATGGCGCAGCAGGCCGGCCGCCTGATGCTCGCGCTGCGCAATCCGACTGACGAGGCGATGCCCAGCGA
RTS_00588+3	188008	+	188086	1.2	9	ATGCGGCCTGCCGCGCTTCCCACGGGACTCCCGGGGATGGTCGCCACCGCACGGCGCGATCCCCAGAACGAAGGTAAC
RTS_00589+3	188243	+	188321	1.45	13	ACACAAGCAGCGACACAAGCAATGTCGCCGCCGACAGGTTCCTTCGACACCGCAGGCTCGCGCACGTTGCGCCTGCTA
RTS_00590+3	188531	+	188609	1.23077	10	CCCGATCCCGGCGGCGCCAGCGTTGATCTCTCGTCCGCCGGGGCGTCGATCAGCGGCGAGTCTCCGGATGCCCCAGCC
RTS_00591+3	188767	+	188845	1.61111	10	CCTGAACTTCTATCGCGACAACGGCGGCTTCGCATTCGGTACCTTCAGCCCGTCGTCGCTGACCAAGGCCACGTTCAC
RTS_00592+3	189069	+	189147	1.04	11	CCACGACGATCCAGTACAAGCCGTTCGGTATCGGGCTCACGGTATCGCCGACGGTGATGTCGCGCGAGCGCATCGCGC
RTS_00593+3	189306	+	189384	1.26316	9	TCAGCAATGTCAGCAAGGTCCCGTTCCTGGGCGATCTGCCGGTGATCGGCAGCTTCTTCAAGAACCTGAACTTCCATC
RTS_00594+3	189583	+	189661	1.21739	8	AACACATCTGTGGATCATTTCCTGCTCAACACCACGCGCGAGGACGTCCGGCACTGGCTGGGCCACGCGCTGGGCGCC
RTS_00595+3	189859	+	189937	1.18519	11	CTCGCCGCCTTGCGTGCCGGCGTGCGCGACTTCATTGACCTGGGCGGCGCACCCGACCATGCGGCGTCCGTGGCCCGC
RTS_00596+3	190129	+	190207	1.42105	12	GCCCTCTACTCCAACGTCTCACCCGAGTTCCATTTTGTCGAAGCGGTGCGCAACCTGCGGCGCTTTGACCAGGTGTTC
RTS_00597+3	190609	+	190687	1.08333	8	GCCGCACTTCTGCAGGCAGGAAATCGTGGCGTCGTGCTGGCTGACCAATCACCGGCGGACCCCTATGTGCGCGCTATC
RTS_00598+3	190839	+	190917	1.42105	10	ACAACGCTGCTGCCCCGTTTCCTGTTTCGCAGGAGTTCCACAATATCAAGGAGGCCGCGCACGAACACCTGCTGACGC
RTS_00599+3	191087	+	191165	1.09524	12	ATCGAGGATCTGCTCAACGATCCGGCGGTGGAAGATATTCTCGTCAACGGCCACATGGACGTCTACGTGTCACGCCAC
RTS_00600+3	191341	+	191419	1.33333	0	TCCGGTCGTCTCGATCCGGAAATTCCGCAAGGATCCGCTGACGCCGCTCGATCTGCAGACACTCGGCACGATGAGCCC
RTS_00601+3	191623	+	191701	1.125	0	CTTCGAAGGTACCGGCACGGTGACGATCCGCGACCTGCTGCGCAACAGCCTGCGGATGCGTCCGGACCGCATCATCGT
RTS_00602+3	191860	+	191938	1.21739	11	CCTGCGCCGCCAGATCGCCAATGCGATCGACTTCATCGTGCAGATCGGCCGGCTGTCGAATGGCCGGCGTCGCATCCT
RTS_00603+3	192089	+	192167	1.64706	12	CGGCCGGCCAACTTCTCGCTGGATGACCGCTTTGATCTCTAGCGCCAGCCTTTTCATTGCCGCACTCGCCATGATCAT
RTS_00604+3	192564	+	192642	1.36364	10	CTGATGACCATCGGCAGCAGCGTGCCAGCCGCTTTCCAGAACTCGGTGGCCAACACCGAACCGCCGCTGCGCCAGTGC
RTS_00605+3	193017	+	193095	1.42105	14	TTCCTGCTCTACCGGCTTGCCCGGTCGATCTAGAGGCCCGCCATGGACGTGTTCACACTGATCTCGATCAGCCTGCTT
RTS_00606+3	193250	+	193328	1.4	12	TGCCGCACCGGCGACGCAACCGGCCCAGCAGATGTCGCCACGCGCCGCAGCAGTAGCCGCCGCCACGGCAGCGGCCAC
RTS_00607+3	193663	+	193741	1.07407	11	CCCTGTTGCGGCGGCGCGCGGCTCAACGGCTGCGCAGCGTGGCCGACGAGCTTCCGATCCTGATCGACATGCTGCGCC
RTS_00608+3	194187	+	194265	1.47826	7	CCCTGGTCGCGCTGGTCGCCCCGGACCCTCTTGCCAGCGTCACTGGCCATGCCGCTGGCAGCCGCGCTGCTACTGTCC
RTS_00609+3	194416	+	194494	1.09091	10	GCATGTACTTCGCGTCGCTGGCGCATATCGATGCCTTCCAGCAGAAGTTCGGCAGCAATCCATCGCTGCTGGCGATGC
RTS_00610+3	194815	+	194893	1.11538	10	CATCCGGCAAGCGCGCCGAAGCCAACGCCATGATGCAGCGTGCCGCGATGCAGGAGCCGACGCGAGCGGCCATCCGCA
RTS_00611+3	195084	+	195162	1.45455	0	CGCAATCGACGCAAGCCGTCGAGCCGCCACCGTCCCCGACGTTTCACCCGAACGACGTGCCGGTAGGGGACACCACGC
RTS_00612+3	195369	+	195447	1.47619	9	TCACGTCACGTCCGGCTCGATCCACCCACGCCAGCGCGGCACCGTCAGTCTGATGGCTGCGCTGCTGATTGCCGCCAT
RTS_00613+3	195711	+	195789	1.52381	13	CCCCGCCAACCCTGCCAATGGCGACAGCACGCGGCACTTCGATCCGGGCTATCCGGCCACAACGGTGTCGGCCAATGC
RTS_00614+3	196136	+	196214	1.08	12	CGCTGCTCAACGCGGCGCTTGGCAGCCCCACGACACAGCTTGGCCTGAATGGCATTGGCACCAAGGTGACGCTGGGCC
RTS_00615+3	196451	+	196529	1.125	10	CCACTGCGACGACCGCGCAGCTTGGCCTGAAACTGGCCGCGCAGGTCTCTGTGCCGCTGGTAGTGGCCAACGTCAATC
RTS_00616+3	196689	+	196767	1.28571	8	CCCACTTACCATCGCCGACGTCCAGTTGTCGGCGGTCGGACTGTTCCCCATTGCCGATGCGAAGATGATCGGACAGCC
RTS_00617+3	196963	+	197041	1.93333	11	CTGAATCCATTGCTCACGCTGATCAACCAGCTCGTCAATACCTTGACGAGCCTGCTCGGCATCAGCCTTGCCAACGCC
RTS_00618+3	197236	+	197314	1.34783	12	CGCTGCCGGCCGAACCACGGGTCAAGCCCAGCATCGCCGTCATCAGTGCGTCGGCGATCGGCTCCGCCAAGTTCACGC
RTS_00619+3	197505	+	197583	1.13043	11	GCCGATCTCGTCGCCGGGTCTGCGGCAATGCAGTCGCTGCTGGAGCAGGTCGATACCTTCGCCAACTTCGACAGCAAC
RTS_00620+3	197733	+	197811	1.08	12	GCCAAGGGCGCGTTCACCGGCGCGATGTTCGCACATCGTGGCTTCTTCGAGCAGGCCACCGGCGGCACGCTGTTCCTT
RTS_00621+3	197969	+	198047	1.07692	9	CCGCTTCCGCGCGGATTTGTACTTCCGGCTGGCCGTGATCGAACTGCGGCTGCCCAGCCTGGAGGACCGTGGCCCTGC
RTS_00622+3	198240	+	198318	1.13793	9	GCGCGCATCCGGCCGCTGTTTCGCTCGCTGCGCCCCGGCGCGTTCGATGGCACCGAGCGGGCCGACCCGCGCGGCGAC
RTS_00623+3	198540	+	198618	1.57895	12	CGCCACTGTGCCGAAGGACCCGAATTGCGTTTTCTCCACACCGCCGACTGGCATCTTGGTCGGCTCTTCCACGCCCGT
RTS_00624+3	198787	+	198865	1.11538	11	GCGTACCCGTGGTGATGATCGCAGGCAATCACGACAGCGCCCAACGCCTCGGTTTCGGCGCGCGCCTGCTGGCCGCGC
RTS_00625+3	199015	+	199093	1.5	9	CCGCATTGAACGCCCAGCTCGACGCCGTCCGCGCCACGCATCCCGCAGGCGTCCGTTCTGTGGCCGTGGCCCATGCTT
RTS_00626+3	199363	+	199441	1.11111	13	AACTGCGCGTGCTGACCGGCACGCTGGCCGGCTTGCTTGAGGCGGGCGCCACCGACCCGCACCGGGACGACTACGTCC
RTS_00627+3	199591	+	199669	1.13636	9	CCAGCCTGTTTGCGAATTTTTTCCGCGAGGTGGCTGACACAGACCTCGACGATGATCAGCGCCGCGCGCTCGACGATC
RTS_00628+3	199825	+	199903	1.08696	9	CAAGACCACGCTGCTCGATGCCATCTGCTTCGCGCTCTATGGCGATACATCAGGTGGCGAGCGCAGCGCGCAGGACAT
RTS_00629+3	200085	+	200163	1.11538	8	AAAGCCACGCCAGCCAGCCGGTCCGTGTGACCGACGCGGTGCGAGTCCTGCTCGGCTTCGACAGCGCGCAGTTCCGGC
RTS_00630+3	200533	+	200611	1.1	12	CGCCTATGCCGTGCTGTCGGCCCGCGTGCCGGCGGTCGACACGGACCGCGCTCGCCTGCAGGCCGCGCGACGCGCGGC
RTS_00631+3	201074	+	201152	1.07143	9	CCTTTGCGCGAATCGCTTGCCGCTGCGGAAGCCGGCGCCAGCCGGGCGACGCAGACGCGCGATACCGCGCGCGTCGCA
RTS_00632+3	201315	+	201393	1.04	9	CCGTCTTGCAACATGCCGACGAGGCGTTGGCCGACGCGCAGGCCGTGCGACAAAAGGCCGAGGCAAACGTCGCCCAAT
RTS_00633+3	201687	+	201765	1.11111	12	ACCCTGACGTCGTGACCGCATCGCTCGAAGCCGCGCAGCGCGAAGCCGGCGCACTGGAGGCCGCATTGCAGGCGGCCC
RTS_00634+3	201918	+	201996	1.16667	12	ACGACTACCGCGCCGCATCCCTGGCTGACGATGCCACGCGCGTGCTTGACGACGCCGTGCGTGCGTTCGATGTCGATC
RTS_00635+3	202211	+	202289	1.08333	9	ACGCGCTACGCAGTGCTCGGCCGCCTGTCGGAAGTGGCGAACGGCAATAATCCGCGCCGCATGACGTTCCAGCGTTTC
RTS_00636+3	202572	+	202650	1.18182	12	ACGAAGGCTTCGGCACGCTCGATCCGGAAAGTCTCGACTTCGCGATTCGCACGCTGCTCGATCTTCAGCAGGCCGGAC
RTS_00637+3	202806	+	202884	1.33333	9	CGCGAGCGCAATTCCACGCGCGCGCCACTTGGGAGATACCCCAAATCGCGACGCGGACGCCACGTGCCTAGAATATTC
RTS_00638+3	203080	+	203158	2.05882	11	TTGCCCAGAGCCTGCCCGCCAGCAAGGCGCCCCCCGCCACGCTCACGCCCGACCAGCAGCGTTTTCACGATATCTACA
RTS_00639+3	203378	+	203456	1.35	12	CGAGGACTGGAAGACCGACCCCTTCCAGCTTCAGGAGACCAATGGCTACTTCACCGCGCGTGGCTCCATCGACGACAA
RTS_00640+3	203801	+	203879	1.16	11	CCGCCTGGGTGCGTACCAGTTCCCGGTCAAGATGGCCGACGTGACGCAGACCTACTTCGCGCGCAGCGCTCCGCTGGC
RTS_00641+3	204033	+	204111	1.77778	12	CTGCCGCAATCAGCCAAGGCCATCGTCAACTGTCGCATCCTGCCGCATGACGATCCGGCCGACATCGACCGCCAGCTC
RTS_00642+3	204479	+	204557	1.36842	10	TTGCGCACTACCATGCGTGGTAGCTGTGCATCGCCCACCGTACCTTTGGTTCAAGCCTGTTTTAGCCCGCCTCTGGTC
RTS_00643+3	204832	+	204910	1.30435	14	ACATCAGACAGGACGCCCGTCCAGCCACTGCCGGAGACAGCTTTGCGTGCCGCGCCCCTTTGCGGCCGGTCCCGGTAT
RTS_00644+3	205080	+	205158	1.27273	11	ACCTGACCATCGTCAACAACAACGCCGGCAATGGCGACACGGGCCTGGCAGCGCTGCTCAAGGCCAAGCGTGTCCGCA
RTS_00645+3	205349	+	205427	1.18182	11	CGCATCATCGACGGCCAGGGCTATGTGTTCGAAAAGCCGATCCACGCTGACTTCGCGCTGATCAAGGCCGAGACCGCC
RTS_00646+3	205656	+	205734	1.31818	13	CACATGCAACGCCTGACCCGCGACCAAATGGCCGCCCGCGTGGCCAAAGACATTCCGGACGGTGCCGTGGTGAACCTC
RTS_00647+3	205901	+	205979	1.22727	10	CTCGTATTTCCACCACGCCGATTCGTTCGCGATGATGCGTGGCGGCCACCTCGACTTCTGCGTGCTGGGCGCGTTCCA
RTS_00648+3	206131	+	206209	1.31818	10	CCCAGTGCACCTATCCGCTGACCGGCATCGGCTGCGTCACGCGTGTCTACACGGACCTGGCCACGATCGATGTGACGC
RTS_00649+3	206360	+	206438	1.36	11	CCATCCGTACCCCCATCGGCCGTTACGCCGGCAGCCTGTCCGGCGTGCGCGCGGACGACCTGGGCGCCGTGCCCCTGA
RTS_00650+3	206588	+	206666	1.29167	11	CGATCAACCGCCTGTGCGGTTCGGGCATGGACGCCACCGGCACCGCCGCCCGCGCCATCAAGGCTGGTGAAGCCAACC
RTS_00651+3	206945	+	207023	1.13043	12	AAATCACCCCGGTGACGATTCCGCAGAAGAAGGGCGACGCCATCGTGGTCGACCGCGACGAACATCCGCGTGCCACGA
RTS_00652+3	207311	+	207389	1.07692	12	CCGCGCAAGGCCTGGCCGTACTGCGTCAACTGGGCATCGCCGACGACGACAAGCGTGTGAACCCGAACGGCGGCGCCA
RTS_00653+3	207741	+	207819	1.2381	9	TCGCCGCATTTTTTCTGATTTGACCGGCCGCTTGCGTGCCGGTGCGGAGTACCGAGATGTCCCTTCCTGTTGCCACCC
RTS_00654+3	207997	+	208075	1.28	12	GACGTCTCAGTTCGCCGTGACGCGGCTCGTCAACAATGCCGGCGCCACGCGCCCCGGCACGGCTGACACGGCCACGGC
RTS_00655+3	208291	+	208369	1.26087	11	CATCACCGTCAACGCCGTGGCACCGGGTCCCATCGCCACCGAGCTGTTCCGCCGGAGTAATCCGGAGGGCAGCGAACA
RTS_00656+3	208716	+	208794	1.47619	9	ACCGGCGCCCAAGCGCAGGGCACCTATCCGACCAAGCCGATCACCATGATCGTGCCGTTCTCGGCAGGTGGCACCACC
RTS_00657+3	208945	+	209023	1.38095	9	TCGGCACGCACGCGATCAACCAGTCGCTGTACTCGAAGCTGCCGTACGACCCGGTCAAGGACTTCGCGCCGATCACGC
RTS_00658+3	209179	+	209257	1.22727	9	ACTCGATGACGGGCCTGCACATCCAGCACATCCCGTACAAGGGTAGCGCTCCGGCCGTGAACGACCTGCTGGGTAACC
RTS_00659+3	209613	+	209691	1.12	10	GCTTCTGGCGCGACCGTGGACTGATCTCCCGGATCGACCCAGGTCGCCGAAGACCGGCCAGCAGGTATCGCGCCTGCT
RTS_00660+3	209852	+	209930	1.61111	15	ACGACCTGTTCTTCCACACCCACGAAACGCACCAGTTGCCGCAGGCCGCTGGCGTATTCCTTGATGTGATGGCCCTCC
RTS_00661+3	210325	+	210403	2.46154	10	TCAGCATCATCCATGCCAGCGATCCCGTCGCACCTATCGGCCGAATGTCCACCCAACACGCTCTCCTGATATCCCTGA
RTS_00662+3	210796	+	210874	1.3	15	ATTTCTCCGGCACGCTCGATCGCCGGCAGCAGATCCAGTACGCATTGCTCCAGCGCGGCATCCAGTTTCAGGAAAGCT
RTS_00663+3	211062	+	211140	1.57143	11	CACCAGCTCGGCGGCCGGCACCACACGCTTGATGGCGCCGACACCTTGGCCAGCGCCCCAGATGTCCTTCCAGGCCTT
RTS_00664+3	211346	+	211424	1.33333	10	CCGAGCCGATATAGCCCAGATCGGCGCCCGCAGCCTGAGCGGCCAGCACGGCATCGCCGCTGGCAATCGCGCCCGACA
RTS_00665+3	211790	+	211868	1.57143	13	TCCGGTCCAGCCATTCCTCCAGCTTTTCCGCCGGCCGCGCATTCAGCGCGGGGAACGATCCGACCACGCCGGCCTTGC
RTS_00666+3	212184	+	212262	1.40909	14	ACACCGGCCACCTCCGGCGATCTGTTCGATGCTGACCTCGACGCTTGGCGAAAGCACCCGGACCGCGCCTTCGACGGC
RTS_00667+3	212451	+	212529	1.9375	11	CGCGTTTTCCATCATCTGTCCCAGTTGCAGCAGAATCTGCACAACCCCGCCAGCCAGGCCGTCAAGTCGCATCTCGCC
RTS_00668+3	212782	+	212860	1.08	12	CGATTCGCATGGTCCGGACGGACAACGGGCGGGCGTACACCGTCCCCTTGTTCGGGTTTGTCCATGCACCGCTGCGCC
RTS_00669+3	213013	+	213091	1.11538	11	CGTCGCCCCAGACACTGCGGAATACCTGCGGCGCCATGCACTTCGATGCAGGAACGCCGCCGGCGGCGGTGGCCCAGT
RTS_00670+3	213256	+	213334	1.26316	9	CAGCCCACTCGGTGAGCGAGCGACGTGAACCCAATCCAGATCCTTGAAGATTTCCATGGCTGAGACCCTATTGCTGAC
RTS_00671+3	213487	+	213565	1.30435	8	CGACGTGCGCGACCGCGCACTGCTGGACCGGCTGTTGGCCGAGCACAAGATCAACGGCGCCATCCATTTCGCCGCCCT
RTS_00672+3	214006	+	214084	1.04348	12	CGACTATATCCATGTCAGCGATCTGGCCGATGGCCATGTGGCAGCGCTGGCCTACCTTGGCAAGAACTCGCGCGGCAT
RTS_00673+3	214234	+	214312	1.16	10	CACGCTGCTTGGCTGGAGCGCCCGCCACGACCTCGACCGCATGTGCGAGGACTCCTGGCGCTGGCAGTCGTTGAACCC
RTS_00674+3	214547	+	214625	1.31818	12	ATCTTCCATCGACTTGCCATTGGCCAGTGCCTGGGTCAGCCAGCCCGGGCGCTTGCCACGGCCCGTCCAGGTATTGCC
RTS_00675+3	215022	+	215100	2	9	CGCAAGCCACATGCCACACTAAAACCCGTAAATCTACGGCACCAAAGGCAGTGCTCTATTCAATGGCTCCGATATTCC
RTS_00676+3	215368	+	215446	1.84615	14	TTATCCCCCAATGATCAGCACATCATGTCTTTTCACCAGAATATCCAGATCAAGACCCTTTTACGGGGCGCAATGGCC
RTS_00677+3	215647	+	215725	1.26316	10	CACGTCGACCGCGCCAATGTCTTCATCGAGTCATCCGACAAGGGTTGGAAGACCTATATGTCGCTGCCTCAGAACGAC
RTS_00678+3	215878	+	215956	1.13636	9	TCCGCCGCGCACGAGAAGCTCGAGAAATTCCAGTTCGATACCGGCAAGGCCAACTTCGAAGGCGCGCAGTCGCGCTAT
RTS_00679+3	216226	+	216304	1.27273	12	GCCACGCAGCAGATCTCTGCTGGCAACACGGATCTCTCGCAGCGTACCGAGGAACAGGCCGCATCGCTCGAGCAGACC
RTS_00680+3	216456	+	216534	1.04348	11	CGCCTCGCGCAAGGTGGTCGACATCATTGGCGTGATCGAGGGCATCGCATTCCAGACCAACATCCTGGCGCTGAATGC
RTS_00681+3	216721	+	216799	1.13043	9	ATCGTTCATGCCGTGCGCCGCGTGACGGACATCATGAACGAAATCAGCGCCGCGTCGCAGGAGCAGACCACCGGCATC
RTS_00682+3	216991	+	217069	1.30435	10	CATTCGCTGGCGACGTCGCCGACAAGCGCACCAGCAACTGCACCGGCAAGCGCACCGGCAATGGCACGCAGCGCCGAA
RTS_00683+3	217294	+	217372	2.06667	11	CACGCATCATGGCGCTTTCGGTGCCCCAGTATCTTCCATTCTTGTCGCCCCCATGATCGCCACGAGTTCCAGCCTCCT
RTS_00684+3	217569	+	217647	1.15385	13	CAGCCACGTTTGCCGCCACGCTGGCGGCCAGCCTGGCTGCGTCGCATCTGTTCGGGCCGCCGCTTCAGTGGCTGCGAC
RTS_00685+3	217934	+	218012	1.11111	7	CCTATGCTTCGGGCCGGTGACGGACGTGTTTCGCGCCGCGGGCCGGGCCGCATTCCCGGCCTGACGATCCGGCCTTCC
RTS_00686+3	218187	+	218265	1.15385	11	TTCGTGCCGATGACATCCTGGCACAGGACGCGGGCGCGCTCGCCCAGGCCGCGCTGGAGCCGCACGACTTCCTGGCAC
RTS_00687+3	218516	+	218594	1.07143	8	TTCAACTCGGCCGCGGGGGAGCGCGCGCGCCGCACGCGCGTGATCCGGCGCGACCTTTGGCCCGCCATTCAGGACGAC
RTS_00688+3	218848	+	218926	2.21429	11	TTTCGCGAGCCGCAACTTTCCGCGCTATCTGCTCGAACATATCCACCAGCACGACATCCCGCCTTCTGCGATCACGCT
RTS_00689+3	219204	+	219282	1.125	11	CCTCGCAACTGGAAATCCTGCACGGCATGGGCTGCGACGAAGTGCAGGGCTACCTGCTGGCCGTTCCGCTCGACTCGC
RTS_00690+3	219454	+	219532	1.8125	10	CCATTGGCGGACTCACCCGAACCCGGAGTCCCCGATGTCTCTCCTGAGCATTCTTGTCGTCGATGATTCACCATCCCT
RTS_00691+3	219695	+	219773	1.125	9	CGCGCTATGCCGGACTACGCCACGGTGCCGATGCTGATGCTGTCGACGGAGCATGACGATGCCATCCTCGAACGCGCC
RTS_00692+3	219967	+	220045	1.2381	9	TAACGGCAAGGGCACGCCAGCCCGGCAACGATCAACCATGCCAGCGGGGGCAACCATGAACATCAGCATCAACAGGAC
RTS_00693+3	220202	+	220280	1.8	11	ATCGTCCCGATCATCGACCTGCGCATCAAGTTCAATCAGGCCCAGATCAGCTACGACCAGTACACCGTCGTGATCATC
RTS_00694+3	220498	+	220576	1.13333	9	TGGCGCCGCCTGAGCGGCGCGAGCGGCCCGAGCGCTCCGCGCCGGGTCGTATCTCGCCCCACGCGCGTCCTGCCGGGC
RTS_00695+3	220755	+	220833	1.55	12	TCACGTCCGACGAGCTGCTTGGCGCTGCCCACAATCTCGTGCGACATCCCGACATGCCGCCCGAGGCCTTTGCCGATC
RTS_00696+3	221362	+	221440	1.17391	9	CAACTTCGAACACCGGTCAGCCGACGAAGTCGGCGAACTGTCGCGTGCCATGCGCACGATGCAGCGCAGCCTGCAGTC
RTS_00697+3	221706	+	221784	1.18182	13	TCAACGAGGCCTCGCGCAAGATCGTCGACATCATCGGCGTGATCGAGGGCATCGCGTTCCAGACCAACATCCTGGCGC
RTS_00698+3	222335	+	222413	1.21053	10	TCAATCAACTACGCGTGACAACCAGGCTGATTGCTGGCTTCCTGGTTGTATCCGTCATCGGCGCCATCATTGGCTTGC
RTS_00699+3	222604	+	222682	1.13636	8	AGCACGCTGGAGACCCGCGTCAAGTCGGCTAGGGATTCCTTCACGACACCGCAAGGCCAGGCGCTGTTCAAACAGTAC
RTS_00700+3	222832	+	222910	1.2381	12	CTCAAGATAGTGAAGCGCCGCGACGAGCGCGCCAAGGCCAACATGGATGAATCGACCAGCGTCTACAACCACTCGCGC
RTS_00701+3	223060	+	223138	1.08	12	GCCGTGAACCTGCGTGCCGGCGACCGGACCAGCCTGCTGCATGCCATGGACCAGATGCAGCAGCAACTCTCGCGGATG
RTS_00702+3	223411	+	223489	1.18182	12	TCGCGCAAGATCGTCGACATCATCGGCGTGATCGAGGGCATCGCGTTCCAGACCAACATCCTGGCGCTGAATGCCGCC
RTS_00703+3	223784	+	223862	1.15385	13	AAGTCACCCAGCAGAACGCGGCGCTGGTCGAGCAGGCCGCCGCTGCCGCAGGTTCGCTCCAGGATCAGGCCAGCCGCC
RTS_00704+3	224099	+	224177	1.31818	13	AGCGCCCGGCAATTTCAGCGAGCACGACGATCAGCGCCTCCGACAACGGCGACTGGAGCGCCTTCTGACCGGACTTCC
RTS_00705+3	224328	+	224406	1.61111	11	CGCGGACTTCGATGCCTTCGTAAAGGTCTCCACGGGCCTCGATGCCCAGTTCATCCCACCCGCGTTCGATGACTTCCT
RTS_00706+3	224565	+	224643	1.2	11	CCTGGCCGTGCAGCCCGATTGGACGCCGCAGCAACGCGTCGAGCACGCGCGCCAGTGGGCCACGCAGATTCTCTCCGA
RTS_00707+3	225121	+	225199	1.76923	10	TCAGAAGTCAGTTCTTAAGCCTGTTACAAAATTCGCGGCCTTTGTCTGATCTGTACGACATTTGTCTCCCCCCAACTC
RTS_00708+3	225463	+	225541	1.14286	7	TCAATCTCGCCTATCTTCTGCTCGCGCAACGACTGGTGCGCGAAAACCAGGTGGAAGCCATGTTCAGGCTCGGCGTCA
RTS_00709+3	225735	+	225813	2.375	14	CTCAATTGACCGCGCTCCTCCAGGCCTCGCCAGCCCGCAGCTTTGCGGCCACCCCCATCCCCAACCGCAAGAGCGTCC
RTS_00710+3	225963	+	226041	1.8	13	TCCCGTTCTCCACGGACTGGTTTACTACCTGGCTGCCGAACATCCATTCGTCGCTGTTCTTTTCCGCGTACCAGTTCA
RTS_00711+3	226191	+	226269	1.09091	0	AGCTTTCCTCGTGCACGTGTTGCGGTGGACAGTTCGTCACGCACGCTTATGAGCCGCACACGAACTTCGTGTGCAGCC
RTS_00712+3	226536	+	226614	1.18182	9	CCACATGGGCGCGCTTTATCAACCGGCGGAGCTCATCATCATCGGCGGTGCCGCGGTTGGCGCATTCATCAGCTCCAA
RTS_00713+3	226911	+	226989	1.40909	10	CCACGAAATCGAAACCGTCCGTCATGAAGCCGAGATTCCGGCCCATGCGCTCTCGCGCGTCGGCGACGGCCTGCCCGC
RTS_00714+3	227263	+	227341	1.22727	8	TACTCCACGGTACGTCCGTCGTTCCTCGAGCTCGACGACCACGTCCGCGAAGTCAAGAGCCTGACCTGACGGGAGAGC
RTS_00715+3	227673	+	227751	1.04167	8	CCCAGCGCCGCCGCGACCAGATCGAGAGCGAACGGCTGCGCGGCCTGAAGAAGCGTCTGGAACAGATCATCGAAAACA
RTS_00716+3	227912	+	227990	1.31579	0	CTCAACGAGCTGCCGAACAAGGTCAGTCTTTCCGGACATACCGACTCGGCCAAATACATGATGGGCCAGCGTGCCTAC
RTS_00717+3	228140	+	228218	1.40909	9	CGTATCAGCATCGTCGTGCTCAACCAGCGCGCCCAGGCCCAGTTCGAGGCCGAGAACGCCAGCGCCGCCGATGTCACC
RTS_00718+3	228506	+	228584	1.26087	9	CTCAACGCGATCTTCCGTGCCGCGCATTCGATCAAGGGCGGCGCCGCGACGTTCGGCTTCACGGCGCTGACCGAAACC
RTS_00719+3	228775	+	228853	1.37037	9	AGCCAGCGGCGAGGCGGCACCCGCGCCTGCCGCCACACCGGCGCCAGTGGCTGCATCCGCGCCCGCTGCCGCACCGGC
RTS_00720+3	229096	+	229174	1.40741	10	TGCGCCGACGCCCGCGCCCGTAGCCGCGCCGGCAGCCGTCGCGCCTGTCGCGCCCGCCGCCGCACCGGTGGCTGCCAA
RTS_00721+3	229544	+	229622	1.58824	12	ATCATCGATCCGCTGACCCATCTGGTACGAAACAGTCTCGACCACGGCATCGAAACACCAGAGAAGCGTATCGCCGCC
RTS_00722+3	229772	+	229850	1.31818	8	CCCGACGACGAAGTCTGGCAGCTCATCTTCGCGCCGGGCTTCTCCACGGCCGAAGTCATTACCGATGTCTCCGGCCGG
RTS_00723+3	230000	+	230078	1.27273	10	GAAACCTTCATCCTGCCGCTGAACTGCGTGATGGAGTCGCTGCAGCCGTTGGCCGACGACGTGCACACCGCCGCCAAC
RTS_00724+3	230255	+	230333	1.45	10	CTCAAGAACCTCGAGACCAACTATCGCAAGGTGCCGTGCATTTCCGCCGCCACCATCCTCGGTGACGGCAGCGTGGCC
RTS_00725+3	230512	+	230590	1.42105	12	CATCGACATCCTCAAAGTGCAGGAGATCCGCAGCTACGAGACGGTGACGCGCATCGCCAACGCGCCAGACTTCCTCAA
RTS_00726+3	230741	+	230819	1.13043	10	GACGTGCTGACGCTCACTGGCGATGACATCAAGCCCGCGCCGGAGTTCGGCGTGTCGGTCTCCAACGAACATCTGACC
RTS_00727+3	230972	+	231050	1.47619	11	ACATACACCATGACGCCGCTCCGTTCTTCCTCCAGCGCCATCAGGAAGCCAGGCGCGGCTATGACGCCGGGTGCGCCC
RTS_00728+3	231220	+	231298	1.3	13	CTTCAGCACCTATCTCGCGCAACTCGAAGCCGACGAGCGTTCGTCGGAGTGGGAGTACTTCACCAACGCGCTGACAAC
RTS_00729+3	231474	+	231552	1.16	8	CCACGGACATCGACACCCAGGTGCTGGCCAAGGCGCGCAGCGGCATCTACACCGCCGAGCAGGTTTCGCGGCTGTCGC
RTS_00730+3	231703	+	231781	1.5	10	CTGCCGCAACGTGATGATCTACTTCGACAAGCCGACCCAAGGCCAGATTCTCGAACGGTTTGCACCGCTGCTCAAGCC
RTS_00731+3	232084	+	232162	1.33333	12	AACCATTTCATGCTGCCCGACGACGAGAACGCCGGCGCCGACCGGATGCTCTCTACGTCGATGCGCTACGGCTGCTAC
RTS_00732+3	232354	+	232432	1.40909	10	CCGCACGCGCGACGTGTCAGCTACTTTCCACGTACCGGCCTTGCACTGGTCCGCCGGCTGACGCGCCAGGACGATACC
RTS_00733+3	232941	+	233019	1.21739	10	CCAAGCCGAAGCTCGGTATCCGCGAAGGCCTGCTGGACTACACGCAGACGATCGCGGACAAGATCCGCGCCGCATCGC
RTS_00734+3	233171	+	233249	1.5	9	CCGCCCGATTCCCCAGCGGTCATGATCGTCCAGCACATGCCGGCAGGTTTCACGAAGTCGTTCGCGCACCGCCTGAAC
RTS_00735+3	233760	+	233838	1.41176	10	TAACAGTGGACAAGAACATCAAGATTCTCGTGGTCGACGACTTCCCGACCATGCGCCGGATCATCCGTAACCTGCTCA
RTS_00736+3	234069	+	234147	1.15	8	CCAATGGCTACGTGGTCAAGCCGTTTACCGCCGCCACGCTCGACGAGAAGATCACCAAGATCTTCGAGAAAATGGGTC
RTS_00737+3	234297	+	234375	1.3913	13	CCATTCCCGACGCGCGCGACCGACTGAGCTACATCGCCGCCATGACCGAGCAGGCTGCCGAGCGTTCGCTCACGGCCG
RTS_00738+3	234659	+	234737	1.31818	11	ATCGACAACGTGCCGGCCGATCGGCGCGTGGAAGCGCCCCCTTCACTGATCAACGGTCCGCAGATCAACCCCGAAGGC
RTS_00739+3	234893	+	234971	1.83333	10	CAAACACGGTTTCCCCCTGCCAGAGGATTGCCCCCATGCCTGCTCGCTGTACCGTTGTTGCCCTCGCAGCCGCCGCAC
RTS_00740+3	235135	+	235213	1.36364	9	ACCATGACCGAGATTCCCGCGCCGCCCTTCAAGGAGCGCTCGCGCGCCGAGTACTTCGTCTCGCGGCTCAAGGCGCTT
RTS_00741+3	235560	+	235638	1.26087	10	CATCGAACCTGGCACCGGCGATCGCGTGCTGACGCAAGGCACCGGCAGCCATCGCTACGAAGTGACCTTCCGCGGTCC
RTS_00742+3	235974	+	236052	1.20833	8	GCAGACGCCGACCGACTCGGTGATCGTGCAATCGGCTGTCCGCGTGATCCGCGCCAACGGCAAGGAGCCGCCAACCCT
RTS_00743+3	236320	+	236398	1.52381	13	CTCCGCCATCTCCAGGCGAGGTTGCGCCAGCCGCCCGCTTGCGCTTCAATGGTCGCCTTGCCGACCAATGCCGTAGCC
RTS_00744+3	236585	+	236663	1.04	11	ACCGCGCGATCGCCGGTGATGAGCGTCGGCGAGGACGAGATCCTGACCGCCATCGATGGCCTCAAATCGCTGAGCCTC
RTS_00745+3	236865	+	236943	1.11538	11	CCGAACGCGATCCCGCCCTGGTCGTGAAGCTGCCCCGTGGCCCGGGGGAGCGTGAACACCGCTGGACGCACCTGCTAT
RTS_00746+3	237102	+	237180	1.33333	13	GCATCTCCATCGATCCGGATCGCCTGTCCTGAGCCCGCGCGCCCTGCGATGCGGCGTCGCCTGACGCGGCATCGCGCT
RTS_00747+3	237587	+	237665	1.38095	10	CCGTAATGCATGCCGGCCTCGCGTTCGAGCCGGCCACGGCCTTCGACACGAATCGCATGTTGTCCCAGTTTGCCGCCA
RTS_00748+3	238119	+	238197	1.26087	11	CGATCCGCACATCAAGGCGCGTATCCGCCAGCAGCAGCGTGCCATTGCGCGCCGCCGCATGATGGCCGAAGTGCCCAA
RTS_00749+3	238351	+	238429	1.19231	9	TCGGCGCCGCCGCTGGCACGTGCGCTGCATCGCCACGTCGAGCTGGGTCACGAGATCCCGGCCGGTCTGTACACCGCC
RTS_00750+3	238629	+	238707	1.27778	9	CTGATCATCATGATCCTCGGCATGATGATCCTGCCGTTGCCCGCGTTTGTGCTGGACCTGCTGTTCACGTTCAACATT
RTS_00751+3	239265	+	239343	1.08333	11	GTGCATAACTACACGCTGCTGACGATTGGCGACGGCCTCGTGGCGCAGATTCCGGCACTGGTGATCTCCACGGCCGCC
RTS_00752+3	239711	+	239789	1.25	13	CCGCATCAAGAGCATCCGCAAGAAGATCGCGCAGGACATCGGCTTTCTGGTTCCGGTGGTCCATATCCGCGACAACCT
RTS_00753+3	239990	+	240068	1.63158	10	CTACACCGTGGTCGACGCCAGCACCGTGGTGGCCACCCACCTGAACCACCTGATCCAGATGCACGCATCCGAGCTGCT
RTS_00754+3	240267	+	240345	1.29167	13	CCGGCCGAGTTGACCACGCTCGTGCGCGTGGCGCTGGGCCGCGCGATCACGCAGCAGCTTTTCCCCAACAACGCCGAC
RTS_00755+3	240507	+	240585	1.2	13	CCGTCGCCGCTGCGGCCGCTGATGGCGCGCTTCCTGCGCCGCACCCTGCCGCAGTTGAAAGTGCTGTCGCATGCCGAA
RTS_00756+3	240803	+	240881	1.57143	13	CGCCAATGCGCAGCCTTATGTGTCGCCCACGCCGGCCGCATCCCAGATTCTTGAGACCGCCCCGGCGCAGATCGGCCC
RTS_00757+3	241076	+	241154	1.17391	10	CGCGGGCTTCTCTGGCCAGTTGTCACGTACGTTGATCTCCCGTCTGCCAGTGGGTACCGATCGTCCGGCCGCCATGTC
RTS_00758+3	241312	+	241390	1.36364	9	CCGATCGCCTGGCCTTGCTGACGACCGACCGCTTCCGGATCGGCGCGCACGAGCAGCTTCGCATCTACGGCGACATTC
RTS_00759+3	241557	+	241635	1.16667	0	CGCGTGCTGCTGCTCAACGGCGCCGCGCATGGCGATACGCTCAATGAAGTCGTGCACGCCTATCGGCACGACGCAGCC
RTS_00760+3	241827	+	241905	1.24	8	CGTGGCTCGCTGTTCAATGACGCCGACATGGCACGCCGCCATGCCGTTGCAGCGGACGCTGCAACGCCGCGCCCGGCC
RTS_00761+3	242263	+	242341	1.16667	11	CGATGTCAGAAGCGGACGCCGATGCCGAAGCCGAGACCGTGCGCGCCACGCTTTCTGCGGCACGTACCGTCGTCAACC
RTS_00762+3	242586	+	242664	1.12	8	CGCGCTCGCGATAACACGGCCGAGACCGGCACCGAAGCGTGCCTCGTTGTCTCCCGCATGGCGGATCGTGATACCGGC
RTS_00763+3	242847	+	242925	2	14	CTCCAGCTCGGGCTGACCACGCTGCGCCTGCAGCACACCCCCACCGCAACCGCACCGGCGTTCCTGTCACGCCTGGCC
RTS_00764+3	243123	+	243201	1.125	11	TAAGCCTTGAACGTCATGGGTTCCGATCAGGCAGAAAGCCTGCGCCGTCTGCTGGCGCCGCGCGTCACCCGGCGCATC
RTS_00765+3	243384	+	243462	1.11538	10	TCTGCGGCCGCCGCGATTGGCACGCGTCCCGCCAGTGGCATCGCGGTACTGCCGGCAGGTGACATCCCAGTCGATGCC
RTS_00766+3	243618	+	243696	1.45	10	GCCTACGCGCGCATCAAGCGTCTGCATCACGAGTACGCATGCCGCCGCTTCCATCTGGTCGTCAATATGGCGGCCACC
RTS_00767+3	243847	+	243925	1.45455	13	CAGCGGCATCCACCAGCGCGCTGCGCCACATCGCCAGCGGTATCGGCGCATGGCCGTTGCGACACGATACAACGCCCC
RTS_00768+3	244161	+	244239	1.26087	10	CCAGCGTGCAGATCGACGACCTGATCCAGGCCGGCATGATCGGCCTGCTCGACGCCGCCAAGCGCTACGAGGACAACC
RTS_00769+3	244585	+	244663	1.04167	7	AATGCGTGACGCGCTGATCCGCGCCATCGAGAAGCTGCCCGAGCGCGAGAAGCTGGTGCTCTCGCTTTGCTACGACCA
RTS_00770+3	244817	+	244895	1.21739	10	CCCCCACATGGGTCGACGCGCAGACATACGTGCGCGCCACCTACGAGCTCAGTGGGTCGCGTTATGCCTGGACCAGCT
RTS_00771+3	245254	+	245332	1.22727	12	CCCGTGGACGGGTTCAATCTGCACCTATCTGCACGTCACTGGCACTACGGGCCGCTCGGCACAGGACTGCAGTCGCAA
RTS_00772+3	245572	+	245650	1.04	12	GCACGTAACGCGCCCAGCCACGCCTTGTCGGCGCTGTTGTGGTACTTGAGGTAGAACGCCTCGCCGGAGAGCGTCACC
RTS_00773+3	245831	+	245909	1.36364	12	GCCCGCCGCGCTGCGAGTCATAGGCGCCCAGGATGCCCCACCAGTTGGTTTCATACCCGAGCATGGCCGACCATTCGC
RTS_00774+3	246585	+	246663	1.08696	7	GCCACGTGCCTTGAGTCGCGCGTCAAGTCGGCTGTAAACGCGCCGCGCGTTGCCTTCGTAAATCTGGTGACGTTCCTC
RTS_00775+3	246876	+	246954	1.6	11	CTTCATCTCCTGCGCCAACCCACGGAACCGGCCCCAGTGGTAGGGCACCGCGCCGCCACCGTGCGGAATCACGAACTT
RTS_00776+3	247177	+	247255	1.47059	9	TTCAGGTTCACGCCAACAAAGCCGTACTCGAGCACGCAACGTTCGAGTTCCTTGACGCAGCTCTTGGTATCGATTCCC
RTS_00777+3	247414	+	247492	1.09091	9	TCCATCCCACGCTCGCGCATCAGGCGAAGCTGATTGCTGGCGATGGCGTCACGTAGTTCGTCATCACTGATGCGCAGT
RTS_00778+3	247794	+	247872	1.12	12	ACTGCGATGTCGCTTGCCACGGTGCCTGGCAACACGCAGGCAGTGCCCACCGTGATGGCGGCCAGCACGCCGATCGCA
RTS_00779+3	248333	+	248411	1.03846	8	GTCGCAGAGCATCCCGGTGTTGCGCGTCAGCACACGTGCCCGGGTGATGTCGCCCTGCGGCGCAATCAGTCCGCGTTC
RTS_00780+3	248598	+	248676	1.26087	13	TCCGGGCTGCCCATCGCCGCCAGCAGCACGCGATCGCGTGCTGGCACGTCTTCCGGCAGATCGCTCGCGAGAAAAAAC
RTS_00781+3	248871	+	248949	1.66667	12	TCTAATCTGCTTATCGACAGCACAAATACAACATCGGGTCGGACGACGCCATGGAGACCATCAGCCTGCATCACCTTC
RTS_00782+3	249395	+	249473	1.08	7	CCCACCGACGCAGGCAGCCGCTGGGTGGTTCGCTTCGAGCGCGTGCTGGCAGAACTGCGCAATATCCGCGCCGATATC
RTS_00783+3	249673	+	249751	1.26087	11	TCCGCTGGCCTCGCAAGGGCTTGCCACCGAGAGGCTTTTCCAGGACCGGATCTCGCTGATCGTTCGCGCCGCGCATCC
RTS_00784+3	249944	+	250022	1.29167	11	ACCGCCTTGTCCGCCCATCAGCTTCGCCACGAGATCGACGCGGGATGGCTGCGCGAACTGGGGCTCCCGCTGCCCGAC
RTS_00785+3	250246	+	250324	1.31579	11	TTAGCCATGTCGATAACTAGAATCCGCTGACTCCCGCACGGCGGATCACGCCAGGAGACGGCAACATGACAACGCAAC
RTS_00786+3	250554	+	250632	1.13636	12	TCCGACCGCTTCGGCCGCAAGAAGCTGCTGGTCGGTTCCATCGCGCTGTTCGGCGTATTCAATCTGCTGAGCGCATTC
RTS_00787+3	250818	+	250896	1.08	10	CTTCTGCCGCATCATGGCTGGCGCGCGGTGCTGGTCGCCGGTGGCGCGATTCCGCTGATCTGCCTGCCGTTCTACATC
RTS_00788+3	251138	+	251216	1.34783	9	CGGCTGGCTGCCCACGCTGATCAAGGACGCCGGCCTGCCGATCGATCGCGCCGCCAACCTGACGGCACTGTTCCAGCT
RTS_00789+3	251406	+	251484	1.20833	12	CTCAACGCTTTCGCGCCGCAGTGCTATCCCACGCCGGTGCGTGCCACTGGCGTAAGCTGGATGCTCGGCATCGGCCGC
RTS_00790+3	251644	+	251722	1.88235	14	CCATGGCCACCATCATCGGCGCAATCGCCTCATCCCATACGCCAACCATCGGATTCGCGCTCGACGCGGGCAAGCAAC
RTS_00791+3	251952	+	252030	1.09091	12	CACGTCGGCGCATCGCTGGTGGCCGACGAGTTCGACATGTCGTTCTTCCAGGACAAGCCACTCGATCATGGTTGCTTC
RTS_00792+3	252248	+	252326	1.86667	13	CTTCAACAATACCGCGTGGGATCACCAGTTCCTCGACCTGTTCGAATCCGATCCCGAGTCGCTGCTAGACATCACCCA
RTS_00793+3	252476	+	252554	1.11538	12	CGAATCCGCCGACGCCCCCGCGCTGCGAGAGGCGCGTGCCGAACGCCAGCGCGAGCACATTGGTCATCAGTTGCACGG
RTS_00794+3	252803	+	252881	1.13636	12	CGGTGTCTCGAACCTGCATATCTACGCGGCGATGCGTGGCCAGTCCCTTGAAGACTTCCAGAAGACGCGCAATGCGCC
RTS_00795+3	253042	+	253120	1.35	13	CACTTCCGTCGAAATCCAGTTCTCTCCGCAACGGCTGAACGACGCCGCAGGCGATCCGTACTGGGTGGACCTGACCAT
RTS_00796+3	253349	+	253427	1.07407	8	TTGCCCGAGGACGGCATCGCACCCGGCACGCGCTGGGAGGACATTCCTGCCGACTGGCGCTGCCCCGAGTGCGACGTC
RTS_00797+3	253755	+	253833	1.34783	10	CCTGTCCCCACCGCTCGCCTGCGCCTGCGTCAGTGGCGCGAGGAAGACCGCGTACCGTTTCGCGCCATCAATGCGGAC
RTS_00798+3	254152	+	254230	1.09091	9	TCAATCAGCGTTCGGAACAGCTGATGCAGCGGCTTGGCATGCATCACGCGGCCAGCGACGATTTCGATCATCCGGCAC
RTS_00799+3	254380	+	254458	1.35	10	CATGCATCGGCCTGCGAGCAAATCCGGGATCGCCCTCCTTTCAAGAATGCAGACGCGCGACGCGAACTTCAAGCCTGC
RTS_00800+3	254627	+	254705	1.44444	9	CCTATTCCGTTCGCACATGCCTTTTCCATGAGCAGTCCACAGCTCTCGAAAGCGGGTGTTGCCATCGGCAAGCCGCAT
RTS_00801+3	255227	+	255305	1.17391	0	CAACGCAAAATGTCCGCCGTGGCGCGGACGCTTGGGATCTCCCAGCCAGCTGTCAGCAATGCGCTGAATCGCCTGCGC
RTS_00802+3	255839	+	255917	1.04348	9	CTGAGCGTGCCGCATTTCGCGGCGCTGGGTCATATCCTTCAATCGACCGATCTGATCGCGGTGGTGCCACAGGCCTAT
RTS_00803+3	256212	+	256290	1.31818	12	CCATCCCCAGACGCCGATCTGATCCGTCAGGGTCAAGGCAATCAGCACGACTCCGATGGCGACGCGCACCAGGCGGTC
RTS_00804+3	256706	+	256784	1.15789	12	CTGCAAGATTGTGTCTCGAGTCTAGACACTAGGCCTGATCGCAGATTGACGCACGTCAAACACGTGACAACGTCTGCC
RTS_00805+3	257245	+	257323	1.16667	10	CAACAGCAGGTGACCACCGGTGAGGCCAAGGCGGATCTCGACGAATTTGCTCGCATCCTGCAGCGCGACCCGCGCGCC
RTS_00806+3	257531	+	257609	1.26087	11	GTCCTGCTCGCTGCCGTAGCCGAGCGACACCAGCACGAGACTGGTATAGCCACGCTCGCGCAGGCCGAGTTCCGCATC
RTS_00807+3	257759	+	257837	1.88889	14	TCGACGTCCCTTGTCCTGCCCCGCCTTCGCGCCTTCCGCGGTAAAGCGGCCATCACGCTCCTCGGCTTCCAGCAGCTT
RTS_00808+3	258015	+	258093	1.04167	9	CTCTTGTGCAGCACGGCCAGCAGTTCGTCGATGACGTCTTGCGGAATGGCGCGGCCCGGCTCATACGCCTTCACGGTA
RTS_00809+3	258254	+	258332	1.04167	12	ACTGGTGGCGATGTCCGGATCGCCCGGCACATCGAGCTCGACCACCAGTCCGCCGGGCAGTGGCACAAAAATCTGGAT
RTS_00810+3	258501	+	258579	1.22727	8	TCGCCCTCATAGAGCCACAAGCCCGGGAAAGGGAACGGCGGCCGATACCCGGGATGCATGTCCATCACGCCTTCGAAC
RTS_00811+3	258839	+	258917	1.30769	13	CACCGCCGATAACGGCAGCCTGTCCGCCACCGCGCGGGCGCTGGACCTGACGCCGGCGGCCACCAGCGCGGCGCTCAA
RTS_00812+3	259096	+	259174	1.68421	10	CCCCGTCTGACTTCGGACGCAACCTGCTGCTGCCCTGGCTCGATGCGTTCCAGGACCGCCATCCCCTGGTCGAATTCC
RTS_00813+3	259752	+	259830	1.5	9	GCCGAATCCCCACGGTGCATCGCAACTAGAAAAGAGGACCGACCATGCTATCCGACGGCCGCAACCCAGGCGCCTCGC
RTS_00814+3	260005	+	260083	1.5	12	CCTCTACGCGACCATCGTGCCGCTGCTTGCCTATGCGGTATTCGGCCCCAGCAGGATTCTCGTGCTCGGCCCCGATTC
RTS_00815+3	260631	+	260709	1.47619	18	CAATGATCGCCTTCGCGGATACCAGTGTGCTGTCCCGCAGCTTCGCGGCCCGGCACCATCACCGCGTGGACCCGAACC
RTS_00816+3	261044	+	261122	1.22727	9	CCCGGCATCGGCCTTGCGGTGGTGCTCGCCATTATCGAATTCCTTTGGGACGGCTGGCGACCCCACTACGCGATACTC
RTS_00817+3	261591	+	261669	1.16	12	GACTGCCCACGCTGCGCGGATACAGGCACAAGCACAGGCGCCGTGGCGGCGCCCGTACCTGTCAGTCGTCAGTCCAGC
RTS_00818+3	261855	+	261933	1.27273	13	CCTGCCGGTGCCAGCAGGCCCGTCCAGGAGCTCATCACAAAGCCCGGGAAACCGGACTCTTCCATCGTCGGGATGTTC
RTS_00819+3	262092	+	262170	1.42857	12	GTCATCTTGACCTTCGATTCCATCGCCAGCCGCTCGCCCGTCAGGTGCGCCGAACTGCCGATGCCGCTGGAGCCGAAC
RTS_00820+3	262365	+	262443	1.25	13	TAGCCATCGGGCGCCGAACGGGCCACCACGCCGACGCCCAGCGTGCTGTTGGCGCCCGGCTTGTTCTCGATCACGATC
RTS_00821+3	262627	+	262705	1.3125	10	CTTGATGCTTGATACGCAAGACGTCATCTCCTACTTTGATTCTCTTTATTGCGTCCGCATGGCGGAACATATGCAGCC
RTS_00822+3	263001	+	263079	1.94444	11	CCACCGGCGTCAATCAGATCCTGAGCACCAACGACCCCACCGCTCATGCGGAACTGACGGCCATCCGCGCCGCCAGCC
RTS_00823+3	263385	+	263463	1.25	9	AACACGGCGACCACGCGATTGAGCACGGTCGCCTGATCCTCGAGCGATTTCGCGGCGGCGGCCGCCTGCTCCACCAGC
RTS_00824+3	263689	+	263767	1.61905	11	CGGCGTTTGCCGAGCGCTGTGCCAGTCCCCGTACTTCTCCCGCCACCACGGCAAAGCCGCGACCATGCTCGCCGGCAC
RTS_00825+3	264054	+	264132	1.28571	10	GACAGGTCGTGATTGCCCTGCGCGATTTCGCGTGTCGCATCCGCGATGGCCACCACGCCTTGTCGAACATCTCCGATC
RTS_00826+3	264349	+	264427	1.19048	12	CCGCGATGATCGACGAGTGGCGAATCTCTTCGAGAACCTCGGACTTGGGCACCTGCGCTACCACGTACAAGTCCAGCT
RTS_00827+3	264584	+	264662	1.04348	8	ATGCATCAGTACGTTGCCATCGGCGCGAGCCAGGAAGATCGAGCCGGTCCTGCCCAGGCGATATCCGTTGATCGTCTC
RTS_00828+3	264823	+	264901	1.30435	11	TGTCCCCGGCGGAATCCGCCTGCACGGTGCGGTCCACGCCTTTCTCCGTGAGGTACTTGCCCTGGCTGGCCGATACCC
RTS_00829+3	265065	+	265143	1.82353	10	TCATTGCGAATCTCGCCGACGATCGCCGGCAATTCCAGATCGACCACGCGCTCCTGCAGCCCCTTGCTGATCTGCCAC
RTS_00830+3	265548	+	265626	1.4	12	CTAGCCTTCATGCTTCCCGTCTGTGCCTCTGTCTGGATGAGTTACCGCCTCGCGCTGAGCGAGCAGCAGCTGCACACC
RTS_00831+3	265812	+	265890	1.04	7	CTGCAATGCTCGTCCTACGGGTACGGAGACGGGGACGCGGGTATCCCGATCGGTCCGCCAGCCTACCGAAGCCGTCTT
RTS_00832+3	266044	+	266122	1.3	10	TCGCCATTTCCAACAGACAGATCGTCGTGCAACGCGACCCGATAGACCTTGGCGGCATGCCGCCACTGATTCGGGAAC
RTS_00833+3	266496	+	266574	1.35	10	CATCACCGCATCAGGAAGCTCACGAACAGAATGCTCGATCTGCTCGTCGCCGACGCACAGGCGTTACCGCGGGACCTT
RTS_00834+3	266774	+	266852	1.27778	9	CGATGATTTCGGCACGGGCTACTCGTCACTCTCGTACCTTGGCTCACTGGACGTGGACTACATCAAGATCGACAAATC
RTS_00835+3	267203	+	267281	1.73684	13	CCACCGATCCTGACGACCGTGCTGCTTGCCGCACAACATCTGCTCGCCGCGCTTGGCGGCATCATCGCCGTACCGCTC
RTS_00836+3	267526	+	267604	1.26316	11	CAGCTTCTTCATGCCGACAATTCGCAAGCTGTTTCCGCACACGGTGACAGGTGTCGTCGTCACAATGATCGGCCTGTC
RTS_00837+3	267806	+	267884	1.33333	13	GACTTCTCGCAGCTTCATGATGCGCCGGTCTTCGCGCTGCCGCAGCCCGCGAGCTTCGGCATGAAGTTCCCGATTTCC
RTS_00838+3	268037	+	268115	1.25	11	CTGCTGTCTAGCCCCCCCGTCTCGACGTTCGCGCAGAACGTGGGCGTGGTCTCGCTGACCGGTGTCGCCAGCCGCCAT
RTS_00839+3	268265	+	268343	1.38095	11	CATTCCGCACCGACCAAGCGCAACAGCCTGATCATCGCCGTGTCGATCGGCTGCGGTCTGGCCGTGACGATCCGTCCA
RTS_00840+3	268597	+	268675	1.34783	12	CCCCCTGTCGGCAGCGACAGCTTTCCATGATCGGTGAAGCGCGTGCCGCCAGCAAAGCCGCCTGCCAGTCGTCCGCGC
RTS_00841+3	268918	+	268996	1.84211	10	CGCATCTCCAGCCCTTCGCCCGGTATCGGTTCGACACCAGCCACGGCAACCCGCAGCGGTTCCTGACCCGTCAGCGCC
RTS_00842+3	269277	+	269355	1.43478	13	CCGACCCGACCCCAGCCTGCAGGCATTCCGGCAGGAGGTGCGCGAGTTCCTGCGCGAGAGTCTTCCCCCCGACCTGCC
RTS_00843+3	269646	+	269724	1.03846	7	CTTCTCCGAGCCGGGTTCCGGGTCGGATCTCGCTTCGTTGCGGACCCGCGCCGAGCGCGATGGCGATCACTACGTCGT
RTS_00844+3	269874	+	269952	1.04167	8	CAGCATCGACGGCGCGCATCATCTGAACGAGACGTTCTTCGAGGACGTACGGGTACCCGTGAGCAACCTCGTCGGCGC
RTS_00845+3	270367	+	270445	1.21739	11	TCCATCGCGGCCGACATGCTCTTCCGGCGGGCCACCACGATCTACGGTGGTACCAGCGAAGTGCAGCGCGGCATCATC
RTS_00846+3	270772	+	270850	1.16	11	CCACGCAGACGCTGCTGGCCGCAGCCACGCCGAGCCAGAGAGAGGCACTGCTGCCATCACTGGCCGAAGGGACACGAC
RTS_00847+3	271026	+	271104	1.42857	13	TCTGCGATCACGCTCTTTCTCGTCGACGCCGGCACGCCGGGTCTGACGTGCCACGCGCTGCCACTACATGACGGCACA
RTS_00848+3	271272	+	271350	1.27273	0	TACCTCAAGGTGCGCAAGCAGTTCGGCGTGCCCATCGGCAGCTTCCAGGCGCTGCAACACCGCATGTCCGACATGGCC
RTS_00849+3	271533	+	271611	1.04348	12	ATCGGCCACTACTACAAGCGCGCCATTGTTGCGGATTTGATCTTCGGCTCGGCGGATCGGCACGAGGCAATCTGCGCC
RTS_00850+3	271788	+	271866	1.20833	11	ACTTAGGCCTTCACTGCCGCCAGCGCCGAGTTCAGCGTCTGGCTCGGGCGCATCACGGCTTCCAGCATGGCGGCGTCC
RTS_00851+3	272159	+	272237	1.55556	13	CTTGATGCCCAACTCTTCCAGCGACACGGCCAGGGCCAGGAATTCACCCAGCGAGTCCCAACGCAGATGGTTCTCTTC
RTS_00852+3	272489	+	272567	1.19048	10	GTCGTAGTCCTTCAGGTACGTTTCCACCTTCTTGATCAGCTCGGCCTCGTGCGGACGGTACGGGTCCAGCCAGAACAC
RTS_00853+3	272762	+	272840	1.55	12	CGAACCGTACTCTTCGGCCTTCTGGGCCATCAGGCCGACGTTCGGCACCGTGCCCATCGTCACCGGATCAAACGCGCC
RTS_00854+3	273030	+	273108	1.08696	9	TCTACCATCGCCATTTCCGGGCGATGTTCGTGGCAGGCGTGCATGTCGCGGATGACTTCCTCGCGCTTCGATTCCGGC
RTS_00855+3	273301	+	273379	1.41176	0	CGTCTTCCATCTGGTCTTCATAGAAGTCCAGCAGGGCCTTCTTGCTCATGAACATGCTGTCGATGACTTCGCCGTCCA
RTS_00856+3	273606	+	273684	1.17391	7	CCTTCGCGCAGGACCGGGTTCACGGCGCTGCCCAGGCACTTCGAGTAGCGCTTCTGGATGGCCTTCTCTTCTTCGGTC
RTS_00857+3	274152	+	274230	1.85714	11	CGCAATGTATGCAGCCGCATTCACCATCGGTCTGGCTATCACCCCGTCTTCATGCTGCCATTTGCGTTCAAAATCATC
RTS_00858+3	274579	+	274657	1.15385	0	TCGCCGGACTCGAGCGCGCTGGCCATTTCCAGCAGCAGATCGCGGATGTGGCGCTCCTCGTCCGTCGGCTCGGCCGCC
RTS_00859+3	274807	+	274885	1.7	9	ATCATGTCCTGCTGCCGCTCTTTCTCGTCCCGCATCCCGCGCGCGATCTTCGCGTGCACGGCCGCGCAGCTCCGCAGC
RTS_00860+3	275045	+	275123	1.2	13	CCGCCAGCAGCGCGATGTAGCCGCCCTTGCCCACGGCGTGGTAAGCGCAGTAGCCGCAGATCACGGCCAGCAGCAGCC
RTS_00861+3	275588	+	275666	1.26087	13	GCGCTTGCCTTGCCATTGCGGCCGTACATTTCGTTCGGGCCGGCACCGCCCTGGCGCAGTACCTGGATCGCTTCCTGC
RTS_00862+3	275816	+	275894	1.07692	13	TTCAGCGCGATCATCTGCGCCTCGCGCGCGGCGGTGGCGCGGGTCAGCGCCTGAGCCAGTTCCATCTTCTTGCCGAGC
RTS_00863+3	276096	+	276174	1.76471	11	TCGATCTGGATCCGGCCCTCCGCAATCGCCTTGCGCACTTCCGCAACCTTGGCGACATCGATATCACTGTCGCTGTCC
RTS_00864+3	276439	+	276517	1.42857	9	TTCCGCGGCATTTTCGCACGCCCGGCCCGTGCCGGTTGTGACGCTGCCATTTTCCTGTTGTGCCAAGGCCTCCAGCCC
RTS_00865+3	276690	+	276768	1.42105	9	CACCTTGCCTTCGCTGCTGAGCTGGAACGAATCGCCTTCCACGGTCACGTTGACGGTCTGGCCCGATTTCACCGCAAT
RTS_00866+3	276966	+	277044	1.3913	13	CACCGACACGCGCGCCTGCATGTAGCGGGTCCACGGCCGGTCGCCACCGCAGCGCAATCCCACGTTGACGCGGCCATA
RTS_00867+3	277482	+	277560	1.47619	9	CCCCTAAGATGGCAACCCTGAAGAAGCCCGACTGCGGCGCCGGACACGTATACCTGGCCACGCGACGGCGTTCTCCCC
RTS_00868+3	277759	+	277837	1.23077	9	ACGCGGCCAGCGCAGCGAGGGCACGTCGTTGTCCACCACGTCCGTGCGTCACCTGCCGGGGCAGGCGCCCACGTCCAC
RTS_00869+3	278071	+	278149	1.07692	9	CAACGCATGAACGTGACGGCTTCGAACCTGGCCAACGCGGACAGCGCGGTGGCCCCGAACGGGCAGCCGTATCGCGCC
RTS_00870+3	278360	+	278438	1.44444	10	CCAACGTCGAGGTGCTCAACACCGCCAAGAACATGATGCTGAAGACGCTGACCATCGGTCAGTGAAGCCCAACCTTCC
RTS_00871+3	278590	+	278668	1.83333	15	ACAACCAGGACCCGCTCAATCCGCTGGACAACTCGCAGCTCACCTCGCAGCTCGCGCAGATCAGCACCGTCAGCGGCC
RTS_00872+3	279080	+	279158	1.66667	11	CGACCTCGGCAACGGCCAGACTGCCAGCGTCGACGACGTACGCCGCATTTCCTGAACGCATTCACATATCACCCGGTC
RTS_00873+3	279386	+	279464	1.64706	14	CTTTCACCAACGGCAATATCTCGTCGACCGGACGCAACCTCGACGTGGCCATCAGTAACGGCAACGGCTTCTTCCGTC
RTS_00874+3	279631	+	279709	1.63158	14	CCGCCGCAGGCCACCACGAACATCAAGGCTCAGTTCCAGCTCGATTCGCGCAGCACGGTACCGACCAACGCGTTCGTC
RTS_00875+3	279931	+	280009	1.40909	0	CTGTCCTTCGATGCGAACGGCATGCTCAAGGCGCCCAGCGCCACCACGATGCCGACGGTCACGCTGCCGGCCGCCAAT
RTS_00876+3	280188	+	280266	1.03846	9	CCAGATCGCCATGGCCGCGTTCGGCAATGCCGAAGGCCTGAAGCCGGAAGGCAACAACGTGTGGTCCGCCACCGGCGC
RTS_00877+3	280456	+	280534	1.55556	10	TCTCAGCCTGAACTTCAAGCAGCGTCATGGACCGCATGATCTACACCGCCCTGTCGGGCGCCAAGCAGATACTCGACC
RTS_00878+3	280763	+	280841	1.11538	13	CGGCTCCGAGGCATACACCCGAGCGGGATCGCTGCAGGTGTCGCCGGACGGACAACTCCAGACCTCGCTGGGCCTGCC
RTS_00879+3	281041	+	281119	1.38095	9	ACCCGCTTCAGCAGGACCCCAACGTCCGCGTAATCTCCGGCGCGCTGGAAGGCAGCAATGTCAACCCGGTCGAGTCCA
RTS_00880+3	281455	+	281533	1.16667	8	TGCTGCCGTCCGGCATGCAGATCGGTACCGGTGTGCGTCCCGTGGCAACCGAGCGTATCCACACGCAAGGCAACCCGC
RTS_00881+3	281732	+	281810	1.26087	9	TGACGGCACGGTGACCGTGATGCAGCCGGGCTCGACCAACGCAGCCACGGTGGGCCAGCTTCAACTCGCCACTTTCCC
RTS_00882+3	281971	+	282049	1.04348	12	TGATCCAGACCCAGCGCGCGTACGAAATCAACAGCAAGGCGGTGCAGACGTCGGATCAGATGCTGCAGCGTCTGACCC
RTS_00883+3	282204	+	282282	1.25	10	CGCGCCGAATCGCGCCCGGTGAGCGCACCCACGGGCTCGATCTTTGCGTCTTCCTACGCGGCGGGCAATCCGCTGTTC
RTS_00884+3	282449	+	282527	1.42857	10	CGCCGACATCGGCGGTACCAACACGCTGAAGGCCAGCGGCGGGTCCTCCGCGAACAACACGTTCAACGGCACCATCAC
RTS_00885+3	282752	+	282830	2.25	12	CTTCTTCCTCAATGTCCTTCCGTTCTGATTTCGCCATGTTTTTGCCTCCGATGCCTTTCCACAAGCCAGGCTCGCTTT
RTS_00886+3	283014	+	283092	1.36842	9	CAATACCGGCGACCAGACCATGCAGACGCCGTTCACCACGCAGAGCTTGCAGAACATGTTGTCGCAGCTTGGCATCAC
RTS_00887+3	283342	+	283420	1.40909	11	CAGATCAACCAGCTCGCCGTGGGCCGCATCGCCAACGGCGCCATCGTAGAGCGCGCCGTGCCTTCCTTCCAGCCGGAA
RTS_00888+3	283581	+	283659	1.20833	12	CATGGCCCGGATCGAGAACCTCGACGTGACGCCGGCCAAGGCCGCCGCCAAGGTAATCCTGAATGCCCGCACGGGCTC
RTS_00889+3	283892	+	283970	1.07407	9	CGACCCCGGCCGACTTGCAGACGATCCTGGAGGCCATGCGTGCCGCGGGCGCCCTGCGCGCCGAGCTGGAGATCATCT
RTS_00890+3	284164	+	284242	1.58824	14	ACGGCCTCTTCGACAACGAGCAGACCAAGCTCTACATGTCGATGATGGACCAGCAGCTGTCGCAACAGCTCTCCACAC
RTS_00891+3	284450	+	284528	1.2	0	CCCGACCGCCGGCGTGCGCCAGTACCAGAACCAGGCCGACTGGCAGGGCAATGGCCAGGCCCAACTGGGACAACTGCC
RTS_00892+3	284742	+	284820	1.13043	10	ACGGAGGTACTGACCACCGAATACGTCGATGGCCAGCCGCAGAAGGTGCGTGCCCGCTTCCGAGCCTATGGCTCCTAC
RTS_00893+3	285130	+	285208	1.93333	11	CTCACAACTACCCCGCATCTTCACGATTTGCCGCGCTAAAGTTGAGCGGCGTTCCGGCCGTTATTCAGCACATCCACC
RTS_00894+3	285404	+	285482	1.27273	13	GCTCCGGATTCTTCGGCCAGGGCTCCAGCACTGTTACCGTGCAGCGCGTCTACGACGGTTTCCTGACCGGCCAGCTTC
RTS_00895+3	285659	+	285737	1.26087	11	CCGCCGCCCAGGCGCTGACCGGCCAGGTCAAGGCGTCGAGCGACTACTTCAAGCAGCTTCAGGACGGCATCAACACGC
RTS_00896+3	285969	+	286047	1.21739	11	CTCCGAATCGTACGATATGACCGCGGTGCCGTCGGCGGCGGACCCGAGCCGCATCACGATCGGCTACACGCTGCCAAA
RTS_00897+3	286227	+	286305	1.38095	13	CACCGATCTCTTCTCGCTGGGCCAGCCGACGACGTACGCGAACGCGAACAATAAGTCGAACGCGGTCGCCACGGCCAC
RTS_00898+3	286470	+	286548	1.42857	10	CGCCAACGATTCGTTCCTGATCCAGCCGACACGCAATGCCGCGGCAGGCTTCGGCACGCTGATCACGGACCCGGCCAA
RTS_00899+3	286718	+	286796	1.73684	11	CCCCGACCAGCACTGCCGCCAGCGGTACCGGCACCGACTACACCTTCAGTGGGCTGACCTTCCATTTCGACGGCACGC
RTS_00900+3	286950	+	287028	1.04348	8	CAGCGATGCCAAGTCGGCAAGCATTGCCTCGGAGTCGCAGGACAGCATCACTACGCAGGTTACGTCGGCACAGCAGTC
RTS_00901+3	287202	+	287280	1.82353	14	ATCACGCCATGCGCGTCGCTACCTCCACCCTGTACCAGCAAGGCCTGGCCTCGATGAACAACCAGCAGTCCAAGCTGC
RTS_00902+3	287447	+	287525	1.2381	13	CTCCAGTCGGTCACGACCACGATCCAGAATATCCAGTCGCTGCTGGTGAACGCCGGTAACGGCACGATGAGCGACACC
RTS_00903+3	287746	+	287824	1.21739	8	CGCCGAGGTCTTCATGAGCGTGACGACCAACGCCGGCTACGTGCTCAATGGCAATGCCGGCAACGCCGGTACCGCCAC
RTS_00904+3	288033	+	288111	1.21739	7	CCGCTGGTGATTCGCTAACGGCCGTGCCCGCGCAACAGGCCGGCGCGGACATCTTCGCGAACCTGCAGAACGTCATCA
RTS_00905+3	288309	+	288387	1.63158	14	AGTCCGCGCTGTCCGACCTGCAGGACCTGAACTACGCGTCGGCCATCACCGAGTACTACCAGCGCCAGACTGCACTCC
RTS_00906+3	288797	+	288875	1.28571	7	ACCGACTAGGGCGCCTAGAGCGCCTGGACCGCCTCCGAAAAATGGAAGCATCCCTTGCCGCGCGCCTTTGCGACATAT
RTS_00907+3	289061	+	289139	1.42105	10	ATGACAAACTCATCTCCTCCAATGCGAGAGACGTGAGTGCCTTCGGGCACCGTCGCTCGCATTCGGTCCGCCACTTGC
RTS_00908+3	289317	+	289395	1.13636	7	CGCGGTGTGCGTTCTCGCGCTCCGACTGCATTGTCGCAACCAGCATCGCATGCATGCGAAAGGATGCACTCGTCATGC
RTS_00909+3	289578	+	289656	1.5625	10	CAGCAAGCCAGTTTCCGCTTGTAATGCTCAAGTAGGTTCCCAATCCTACGCTAAAGGCCCAAGCCAGACTAAGCGCCA
RTS_00910+3	289892	+	289970	1.04762	9	ACGTCTCTGTCTGTGTCCGTTAGCCATCTTGTTATCTTCCAGCGCGGCAGCGTGAAGACCTCGGTAGGTTCTGGCATC
RTS_00911+3	290227	+	290305	1.75	8	CTTCTCCGGACTCCATGTGCCTTATGGCTTCGCGTTCCAGACGCTACTTGTGACCTTGCCACGCGATGTCCTCATCCT
RTS_00912+3	290608	+	290686	1.13636	9	ACTCGTCATGGCAAGGCATCCACATGGTGACAGGCCTCAGTCGGCGCTGCGGTGAACCAACGCGAGCAACCTATTGCC
RTS_00913+3	290913	+	290991	1.41176	8	ATTCTCGACGGGCGCTGAACCATGCTCATAGCGCGACAAAGCGCGCTTCAAATGAGCAATCATGCCTTCACGCATATC
RTS_00914+3	291152	+	291230	1.6	14	TGGCATCAATCATCTCGTTGACTCGCAGAACAAGCTGGACCGGCTTGCCTGCAAAGAATTCCATGCTCTTATCCTTCC
RTS_00915+3	291729	+	291807	1.55	11	CCCGCCAGGCGTTGGCGACAACGCCTTCCAGACGCGTCCCTTCGTTGCGCCATCCGATTTCGCGAAACCGCAGGTCTC
RTS_00916+3	292029	+	292107	1.16667	8	TGACGAATAGCATCAAGGTCAACTCGATATTTGGTGCCCTGTTGGCCCAACTATCCCGCCATTCCAAAGAGGGGTATC
RTS_00917+3	292380	+	292458	1.04	11	CTTGCGCGGCTGCTCAACAATGGGCGAAACGATGAGGCGCCGGCGGTATTGCCTGCGCCCATTACGTCGGAGACCCCC
RTS_00918+3	292639	+	292717	2.38462	12	ATACCACCTAAACCTGAAAGGTCCCAAATCATGCCTCTGCCATTCATCATCGGCGCCGCCGCACTTGTCACCGCCGCT
RTS_00919+3	292913	+	292991	1.52941	13	CCGACAAGCTCCTGCAGCAGCTCAATGCCGGACGGGACAACAAGCTGAACATCAGCATTCCCAAGCATGAGCTCCAAA
RTS_00920+3	293276	+	293354	1.04762	8	CTTACGATAGTCACGGCGAGGAAGCCCTCATAAATGCCCGCAAGGCCAACGATGAAGTCAGCCGTGCCGTTGAAAAGC
RTS_00921+3	293750	+	293828	1.04762	8	GAAACATCGAGGCGGTTCGTTCCTGAATTGCGTGCGCCGCGATTGGCGCGGCACACGATTCGTTCATCTCAATCACAA
RTS_00922+3	294047	+	294125	1.53333	13	TATCACACGCATCCGAATTACATATCGACCGGCAAAAAAGACAAGGCCCTGCATCAAACTGGGCAACTGAACGATGCC
RTS_00923+3	294275	+	294353	1.5	0	GAAACGATTAACAAGTCCAAGAAACAATCCCCCATCGATGACTATCTGAAGAATCTTCCCAGGCTCGTCGAAGGTCAT
RTS_00924+3	294828	+	294906	1.53333	10	GTGGCATCGTATCGAGCCTGACGACCACGGTTTTCAACATCTTTGCCACCACACAGAAGGCAACGATCAAAATCATTC
RTS_00925+3	295182	+	295260	1.1	11	CCTATCTCGAATCCATGATGCCGCATGCGGATACGGTGAAGAAGTACCAAGCCATCAATGCCGAGCTGGATGGCTACC
RTS_00926+3	295413	+	295491	1.13636	12	GCAGCGCGACGAGCACACGTAAATGGCTAGCGTCCCTGGCGAAGTGAACGCACCGATTTCGCGCGCATTTCCCTGTAC
RTS_00927+3	295651	+	295729	1.25	8	CGATACGCGAGCCTGCACACTTGGGAAGAGTTCATTGCCTTGAATCTACGCGCGTGCGACCAACTCCAATCGGCGTCC
RTS_00928+3	295975	+	296053	1.44444	10	CCGATTGATTCGCTTCTTCGCCGGTCGCGCAGTTGTTCTCCCCGGTGGAATAAAAGCACTCCTCGCCTCACCAGTAGA
RTS_00929+3	296296	+	296374	1.61111	12	CAACAGCGGCGCCACGCCGCATGGAGCAGTCGTGAGCATTGCCAGTATCAGTAACGCCCCACCCTTCGCCTTCTACAA
RTS_00930+3	296619	+	296697	1.26316	9	TTTCTCTCTAGCGTCAAGAGAATCATCCTGCTGGCGCTTCCAAGCGCGTATGCTGGTACTGCCGCACCTTGGCAAGCA
RTS_00931+3	296849	+	296927	1.04762	11	ACGTAAATCACTGTGCCGCGGACACGCGGCACAGTGATCATGCGTAACTTGTAACGTACACCGCAGGGCGTCGATATC
RTS_00932+3	297126	+	297204	1.17391	9	TACCGAGGATGACAGCCAGACCGACATCCCACGCGACGCATTAGCCGCAGCAGAGCGCGCAGCCGCGTTCGTGGATCA
RTS_00933+3	297479	+	297557	1.13043	0	ACCCCGCTCTCGGTTCCGGTGAAGCGAGGATGCTGGACTCCTTCGACCGGCATCGCGATGAGATCCTGCAGATCGCCA
RTS_00934+3	297734	+	297812	1.4	12	TCGGCCTGGCCAACGCGGCCACGCCCAGTATCGTCCAGACCGGTGCATCCGCTTTGATGTATCGGTCCTTGATCTCAC
RTS_00935+3	298146	+	298224	2	14	CCGAACCTGACCCTGCTCCCAGGATTCGAACAGCGCCTTGAAATTGCCTTCGCCAAAGCCGTCCTCACCGCGTCGCTC
RTS_00936+3	298437	+	298515	1.13043	10	CCTGGCTGCCGAGGGGCATCGCGCTAATGCCTTGAACTTCGAGAGGCTATCTCCTGCGCACGCAGCGTTCGCCGAACT
RTS_00937+3	298675	+	298753	1.57895	11	AGCCCTCTGGCAAAGTCCACGATCGCAATCTGGTCCGCTAGCGATGCATCGCCGATCACGGCAGCCCAGCAAGCCTCC
RTS_00938+3	298990	+	299068	1.04545	7	CATTTGCGACCAACGTGCAGATGGCTTCACCCCTTTCGGCTGCACGGTACTCGGTAGTGTGGATGCCAGGGCACTCTT
RTS_00939+3	299250	+	299328	1.66667	10	GCCGCTAACCTTCCTGTCTTTGTGCTTTGCGTCGTAATGTGCTTCATACCGTTTCTCATACCTGCGGCCGTCATCATC
RTS_00940+3	299484	+	299562	1.33333	10	CTAAAACTGGCCAACATAGCAATTGTGAGTTCGAATGGCGCTTCGCCGGACATCCACTTGCATGGCATCCCGAACGCC
RTS_00941+3	299712	+	299790	2.38462	14	AGCCCACCCGCTTCATCCCATATCGGTTGGCCAAGGCATGAACTCGTCATCCACTCCAACAGCACGTTTCGTCTCCAC
RTS_00942+3	300060	+	300138	1.2381	12	GCTCGGTGTAGACGCTACAGGGCTGCCTTTCAACTCCATCATGGCGATGGAACTGCGCACCGACGGCACCAGCAATCC
RTS_00943+3	300382	+	300460	1.07692	9	TGCGCATTGCTGGTCAGTGCGCGGGACCTCGCTCTCATGGGCGCAACCTTGGCCGGCGGCGGTGTCCATCCGCTCACC
RTS_00944+3	300623	+	300701	1.16667	10	TCGCGACCTTTTCGCCGCCACTGGATGCCGCCGGCAACAGCGTGCGCGGGCAGCTTGTCATGCGCTTCCTGTCGGAAC
RTS_00945+3	300890	+	300968	1.04167	7	TATCGAAACCTAGTGTCTTTCGAGGGCGTTCATCGAGGTGCCACGTGCTGCCAGGCCGGCGCCGCACTGCCGTGACTC
RTS_00946+3	301146	+	301224	1.6875	11	TGTCTTCTTCATCGCCCCATCTTACGCGACCTCGCCAACGTGACAGTGCCGTCTAGCTGCCCATGAAGAACGGATTAC
RTS_00947+3	301479	+	301557	1.85714	11	CACTCAGCGCCACAATGAATGTGCCGCATGCCACTGCTAGCATTCGATTGTTCTTCATCACATGTACCTCCGACTGCA
RTS_00948+3	301718	+	301796	1.5	8	CCTATCGAAGTCACCAAAGTTCCGTCTGCCGCATGAAGCGGTGGTTCACTCCTCACCTGATTACGGCCCAAGTGCGCC
RTS_00949+3	301959	+	302037	1.31818	10	GACCACGGAGCGAAAGCGTCGCGTCCGTACGCGCACGCCACTGCAGAAACACGGCCGACGGTGCTCTTTCCATCTGCC
RTS_00950+3	302327	+	302405	1.33333	9	TGCTTCACGTACCCGCCACGGGCAATCGCCTGCAGCGCAGCGCGGCAATCCATGCGGCCGTATAACTTGCTGTCTCGA
RTS_00951+3	302649	+	302727	1.3913	9	TCGCCGATCCAGAGCGGCAACACTGCCGGGCGCGACTGCATGCGCGGGCGCTGCTCAGTCAACACGAACTCGCCCCCC
RTS_00952+3	302979	+	303057	1.34783	10	CGCCACTGCTCTAGCGGCGCCGGCAGACCCGTGCCGAAGACCAGCAGTTCACCGCGCCCGAGGCCACTGGATGCCAAA
RTS_00953+3	303218	+	303296	1.47619	12	ACACCTTCCCATCAAACCTGGGTTTCGCGGCGCAGCAGCTCGCGCTTGCGATCCACGCCCCAGCGGTAGCCGGCCAGA
RTS_00954+3	303489	+	303567	1.70588	11	CGTCCAACGGCAGGTGCAATCCCATCGCAGGCGCTTCGATAAAGCCCACCACCTGGGCAATCAACTGCTCGAACTCAC
RTS_00955+3	303720	+	303798	1.27273	10	TAACAGCACCGACACCACCGGAGCGATAATCCCGCGCGCGCATGCCCAGCAACTGGTCGGAGGCTTCGTAGAACCGGC
RTS_00956+3	303996	+	304074	1.28571	10	TCTCCGATGCTTCAATCATGCGACAGGCTCGGGCCACCAATGCAGCGCGCTCGGCTGCTGCACTGGTCTGGTCACCAT
RTS_00957+3	304248	+	304326	1.47059	9	CCGTCCAGCGGTCGTCTTCCGTTTCGTAGGCAATGGTCGTCTTCATCGCAGAAGTCTCGTCATCATCAATCACACAGC
RTS_00958+3	304476	+	304554	1.68421	10	CTCCAGACCCTTCAGGCGTCCATAACCCTCCCGCACGCCGAAGTCGTCCACTGGCAGGACGTCGGATCGCTCCAGCGA
RTS_00959+3	304799	+	304877	1.26087	11	CCAGCAGGCGGCCCAGGATTGCATCTCCCGCCCTGGCGTGCAGTTGCTGATAGGCAATGGCCCGCACCAGCGCCTCAT
RTS_00960+3	305072	+	305150	1.66667	10	CTGCATCTTCTTTGCCACCATCGCGTTCTCATGCTCCAGCAGCCAGCGCTTGCGGTGCAGGCCCCAGGCATAGCCCTT
RTS_00961+3	305312	+	305390	1.71429	11	CAGCGCGGCCCAGACCCGGCGCTGCAACGCCGAACCAGACGTCGCAGTCCGCAGCACCTTCAGCGCCTCCAGCTCGCC
RTS_00962+3	305583	+	305661	1.5	9	AACATCTTCACGGTGTACTCCTTCTTGAATGAATCGAATCGCTCGTTCGTGGATCACTTCAGCCGCGTCACGCCGAAC
RTS_00963+3	305960	+	306038	1.42857	9	CGCATGAGGTGCATCCTTGATCGGCATTACGCCGTGGTAGCGCAGACGATCGGCGCCGCCCCACACCACTACGTCCCC
RTS_00964+3	306222	+	306300	1.66667	10	TCGTCAAAGCCCGCCTCAGCAGCAGCCTCATTTGCCAGCCGAAAGAATACCTCCGGCATGACCGGCCAGGGCTTTCCC
RTS_00965+3	306488	+	306566	1.3	9	CAGCACCACTGCGGCAGGACCGAGACGGTGTTGCTCCGCAGTTTCCTCAAAGAGTTCGAGCGTTCCCATGCTCACCTT
RTS_00966+3	307007	+	307085	1.13636	9	TCTCGGTCCTGTGTGAGCTGTTAGGGGTCAGCCCCAGCGGCTATCACCAGCGCAAGCAACGCACAGTAAGCACCGACA
RTS_00967+3	307283	+	307361	2.06667	12	CGACAACCAACTCGAACCACGATTTGCCGGTGGCCCCCAATCTGCTGCAACGCGACTTTAGCCCAGCAGCACCCAATC
RTS_00968+3	307688	+	307766	1.13636	9	TCGCTCGCCTGCACGGTCGCCAGTTCGCTACCCGCCGCGCCGCAATGGACGAGGTAATTGACTGGCTTGGCTTTTATA
RTS_00969+3	308279	+	308357	1.33333	7	AGTTTCCGACGGTATCCCGCGAGCGAATCATCACGGACGTCTTCGGTGTGAATATCGTATTGTCGCCCCACCTTCCAA
RTS_00970+3	308690	+	308768	1.55556	10	CTCAGGTACCTCGATTCGCGTCCGTGACCTCGGACCACCCTGCAGAGATGATGATACCTCGGAACGTACGTCCCTTCC
RTS_00971+3	309198	+	309276	1.27778	0	CGAACAAGTCAAACGAGTGACCCGTTGCAAGGACAATCCTGACATCCTGGATATCTCATGCAAGTGCGGCTTCACCGC
RTS_00972+3	309634	+	309712	1.10526	7	AGTTGCATCTGTCGCCGCATTTGCCGAGGAACCTGCAAGAGTTTTCTGAGCGAACCGCGATATCCCTTTCGATGACAA
RTS_00973+3	309937	+	310015	1.09524	0	CCCACCAACTTCCCGGTGTCTGGCAATGTGAGAAACATCGGTGTGACCTTATCGATTCGGCGATTCCGCGGGCTTCGT
RTS_00974+3	310264	+	310342	1.21053	11	ATGTGCTCGATCGCATCGATAGTCAACATCTTCGTACGAAAGTCGTCGGCACAGGCTGGCTTCGTCGCCAGTTCACCA
RTS_00975+3	310825	+	310903	1.36842	0	CAATTCTCGAGAAAATCGCGCCCGGCCCGCCGAAGTTGGCGACCAAGAGGTACCCCAGCTTGCACATTCGACTTCTGA
RTS_00976+3	311089	+	311167	1.84615	9	CGGCGCTCGAATTCAGCTACTTCTCAAAGGGTTCCATACGTCACTTTCCCAAAACCATAGCGACTTTGACTCGTCTTA
RTS_00977+3	311409	+	311487	1.22222	11	CCGGTGCCCCGAGCATACATTTGGACAGAACTTTAATGTCTAGGCCCAAACCGGCTTGCAAGGACTTTCGCCTTTTGA
RTS_00978+3	311908	+	311986	1.22727	7	TCGCCCCTATCAGATGGTGCCCTATGCATTGGGCACGGCCGATGGGCAGCGCACGCTCGGCTTTCTGTTCAGCCTCAC
RTS_00979+3	312231	+	312309	1.27273	11	ACACGTTCTACAACCAGCAGTCGTTGACGCCCCGTGAAATGCGTATTGCCCGGACGCCGGGTGGCCGCCCGACGAACC
RTS_00980+3	312492	+	312570	1.45	13	GCAGATACGCGCCCGACTTCATCGAACGATATCGCGCTGCACAGACCGAACGCGTTGCACGCATCGACGCACGCGCCA
RTS_00981+3	312839	+	312917	1.35	9	TCATCCAACGCGGCGCTGGACAAGACGATCGGCACGTTGCATCAGCCCACGCTGCTGCTCGAATACACCGGCGATCAA
RTS_00982+3	313095	+	313173	1.75	12	CACCGCGGCCGAACTATATAACTACAGAGGTAGACAACGATGCTGCAACCCACCCACGTACGCCCATCCGTGTTGCTC
RTS_00983+3	313415	+	313493	1.21053	8	CAACAGCAATGAACTGCTGTTCGCATTTCTCGGATGCCTGAAGGCCGGCATCATCCCGCTGTGTTCGCTACAGGCATT
RTS_00984+3	313755	+	313833	1.1	8	TTCCAGTTGTCGGGTGGCACCACCGGTGTGCCGAAAATCATCCCGCGTTTTCAGAACGAGTATCTGTACAACATGCGC
RTS_00985+3	314072	+	314150	1.47619	11	CACCGCGTCGGACAAGGCGCGACGCAACTTCATTGCCCCGAAGAACGCTGCCAACCTGACGCGCCTGACCGGATCGCC
RTS_00986+3	314334	+	314412	1.55556	10	CCGTACACCATCCGCGGCTATTACAAGTCCGAGAAGGAAGACGTTACGCGCTTCACTGCCGACGGCTTCTACCGCTCC
RTS_00987+3	314594	+	314672	1.33333	11	CGAGCGTGTCTGCGCCTTTGTGCTACTCAAGCCGGCAGCGGCGTCGGGCCTGACACTTCCCGAACTTGCCCAATACCT
RTS_00988+3	314854	+	314932	1.94118	13	AACCAATCCACGCAAGGCGCCCACGTCAACGTTCCCGTCGTTGCACTGCACGGCGTACATCACACTGCGCGGCCCACC
RTS_00989+3	315082	+	315160	1.47619	8	TTCTACTACATCGGTACCGAGCGGCCCGACTGGCTGACCGTGCGCGAGCACTACCAGGACCGCGCCACGCACACCGCT
RTS_00990+3	315315	+	315393	1.18182	7	CCCGTTCAGCGACGCCGACAAGCAGGATGCCGCGTTTACGATCGATTCCGCCATCGAACTCGAACGCGCACGGGAGAA
RTS_00991+3	315543	+	315621	1.2	9	CTATCAGACCACTGCCATTGGCAATGGCTACGTGCGCATCGACGGCAATCCGACATTGCAGTTCCGGCGCAAGGAACT
RTS_00992+3	315875	+	315953	1.13043	11	CCTGTCGAATCTTCGGGCAGCTTCGCCGATCGTGGTGGACCGCCTGGCCAAGGCCATGCGGTTCAACGACCAGCATTC
RTS_00993+3	316138	+	316216	1.4	9	GCATCGGCTCGCAATTGCGTACCGCCAATGAAGCGGCCTTTGGCACGACGCGCCGCACACTGACGAATCACTTCGCCT
RTS_00994+3	316417	+	316495	1.2	8	CCCCGGAGCTGACTGGCCACGGATTGGTTTCGAACAATTCGATCTGGCGACAGTTCCCGGTGATCCTCAATGCCAACT
RTS_00995+3	316957	+	317035	1.27273	10	CGACCCGGCAGGCGTCGTCTACACAGGCCGGTTCACCGACTATCTGCTTGGAGCGGTCGGTCTCTACACCGCGCACAT
RTS_00996+3	317212	+	317290	1.2	12	CGCCCCGGTCTTCGACGCCATGTTCTCGCCGATCTGCGTGCGGCTGGACCGGCGCGAGGGGACGCCAATTCCCGACTC
RTS_00997+3	317620	+	317698	1.08333	8	TATCACCGTCAGGTCATCGAGGAGCTCGGTGCCGCTATCGGGGACGCGCCGTATCGCCCGCAGATCATGACATCGGCC
RTS_00998+3	317922	+	318000	1.2	9	CACCGTGGTCCTGTCCGCCTGCGTGCAGATGCCGTCGTTGGCGGCGCTCGAGCCCGCCCAGCAAGCGCTTGGCATTCC
RTS_00999+3	318174	+	318252	1.31818	13	GATATGCATGACGCCCCCCAAGTATTGCCCCGTGCCGCCGGCTGGATTTACGTCAGCGTGATCCTCGGCGCGGCCCTC
RTS_01000+3	318635	+	318713	1.04167	10	CCTCGGGGCTGGCACCGTCATCCTGCCGATCACGGCGCAGTTTCTGGTCACGACATTTGGCTGGCGTATGGCCTACGT
RTS_01001+3	318878	+	318956	1.125	8	TTCTGCGGCCACCTTGTCGCTAGGGCCGCATCTCCCATCGCTGTTCGCGGATCGCGGTTTCGATGCGGCCATGGCAGC
RTS_01002+3	319162	+	319240	1.27778	9	ACCTGATTTCCTACCTGGTCCGGTCATACTTCGGTCTGACCTCGTTTGGCTCGCTGTTTGGCATTGCCTTTTCTGGCT
RTS_01003+3	319491	+	319569	1.94444	14	GTCTGATCGTCCAACGCCCATGCCTGCCGCCCGTAAGTCGCCCGCTGCCAAGGTTGCCGCACAGCCCTCGCCCAATCC
RTS_01004+3	319751	+	319829	1.19048	9	ACCTTGGTGGTCGCGATCAACTGGTGTCAGGTGTACTGAACGATTACTATCGCCAGCGCACCCTGCGGATCCCGCCAC
RTS_01005+3	320063	+	320141	1.47368	13	CGCAGTACCTCGTCGCGGCAAGCATGGCGGAAGCCTCGCGCCAACTGCCCGCCTATCACCAGGCATTTATTCAGAACA
RTS_01006+3	320331	+	320409	1.54545	11	ACCATCATTGTCTCGATGTTTCCTCGCTAGTGGTATCTACTTATTTGAGATGCAGTCAATAAAACTACAATCCTTATT
RTS_01007+3	320559	+	320637	1.03846	11	CTCGTGCCATCGATTGCGGGCAGCGCGCCGGATATCATCGCCCGGCAGGTTGCCGAACGCCTGACCAGCGCCTGGAAG
RTS_01008+3	320847	+	320925	1.14286	7	GCCGGTCCCGCGACACCCTACAAGAGTCTTGGCGATGTCATCAAGGATGCCAAGGCACGTCCTGACGACGTAGTAATC
RTS_01009+3	321206	+	321284	1.17391	13	CTGGTTCACGATCTTCGCGCCCAAGGGGACGCCAGTGCCAGTGCTGGATCGCGTCAACGCCGCCGTCAACCAGTCGTT
RTS_01010+3	321442	+	321520	1.18182	13	CTGACCTTCCCTTGGAGAACACATGCGTGATCTTTTTTCCCGGGCAGGGGCCGGCCCGGTCAATGGCTTCCGCCTGCT
RTS_01011+3	321776	+	321854	1.5	12	CCGCCACCAGGACAGGGCCTCGAAACACTACGAGCGGCATTTATCACGCACTTGCACGCAGACCACATCGTGGACTAT
RTS_01012+3	322017	+	322095	1.47368	10	CCATGACCGAAGCGCTGTACCGTGCGTTCGCCGCGGACATCAACGACAACATTCTGGATAGCCGCAAGCCGAATCCCC
RTS_01013+3	322251	+	322329	1.2	8	CATTCGCGTTTCGGTTCGACACCTCGACTGGGTCTGTTGTCTTCTCAGGCGATACCAGCCCGGACCGGAATCTGATTC
RTS_01014+3	322490	+	322568	1.73684	11	GCTCACGTCAAGACCCTCGTCCTGTCGCATCTGGCCCCCGCCGACAGTGATCCCCACCGATGGGCAGCAGCCAGCCAA
RTS_01015+3	323166	+	323244	1.66667	10	CCAATACACCTCGTTGTTCGACAGCATCGTCAACTTTGTACCGGCATACTTTGCTACGCAGTACGAGCCGATCACGCT
RTS_01016+3	323434	+	323512	1.52632	10	TCTCTGTCCTACGCCGGCGGTTCGCTGTGGGCAGCCATCGCGTACGACCAGTTCAATCCCACCATTGGCACGACAACC
RTS_01017+3	323677	+	323755	1.2	8	CCGGCGCTCAGTCTCACGCTCGAGTACGACTATGACAAGGTCCGGAATGTATTCGGTAACACGAGCGTCGCCAATCCT
RTS_01018+3	323944	+	324022	1.14286	8	GTTCGTCACAAATTCTGACGCACTGGAACACATACCGTCCGGTCCCGTGCTGCCGATTGTTGGCAGGCGCAATCGGAC
RTS_01019+3	325107	+	325185	2	9	TGGCCCCCCAGGCATCCGCCCGATACGGCTGCGCCACAATCGCGCAGCTCTACACCTCTGCTTTTCGTGCTTGTCCCC
RTS_01020+3	325600	+	325678	1.72222	12	CGCCGCTGAAATCAGCAAGATCTCATACACCGGCGGTACCACGGGTCGCTCCAAGGGCATCCTCCACACGCACCGCAC
RTS_01021+3	325852	+	325930	1.19048	7	GGTAGCCGAGCAGCGCATCAATCTGACCTTCCTGGTGCCAACGCAGATCTACGCATTGCTGGATCACGCTGGCCTTGC
RTS_01022+3	326285	+	326363	1.13043	8	CTGCATACCGGCGACATGGCGCGCCGCGATGCGGCGGGCTATCTCTACATCGTCGATCGCGCCAAGGACATGATCATC
RTS_01023+3	326773	+	326851	1.77778	11	TGCGCCCTGACGCTTGCCTTTGCCGGCACTACCGTGCACGCGCAGGACAGCTATCCCTCCAAGCCGATCCGCTTCATC
RTS_01024+3	327025	+	327103	2.2	11	ACCAACGTCACCCATGCCATCAACCCGCGCCTGATCGCCGCCACGCCGTATGACCCGCTCAAGGATTTCCAGACTGTC
RTS_01025+3	327279	+	327357	1.04348	8	CCTCGACTATACGCATGTGCCATATGGCGGTCCGTCCGAAGCCATGAGCGCGCTCATGGGTGGGCACGTCGATTTCCT
RTS_01026+3	327528	+	327606	1.66667	12	CACGCCGGCGCCTACCATCGCGCGCCTGAACCAGGTCATCAATCAGGCACAGAAGAACCCCGATTTGCGCAAGACCCT
RTS_01027+3	327825	+	327903	1.35	10	TCCAGCAGTCATGTCACCGCGAGGGCAATGCAGATCTGCCACGCACGACGACGATCTTCAGGCTATCGCCCGGTCAAC
RTS_01028+3	328138	+	328216	1.36364	9	CCTCCAGCGCTGCATCGCCGGCAACGGTTTCGGCCAGCGCGATCGCTCGGCTCAAGCTGCGCTGCAAGACTGCTCTCA
RTS_01029+3	328392	+	328470	1.61111	11	TCCTCGATATAGCCGTTGCCGCCTCGTACCTCCATCGCACCCGTAGCAACTTCGATGTTATCGCGGCAGGTCCGCAGC
RTS_01030+3	328702	+	328780	1.55	11	CCGCGCGCACCGCGTGCGACAGCCTGGACAGGTTGACCTGCTCCATCATCTGCTTCAGCCCTTGCGTCGGATCACCCA
RTS_01031+3	328994	+	329072	2.125	12	CCATTTTTCTCCGTACAGGCGCCACTCGCCATCCTCCTCGCGCGCTACGGTCTCGATGGCGCCAACATCCGATCCGCC
RTS_01032+3	329228	+	329306	1.61111	12	CTCTGCCTGTACGAACAAGTACTGGAATGCATACTTGGCCGCCGCCGGCAGTGGCTCTTTCCATCCCAGCACACCGCC
RTS_01033+3	330037	+	330115	1.25	11	AATCGGTACGCATCACATCCACCAGCATGGGCAGGAGCACCTCGCGGTTGACAATGCGTCCGGTCACCTTGGCAAAAC
RTS_01034+3	330334	+	330412	1.08333	9	CCATATCGATATGCTGGCCCTGGCCGCTACGCTCACGCCATGTGAGGGCGGCGGCTATGGCCAGGCTGGCATACATCC
RTS_01035+3	330610	+	330688	1.30435	10	CGTCATAGCCCAGCCCGTAGCGCGCGAGCGTACCGACCTTGTAGTTCTCGACCAGCACGTCGGCGCTCGCCGCAAGGC
RTS_01036+3	330852	+	330930	1.57895	9	TCCACCTTGATAACTTCCGCACCCAGGTCGGCGAGATTCTGCGTACACCAGGGCCCGGCCAGCACACGCGTCAAGTCC
RTS_01037+3	331083	+	331161	1.52941	14	CCATTCTTCAGCAGCGTTTCCAGAACCGCCGGATCGGTCAGGGCATGCTCGACCTCACTTGCAAGCTTTTTCACGATC
RTS_01038+3	331319	+	331397	1.21739	11	CAGACCAGTGAACGCTGGCTCGAACGTCATGTTGACCTCGCCGGCTATCACTGCCGCCTTGGCGGGCGCGCTGCCCTT
RTS_01039+3	331688	+	331766	1.08333	9	ATAGCCGTCCGGTTTCGCTCCGGCCACGACTTCCGCGCCGACGATGGTTGCGGCACCGGGACGGTTATCGATGACAAC
RTS_01040+3	331966	+	332044	1.22727	8	CTCCTCGTTCTCGTTATGGCGCTGTGGCCTGACAGACTCGCCGACGCGCTTGTGGCCATTCTTGGCTCCGAGGTCACC
RTS_01041+3	332402	+	332480	1.21739	9	TCCGCGGTCCTCACCCCATTGGGGGAGCGCATCCGAGCCTTCGGAGCCATTCACCCGGACGTAGATGTCGTGCTGCAC
RTS_01042+3	332652	+	332730	1.36842	10	TCCGCGAGCTGCGACACGACGACTTCGTCCTGTTTCCGCGACATTTCTCGCCAGAGTTCCATGACCAGATTGTTGCGC
RTS_01043+3	332959	+	333037	1.45	9	GCATGCACTTGGCGCGCCAGTACAACAACGCGAGCTTGCAAACTCGCCGCGTCTCGCCTGACGGATACCTGCTCAGCC
RTS_01044+3	333222	+	333300	2	9	CCATCAGCCCCTGCCTCACACCTTCCTCGATCATGCTTTCCAGTCCGCGCACGCGCGCGAGCTGGTAGTCATCGAACA
RTS_01045+3	333472	+	333550	1.36842	9	AACAAACAGCTCTTCCTTGGTTTCAGCGATTTCGTACAAGCGCCGGCGCGAGCATCGCATGCGCTGAGCCATCTCGCC
RTS_01046+3	333799	+	333877	2.17647	12	CACCTTGCAGGAGATAGCACCGCTCTCACTGCGCCGCCCGTCGCCCCCCCACGGCCTTGTCCATCACCTCGGCCTGCA
RTS_01047+3	334089	+	334167	1.22727	10	TCCTGAGGGCTACGTCCTGCCGTCTGCATACTGGCGATCGTCTTGCTAATCGCCTGCGGCCTTGCTTCGGCTTCGCGC
RTS_01048+3	334357	+	334435	1.08696	9	CTATCAATGCGCGCAGGCGTTGCACCTGACTGGTGTCCGGCGCGCCAATCACACTGGTCATCGGTCCATCGGTGGCTT
RTS_01049+3	334801	+	334879	1.42857	9	CCCAATAGACGGCGGCACCCACGAGCCCGGCTACTACCAGGACCAGGGTGACCCCTGGCCTTCGCTCAGAGCTGATCA
RTS_01050+3	335172	+	335250	1.15385	12	GACGAGCTTTCCGCTGGCATCGCGCCCCTGCCGTTGCTCGGCGACTGCTCCCGGGGTGTCGCAATCCGGGCCTAGCGC
RTS_01051+3	335502	+	335580	1.26087	9	GCTACCGATAGTCGTCACCGATGCCACATCCTGCGGCGACATTGCAGCCAGCATCCGCGAGGTGGGCCCGCCCTGGCT
RTS_01052+3	335734	+	335812	1.45	12	CCGTACCAGTAGTCGATCACGCCGCCCATCTTTGCCGCGCCGGTCAGACCATGCACCAGCACGATCGGATAGCGTGTC
RTS_01053+3	336022	+	336100	1.66667	15	CATTTTTTGTTTGAAACAGTAAAGACACCTGACTTTGCGAGCACAATCAAAACCTTAGGCGGTTTCCTCCAAACACAC
RTS_01054+3	336343	+	336421	1.13043	8	GCTTGTGCTTGCGAACGGCTCGGCACTTGCCGATGCCTACCCATCCCGTCCCGTCAGATTGCTGGTTGGGTATGCGCC
RTS_01055+3	336620	+	336698	1.52941	10	TCCGTCAGCTTCAAGCCGGCACAGGATTTCAGCTATGTCGGCCTGATCACCGACTACACCAACGTGCTGCTGATCAAC
RTS_01056+3	336867	+	336945	1.19048	8	CGCCGGCTATGGCCGACGTCATCAGCGGCAAGGTGACCTTCATGTTCGATATCACCGGAACGGCTATCGGCCATATCC
RTS_01057+3	337357	+	337435	1.36842	11	ACTGCTTTTCGAACGGCGAATTGCGCTGGCACATTGCTGACCCTAGACTTCGACATGTGACCCGACCGCGCCCTGATC
RTS_01058+3	337790	+	337868	1.57895	14	CATTGCACACCGCGGCTGATGCTCTTCACTCATGCCGCATCCCCCGATGCATTGCGGCATGGCTTGCGCTATCGCGCC
RTS_01059+3	338071	+	338149	1.13043	11	GCCGGAAGACTGCGCGTTCGCGATCATGCCGATGTCGCACATCTTCGGGCTGGCGACGTTGCTGCTCGCCACATTCCA
RTS_01060+3	338321	+	338399	1.26087	12	CTCTATACCGGCGGTGGCCCGCTCGATCTCGCGCTCAAGCGCAACGTCGAGGCGATGTTCGGCCAGCCGCTGCATCAC
RTS_01061+3	338584	+	338662	1.04	6	CTACTATCGCGCACCCGAGCAGACGGCGGAGGCATTGCGTCCCGACGGCTGGCTCAATACGGGCGACATCGGACGCAT
RTS_01062+3	338875	+	338953	1.16	11	TCTTCACGCGTACCTTGCCGAAAGGCTCTCGCCGTACAAGCGCCCGGCGCGCATCGTGCGCGTGTCGGCGGTGCCGAC
RTS_01063+3	339114	+	339192	1.77778	14	CGCGTCCAGGTCCGCCACGCAGATCTGCAACTTGCGCTCGGCCCACTCATCCTCGATCGGCACGATCTTCAGCGCCAT
RTS_01064+3	339443	+	339521	1.18182	11	CCAGCACGAGTCTGTCGAGCCGATAGGGCATCACTTCCAGGCCTTCCATGTTCACGCCGCTGGCGGCGATGCCGATAT
RTS_01065+3	339672	+	339750	1.5	14	CCCCTTGATACCGGACGAATACTCCTGCAGATCACCGCTCAACTGCTCGATCTGGCGCAGCACGCGCCGGGCATGCGC
RTS_01066+3	339941	+	340019	1.625	13	CGAAGCGCATGACGTTGTCTCCAGAATAGTCAGCGATTATCCCCCCAACGGGCCCATTCGATCTATTCGCGCAACTAC
RTS_01067+3	340203	+	340281	1.07692	11	AACGCCCTGAACGGTTCCATGCGCGACGGGCTATGCGACGCAGTACAGCGGATTCGCGCCGACCGCTCGGTGCGCGCC
RTS_01068+3	340455	+	340533	1.08696	12	GCCGGCTTCAGTATTGCGCTGCTTGCCGATTTCATCGTGGCGTCGCCGCGCGCGCGCTTCTGCATGCCGTTCATGAAA
RTS_01069+3	340683	+	340761	1.25	11	AAGCTCCATGCCCGCGCCGACGAACTGGCTCGTGGTCTGGCCGGCGCTTCGCCGGCTGCATTCGCCATGGCCAAACGC
RTS_01070+3	340953	+	341031	1.9375	13	CCCCCGGTTTCACGTCGCCCTCCAGGTCATCCGTCACCCAGCCGTAATGCCGGCTGTCTGGATGACCTTCTTCCATTT
RTS_01071+3	341239	+	341317	1.03571	9	TCCGCAACGGTCGGCACGTCGGGCAAGATCGCCGAGCGCTGGCGGCTGGCCACGCCGAGCACCTTGATGCGGCCCGTC
RTS_01072+3	341468	+	341546	1.25	9	TACCGCCCCCATTGCCCGAAGAGCCGAACGCGAGCGGCTTGTCGCTCTTCTTTGCGTACGCGATGAATTCCTTGATGT
RTS_01073+3	341710	+	341788	1.45455	13	TCCTTCGCCGCGACGGTCGCCCCGATCACGCCGCCAGCACCGGGACGGTTGTCGATGACGACCGGGACCTTCCACATC
RTS_01074+3	342256	+	342334	1.33333	11	CTCCACCTCAGCCGGATAGACGTTGAAGCCGGAGCGGATGATCATTTCCTTCAGGCGGCCCACCACGAACAGCGCGCC
RTS_01075+3	342503	+	342581	1.61905	13	ACCTGCACTTCGGCCTCGGCCACCGCATAACCCGCGCTAGTATCGGCACGCCGGTCGCCGAGCCGCGTCACGTGCACC
RTS_01076+3	342739	+	342817	1.16	0	CGCCAGCAGACGCGAATACAGCGTCGGCGGCCCCTGCAGTTGCGATACGCCGCAGTGCGCCAGCGCATCCAGCAGGTC
RTS_01077+3	343200	+	343278	1.33333	9	CATCTGCCTTGGCGGCGAAGGCGTCGATTTCGGCCGGCGCCATCCGCGCGTTGACGCCGCAGGACCACGCCCCCACAC
RTS_01078+3	343656	+	343734	1.36842	12	ACTTGAACCAGCCCGGCCCGGGCGCCCATAGAATCTGTTCATCAGACCGGAGACAGATTCATGGACCTGCGTTTCACC
RTS_01079+3	344097	+	344175	1.36364	12	TACTCCGAACCCGGTTCCGGTTCGGATCTCGCCTCGCTCCGGACCAGCGCCGTGCGCCGTGGCGACAAGTACATCGTC
RTS_01080+3	344419	+	344497	1.45455	14	CCTACGCCAAGTACCTGCTTGGCCACGAGCGCACCGGCATCGCCGGCATCGGGCACTGCTACCGCGAACTGCGCCTGC
RTS_01081+3	344775	+	344853	1.27273	11	CCTCAGCCCGTTAGTGGCGCGGAATGGGCGGCACCGGCTGCCTCGACCTACTACGACATGCGCAAGACCACGATCTAC
RTS_01082+3	345188	+	345266	1.375	11	ATCCCGAGCGGTGTCATCGCCACGGCGATCCTCGCGCATCACGCGCCTGCTGCCCTGCAGGCCGAGTGGCTGCCCGCC
RTS_01083+3	345499	+	345577	1.29167	12	AACCGGCTATCCGACCATGGACCGACTGTCGGGCGCGGGCCTGCAACTCGCCGACGTGCCCGCCACGCTGGTCACGAC
RTS_01084+3	345813	+	345891	1.21429	8	CCACCGACGCGGCCGAGCGCCGCCGCAAGGTGTCCGCCGCGAAGGTCGTCACGGCCAAGGCCGCGCGCTTCGCCGGCC
RTS_01085+3	346067	+	346145	1.28571	12	CCATCAATAGCAAGGCATATATCGTCGGGGCGTACGAGCACCCGACCCGCAAGGCACCGGACAAGACCGTTGCCCAGC
RTS_01086+3	346308	+	346386	1.6	13	GTCCTCCTACATCGCCCACGTCTCGCACGCCGCGCAGGCCATCGCTGCCGGCAAGTGCAACGTGGCACTGATCACGCT
RTS_01087+3	346646	+	346724	1.11538	11	CCCCGATGATCTCCGACCCGCTGCACCGGCTGGACTGCTGCGTGGTGTCCGATGGTGGCGGTGCCCTCATCGTGGCCC
RTS_01088+3	346874	+	346952	1.19048	11	CCCCGGCAGACATCAAGTACGCGTCGATCTACGACAGCTTCACGATCACCGTGCTGATGCAGCTGGAAGACCTGGGCT
RTS_01089+3	347144	+	347222	1.20833	9	ACTGCGACCTGGCGCTGGCCCAGGGTACCGGCGGCTACATGGGCTCACGCCATGGTTCCGCCACGCTGATCCTCGAAC
RTS_01090+3	347447	+	347525	1.52632	15	CTACTCATTCAGCATCACGCGCCGCGCCGGCCCCAATCCGTTCTGCATCGCCTATGTGAAGCTCGATGACGGCGTGAC
RTS_01091+3	347675	+	347753	1.25	8	ATCTGCGGAACCGGCCGTTCGCGCCGGTCCGTCAGCACTACACCGCGCGCGACACCATGCTGTACGCGCTGAGCCTGG
RTS_01092+3	347920	+	347998	1.16667	8	CAGCGGTTGCGGCTGCACCGTCCGCTGCCCGCAGAGGCAGAGGTTGTCGGTCATAACCGCATCACGCACCTGACCGAC
RTS_01093+3	348148	+	348226	1.15385	9	CTGCCCGCGCTGCGGCCGACACCTGAAGACAGGGCGCCCGACTTTGTCGATACGCAGCCGACGCGCCCTGAAGCGGCG
RTS_01094+3	348398	+	348476	1.4	13	ATATCCGCTTCGCATCACCGGTGTTTCCGGGCGAAACGCTTGTCACCGAGATCTGGCGCGATCCCGCTCAGCCGAACC
RTS_01095+3	348789	+	348867	1.22727	9	CCCACGAGCCAGGCGAGCTACTTTGCCGCGTGCAATCGCAACAAGCGCTCGGTGACGATCGACATCGCCAAGCCGGAA
RTS_01096+3	349173	+	349251	1.16667	8	ACCACGGCCATTCTTGGCGCGCTGGAGGCACGGCACTTCACCGGCCGAGGCCAGCATATCGATGTCGCGCTGCTCGAC
RTS_01097+3	349426	+	349504	1.16	9	CCGCCGATGTCGACTGGGCGCGCGACGAGCGGTTCGCTACCAACAGCGCCCGGGTCACACATCGCCGGACGCTGATTC
RTS_01098+3	349737	+	349815	1.125	8	ACGCCCACGACGGTGCGTTACGCGCCACCGGGGCTCGGCCAACATACGGACGAGGTGCTGCGCGACAATCTCAAGCTT
RTS_01099+3	350168	+	350246	1.2381	11	CCGCCTTGATCGAGACGTTCGATCAGTTCGTCGCGTGTCATCCGGTTCAGGTGCTTGCCGATTTCCACGTCCAGCGCC
RTS_01100+3	350474	+	350552	1.45455	11	TACGACATCCACTCGCCGAGCGCTTCCAGCATGGTGACTTCCACGCGCTCGCCCACGCCGGTGCGGGCACGCAGCAGC
RTS_01101+3	350875	+	350953	1.19048	11	CTTCAGATCGAGCGACAGGCTTTCCTTGCCCCGGTTGGCCCAGACGAAGAACGACGACATGCCGTGCACGGTCTTATC
RTS_01102+3	351177	+	351255	1.22222	10	CCAGTCGATATTTCCTTACACGGCTTCAAACACATCTAACGCAGGACGGTGTCTGGGAATGACTCGCTGGATTCCGTC
RTS_01103+3	351411	+	351489	1.12	12	ATGCCGGCGCCCTCCTGCACGCAGCGGATCACGGCCGGAAAATTCGGCGCATGCACGCGCACATGCGGGACGATGCCT
RTS_01104+3	351682	+	351760	1.40909	11	CCACCAGCCCGATATCGGCGCGTTGCTCCTGCACCGCGCGAACGCTGTCCGCGCTCAGGTGCTCCTCGAGGTCGACAT
RTS_01105+3	351940	+	352018	1.33333	9	CCGCCGTCAGGACCATGCCCTTCTGCGTGCGATTGAACAGCGGCACGCCGACGGTCTGCTCCAGATTCTTCAGCCGAT
RTS_01106+3	352190	+	352268	1.15	12	TCGAATTCTTCTAAGGGGACTCAGTACTTTTCGACTGGCCCGAGCCGCGCTGTCGATTCTATAGTGATCGCTCGCGCC
RTS_01107+3	352613	+	352691	1.6	13	GCTGACCACGGTGGCGCACGCGGTCAACCCCAGCATCCATGACGCACTGCCGTATCGCACCATCGAGGACTTCGCCCC
RTS_01108+3	352848	+	352926	1.18182	9	TTGCTCAACTACATGAGCGACACGAAGACCGTTCACGTGCCGTATCGCGGCAGCGCGCCGGCCATGGCTGACCTGATC
RTS_01109+3	353110	+	353188	1.16	11	CCAACACGCCGCCGGAGGTTATCCGCAAGCTGACGGACACGCTGGGCGCAACGCTCAAGGAGCCCGCGCTGCAGGCCA
RTS_01110+3	353407	+	353485	1.42857	8	AACCTGCCCTCACGGACGATGACCGATGCGCTGTTCGCCGCGTTTCAGCTGGCCAGCGGCGACAACCATCCCGTGCAC
RTS_01111+3	353685	+	353763	1.04167	10	CGAGCTGATTCCGGGCCGCACCACCGGCGTGCTGGTGATGCAATCCGAGATCCGTAACCAGAACGACGTGCGCGTCAT
RTS_01112+3	354070	+	354148	1.47368	0	GCCCGATGGATACACGCTCGCCATGATTCCGGCCACGGTATTCCGCCAGCCGTTCATCCAGAAGACGGCTTACGATCC
RTS_01113+3	354493	+	354571	1.26087	0	TCGTTCCACGCGCTGGCCCGATGTGCCAACGCTGCGCGAACTCGGGCTGGATCTCGTATCGGCGTCCCCCTACGGCAT
RTS_01114+3	354821	+	354899	1.6	14	AACGCCTCGCCTACGACGCGGGCGTTGTCGAGGTACAGATCCCAGCCACCGGCCCAGTAACTGCCCCACCACGACGAC
RTS_01115+3	355163	+	355241	1.55	11	CCCTGGCCCTGGCGTTTCATCCGGGCGCCTTATCCCCAGTGCCGCACACGGCCGGTATCGACGTGCACGAAATCCTCT
RTS_01116+3	355511	+	355589	1.35	13	CCCGAATAGTGATCCCGCAGGAAGCGGTTCAACGCCAGCTGTGCCTGTGGCAGCACTTCGCTACCCATCGCATAGACC
RTS_01117+3	355857	+	355935	1.5	0	CCGCAGCGCCTGCTCCAGCAGCTTGTCCTGTCCGTAGATATCAGGCAGAAAATATACCCGTCCATCGGCCCTGGCAAT
RTS_01118+3	356178	+	356256	1.16667	11	GACGAACTTGATGTCCCCCAGCGCGTTCAACGGGCCGGGCCGTTGCCGGATGCGCATCTGGCCGTTCAGCACCGCATC
RTS_01119+3	356466	+	356544	1.15789	8	GACCTTCATCTCCAGCTTGATGTCCAGCTTTCCGTCGACGTAATCATAGGCGCGCAGCATGAACTCGGGAATGTTGAC
RTS_01120+3	356702	+	356780	1.38095	10	ACTCGACCGCGGTCACCAGCGCGCCTTCGTACTTTTTCGGAACCGGCGTGCCTTGGGGCAGATCGCCCAATGCCTCCA
RTS_01121+3	357058	+	357136	1.72222	11	ATCCGCCCCTTGTGCAGGTCCGACAGGTACTGGCGCATCGCCACAGTCAGCGCATTGTCCACCCGATCCAACGACTCC
RTS_01122+3	357286	+	357364	1.12	8	CACAGTGGCTGCGCCCAGGCGGACGTCGCGGCGCCGATGAACCAGGCGCATAACGCGGCTCGCATCCATGTCCGTTTC
RTS_01123+3	357558	+	357636	1.26087	10	CATCCGGTAAGCCAGCGGCGCTTGAATCGACAGGTAACCATGGACCGCATTGCCCACCGCGCGTCGCAGCGCCACGGC
RTS_01124+3	357787	+	357865	1.31818	10	TACATGTTCCGGAACGCCTCGATGCCGGACACCTTGCGCTCGACCACGAACAGCGCCGCCCAGTGTTCGGGTTCGGCC
RTS_01125+3	358334	+	358412	1.21053	9	AATGGAGCACGCACGAGGTCACCAACGTGGTGACGGAACTGCAGGATTATAACGTCTACACCACCGATCTTCCCTTGC
RTS_01126+3	358582	+	358660	1.24	12	CACCCGAGCTGGCACGGCGTCATGCGCATGGCGCGCGAGCAGAACCTCGTGGCACAGCCGTTCGCCGATCCGCGTCCC
RTS_01127+3	358993	+	359071	1.23077	8	CCGATGTGCGACGCGCACCTCGTGGTGGCCCGCACGGAAAGCGGCCCGGCCTGCTTCTACGTGCCGCGCTACCGGCCC
RTS_01128+3	359410	+	359488	1.12	11	ACCGAGGCCTTCGCGCTGGCCGATGAGGATCCGCTGCAGCGTGCCTACAAGCGCATCGTCACGCCGGCGGCCAAGTTC
RTS_01129+3	359645	+	359723	1.12	12	TCCGTGCCATCAGCCGGGAACCGCAGGCCATGCAGGCGTTGCTGGAAGACCTGACGCCATTCTGCCGCCAGGACGCGC
RTS_01130+3	360133	+	360211	1.04762	13	CTGGATAGCAACGTACGCAAGTATCCGGACAAGCCGTTCCTGCGGTATGCCGGACAGTCGATCACCTATGCGGAATTC
RTS_01131+3	360540	+	360618	1.84211	11	CACCTACAATGCGCTGCCGCCGGCCGACGACGCCATCGCCCAGATTCTCTACACGTCCGGCACCACGGGCCGGCCCAA
RTS_01132+3	360774	+	360852	1.55	22	CACCGTCATCCTGCTGCGCGAGTACCACCCGCTGCATTTCCTGCAGACCGCGCAGGACGAGCGCGCCACGCTGTACTT
RTS_01133+3	361002	+	361080	1.08333	9	CTTCTATCAGGTCTTCGGCATGACCGAGACCGGACCGTCCGGCACCGTGCTGTACCCGGAGGAACAGGTCGCCAAGGC
RTS_01134+3	361255	+	361333	1.08333	13	CGCAGCGGCGATCTGGCCCGCCTGGACGCCGACGGCTTCCTGTTCGTGGTGGATCGCACCAAGGACATGATCATTACC
RTS_01135+3	361499	+	361577	1.45455	10	CCTTCGCCGCCGAGCGGCTGGCGCGCTACAAGGTGCCGCGCGAGTTCCTGATTCGCGACACACTGCCACGTACCCCCA
RTS_01136+3	361831	+	361909	1.17391	12	ATCCTCGGCAAGGCCGAGTTCCTGAACCCGGGTGGCTCGGTCAAGGACCGCGCCGCCTTGTACATCATTGCTGACGCC
RTS_01137+3	362059	+	362137	1.17391	11	CTGCGCGTGCTCGGTGCCGAAGTACGCACCGTGCCGGCGGTACCCTACGCCGACCCCAATAACTATCAGAAGGTGGCA
RTS_01138+3	362434	+	362512	1.13636	7	ATCGGGTCAAGCCGCATCACTGCGAATCTCGCGGACACACCAATCGACGATGCGGTGCGCATCGATGACCAGCGTTGC
RTS_01139+3	362836	+	362914	3	13	TCATGCCCCCCAACGCTTCCCTTGCCCCCGCCGATCCGATTGCAGCCGTCACGCACGCCGATCCTTATCCTTACTATC
RTS_01140+3	363204	+	363282	1.31818	12	GCATTGCCCCGCGTGGACCACGACGACGCACACGAAGCCAATCGCTGGATGTTCACGTTGCCGGTGCTCGCCATCGCC
RTS_01141+3	363534	+	363612	1.04348	8	ACGGCAAACGCGATCGGCCTGATGATCCAGTCGTGCGAAGCGACTGCCGGGCTGATCGGCAACACGCTCGTTTATCTC
RTS_01142+3	363891	+	363969	1.43478	12	CTGCTCGCGCGCGACGTACACCCGGACCGGCTTGCTGCCGGCGTGCGCTACCGGCCATCCGTCAATGCGCGCATTCCC
RTS_01143+3	364138	+	364216	1.30435	13	CCACACCGGGCAAGCTGCTCTCGCTGTCGTTCTTCCGGGACGAGGCAGCCGTGATCGCCTGGCGCAACACGCTCGACC
RTS_01144+3	364554	+	364632	1.04348	9	ACCAATGTGGTCCAGTTATTCAGCGGACCGCGTTTCGGCCTGTTACTGCAGCGCCTCTGGCCGATGCTCGTGGCGATC
RTS_01145+3	364904	+	364982	1.08	12	GCTGTCGTTCACCGTGTCTACCATTGCGCTGGCTGTCAGCCTGGCGCTGGACGGCGCGCTGCTGCACACGCCGGTACT
RTS_01146+3	365136	+	365214	1.68421	12	CCCCATCCGCCGAGGATTCCTGACATATTCGCCTGCCATACTGGCCCCCAGATCGCGGCGCTAGCATGGCCTTGCCGC
RTS_01147+3	365382	+	365460	1.03704	11	CAGCAAGGCCATGGGGCGTGCCGTTGGCAAGGCCGCGCGTCAGGCCTTCACAGGGGTAGTGACTCCGGCCCCAACCCC
RTS_01148+3	365877	+	365955	1.30435	14	TCTGCGCTATCCCGATCGCTTTGCCGCCGTGGGTTCGCATTCCGGTGCCGCGCCGCTCAGTGCCAGCAACGCGTCGCA
RTS_01149+3	366105	+	366183	1.33333	12	GTGGCTCGACCTCGTCCCACATGGCGTGCATGCACCTGCCCCGTTGCCGCCAAAGCACGTGCGCCGCGGCACGCGCAG
RTS_01150+3	366475	+	366553	1.33333	11	ACACGCCACGCAGGGCAGGATGTAGCCATCCTCCTTTTCGTCGAGGCTCAGGCCTGGCCATTCCACGCGGTAACGCAC
RTS_01151+3	366840	+	366918	1.30435	9	CAGCGTCGCCAACGCGTCATATCGGGTGTCGACCAGCGTGCAGCCTTCGGCGGCCGACAACTCCAGCCAGCGTCGCAC
RTS_01152+3	367122	+	367200	1.5	12	CGGCCGGCCTGCCGTGCCAGAAGGCTCGCCATCGTCTGACATGCCAGATTGTCCGCCCGCCAGCAGCGCCCAGCACAC
RTS_01153+3	367495	+	367573	3.27273	14	CCACATTGCCCCGGCGCCCGATTCGCATACCTATCCACCCACATAGAACCATCATGTCCGACCAACCCCTCGTTGCCC
RTS_01154+3	367800	+	367878	1.3	14	TCTTACAGCGATGACAGCGCGCAGGAATATGCGCTGGCATACCAGCCCTTCTTCGTCACCGGCGACATGCTGCCCGAT
RTS_01155+3	368068	+	368146	1.5	12	AATACACCACGCGCGACCAGGCCAACGGTGACATGTACGGCATGCTGCCGTCGCCGATCGCCGTCATCACGCTCGACC
RTS_01156+3	368321	+	368399	2.0625	12	CTTCAGCCAGAACCTGTATGGCGACGCAGACCGCGCCAACCCCTACCACTACGGCCATCTCCCCGAAGTCACCGTGCA
RTS_01157+3	368692	+	368770	1.25	9	TCTCCGACATCATGGACGTCAAGACCAAGGACCCGGCTGATAGCGCTTACACGCGCATCCTGATCGATGGCAAGCCGA
RTS_01158+3	368984	+	369062	1.26087	10	TCCCTACTCCGGCGCCGTGTACGAACTGAACCTGCGTGGCGCCCAGACTGACCATGCTGGCGCGCGCATCGACAGCGA
RTS_01159+3	369233	+	369311	1.28571	9	CAGCAACACGCACGTCAACAACTTCCTGTGGGCGTACAACGTCGACACGAAGCAGCTGTCGCGCGTGCTGTCGTGCCC
RTS_01160+3	369488	+	369566	1.375	13	CTACCTGACGGCCACGCCGGCAGCGATTCGCCTCGGCAAGCGGGCCTGACGCCGCGTTCCGGCCGGTCCTGCTACCCT
RTS_01161+3	369813	+	369891	1.77778	14	CGCACCGCGAGTCGATTGCCGCCTGGACCGAACATACGCAGGTCCAGAACGTTCTCCCACCCCTTGCCATCGACGTCC
RTS_01162+3	370131	+	370209	1.38095	10	AAGCCGTGATCGCACTCGGCACGACGCACGGCCTGACGTGCGATGCCCCGATTCAGATGCCGGCCAACAACTTCAGCC
RTS_01163+3	370385	+	370463	1.3	12	TGACACCGCTTATCAATCAGTCACGCCGTGAGAACAGCGCGGAGCATTCGTGGCACCTGGCCATGTATGCCCTCGTCC
RTS_01164+3	371017	+	371095	1.44444	9	CCGTGTCGAGCCATTCCATAAGCTGTCCTCGTCACGTCACTGCACCGGAGGTTCAGCATGTATCTCGATCCCATGGCA
RTS_01165+3	371271	+	371349	1.5	9	CGAACTGCATCGCGCCATCGAGGCGGGCCACTTCTACGCCGAGGGCTACGATCCCGCCGGAATGCCCACAATACTTCC
RTS_01166+3	371550	+	371628	1.11538	9	ACGGTCCGATGCCGAACGGCAGGCAACGGTCACGGCGGCACTAGAGCTGCTCCCTTCCCGGTTGCTGCGAGCCGGCCC
RTS_01167+3	371832	+	371910	1.09091	6	CCGGTCAGTTGCAGGCAGGCAGCAGGCCGCTTTCCTTTCCATTGGCTGTATGTCGCGGAAGATACCTACACCGCGATC
RTS_01168+3	372150	+	372228	1.6875	9	ACAGGTGCGATTGGCATTCGCTATCCATCAAGGCGCCTTCGCAACCATGCCGCACTCGCAGTTCATTCCCGTCATCTT
RTS_01169+3	372427	+	372505	2	14	CGCCTCTAAGGCGCGCTAGGCTGCACCAGTGCGACTCACCCCCGCACTAGCATCACCACCGCCGTCGCAATCAAGCAC
RTS_01170+3	372705	+	372783	1.3913	12	CATTCCGAACAGCCCCACAAGCGCGGGGGCGGCTACCACGCCACCGCCGACGCTGAAGAATCCGGAGAACGCGCCGCC
RTS_01171+3	372991	+	373069	1.3	9	GCTGTCTTCAGCTCGATATCGGCACGCTTGCGGTATTGCCAGAACCCGATCAGCACGTTCGGCGCGATCATCACCAGC
RTS_01172+3	373343	+	373421	1.5	8	GCACCCGCAGGTGCCGACTCCCGACTGAAGCGGTCAGTCGACCTGCGCACCAGACTGCTTGACGATCTTCGCCCACTT
RTS_01173+3	373674	+	373752	1.03704	9	CTCACGCCCAGGGCGCGGACCTTGCCGGCCTTGATATGCGCCAGCACGGAGGGCAGGCTGGCAAAGGCCATCGGCACC
RTS_01174+3	374121	+	374199	1.34783	9	CCAATGTTGCCGCCAGCGCCCGGGCGGTTTTCCACCACTACCTGCTGGCCAAGGCGTTGCGACAGGTCGGCCGCCACC
RTS_01175+3	374349	+	374427	1.16	9	TCTCCTCGGTGGCTTCTGGCGGGCCCATGCACTTGGAGGCCCGCTGATGTGGCGCCCACTCTAGCGGAGCCACCCGCT
RTS_01176+3	374577	+	374655	1.40909	9	TATCTCTCGCAACACATCAGCCACCGCCTCGGCCGCATTCGAGCGCGGCAGCGCGCGCGGCCAGCACAGTGACAGCGT
RTS_01177+3	374805	+	374883	1.34783	12	CATGCCGGCCTTGGCAAACGTGCGCTCGACCACCTCGCGCAACCCCTGCGAGCCGCTTGGCAGTACCAGCGGGATGCC
RTS_01178+3	375188	+	375266	1.29167	13	CCACGGTGCCCGAGACCTCGGCTCCGGCCACGCGCACGTCGGCGCCCGCGATTTCCACCTGTCGAAGGATGTTGCGCA
RTS_01179+3	375591	+	375669	1.88235	11	ACCTACCCAAGACACTGTCATGTCCCGACCCCTTGAAGGCATCACCGTCGTTTCGCTCGAGCAGGCCATCGCCGCGCC
RTS_01180+3	375844	+	375922	1.16	9	GCCCCGGTGCTGGATTCCCTGCTGGCCAAGACCGATGTGTTGATCCAGAACCTGGCGCCGGGCGCGTCGACCCGCCTC
RTS_01181+3	376242	+	376320	1.375	12	CTACGCGTTCGATGGCGCCGAACCGCCGCCGCGCGCCGGGGCGTCGCATGCCACGATCTACCCGTACGGACCGTTCCC
RTS_01182+3	376540	+	376618	1.3913	12	ATCGCCAACGCCAACGTCAACACGATGGCCGACGTCTGGGCGCACCCGCAACTGGCGGCCCGCAAGCGCTGGCGCACC
RTS_01183+3	376798	+	376876	1.04167	10	ACAACCACCCGAGTGCCGCGCAGTTATCTGTTCGTTCCGGCATCGCGTCCGGAGCGTATTGGCAAGGCGATCGCGGCT
RTS_01184+3	377027	+	377105	1.08696	12	ACACCTCGTACTTTGCCGAAGACGTGGGCTTTTGCCGCACAAGCGGCGTTCGCGAGATCGTGCTGCCCAAGGCCGACA
RTS_01185+3	377269	+	377347	1.16	10	GACGACGACGCGCCGCTCCACCATTTCCGTAGCGAATTGGTCATGCATTCCCGGGCGGCCGGACTGCCGGCGCCGGTC
RTS_01186+3	377570	+	377648	1.21739	12	TTGATCGCCCAGTGCTTGAACGCGCACAACGTATCGTCGCGGCGGGTGCCGCCTGACGACGCTTCCGGCCCTCCGAAT
RTS_01187+3	377852	+	377930	1.29412	12	CACCGTTTGGCGGACATGATCGTTAACTTCCGATCAAGTCGAAACGAGCCAGACTGACCGTGCATTCTTATGTTTCCC
RTS_01188+3	378096	+	378174	1.7	12	CCGCGACATCATCTCGGCCCGTCGCGGCGAGGAAGCCAGCCAGGCCGACATCCAGATTGCCTCCCAACGCCCGAACCC
RTS_01189+3	378508	+	378586	1.30435	13	CGCGCCGATGTGACCAAGCTCCAGCTCGAAACGCTGCGGGCCCAGAGTGACCTGCGCTCCGCCCAGTCGGACTATGCC
RTS_01190+3	378783	+	378861	1.26087	11	CCGTGTGCCCGACGTGACCGTCGGCGCCCAGTACGAGCACTATCCGGTTTCCGAGGCCAATACCACCGGCAGCGGCAA
RTS_01191+3	379076	+	379154	1.19231	10	CCGTCGCGCAGAGCGCCGAATTCGCCTATACGAAGGGTGCCACCGGCGTGCTCGACCTGCTCGACGCGCGCCGCGCGC
RTS_01192+3	379304	+	379382	1.3913	11	ATCTCCCGCGATTCCCGCTTCACCCGTGCCGGCGCCGCGCGTCTGGCGGCCGTGCTGTCACTGTGCGTCCTTACGCTG
RTS_01193+3	379787	+	379865	1.03448	7	CAGGCGCAGGCGGACAACGCGCGCGCCGCGGCTGACCAGCAGCGCACGCAGGCAGCGCTGCGCATGTACGGCGCTTCC
RTS_01194+3	380018	+	380096	1.33333	10	CAGCTCGATGCCGCCGAGGCGGACCTTGGCCACTTCAGGCCCGGCGTGACCGTGCAGCTTGCCAGCGCCGCTTACCCC
RTS_01195+3	380261	+	380339	1.13636	12	CCGTCGAAGGCCGTGTTCCTGGCCGACAACAAGAACTATGTGTTCGTGCGAACCACGCCTAACAGGTTCGAGCGCCGC
RTS_01196+3	380538	+	380616	1.18182	9	CACCAGAAGCTGTTCGTCTGGCTTGGCCTGATCATCTTCGTCGCGGGCGGCCTGGCCGCTTTCAAGAACCTGCCGATC
RTS_01197+3	380793	+	380871	1.5	10	ACCTTCAACGACAAGGCCACCGACATCGTCGCGCGCCAGCAGATCATCGAACGGCTGCGCAGCGTTGACCTGCCCGAC
RTS_01198+3	381062	+	381140	1.28571	12	AAACCCGAATCTGGGCCGCATGCGCGACAGCAAGATCTCGCTGTCGCAACTGTTCACGGCGCTTCAGCGCGGCAACTC
RTS_01199+3	381780	+	381858	1.13043	9	GCGCGGATGCACGCGATCCTTCAGGCCACCACAGAGGTGGGGCGTCCGACCGTGTTCTCGATGATCATCATCATCGCC
RTS_01200+3	382239	+	382317	1.26087	9	CAGGCGCGTCTGCTGCGCAACGTGATTCGCACCACGCCCGAGGTCAACACGACGATCTCCAAGGTGGGCCGTCCCGAC
RTS_01201+3	382483	+	382561	1.1	12	ACAACATCCTGGAAAGCATCTCGCAGATCAAGGGCCAGATCGTGATCAAGGTGCAGAGCGACAGCCTCGAGCACAACA
RTS_01202+3	382773	+	382851	1.28571	9	CACTTCAGCGTGGTAGTACGCCTGAAGCCGGGCGAGCGCGAACTACCGAACCTGCCGAACATCTTCATGCAGACCGCC
RTS_01203+3	383115	+	383193	1.38889	10	CTGCTGATCTTCCTGCTGCTGTTCAACGCGTTCCAGTCGTTCAAGAGCGCGGCGCTGATCATCTCGAACATTCCGTTC
RTS_01204+3	383381	+	383459	1.08	11	TCTGCGCACCGTGCTGATGACCGCGATGCTGGCTATGCTGGGCCTGTTCCCGATGGCGATCTCGCGCGCCATCGGCTC
RTS_01205+3	383908	+	383986	1.09524	10	CAACTCACGAGACCGCTGCTGGAGATGCTGGAACTGATCACCGGCCTTGAGTCCCTGTACCTGACGTCGATCGATGAA
RTS_01206+3	384232	+	384310	1.19048	10	AGCAAGCGCAGCCAACCGCTGGGGCCGCAGGCGTTCAGCGCCTTGAACATCTTCTCGAAGCTGATTGGACACCATATC
RTS_01207+3	384464	+	384542	1.27778	13	TCGTCGTCGGCATCATCGATCTCGATGACTTCAAACGCATCAACGACTCATACGGACATGTGGTCGGAGACCAGTTCC
RTS_01208+3	384779	+	384857	1.04167	10	TCTCCGTCGAACAGGCGCTGGAACTGGCGGACGCCGCCATGTATCGCGAGAAGCGGCAACGCAAGCAATCTGGCCCAA
RTS_01209+3	385025	+	385103	1.6	0	CGCCCCACAACATCGCCGCGTGTATGGAGCGATGAAGCACGCTGCGCCTGCCAGCGAACCTGCTCCCCCTCTGACGTC
RTS_01210+3	385283	+	385361	1.94444	13	CAGTTCCAGTGCCACCACCGGCACGTCATCGGGGTCCACCTCGACGAGCACCGGCTCCACCACCACGGCCACCACGTT
RTS_01211+3	385589	+	385667	1.19048	7	CGGCTTGTGCGGCAACGTGAGCGATCCGACCAAGCAAAGCTCGTTCAGCTTCAGCTACAACTGCCCGCTGGTGCAACA
RTS_01212+3	385887	+	385965	1.61111	11	CGTTATCCCAACGACTACAACGGGATCGTCGCTGGCGCCCCGGCAGCCCATTTCCAGACGCAGAACTCGCTGTATCAC
RTS_01213+3	386163	+	386241	1.57895	11	GACACCAGCAATTGCCTGACAGCAGCCGAAGTCACCACGGCAAGCCGGATCTACAGCGGTCCGACGGACACCACCACC
RTS_01214+3	386432	+	386510	2.63636	12	CTATCACGATGGCAACTTCTATACCGACTACCTGGCCGCCAATCATCCACTCAACGATGCCACCAATCCTGATCTGTC
RTS_01215+3	386759	+	386837	1.4	13	TGTCATGACGTACCAGACCGACACGTCCAGCAATGTCACGGCATCGCGCCCGGTCTATCCGTACCCGGCAGTGGCCAT
RTS_01216+3	387013	+	387091	1.88889	11	CGCCCTCGATGATCGCATTCCGGGCCGCCAGCACGCTCTGCAGCCTGGCTTCGACGGTCCCATCCCCCTCCAGATACA
RTS_01217+3	387254	+	387332	2.125	11	CGGTACGTACAGAAAGACCACCAGGTCGAAGGCGTGCTCCAGCGCTTCACCCCACTCCATCACCGCCCCCGCCACAAC
RTS_01218+3	387633	+	387711	1.44444	9	GGCTCGTTCGTCATGTCATCGTCACCCACACAAGGAGATGAAACCATGACTGCAAGACTTGACCCGTTCGCCGCCGCT
RTS_01219+3	387873	+	387951	1.16	11	CAGCGCCTCTATCTGCTGTCCGCCTGGCGAGAAGCGCCTTGCTACACCGATCGCGAGCGCGCGGCACTGGGCTGGACC
RTS_01220+3	388157	+	388235	1.03846	11	GACGCCGGTCTTTCGGAAGCCGCGGCGAGCTTCGAGCCATTGCGGCCCAAGCTGATCCGCGTCGCGTACCGGATGCTC
RTS_01221+3	388387	+	388465	1.13043	13	CGAAACCTACATCGGTCCCTGGCTTCCCGACCCGGTCATCGAGGAAGAGGAGCAGGACGACGTCACGCTGCCGCTGAT
RTS_01222+3	388832	+	388910	1.19048	0	TACTTCCAGAAGAATGGCTCGACCTTTGTCCGCGCGGCTTTCATCAACGGGTTGCCGGGCATCGTCACGCGCGAATCC
RTS_01223+3	389154	+	389232	1.14815	0	CTTCCTCCGGCGCGGCGAACCGCCGCGTTTCGCCGGCCGTCCCGTCGTGGTGCAGGGGCGTGACGAACCAGCCGCCAT
RTS_01224+3	389408	+	389486	1.65	12	CCCTGGCGCTGAACACGTGCGCCTGAATCTTCCCGCTAACCGGACCGGGGCCGAACTCCCTCGTCAGCGCCTTCGCAC
RTS_01225+3	389638	+	389716	1.03846	7	CCTCCGAGCCTCAGATCGGCCGCCACGACCGCCGGGTCGTGATAACCATGAGGCGTGCGTGCGAGAAACACAGGCGGC
RTS_01226+3	390008	+	390086	1.3913	11	CCACGATCGACGTGCCGTCGGGCAGGTCACTCGCCAGCCGCCGTGTCAGCGCGCCAGTTCCCGCAGCAACCTCGAGCA
RTS_01227+3	390304	+	390382	1.52381	13	CGTAGCGCCAGGTTCAACTGGTCCACCGCTTCCGCCCAGTCCGCATCCTCGGCGATCTCGTCGCGCAGCAGCGATGCC
RTS_01228+3	390567	+	390645	1.15	8	GCACTTCCTACAAGATAGCAGCCAATGCAGCGAACTGGCTGACTTCTGCTTTCGCGCGCGGTGGTGGCATCAATACCT
RTS_01229+3	390795	+	390873	1.63158	11	TTTCTATGCCAAGACCTTCCCCGACAGCGCCGTCGGCGCCGTCTTCCGCGCACCTGGCGACTATCCCGATGGCAAGCA
RTS_01230+3	391083	+	391161	1.2	9	GCAGATCACGCCGCGCGCGCTCCTGGCTGCAATCACGGACCCCGATCGCGCGGCGGCCAAACGGGCGTTCGATGCCAT
RTS_01231+3	391353	+	391431	1.26087	9	CAATTCGCTCATCTCGCCCGCTGCCCACCGAAGTGGCGCCGCGGGCAGGTGGAACCACACAGGTCGGCGAAGCACCTT
RTS_01232+3	391707	+	391785	1.63158	14	TTCCTCCCATCTCCGACATAGCTCGGACATAAAGCCGCCTCCGGGCGCGCTGTGCTCGTCCAGCAGCTGATCGCCGTC
RTS_01233+3	392199	+	392277	1.3913	10	TCTCGCGGCGAGTCCATCGCGAATGCCAGACACCGTCACCCCTGCGGCGGCGAGGCTTAACAGCCAGCCGCGCCAGCC
RTS_01234+3	392428	+	392506	1.26316	11	AAATCCCAGAGCGTCAGCCATACTTCCACCACCACGAGGCCGGCGATGGCGAATGTCCAGATGCCAAAGAACTTGAGA
RTS_01235+3	392736	+	392814	1.25	8	ATCATCGTGAGCAGCGCCACCGCGTCGACCAATACATGCGGCCATACGTGCGCTTGCAGCGAGATCAACAAGTCTTGC
RTS_01236+3	393034	+	393112	1.16667	8	CGTCTGCCGCCCACGGCATGGCGGCGCCGACAAGCAGATGCGCGATGGCAGCGGCATACATCCAGCGAACCGCCAATT
RTS_01237+3	393283	+	393361	1.57143	0	CCAGTACACGACGCAGCCCGGGTACCCGCAACGGCAACACCAGCCAGCCATGCCCCGCCAGCGTGTAGGCCGCGATCA
RTS_01238+3	393558	+	393636	2.07143	14	TAAAGAACCAGCGCGTTCATCTGGTCGCCCTCCATTTGTCGTTCAACGCATCCGCTCATATCACCCGCTCACATCGGC
RTS_01239+3	393786	+	393864	1.08333	8	TACCACACCACCGGAAGCCAGCAGGCGCCCGCGAAAAGATAGAGCGCGGCGGATGCCACGATCCATGGCGAGTTCAGC
RTS_01240+3	394219	+	394297	1.12	10	CGCAGCCTGAAGCGCCCATAGCCGGCGTGACGGATAGCGCAGGCATCCGACGGCCATGGCCGCATCTACGAAGACCGC
RTS_01241+3	394548	+	394626	1.45455	10	CATCGCCATGACACCCGCGCCGGAGCATCCGCCACGTGTCGGGGGTCAGCTTCGATCCCGGCACGCAACGCGCCACAT
RTS_01242+3	394796	+	394874	1.09524	12	TCCACGAGATCGTCGATATGAACCGGTTGAAACCTGGCATCGCCAAGTTCGGGTACCGGTATCACCGGAAGACTCGCC
RTS_01243+3	395205	+	395283	1.57895	9	TCCCGAAATCCATGGCGACGTCACGAGCCGACGTTGGCGTGCGTACACCGCGAATCACCTCATGCCCCTGCGCTTCCA
RTS_01244+3	395478	+	395556	1.55556	12	ACCGCGTTGCTGATCTTCGCCGTCAAGCCCAGTGTCTTCATCAGCGTCTCCGGTTTCAGCCGCAGCATTTCATCGGCC
RTS_01245+3	395706	+	395784	1.26316	12	AGCTTGAACAGTTCCCAGATGTCGGTCGACGTCTCGAAGAAGTCACGACGCTCGCCCTTGATATGCACCACCTTGACG
RTS_01246+3	396081	+	396159	2.30769	15	GCATAACGATATTGGCTTTCGTTCGTTCCTTCCTCCCGCACGCATCCCTATGCTGTCACGCCAAGGTATCCACCCACC
RTS_01247+3	396354	+	396432	1.55556	10	CCGGCAAGTTCGACGCGATCTTCCTGGCTGATAACGCGTCGATCGCAGACCAGATCAACTTTCGCCCAATCACCGCGC
RTS_01248+3	396590	+	396668	1.375	8	ACCACTGCCGATGCCGGTTCCGCCCGCAACTTTGGCCGCGCCGCGCCGCCGGATCATGCGCAGCGCTATGGTCGCGCC
RTS_01249+3	396891	+	396969	1.17391	12	CCGCGCGCCATGCCGAGGCGGTGTTCTCCGCCTCGCAGTCGTTCGAGGAATCGCTGGCCTATCGTCGAGACATCAATC
RTS_01250+3	397148	+	397226	2.30769	12	CTATCGCTCAATGCGCCATTGCCGAACGATCTGCAATTGCCTGCAAACGGCAATCACACATTCTTCCGCGCCACCCTC
RTS_01251+3	397433	+	397511	1.21739	9	ATTCTTCAACGGCGCGGGCTGTTCCGCACGGAATACACGGGACGCACCCTGCGCGACCACATGGGACTGGCACGACCC
RTS_01252+3	397671	+	397749	2.3125	13	ACGCTCCGCACTTGCTTCCCTGGCAGCCCTGGCCATCGCGCTGCCCGCATTCTCCATCGGCACCGTCCACGCCCAAAC
RTS_01253+3	397910	+	397988	1.76471	12	CCAACTCGTTCCAGCACATCCCGTTCCTGCGTGATCAGATCCGCCAGCGCGGCTACAAGATCGTCAACGTCGGCACCA
RTS_01254+3	398142	+	398220	1.27273	11	TTTCGATCCGTCCACGGGCACGGCATCGCTGGCGGACATCACGGCCAACCCGCGCAAGCTCGATCTCGTTGAAAGCGC
RTS_01255+3	398464	+	398542	1.44444	13	TCGATCATCCCGGCATTCTGACGAGGGAGACTAGCAATGCACACCGTATCCCAGTTGCACGCGCGCGATTCCCATATC
RTS_01256+3	398752	+	398830	1.21053	8	AAAGGACTTGTCGCATTGCGCCGGCGCATCGGCATGATCTTCCAGCATTTCAATCTGATGTCGGCCAAGACCGTCTTC
RTS_01257+3	399045	+	399123	1.42105	11	CCCCGAAACCACGGAACAGATCCTGGCGCTGCTGCGTGACATCAACCGACAGTTCGCGCTGACCATTGTGCTGATCAC
RTS_01258+3	399391	+	399469	1.32	11	CACTGGCCTCGCGCTGGCGCTCGTTCTGACGATCACCGCGCCGGCGGGCCTGGCGCCACGACCACGCGTGCATCGCAC
RTS_01259+3	399686	+	399764	1.12	10	TGCCGCCGCTGGCATATCGTGCGCCACGTGTTGCTGCCCGAGGCGCTTCCTGCATTGATCGGCGGCGCCACTGTGACC
RTS_01260+3	399935	+	400013	1.08696	11	GCACGTCAGTTCGACCATCGCAGGTAGCAGGTAACGCGAAGCCCCCACGTGAAAACGTGGGGGCTTCCCTTCGCGATC
RTS_01261+3	400168	+	400246	1.21739	7	AGCCCCGCCAACATCAAGGGCCAACTCCGAAGCCTTGAGCGCGGCTGCAACGGTGAAGACCTGCGCCTGGGCAACGTC
RTS_01262+3	400408	+	400486	1.04167	13	ACTGTGCTTGATCGGACGGGCCTTGTTGCGCGCGAACCAGACCGCATCATTGAGCGCATTGCGTGCGATGCCCGCCTC
RTS_01263+3	400812	+	400890	1.47826	9	CGCCCTGCTTGCCGCCGCGCTCCACGCCGCCGTTGCCGATGATATGCCCGGCCAGCAGACGGCCGAACCAGCGCTTGC
RTS_01264+3	401320	+	401398	1.61111	11	CTCTGGGCCGTTCAGAGTAACCAATCCCGCCCGCGTCACTAAGCGCGAATTCCGCATGTCGACGCTACCCGTCCGTAT
RTS_01265+3	401616	+	401694	1.31818	7	CGCCATCTCCTGCCACGCGGCGATGATGGTCTTGCCGTGCAGTTCCTTCAGCCGCCCAAGCTGATCGGCAAGCCAGGC
RTS_01266+3	401934	+	402012	1.16667	9	CAATGCGCCGAGCAGCGATCCCTTGTGCCGGGCCAGCCCTTCGAGATCGAGCACCTGTTCGCCTTGTGCGGCCAGTGC
RTS_01267+3	402162	+	402240	1.54545	10	CATCCACGTCGTCATCGAGCCGCTGCGCAGCCCGCCGCGCCAGCAATACACCAGCGGCCGCCAGCCAGACGGGCGATC
RTS_01268+3	402494	+	402572	1.30435	10	CCCGGGTTCGCCGGCTTCCATGCGGCCCACCACGGTGGCTTCCGTGAAGCCCTGCTCACGGAAGACGGCCAGTACCTT
RTS_01269+3	402770	+	402848	1.25	8	CCATTCCAGCACCGCGCGCAAGCCGGCGCCGCGCGCAAGTTCCAGCGTATGGCCTGCGATGCCGAAGCCGGTGACATC
RTS_01270+3	403001	+	403079	1.43478	13	CACCAGCACGTCACCGGCGCGCGCGTCGCGGTTGCGGCGGATCTTCTTCGGATGCGCCAGCCCCATCACCACCAGGCC
RTS_01271+3	403365	+	403443	1.08	12	ACCGCGGCATCGTCGGACGTTTCGATCCCGACCAGCAGTTCCTTGGGGACCGGCAACGCTGCGCTCGAGCGCAGGATC
RTS_01272+3	403603	+	403681	1.35	9	AGTCCGGCCCGCCCGGCGTCGTGCGATGACTGCCCAATGACTGCCTAGTGAATGCCTATTTCTTGCGCTTCTCAGCCA
RTS_01273+3	403955	+	404033	1.13043	9	CATTTTGCCGGCCTTCATGGCCTCGATATCGGCTTGCGTCGCCCGAAGCGCGGTCATGAAGCGATCGGCGGCCACTTC
RTS_01274+3	404356	+	404434	1.32	12	CCGCGACAAGCAGCGCGCCGCCGATGCCGAACACCGCTCCCGAGGCGCCGACGGACACCGAGGCCTGCGCCGCGAAAT
RTS_01275+3	404594	+	404672	1.6	13	CCGCCACCACTGACCGTCCTGCGTCAGCGCGCCAAGATTGCCGCCCCAGTCAATGAGCATCTTTGGCGCGGCGCCATC
RTS_01276+3	404867	+	404945	1.125	8	CTTGCGCAGCATGGCCAGTCGTACCTGATAGGCGCGACGCGCTTTCCGACGGCCGCCGGGCTTCGTTTCGACCGTTTC
RTS_01277+3	405143	+	405221	1.38095	14	GCTCATCAAAACGGAGCCGGCGTTGCCGCGCATGCTGACCAGCAGCAGCGCAGCCAGGCCACCAAAGATCGCCCACAA
RTS_01278+3	405492	+	405570	2.54545	13	CATTGACTGCAAAGTCAGAAATTGCCAACCACTCGCCACACCAGCATCAACGACAACGCCAGCATCGTTATCCCAATC
RTS_01279+3	405839	+	405917	1.25	9	CTGGTGCGATTCCCGGGCGCGCCGCAGAGCCCGCCACCCATATATCGCCAGGAAGATGGCGCCGACTGCCGCTAACGC
RTS_01280+3	406614	+	406692	1.03448	9	CGATCAGGACCACACCACCGAGTGGCTACGCAGCGGCGCAGTGCTGGCTGCCGTGACGGGCACCGGCCGGCCCGCGGC
RTS_01281+3	407008	+	407086	1.15385	9	CCAGGGGCGCCGCTCGATGTCCCCCTTCACTGGCAATACGCACGCGCGGCGTCAGGCTTGCTCGACGGGCTGAGCCGC
RTS_01282+3	407262	+	407340	1.27273	9	CCTCCGTCGGTCGTGTCCTTCAACCCATCTTCGGCGGCCAATTGTGCGTCTCTGTCTGGCAGTGGCCGCACCAGGCGT
RTS_01283+3	407502	+	407580	1.04	11	CCGCGTCGCCGCCTAGGTGGTACTTGTCCAGGAACGCATCGAAGCTGCAGCGCTCGCCGACGTGTGTGAGTTCCACGC
RTS_01284+3	407730	+	407808	1.13043	11	TCCATTGCATGGCGGTCTCCTTGTCAGTGATGCAGCAACGGGTAGATCAACAGGCCAAGGGCCGCCGCACCCGCCACG
RTS_01285+3	408045	+	408123	1.18519	9	CCTGCCGCCGCCACGCAGGCGCCGGGCAGGCCCGCCACCAGATAGCCGATGAAGCCGACGGTGATGACGACCGGGCCC
RTS_01286+3	408354	+	408432	1.43478	9	CCATGGCCCAGCCACTTTGGCGGCGCGCGCCAGAGCCAGACGAGCACGCCCGACGCGAGGAACAACCACGCGACCTCC
RTS_01287+3	408584	+	408662	1.16667	9	CGTCAGCCCGCCAAAGCGGACGTAGGCCCAGCCGAGTGCTACCACCATCAGGAACGACGGCAGCACGAAGGCGATGCC
RTS_01288+3	408812	+	408890	1.31818	13	CCGCATATGGCCGGCCAGTGCGACCGGGCCGCCAAATCCAAGCGCGCCGAGTCGCACGAAATACATCACCAGTTGCCG
RTS_01289+3	409058	+	409136	1.25	12	CTTCGAAGCCGCTGGCCTCGGGGACGGTCGATCCACCCACGTCCAGCGCATGGACCATTGCGCCGAGCCGGACCAGTC
RTS_01290+3	409294	+	409372	1.30435	14	AAGCGCCGGATCAGCCAGGCACTGGCGACGCGATCGACCCACAGATTCCGGCGCGTCGCCCACAGCCGGCCTTGATAC
RTS_01291+3	409539	+	409617	1.12	10	ACGACGCTGCAGGCGACTCCGTTCCGCAGCGACGAGATCGGGCAACGTCTTGCGCGCCTCGGACAACTCGGCGAGCCA
RTS_01292+3	409773	+	409851	1.15385	8	CAACAGATAGGCGCCGTCGCGCAATGCGGCGCACCCCAGCGTCCTGACGGCGCGCCAGATGCGCATGCGTGCCGTCGC
RTS_01293+3	410034	+	410112	1.38889	13	TTTTTATGTGCGGTCCGTTCAGACCCACAACCGGTACAGCCAGAACGACTCATCCTCGACGAAGCGCTGCGTGAACTC
RTS_01294+3	410310	+	410388	1.59091	10	ACGTTCCACCTGACGCGGGCTGCTTGTCCGCTGCCATTCGCGGGCCTGCCAGGCCAGGCTCTCCACCCAGCGCCGCCC
RTS_01295+3	410578	+	410656	1.5	13	TCCAGATCGAACAATGCCTTGGCCACATCCGCGGTAAAGCACACCATGCCACCGCGTCCGGTGGTCGGCGCCCAGCTC
RTS_01296+3	411080	+	411158	2.17647	14	ACCACCGAATCCCAAGCCCAATGCCCGTTCCAGACGGCCAAGTCGCCGCCGCCTGCCGGCTCGCCACTGCCGCATCCA
RTS_01297+3	411309	+	411387	1.38095	11	TCGTCACCGACCCGCAGCTCGTCCGCGAACTTCTGGTGACCCATCACGACTCGTTGATCCGCTGGGAACGTGGCACGC
RTS_01298+3	411687	+	411765	1.12	9	CCAACGCCGATTTCTACTGGCCGGCGAGCCTGCCCGACTGGGTGCCATGGAAGCGCGCAAGACGGCGGGCACTCCACA
RTS_01299+3	411973	+	412051	1.14815	9	CATGGCATCGAACCCGTCCGCGCAGGACGCCGCACGCGCCGAGGTCACGCATGTACTGCGCGGCCAGGCGCCGACGGC
RTS_01300+3	412249	+	412327	1.5	14	GCGCTTTCAGCCCGATCGCTTCTCGACAGGTTCGCCGCAGGCCCCGCGCGGCGCCTACATGCCATTTGGCACCGGCCC
RTS_01301+3	412521	+	412599	1.07407	8	CCGGGATTGCCGCCCCGCCAGTCTCAGCGACGGCGAGGCGGCACGTGCCAGCGCCTCAGGACGTCACGGTATCGGTCA
RTS_01302+3	412750	+	412828	1.15385	12	CCCGGATGCCACGTCGGCACCAACAGCTTCACGGGTGCGGCCCGGCCGGTTCAGGATCAGCGTGCCGCGCCAGCGTTC
RTS_01303+3	413122	+	413200	1.07407	11	ACCATTGGCCCCGTGGATCTCGACGCCGTCCGCGCCTGCGGCGATCGCTTGCCGGGCGGCGAAGCGGAAGTCGTCCAC
RTS_01304+3	413368	+	413446	1.09091	10	GAAGATCCGACCGCCTCGCTCGTGTACTGCGGCGGTGACGTTCTTCCATCCATCGACATGGGCTTCGGTGTAGATACC
RTS_01305+3	413709	+	413787	1.08696	11	TCAGGCGCTGACGCGCGCCATCGCGCGGATCAGGCTTCCATGGCGCCATCATCGGTGGCTTCCTGTTCGAGATAAATC
RTS_01306+3	413967	+	414045	1.16667	12	CGCCTGCTGCACCGCACGACGCGCAAGATCGAGCTGACCGAGGCCGGCCGGATCTACTTCGAGCGATGCAAGCGCATC
RTS_01307+3	414270	+	414348	1.5	11	CCCGAAGTCTCGCAACTGATCGCGCGTCAGCTGGCGTCGTTCCGGACCTATCTCTATGCCTCGCCCGGATATATCAAA
RTS_01308+3	414604	+	414682	1.28571	13	GAACGCCGGTACCGGTCTACGCCATGACCGAGACGCGCCTGCTTCCGGCCAAGACGCAGCGATTCATAGAATTCCTGC
RTS_01309+3	414862	+	414940	1.33333	9	CGGCCCGCTGGACAAACCGGTCGACTCAGAGGGCGCCGTGCCACCACCCGGCGTACCCGCCGTGCCTGACGTGTTTCC
RTS_01310+3	415420	+	415498	1.63158	14	CTCACAGCATCCCGGTCATGTGCTGCATGACCAGGCTGCTCAGCGCCACGCTGACCCACACGATCAGGCCCAGCAGCA
RTS_01311+3	415742	+	415820	1.36364	11	CATCATCGCGCGTGTCAGCTTGACGATCGTCGCGTACTCGCCGGCGGCCGAACTCCAGGCATAGCCGGCTGCCACCAC
RTS_01312+3	416253	+	416331	1.17391	8	AGGAAGGCTCGGCAGAGCAGGCCAAGCAACATGCCGAATACGGCACCTCCCAGCAGCGGCACAGCCTTGCCAAGCAGC
RTS_01313+3	416503	+	416581	1.21739	6	TCGATAAGGACGGCTGTCGGGCCTGCCGCGGCAACCGAGATCCCCCACAAAAGCAAACCGCCGCGACGATGTGCTCGC
RTS_01314+3	416731	+	416809	1.5	10	CCCTGAGTAAAGCCCGCGCCTTTCCTCTGGACTCAGCATCCGGATGACCGATGCCTGCCCGCGACGCGCCAACGGAAT
RTS_01315+3	416961	+	417039	1.31818	13	CCAGTTCCGCGAATGACATCGTCTCGCCGTGCGCCAGCAGCGCCAGAATGCGCCACTCCGGCACGGTTAGCTCGAAGC
RTS_01316+3	417286	+	417364	1.34783	12	TTGCCGGCAACTTCGCGGGTTTGCGCGTTGGACGCCCGCCTCACAAACGTTACGCGCGCCGGCCACGCGCCCGACATC
RTS_01317+3	417616	+	417694	1.38095	10	ACCGGGCCAGGCTGCACGTTATTGACCGTGATGCCCTTCGGTCCCAGGTCGCGTGCCATGCCTTGCACCAGCCCTTTC
RTS_01318+3	418085	+	418163	1.19231	7	CGGCGCCTTCGCGTGCCAGGCGCCGCACTACCGCGGCGCCGATGCCGCGCGATCCGCCGGTGACGAAAGCTACCTTGT
RTS_01319+3	418345	+	418423	1.21739	8	TCATTTATCCAGAGTGCCGAAACCGGCAGCTTTTCGGCTGCCGCGCGTCGCCTCGGGCTGACGCCGGCCGCAATCAGC
RTS_01320+3	418651	+	418729	1.08696	12	CTTGGCGAATTCCTGGCGCGTTATCCGGGCATCGTGCCGGACTGGCATTTCGAGAACCGCACCGTCGATCTGATCGCC
RTS_01321+3	418991	+	419069	1.43478	12	ACGACCCCGAGGCCATGGCCCATGCCGCCATGAGCGGCCTCGGCATTGCGCTGCTGCCGATGCCACATGCCGCGCCCT
RTS_01322+3	419224	+	419302	1.22727	12	CACCGATTCGACGGGCGCTGAGCGAAACCACGTGTAGCACCTCACCCTCGGAGGGCTGTATGCCACCGGCAACACGAA
RTS_01323+3	419478	+	419556	1.66667	10	CTGCCTACCCAGGCCGCGGTCACCCTCGTCAGCCACAGCTCACTGGGCGAGGCCACCACCCTCGCGCAGCGCATGGCA
RTS_01324+3	419747	+	419825	1.36842	9	CCAATTGATTTTCCTCGACACGGACCTGAACGAGCTTGCCAGGCGCCCGACGCCAGATTTCGTGAAGCGATACGACCC
RTS_01325+3	419992	+	420070	1.21739	9	CGCTCGCGCGAGACAGAACCACACCCGGATCGGTACTGGCCGTCCTGAATGCGCAGGGACAACTGGTCGCCATCGACC
RTS_01326+3	420344	+	420422	1.12	7	AATATTTGCCACCGCACTGGTCGTCCTGCTGTCCTTGCCGCTGATGTGGCTGGTCGCGCGCGCGGTGGCCCGCCCGCT
RTS_01327+3	420572	+	420650	1.04	8	GGCCGTCACCGCCGAATCACAGCTCGAGAAGTTGCTGCCCCTGCTGTTGCACAAGATGCAGGACGCCGCAGCGGGGCA
RTS_01328+3	420838	+	420916	1.25	9	CAAAGCTTGGCCCGCTGGCATCGGTCATGCCTTGTTTCGTGGCCGCGATTCCGCTGATCAATCATCGACACGAATGCC
RTS_01329+3	421126	+	421204	1.125	7	AACTGACCAAGATGCTGGCGCGGGCGGCGTGCGAGGTCACCCAGGGCCCCTATCAGTCCTTCCAGCTCAGCGAACAGC
RTS_01330+3	421546	+	421624	1.2	13	CGCTAGACGATCGGCTCGGCGTCTCGCACGAGGAGTTCGCGCGCAAGTGCCGTTCGCCCGCCCACGCATTGCCGACGC
RTS_01331+3	422010	+	422088	1.22727	9	CGGCCCTACAAGAAGGCCAAGACGCTCTCGGAGTCGATCGGCATCATGGCCCGGCTCAAAGCGCAGCAGCACATCGAC
RTS_01332+3	422372	+	422450	1.36364	10	CATAGCCGAGCGTGCTGAACGCCTGCGCGCCGACGATGCCACCCACCAGGAACATGCCGACCAGCACCGTGAGCAGAC
RTS_01333+3	422791	+	422869	1.54545	11	CCCGCCCCGGCCAGGAACGACGCCAGTGCGCCGATGCCGTGTACCACCAGCCCGTATCGCTGCAGCACCAGGTCGTCC
RTS_01334+3	423098	+	423176	1.29167	10	GCCCTCCGAGGGGTTTGGCGCTCTGGCCCGGCGTTTTCAGCATCTAGACAACGCCCGGCCGCTGCCATCCGGCCTGCC
RTS_01335+3	423366	+	423444	1.08696	9	TCCGTAGCGGCATGGTTCATCGGCGCGCTCTTCCACATAGGTGCCGAACAGGCGGTCGAAGATGATCAGCACGCCACC
RTS_01336+3	423891	+	423969	1.21739	8	CAGCAGCACCGACAGCTTGCGTCCGGCCAGGTCGGCCAAGGACAGCCAGACCTCGTTCCACGAGAACGGTTTGACGCC
RTS_01337+3	424200	+	424278	1.5	12	GCCTTGACATTTCCCGACACGATTTCCAGGACGACGCCAGTGAATCGTCGTCCTATAGTTCGGCCCGTCGACACGCCA
RTS_01338+3	424489	+	424567	1.63636	13	CCCCTACGGTGGCCTGGCCACCAACACCGGCACGGTTACCCGCACCGCGCCCGGCCAGTTCTCGAACGCCGGCACGGC
RTS_01339+3	424726	+	424804	1.25	12	CAACGTGACGGCCGGCAACGGCAACACGTACAACCACGCGGCATCGACGGCCTGCGCAGGCGGCACCTGCGATCGCTC
RTS_01340+3	425003	+	425081	1.33333	10	CCGGTGGCGCCGCCTCCCCCGCCGCTGGCCGGGCCCGTTTATGTCGCGCCGCCGCTTCCGGCCGTCGTGGTCACGGCC
RTS_01341+3	425390	+	425468	1.40909	8	CCGAAGCGGCGGCACAGCAATTGCAGGCCCGCTTCGCGAACGCGAACACCACGCATGACGGCAAACTGACCCGCGCCC
RTS_01342+3	425710	+	425788	1.13636	10	GCGGACGGCAAGCAACTCAATCGCTACCTGCAGCGCGAACCGTACGACCTGCTCGTGCTCGATCTGATGATGGAGCCA
RTS_01343+3	425947	+	426025	1.34783	10	GCCCGCATCCGTGCGTTGCTGCGCCGCCAGAAGATCGCCGCCGGCGATCCCACCGTGGCTTCCCAGACGCTGAGCTTT
RTS_01344+3	426193	+	426271	1.2	7	CTCGATCGCAGTATCGACGTGCAGATTCTGAGGCTGCGCCAGATCGTCGAGGAAGATCCGTCCAAACCACGCTTCATC
RTS_01345+3	426590	+	426668	1.26087	11	GGCGCTGCATCCGTTCCGCACCTGGCAGCGCGACGTGTTCATGGACGAGCTGCACAAGGCCCTGCCACCCGATATGCC
RTS_01346+3	426828	+	426906	1.16667	9	CTGACCGGATACCTGATCCAGCGCCATATCAATCGGCCGTTGCAGGACCTGGCGCGCGCGGCGTTGCACGTCAGCGCC
RTS_01347+3	427133	+	427211	1.31818	13	CTACCTCGATCGCATCGACACGATCCTCCAGCAGTTCATGGACTACGCGGGCAGTGGCGAACGCGAGGCCCCGCAGCC
RTS_01348+3	427411	+	427489	1.08	8	CCGCGCATGTTGCCGTTTGCGATCGTGGCATCGGTATCAGCGTGGCCGAGCTCGAACAGCTGCGCGCCCCGTTCAGCC
RTS_01349+3	427689	+	427767	1.76471	12	GTCTGCCGGCGCCGAAACCACGCAGCCCCCAAATAGACCCATTAGCAGACCCACTAGCAGGACTTCGACATGCAGACC
RTS_01350+3	428253	+	428331	1.27273	10	TATCAACCCGCGCACGGCACGCCGGTCCCGGTCGAACTGTTCCAGACCAGCGCCAACAGTGGGCATATGCCGGGAATC
RTS_01351+3	428736	+	428814	2.81818	13	CCGTGAAACACTACTCCTCCGAAAACTTCCACCTCACGCAAAGCATCGGATTCCATCTCAACCGGGCACGCAACATCC
RTS_01352+3	429066	+	429144	1.4	13	CCCGCATTCCCGAGATCGCGCCCGAAGTGCTCAACCATCGGCTGCGCGATTTCTCCACGGAGGAATTCTGCGAGTTCC
RTS_01353+3	429313	+	429391	1.71429	11	CCCTCTCGCGCGCTGCCGGCTTGCAGCGCCACCAGCGATTCGCAATGCCGCACGGCGCTGCTGACGCCGTCCACCACC
RTS_01354+3	429551	+	429629	1.26087	12	CCTGCAATGAGCGGATGCTGGCCAGCCGGTCGCCCAGGCCATTGGCCGCCACGCATTCGCGATACCACGCCTGAATGC
RTS_01355+3	430000	+	430078	1.20833	9	TGTCCAGCTTCGAGGAACTTGCCGCGGCCGGCCGCAGGCTCCAGGTACTCGCCATTGCGCACGATCAGTTCGCCGCGC
RTS_01356+3	430380	+	430458	1.08696	0	CTGCGCCGTGCCGCCCAGCTTCTTGCCTTCCGGATCGTCGTAGTTGAACGGCGCATGGTCCGACGAGAATACGCTGAA
RTS_01357+3	430624	+	430702	1.31818	12	CCACGACCCTGCGCCCAGCGGATTTGCTCGATGGCTTCCTTGCCGGAGACGTGCACGATCAGGATCGGCACGTCCACC
RTS_01358+3	430852	+	430930	1.13043	11	ACCAGCGCATTGTTCTGCCGCGCCACGTCGAGCACGGACAGCATCTCGCGGTCCGACAGCTTGAGGTCGTCATAGGTC
RTS_01359+3	431081	+	431159	1.07143	9	CCTTGAGCGACGCGCCTTTCTCCTGCGCGGCGAACGGGATCACGGTGGTCGTGCCGCCGCACGCAGCCGCGCGCGTGC
RTS_01360+3	431435	+	431513	1.45455	12	TCGACTTCGCGGAACAGGCGGCCCCAACCCTGCAGCGCGCGGGTATCGACACCGGCCAGACGCAGCGACTTCCACACC
RTS_01361+3	431686	+	431764	1.04	12	CACATGCAATCCCAGGTGGCGCTCCGCGGAGCAGTCGAAACCGCTGCGCTGGTAGTTGGCGACGATGCGCTCCTGCAC
RTS_01362+3	431915	+	431993	1.20833	9	CCCGACGACGTGCCGTTCCACGCGATGACGTCCACACGGGCATCGGCCAGCAGGCGAGCGGCAGCAAGGATCTTCTCC
RTS_01363+3	432406	+	432484	1.26087	12	TTGCCGCCCAGGTTCATCACGCCGCCGAGGAAGCCCACCTTGTTGCGGGTGCCCAGCATCGACGGCACGGACCAGAAC
RTS_01364+3	432765	+	432843	1.09524	11	CATCCAGGTTAGCAAGCCGTAGAACACGGCGTTGAAGCACATCCAGCTGATGGCCATGCACCAGACCGAGCGGTACTT
RTS_01365+3	432993	+	433071	1.26087	12	CAGCACCGTGCCAACGCCGGCCACGACGAACGACAGGCGCCACGAGCCCAGTTCGCTGATCAGCCCGGCAATGATGAG
RTS_01366+3	433265	+	433343	1.31818	9	CACCCCAGAACACGGTAGCCGTAGCGATCACGATGCGCGGCTTGTACTTGTCGGCCAGCATGCCGCCCGGCACCTGCA
RTS_01367+3	433725	+	433803	1.72222	13	CAAATTCCCCAACCTGGTGATGTCTGTGACACAAGCGCTCCCCAAAACCGCCCGGCTCCGCACGCTGGGCATGTCCGC
RTS_01368+3	433953	+	434031	1.33333	8	CCTGCATCGCCAGTACATCGGCTATCGCGTGGCGCCGCTCGATCTCGACGAACTGCGCGCCACATTCGAGACGTTGCA
RTS_01369+3	434182	+	434260	1.17391	12	CTCATCATCGACGGTGCCGGCAACGCCGTGCTGGCCGGCATCTATGCAATGCTGATGAGCAAGGTCCACCGCGCCCGT
RTS_01370+3	434458	+	434536	1.26316	14	CGGCGCTGACAGGCGCTGATGATTTCTCTCCAAACTGAGCGTCCTGCCGTTTTTCCGATGGATCAGCATCGCTCTTCA
RTS_01371+3	434687	+	434765	1.22727	11	CGCTATTCGCCTCGACCGTCCAGGCCGAGGACATTCGCGTGATGACATCGGGCGGATTCACGGCCGCCTACAAGATCC
RTS_01372+3	435004	+	435082	1.08333	9	CCCGATATCCGTACCGTGGACGCGCTGCGTCGCGCGCTGATGCAGGCGAAGTCGATTGCCTATTCCGATAGCGCCAGC
RTS_01373+3	435250	+	435328	1.36364	14	TTCGCCGGACGCATCCCCGAGGACGTGCAGTCGATCACGCGTTTCGCCGGCGGGATTCCTGTCAACGCTGCACACCCC
RTS_01374+3	435543	+	435621	1.40909	10	ATCGTCCGCGCATGGCCAGCCCTTGCGCCCAGCACATCCACGAGCAGATCGGAGGCGCCATCAATGACCGCCGGCTGC
RTS_01375+3	435771	+	435849	1.31818	13	CTGCCGACCTGCCCCTGCCAGACGACCTTGCCGTTGGCCAGCGGCAATTGTCCGGAAACAAAGAGCAGGTCGCCTGCC
RTS_01376+3	436037	+	436115	1.16667	8	GCGGCACAAGACCATTCAGCGGCCGGCGCTGTAGCCGCCGTCTACTGCCAGCACGGTGCCGGATACGAAGTCCGCCTT
RTS_01377+3	436265	+	436343	1.03571	0	CGCCAGTTCCAGCGCCAGGGCTCGGGTGGCCTGATTGAGGCCGCCCTTGAGTGCCACGGCCAGCAGAGCCGGCACGCC
RTS_01378+3	436596	+	436674	1.15385	8	AGCGCGACGTCGCCAGCCACGCCAACGAAGCGTTCGCCGGCGTCCAACTGCGCGGCCGTGGCTTGCAGGCGTTCCTGC
RTS_01379+3	436834	+	436912	1.4	14	TGCCGCCTCCGGTTGAACACACTCTATTCCGGCATCAAAAAGCAAAAAACGGGGTTATGTACACTTGTCCTGTTACAT
RTS_01380+3	437095	+	437173	1.04	7	TCCACGCGCAGCATCCGGCTGACCGAGGGCGGCAGGAGCTACTTCGAGCAATGCCGTGGCGCGCTCAACCAGTTGATC
RTS_01381+3	437612	+	437690	1.18182	10	CCGAGGACGTGCTTGCCGGCGTCACCCTGGCCAGGTCTGGTGCCGGTCTGTTCCAAACCTACCGATTTATCGTCGAAC
[truncated: 15,644 more rows]

## Sheet: pMOL30
Name	Start	Strand	Stop	C/G	Score	Sequence
[truncated: 1,475 more rows]

## Sheet: pMOL28
Name	Start	Strand	Stop	C/G	Score	Sequence
[truncated: 1,107 more rows]
